# Supplementary material for: A computational model of the competitive effects of ESG
Source: PLoS One. 2023 Jul 21;18(7):e0284237. doi: 10.1371/journal.pone.0284237 (PMC10361511; doi:10.1371/journal.pone.0284237)
Supplement: S1 File — (ZIP) [file pone.0284237.s001.zip]

Archive with 45 entries (39 files):
- Supporting Information files/desktop.ini
- Supporting Information files/S1_Appendix.docx
- Supporting Information files/S1_Folder/
- Supporting Information files/S1_Folder/desktop.ini
- Supporting Information files/S1_Folder/S1_CSV.csv
- Supporting Information files/S1_Folder/S1_DoFile.do
- Supporting Information files/S1_Folder/S2_Text.txt
- Supporting Information files/S1_Folder/S3_Folder/
- Supporting Information files/S1_Folder/S3_Folder/desktop.ini
- Supporting Information files/S1_Folder/S3_Folder/S1_Dataset.txt
- Supporting Information files/S1_Folder/S3_Folder/S2_Dataset.txt
- Supporting Information files/S1_Folder/S3_Folder/S3_Dataset.txt
- Supporting Information files/S1_Folder/S3_Folder/S4_Dataset.txt
- Supporting Information files/S1_Folder/S3_Folder/S5_Dataset.txt
- Supporting Information files/S1_Folder/S3_Folder/S5_Folder/
- Supporting Information files/S1_Folder/S3_Folder/S5_Folder/desktop.ini
- Supporting Information files/S1_Folder/S3_Folder/S5_Folder/S6_Dataset.txt
- Supporting Information files/S1_Folder/S3_Folder/S5_Folder/S7_Dataset.txt
- Supporting Information files/S1_Folder/S3_Folder/S5_Folder/S8_Dataset.txt
- Supporting Information files/S1_Folder/S3_Folder/S5_Folder/S9_Dataset.txt
- Supporting Information files/S1_Folder/S4_Folder/
- Supporting Information files/S1_Folder/S4_Folder/desktop.ini
- Supporting Information files/S1_Folder/S4_Folder/S10_Dataset.txt
- Supporting Information files/S1_Folder/S4_Folder/S11_Dataset.txt
- Supporting Information files/S1_Folder/S4_Folder/S12_Dataset.txt
- Supporting Information files/S1_Folder/S4_Folder/S13_Dataset.txt
- Supporting Information files/S1_Folder/S4_Folder/S14_Dataset.txt
- Supporting Information files/S1_Folder/S4_Folder/S2_CSV.csv
- Supporting Information files/S1_Text.txt
- Supporting Information files/S2_Folder/
- Supporting Information files/S2_Folder/desktop.ini
- Supporting Information files/S2_Folder/S15_Dataset.dta
- Supporting Information files/S2_Folder/S16_Dataset.dta
- Supporting Information files/S2_Folder/S17_Dataset.dta
- Supporting Information files/S2_Folder/S18_Dataset.dta
- Supporting Information files/S2_Folder/S2_DoFile.do
- Supporting Information files/S2_Folder/S3_Text.txt
- Supporting Information files/S3_Folder/
- Supporting Information files/S3_Folder/desktop.ini
- Supporting Information files/S3_Folder/S19_Dataset.txt
- Supporting Information files/S3_Folder/S20_Dataset.txt
- Supporting Information files/S3_Folder/S21_Dataset.txt
- Supporting Information files/S3_Folder/S22_Dataset.txt
- Supporting Information files/S3_Folder/S3_DoFile.do
- Supporting Information files/S3_Folder/S4_Text.txt
