# Supplementary material for: A computational model of the competitive effects of ESG
Source: PLoS One. 2023 Jul 21;18(7):e0284237. doi: 10.1371/journal.pone.0284237 (PMC10361511; doi:10.1371/journal.pone.0284237)
Supplement: S1 File — (ZIP) [file pone.0284237.s001.zip › Supporting Information files/S1_Folder/S1_CSV.csv]

case	simulacion	error_prices	baseline_price	baseline_profits	baseline_welfare	baseline_esg1	baseline_esg2	baseline_esg_f1	baseline_esg_f2
1	1	0	.050000001	.050000001	474.95001	0	0	0	0
1	2	0	.15000001	.15000001	482.85001	0	0	0	0
1	3	0	.25	.25	490.75	0	0	0	0
1	4	0	.34999999	.34999999	498.64999	0	0	0	0
1	5	0	.44999999	.44999999	506.54999	0	0	0	0
1	6	0	.55000001	.55000001	514.45001	0	0	0	0
1	7	0	.64999998	.64999998	522.34998	0	0	0	0
1	8	0	.75	.75	530.25	0	0	0	0
1	9	0	.85000002	.85000002	538.15002	0	0	0	0
1	10	0	.94999999	.94999999	546.04999	0	0	0	0
2	1	0	.94999999	.94999999	546.04999	0	0	0	0
2	2	0	1.05	1.05	514.65002	0	0	0	0
2	3	0	1.15	1.15	483.25	0	0	0	0
2	4	0	1.25	1.25	451.85001	0	0	0	0
2	5	0	1.35	1.35	420.45001	0	0	0	0
2	6	0	1.45	1.45	389.04999	0	0	0	0
2	7	0	1.55	1.55	357.64999	0	0	0	0
2	8	0	1.65	1.65	326.25	0	0	0	0
2	9	0	1.75	1.75	294.85001	0	0	0	0
2	10	0	1.85	1.85	263.45001	0	0	0	0
3	1	0	.94999999	.94999999	546.04999	0	0	0	0
3	2	0	.94999999	.94999999	546.04999	0	0	0	0
3	3	0	.94999999	.94999999	546.04999	0	0	0	0
3	4	0	.94999999	.94999999	546.04999	0	0	0	0
3	5	0	.94999999	.94999999	546.04999	0	0	0	0
3	6	.050000012	1	1	530.34998	0	0	0	0
3	7	.050000012	1	1	530.34998	0	0	0	0
3	8	.050000012	1	1	530.34998	0	0	0	0
3	9	.050000012	1	1	530.34998	0	0	0	0
3	10	.050000012	1	1	530.34998	0	0	0	0
1	1	-.050000001	0	0	490.64999	0	0	0	0
1	2	-.050000004	.1	.1	498.54999	0	0	0	0
1	3	-.049999997	.2	.2	506.45001	0	0	0	0
1	4	-.049999982	.30000001	.30000001	514.34998	0	0	0	0
1	5	-.049999982	.40000001	.40000001	522.25	0	0	0	0
1	6	-.050000012	.5	.5	530.15002	0	0	0	0
1	7	-.049999952	.60000002	.60000002	538.04999	0	0	0	0
1	8	-.050000012	.69999999	.69999999	545.95001	0	0	0	0
1	9	-.050000012	.80000001	.80000001	553.84998	0	0	0	0
1	10	-.050000012	.89999998	.89999998	561.75	0	0	0	0
2	1	-.050000012	.89999998	.89999998	561.75	0	0	0	0
2	2	-.049999952	1	1	530.34998	0	0	0	0
2	3	-.049999952	1.1	1.1	498.95001	0	0	0	0
2	4	-.049999952	1.2	1.2	467.54999	0	0	0	0
2	5	-.050000072	1.3	1.3	436.14999	0	0	0	0
2	6	-.050000072	1.4	1.4	404.75	0	0	0	0
2	7	-.049999952	1.5	1.5	373.35001	0	0	0	0
2	8	-.049999952	1.6	1.6	341.95001	0	0	0	0
2	9	-.049999952	1.7	1.7	310.54999	0	0	0	0
2	10	-.050000072	1.8	1.8	279.14999	0	0	0	0
3	1	-.050000012	.89999998	.89999998	561.75	0	0	0	0
3	2	-.050000012	.89999998	.89999998	561.75	0	0	0	0
3	3	-.050000012	.89999998	.89999998	561.75	0	0	0	0
3	4	-.050000012	.89999998	.89999998	561.75	0	0	0	0
3	5	-.050000012	.89999998	.89999998	561.75	0	0	0	0
3	6	.050000012	1	1	530.34998	0	0	0	0
3	7	.050000012	1	1	530.34998	0	0	0	0
3	8	.050000012	1	1	530.34998	0	0	0	0
3	9	.050000012	1	1	530.34998	0	0	0	0
3	10	.050000012	1	1	530.34998	0	0	0	0
1	1	-.050000001	0	0	490.64999	0	0	0	0
1	2	0	.15000001	.15000001	482.85001	0	0	0	0
1	3	-.099999994	.15000001	.15000001	522.15002	0	0	0	0
1	4	-.049999982	.30000001	.30000001	514.34998	0	0	0	0
1	5	0	.44999999	.44999999	506.54999	0	0	0	0
1	6	-.10000002	.44999999	.44999999	545.84998	0	0	0	0
1	7	-.049999952	.60000002	.60000002	538.04999	0	0	0	0
1	8	0	.75	.75	530.25	0	0	0	0
1	9	-.10000002	.75	.75	569.54999	0	0	0	0
1	10	-.050000012	.89999998	.89999998	561.75	0	0	0	0
2	1	-.050000012	.89999998	.89999998	561.75	0	0	0	0
2	2	-.049999952	1	1	530.34998	0	0	0	0
2	3	-.049999952	1.1	1.1	498.95001	0	0	0	0
2	4	-.049999952	1.2	1.2	467.54999	0	0	0	0
2	5	-.050000072	1.3	1.3	436.14999	0	0	0	0
2	6	-.050000072	1.4	1.4	404.75	0	0	0	0
2	7	-.049999952	1.5	1.5	373.35001	0	0	0	0
2	8	-.049999952	1.6	1.6	341.95001	0	0	0	0
2	9	-.049999952	1.7	1.7	310.54999	0	0	0	0
2	10	-.050000072	1.8	1.8	279.14999	0	0	0	0
3	1	-.050000012	.89999998	.89999998	561.75	0	0	0	0
3	2	0	.94999999	.94999999	546.04999	0	0	0	0
3	3	-.099999964	.85000002	.85000002	577.45001	0	0	0	0
3	4	-.050000012	.89999998	.89999998	561.75	0	0	0	0
3	5	0	.94999999	.94999999	546.04999	0	0	0	0
3	6	.050000012	1	1	530.34998	0	0	0	0
3	7	.099999964	1.05	1.05	514.65002	0	0	0	0
3	8	.15000004	1.1	1.1	498.95001	0	0	0	0
3	9	.050000012	1	1	530.34998	0	0	0	0
3	10	.099999964	1.05	1.05	514.65002	0	0	0	0
