# Supplementary material for: A computational model of the competitive effects of ESG
Source: PLoS One. 2023 Jul 21;18(7):e0284237. doi: 10.1371/journal.pone.0284237 (PMC10361511; doi:10.1371/journal.pone.0284237)
Supplement: S1 File — (ZIP) [file pone.0284237.s001.zip › Supporting Information files/S1_Folder/S1_DoFile.do]

*THIS FILE MUST BE USED WITH STATA*
*First, let's create a variable that reproduces the errors in simulating prices. We use just those of firm 1 because the market is symmetric.
gen error_prices = prices_users_platform1 - theo_users_prices1
label variable error_prices "Simulated Price Error"
label variable ticks "Iterations"
*Let's label price jumps
replace pricejump = round(pricejump * 100)
label define jumps 5 "Small" 10 "Medium" 15 "Large"
label values pricejump jumps
*Graph 1. Error of simulated prices by each jump overtime. It shows how independently of any of the cases considered, the baseline model converges to the optimal price.
scatter error_prices ticks, by(pricejump)
*Let's label simulated & theoretical prices as well as other variables
label variable prices_users_platform1 "Simulated Prices"
label variable transportationcosts "Transportation costs"
label variable theo_users_prices1 "Theoretical Prices"
*Graph 2. Simulate vs Theoretical prices by transportation costs
twoway (scatter prices_users_platform1 transportationcosts if ticks == 40) (line theo_users_prices1 transportationcosts if ticks == 40), saving(tc)
*Let's repeat the same process for the marginal costs (note: they are not incldued in the database, but they are in the documentation)
gen marginal_costs = 0
replace marginal_costs = -0.1 + 0.1 * simulacion if case == 2
label variable marginal_costs "Marginal Costs"
twoway (scatter prices_users_platform1 marginal_costs if ticks == 40) (line theo_users_prices1 marginal_costs if ticks == 40 ), saving(mc)
graph combine tc.gph mc.gph, col(1)

*To analyze profit, prices, and welfare levels at the end of the simulation run the following code
drop if welfare == 0
*Let's correct the variable Welfare. In our simulations, to keep the "covered market" assumption, we assume that the intrinsic value grows with the transportation costs, thus it is neccesary to correct this increase.
*However, be cautious when using this command because in some cases welfare may be negative. Thus, in the original paper, we add to the welfare 459, which is (1.5 + 0.95 *1.5 ) *157 (this comes from the simulation experiment with 157 agents for each firm)
replace welfare =  welfare - (1.5 + transportationcosts * 1.5) * 157
*The number 157 is half of the population but it is like this because we have two firms competing.
*This part removes all the iterations except the last one (when welfare is computed)
*Let's create a set of variable that we may use to compare results across simulations.
gen baseline_price = prices_users_platform1
gen baseline_profits = prices_users_platform1 * demand1 + prices_firms_platform1 * demand1_firms
gen baseline_welfare = welfare
gen baseline_esg1 = esg_p1
gen baseline_esg2 = esg_p2
gen baseline_esg_f1 = esgf_p1
gen baseline_esg_f2 = esgf_p2
*We remove all variables to keep just those that we need for comparisons
*By default, we let "commented" this line of code.
*drop behavior ticks transportationcosts prices_users_platform1 prices_users_platform2 prices_firms_platform1 prices_firms_platform2 total_adoption demand1 demand2 total_adoption_firms demand1_firms demand2_firms theo_demand1_users theo_demand2_users theo_demand1_firms theo_demand2_firms theo_users_prices1 theo_users_prices2 theo_firms_prices1 theo_firms_prices2 profits1 profits2 pricejump esg_p1 esg_p2 esgf_p1 esgf_p2 welfare

*Drop of variable for the rest of cases:
drop prices_firms_platform1 prices_firms_platform2 total_adoption_firms demand1_firms demand2_firms theo_demand1_users theo_demand2_users theo_demand1_firms theo_demand2_firms theo_users_prices1 theo_users_prices2 theo_firms_prices1 theo_firms_prices2 behavior

*Given that the the three price-jump cases provide similar information, the best is to focus on the one which is more granual, the 0.05, thus we drop the rest
drop if pricejump > 0.06

*Notes about files: ESG-on-Costs
*Now, we have just 30 rows to compare. Becuase, all cases are more or less similar (except those where transportation costs are reduced), it is the best to compare them by focusin on the case with TC=0.95
*Similarly, the case 3 is just a comparison of the starting price, and we arrive at the same solution always. Thus, the interesting points is to compare cases where there are changes (Case 2)
twoway (line esg_p1 marginal_costs if case == 2) (scatter esg_p2 marginal_costs if case == 2) (line marginal marginal_costs if case == 2)

*ESG-on-Values
gen starting_price = 0
replace starting_price = -0.2 + 0.2 * simulacion if case == 3
label variable starting_price "Starting Price"
label variable esg_p2 "ESG Investment"
label variable  prices_users_platform1 "Simulated Prices"
twoway (scatter esg_p2 starting_price if case == 3) (line prices_users_platform1 starting_price if case == 3,  yaxis(2))

*ESG-on-Values&Costs
*First, extract from the previous case, the case 2 (case of marginal costs).
gen ESG_costs = 25
gen prices_Costs = 0.4 + simulacion * 0.1
label variable ESG_cost "ESG on IV only"
label variable prices_Costs "Sim. Prices (IV only)"
label variable esg_p2 "ESG on IV and MC"
label variable  prices_users_platform1 "Sim. Prices (IV and MC)"
twoway (scatter esg_p2 ESG_costs marginal_costs) (line  prices_users_platform1 prices_Costs marginal_costs,  yaxis(2))

*ESG-on-Costs (1Firm)
drop if case != 2
drop if pricejump > 6
label variable demand1 "Demand Firm 1"
label variable demand2 "Demand Firm 2"
label variable prices_users_platform1 "Simulated Prices 1"
label variable prices_users_platform2 "Simulated Prices 2"
replace marginal_costs = 0.1 if marginal_costs == 0
replace marginal_costs = round(marginal_costs * 10)
label define costs 1 "0.1" 2 "0.2" 3 "0.3" 4 "0.4" 5 "0.5" 6 "0.6" 7 "0.7" 8 "0.8" 9 "0.9"
label values marginal_costs costs

line demand1 demand2 ticks if simulacion != 2, by(marginal_costs)
line prices_users_platform1 prices_users_platform2 ticks if simulacion != 2, by(marginal_costs)

*ESG-w/ increasing Costs
gen baseline_costs = 0.05 * abs(esg_p1)
gen baseline_costs2 = 0.05 * abs(esg_p2)
gen baseline_costs_f1 = 0.05 * abs(esgf_p1)
gen baseline_costs_f2 = 0.05 * abs(esgf_p2)
drop if pricejump > 0.06
label variable demand1 "Demand Firm 1"
label variable demand2 "Demand Firm 2"
label variable prices_users_platform1 "Simulated Prices 1"
label variable prices_users_platform2 "Simulated Prices 2"
gen marginal_costs = 0
replace marginal_costs = -0.1 + 0.1 * simulacion if case == 2
label variable marginal_costs "Marginal Costs"
