# Supplementary material for: A computational model of the competitive effects of ESG
Source: PLoS One. 2023 Jul 21;18(7):e0284237. doi: 10.1371/journal.pone.0284237 (PMC10361511; doi:10.1371/journal.pone.0284237)
Supplement: S1 File — (ZIP) [file pone.0284237.s001.zip › Supporting Information files/S1_Folder/S2_Text.txt]

The file "Baseline" contains the outcome of the baseline model. It contains 90 observations in groups of 3.
The first 30 obs consider price steps of 0.05, from 31 to 60, price steps of 0.1, and from 61 to 90, price steps of 0.15
Then, each group is divided in 10 simulations of three cases.
Each 10 simulation consider 10 steps of the different cases.
The first case encompasses changes in transportation costs
The second one encompasses changes in marginal costs
The last one considers changes in the starting price

The rest of files are ordered equally.

Each CSV file contains information of ONE SCENARIO. 
For example, "ESG-on-Values" contains the scenario in which intrinsic value grows with ESG. "ESG-on-Cost" contains the scenario in which marginal costs are reduced. "MCincreasewithIVincrease" contains the case with augmented intrinsic value and marginal costs.
The folders "1Firm" and "Two-stages" makes reference to the Extensions, where the same information can be found for those cases.
The folder "Simultaneous" contains the data of the main results.

All analyses are done in STATA. In this folder, there is a DO file that contains the commands neccesary to reproduce any graph. In some cases, minimal variations of the code may be needed depending on the version of STATA used.
