# Supplementary material for: A computational model of the competitive effects of ESG
Source: PLoS One. 2023 Jul 21;18(7):e0284237. doi: 10.1371/journal.pone.0284237 (PMC10361511; doi:10.1371/journal.pone.0284237)
Supplement: S1 File — (ZIP) [file pone.0284237.s001.zip › Supporting Information files/S1_Folder/S3_Folder/S4_Dataset.txt]

case	simulacion	ticks	transportationcosts	prices_users_platform1	prices_users_platform2	prices_firms_platform1	prices_firms_platform2	total_adoption	demand1	demand2	total_adoption_firms	demand1_firms	demand2_firms	theo_demand1_users	theo_demand2_users	theo_demand1_firms	theo_demand2_firms	theo_users_prices1	theo_users_prices2	theo_firms_prices1	theo_firms_prices2	profits1	profits2	price-jump	behavior	esg_p1	esg_p2	esg-f_p1	esg-f_p2	welfare
1	1	1	0.05	0.05	0	0.05	0	1	0.5	0.5	1	0.5	0.5	0.5	0.5	0.5	0.5	0.05	0.05	0.05	0.05	0	0	0.05	Rational	0	0	0	0	0
1	1	2	0.05	0.1	0.05	0.1	0.05	1	0.0031847133758	0.9968152866242	1	0.0031847133758	0.9968152866242	0.5	0.5	0.5	0.5	0.05	0.05	0.05	0.05	3.1847133758000005E-4	0	0.05	Rational	5	0	5	0	0
1	1	3	0.05	0.15000000000000002	0.1	0.15000000000000002	0.1	1	1	0	1	1	0	0.5	0.5	0.5	0.5	0.05	0.05	0.05	0.05	0.1	0	0.05	Rational	5	5	5	5	0
1	1	4	0.05	0.2	0.1	0.2	0.1	1	0	1	1	0	1	0.5	0.5	0.5	0.5	0.05	0.05	0.05	0.05	-0.1	0.1	0.05	Rational	10	5	10	5	0
1	1	5	0.05	0.25	0.1	0.25	0.1	1	1	0	1	1	0	0.5	0.5	0.5	0.5	0.05	0.05	0.05	0.05	0.2	-0.1	0.05	Rational	10	5	10	5	0
1	1	6	0.05	0.3	0.1	0.3	0.1	1	1	0	1	1	0	0.5	0.5	0.5	0.5	0.05	0.05	0.05	0.05	0.3	-0.1	0.05	Rational	10	5	10	5	0
1	1	7	0.05	0.35	0.1	0.35	0.1	1	1	0	1	1	0	0.5	0.5	0.5	0.5	0.05	0.05	0.05	0.05	0.39999999999999997	-0.1	0.05	Rational	10	5	10	5	0
1	1	8	0.05	0.39999999999999997	0.1	0.39999999999999997	0.1	1	1	0	1	1	0	0.5	0.5	0.5	0.5	0.05	0.05	0.05	0.05	0.49999999999999994	-0.1	0.05	Rational	10	5	10	5	0
1	1	9	0.05	0.44999999999999996	0.1	0.44999999999999996	0.1	1	1	0	1	1	0	0.5	0.5	0.5	0.5	0.05	0.05	0.05	0.05	0.5999999999999999	-0.1	0.05	Rational	10	5	10	5	0
1	1	10	0.05	0.49999999999999994	0.1	0.49999999999999994	0.1	1	1	0	1	1	0	0.5	0.5	0.5	0.5	0.05	0.05	0.05	0.05	0.7	-0.1	0.05	Rational	10	5	10	5	0
1	1	11	0.05	0.5499999999999999	0.1	0.5499999999999999	0.1	1	1	0	1	1	0	0.5	0.5	0.5	0.5	0.05	0.05	0.05	0.05	0.7999999999999998	-0.1	0.05	Rational	10	5	10	5	0
1	1	12	0.05	0.5499999999999999	0.1	0.5499999999999999	0.1	1	1	0	1	1	0	0.5	0.5	0.5	0.5	0.05	0.05	0.05	0.05	0.8999999999999999	-0.1	0.05	Rational	10	5	10	5	0
1	1	13	0.05	0.5499999999999999	0.1	0.5499999999999999	0.1	1	1	0	1	1	0	0.5	0.5	0.5	0.5	0.05	0.05	0.05	0.05	0.8999999999999999	-0.1	0.05	Rational	10	5	10	5	0
1	1	14	0.05	0.5499999999999999	0.1	0.5499999999999999	0.1	1	1	0	1	1	0	0.5	0.5	0.5	0.5	0.05	0.05	0.05	0.05	0.8999999999999999	-0.1	0.05	Rational	10	5	10	5	0
1	1	15	0.05	0.5499999999999999	0.1	0.5499999999999999	0.1	1	1	0	1	1	0	0.5	0.5	0.5	0.5	0.05	0.05	0.05	0.05	0.8999999999999999	-0.1	0.05	Rational	10	5	10	5	0
1	1	16	0.05	0.5499999999999999	0.1	0.5499999999999999	0.1	1	1	0	1	1	0	0.5	0.5	0.5	0.5	0.05	0.05	0.05	0.05	0.8999999999999999	-0.1	0.05	Rational	10	5	10	5	0
1	1	17	0.05	0.5499999999999999	0.1	0.5499999999999999	0.1	1	1	0	1	1	0	0.5	0.5	0.5	0.5	0.05	0.05	0.05	0.05	0.8999999999999999	-0.1	0.05	Rational	10	5	10	5	0
1	1	18	0.05	0.5499999999999999	0.1	0.5499999999999999	0.1	1	1	0	1	1	0	0.5	0.5	0.5	0.5	0.05	0.05	0.05	0.05	0.8999999999999999	-0.1	0.05	Rational	10	5	10	5	0
1	1	19	0.05	0.5499999999999999	0.1	0.5499999999999999	0.1	1	1	0	1	1	0	0.5	0.5	0.5	0.5	0.05	0.05	0.05	0.05	0.8999999999999999	-0.1	0.05	Rational	10	5	10	5	0
1	1	20	0.05	0.5499999999999999	0.1	0.5499999999999999	0.1	1	1	0	1	1	0	0.5	0.5	0.5	0.5	0.05	0.05	0.05	0.05	0.8999999999999999	-0.1	0.05	Rational	10	5	10	5	0
1	1	21	0.05	0.5499999999999999	0.1	0.5499999999999999	0.1	1	1	0	1	1	0	0.5	0.5	0.5	0.5	0.05	0.05	0.05	0.05	0.8999999999999999	-0.1	0.05	Rational	10	5	10	5	0
1	1	22	0.05	0.5499999999999999	0.1	0.5499999999999999	0.1	1	1	0	1	1	0	0.5	0.5	0.5	0.5	0.05	0.05	0.05	0.05	0.8999999999999999	-0.1	0.05	Rational	10	5	10	5	0
1	1	23	0.05	0.5499999999999999	0.1	0.5499999999999999	0.1	1	1	0	1	1	0	0.5	0.5	0.5	0.5	0.05	0.05	0.05	0.05	0.8999999999999999	-0.1	0.05	Rational	10	5	10	5	0
1	1	24	0.05	0.5499999999999999	0.1	0.5499999999999999	0.1	1	1	0	1	1	0	0.5	0.5	0.5	0.5	0.05	0.05	0.05	0.05	0.8999999999999999	-0.1	0.05	Rational	10	5	10	5	0
1	1	25	0.05	0.5499999999999999	0.1	0.5499999999999999	0.1	1	1	0	1	1	0	0.5	0.5	0.5	0.5	0.05	0.05	0.05	0.05	0.8999999999999999	-0.1	0.05	Rational	10	5	10	5	0
1	1	26	0.05	0.5499999999999999	0.1	0.5499999999999999	0.1	1	1	0	1	1	0	0.5	0.5	0.5	0.5	0.05	0.05	0.05	0.05	0.8999999999999999	-0.1	0.05	Rational	10	5	10	5	0
1	1	27	0.05	0.5499999999999999	0.1	0.5499999999999999	0.1	1	1	0	1	1	0	0.5	0.5	0.5	0.5	0.05	0.05	0.05	0.05	0.8999999999999999	-0.1	0.05	Rational	10	5	10	5	0
1	1	28	0.05	0.5499999999999999	0.1	0.5499999999999999	0.1	1	1	0	1	1	0	0.5	0.5	0.5	0.5	0.05	0.05	0.05	0.05	0.8999999999999999	-0.1	0.05	Rational	10	5	10	5	0
1	1	29	0.05	0.5499999999999999	0.1	0.5499999999999999	0.1	1	1	0	1	1	0	0.5	0.5	0.5	0.5	0.05	0.05	0.05	0.05	0.8999999999999999	-0.1	0.05	Rational	10	5	10	5	0
1	1	30	0.05	0.5499999999999999	0.1	0.5499999999999999	0.1	1	1	0	1	1	0	0.5	0.5	0.5	0.5	0.05	0.05	0.05	0.05	0.8999999999999999	-0.1	0.05	Rational	10	5	10	5	0
1	1	31	0.05	0.5499999999999999	0.1	0.5499999999999999	0.1	1	1	0	1	1	0	0.5	0.5	0.5	0.5	0.05	0.05	0.05	0.05	0.8999999999999999	-0.1	0.05	Rational	10	5	10	5	0
1	1	32	0.05	0.5499999999999999	0.1	0.5499999999999999	0.1	1	1	0	1	1	0	0.5	0.5	0.5	0.5	0.05	0.05	0.05	0.05	0.8999999999999999	-0.1	0.05	Rational	10	5	10	5	0
1	1	33	0.05	0.5499999999999999	0.1	0.5499999999999999	0.1	1	1	0	1	1	0	0.5	0.5	0.5	0.5	0.05	0.05	0.05	0.05	0.8999999999999999	-0.1	0.05	Rational	10	5	10	5	0
1	1	34	0.05	0.5499999999999999	0.1	0.5499999999999999	0.1	1	1	0	1	1	0	0.5	0.5	0.5	0.5	0.05	0.05	0.05	0.05	0.8999999999999999	-0.1	0.05	Rational	10	5	10	5	0
1	1	35	0.05	0.5499999999999999	0.1	0.5499999999999999	0.1	1	1	0	1	1	0	0.5	0.5	0.5	0.5	0.05	0.05	0.05	0.05	0.8999999999999999	-0.1	0.05	Rational	10	5	10	5	0
1	1	36	0.05	0.5499999999999999	0.1	0.5499999999999999	0.1	1	1	0	1	1	0	0.5	0.5	0.5	0.5	0.05	0.05	0.05	0.05	0.8999999999999999	-0.1	0.05	Rational	10	5	10	5	0
1	1	37	0.05	0.5499999999999999	0.1	0.5499999999999999	0.1	1	1	0	1	1	0	0.5	0.5	0.5	0.5	0.05	0.05	0.05	0.05	0.8999999999999999	-0.1	0.05	Rational	10	5	10	5	0
1	1	38	0.05	0.5499999999999999	0.1	0.5499999999999999	0.1	1	1	0	1	1	0	0.5	0.5	0.5	0.5	0.05	0.05	0.05	0.05	0.8999999999999999	-0.1	0.05	Rational	10	5	10	5	0
1	1	39	0.05	0.5499999999999999	0.1	0.5499999999999999	0.1	1	1	0	1	1	0	0.5	0.5	0.5	0.5	0.05	0.05	0.05	0.05	0.8999999999999999	-0.1	0.05	Rational	10	5	10	5	0
1	1	40	0.05	0.5499999999999999	0.1	0.5499999999999999	0.1	1	1	0	1	1	0	0.5	0.5	0.5	0.5	0.05	0.05	0.05	0.05	0.8999999999999999	-0.1	0.05	Rational	10	5	10	5	0
1	1	40	0.05	0.5499999999999999	0.1	0.5499999999999999	0.1	1	1	0	1	1	0	0.5	0.5	0.5	0.5	0.05	0.05	0.05	0.05	0.8999999999999999	-0.1	0.05	Rational	10	5	10	5	620.1500000000036
1	2	1	0.15000000000000002	0.05	0.05	0.05	0.05	1	0.5	0.5	1	0.5	0.5	0.5	0.5	0.5	0.5	0.15000000000000002	0.15000000000000002	0.15000000000000002	0.15000000000000002	0	0	0.05	Rational	0	0	0	0	0
1	2	2	0.15000000000000002	0.1	0.1	0.1	0.1	1	0.5	0.5	1	0.5	0.5	0.5	0.5	0.5	0.5	0.15000000000000002	0.15000000000000002	0.15000000000000002	0.15000000000000002	0.05	0.05	0.05	Rational	5	5	5	5	0
1	2	3	0.15000000000000002	0.15000000000000002	0.15000000000000002	0.15000000000000002	0.15000000000000002	1	0.47133757961783	0.52866242038217	1	0.47133757961783	0.52866242038217	0.5	0.5	0.5	0.5	0.15000000000000002	0.15000000000000002	0.15000000000000002	0.15000000000000002	-0.005732484076433994	0.005732484076434008	0.05	Rational	10	10	10	10	0
1	2	4	0.15000000000000002	0.2	0.2	0.2	0.2	1	0.40764331210191	0.59235668789809	1	0.40764331210191	0.59235668789809	0.5	0.5	0.5	0.5	0.15000000000000002	0.15000000000000002	0.15000000000000002	0.15000000000000002	-0.07770700636942698	-0.022292993630572966	0.05	Rational	15	15	15	15	0
1	2	5	0.15000000000000002	0.2	0.25	0.2	0.25	1	0.31210191082803	0.68789808917197	1	0.31210191082803	0.68789808917197	0.5	0.5	0.5	0.5	0.15000000000000002	0.15000000000000002	0.15000000000000002	0.15000000000000002	-0.175159235668788	-0.024840764331211962	0.05	Rational	15	20	15	20	0
1	2	6	0.15000000000000002	0.2	0.3	0.2	0.3	1	0	1	1	0	1	0.5	0.5	0.5	0.5	0.15000000000000002	0.15000000000000002	0.15000000000000002	0.15000000000000002	-0.3	0.09999999999999998	0.05	Rational	15	20	15	20	0
1	2	7	0.15000000000000002	0.2	0.35	0.2	0.35	1	0	1	1	0	1	0.5	0.5	0.5	0.5	0.15000000000000002	0.15000000000000002	0.15000000000000002	0.15000000000000002	-0.3	0.19999999999999996	0.05	Rational	15	20	15	20	0
1	2	8	0.15000000000000002	0.2	0.39999999999999997	0.2	0.39999999999999997	1	0	1	1	0	1	0.5	0.5	0.5	0.5	0.15000000000000002	0.15000000000000002	0.15000000000000002	0.15000000000000002	-0.3	0.29999999999999993	0.05	Rational	15	20	15	20	0
1	2	9	0.15000000000000002	0.2	0.44999999999999996	0.2	0.44999999999999996	1	0	1	1	0	1	0.5	0.5	0.5	0.5	0.15000000000000002	0.15000000000000002	0.15000000000000002	0.15000000000000002	-0.3	0.3999999999999999	0.05	Rational	15	20	15	20	0
1	2	10	0.15000000000000002	0.2	0.49999999999999994	0.2	0.49999999999999994	1	0	1	1	0	1	0.5	0.5	0.5	0.5	0.15000000000000002	0.15000000000000002	0.15000000000000002	0.15000000000000002	-0.3	0.4999999999999999	0.05	Rational	15	20	15	20	0
1	2	11	0.15000000000000002	0.2	0.5499999999999999	0.2	0.5499999999999999	1	0	1	1	0	1	0.5	0.5	0.5	0.5	0.15000000000000002	0.15000000000000002	0.15000000000000002	0.15000000000000002	-0.3	0.5999999999999999	0.05	Rational	15	20	15	20	0
1	2	12	0.15000000000000002	0.2	0.6	0.2	0.6	1	0	1	1	0	1	0.5	0.5	0.5	0.5	0.15000000000000002	0.15000000000000002	0.15000000000000002	0.15000000000000002	-0.3	0.6999999999999998	0.05	Rational	15	20	15	20	0
1	2	13	0.15000000000000002	0.2	0.65	0.2	0.65	1	0	1	1	0	1	0.5	0.5	0.5	0.5	0.15000000000000002	0.15000000000000002	0.15000000000000002	0.15000000000000002	-0.3	0.7999999999999999	0.05	Rational	15	20	15	20	0
1	2	14	0.15000000000000002	0.2	0.7000000000000001	0.2	0.7000000000000001	1	0	1	1	0	1	0.5	0.5	0.5	0.5	0.15000000000000002	0.15000000000000002	0.15000000000000002	0.15000000000000002	-0.3	0.9	0.05	Rational	15	20	15	20	0
1	2	15	0.15000000000000002	0.2	0.7500000000000001	0.2	0.7500000000000001	1	0	1	1	0	1	0.5	0.5	0.5	0.5	0.15000000000000002	0.15000000000000002	0.15000000000000002	0.15000000000000002	-0.3	1	0.05	Rational	15	20	15	20	0
1	2	16	0.15000000000000002	0.2	0.8000000000000002	0.2	0.8000000000000002	1	0	1	1	0	1	0.5	0.5	0.5	0.5	0.15000000000000002	0.15000000000000002	0.15000000000000002	0.15000000000000002	-0.3	1.1	0.05	Rational	15	20	15	20	0
1	2	17	0.15000000000000002	0.2	0.8500000000000002	0.2	0.8500000000000002	1	0	1	1	0	1	0.5	0.5	0.5	0.5	0.15000000000000002	0.15000000000000002	0.15000000000000002	0.15000000000000002	-0.3	1.2000000000000002	0.05	Rational	15	25	15	25	0
1	2	18	0.15000000000000002	0.2	0.9000000000000002	0.2	0.9000000000000002	1	0	1	1	0	1	0.5	0.5	0.5	0.5	0.15000000000000002	0.15000000000000002	0.15000000000000002	0.15000000000000002	-0.3	1.2000000000000004	0.05	Rational	15	25	15	25	0
1	2	19	0.15000000000000002	0.2	0.9500000000000003	0.2	0.9500000000000003	1	0	1	1	0	1	0.5	0.5	0.5	0.5	0.15000000000000002	0.15000000000000002	0.15000000000000002	0.15000000000000002	-0.3	1.3000000000000005	0.05	Rational	15	25	15	25	0
1	2	20	0.15000000000000002	0.2	1.0000000000000002	0.2	1.0000000000000002	1	0	1	1	0	1	0.5	0.5	0.5	0.5	0.15000000000000002	0.15000000000000002	0.15000000000000002	0.15000000000000002	-0.3	1.4000000000000006	0.05	Rational	15	25	15	25	0
1	2	21	0.15000000000000002	0.2	1.0500000000000003	0.2	1.0500000000000003	1	0	1	1	0	1	0.5	0.5	0.5	0.5	0.15000000000000002	0.15000000000000002	0.15000000000000002	0.15000000000000002	-0.3	1.5000000000000004	0.05	Rational	15	25	15	25	0
1	2	22	0.15000000000000002	0.2	1.1000000000000003	0.2	1.1000000000000003	1	0	1	1	0	1	0.5	0.5	0.5	0.5	0.15000000000000002	0.15000000000000002	0.15000000000000002	0.15000000000000002	-0.3	1.6000000000000005	0.05	Rational	15	25	15	25	0
1	2	23	0.15000000000000002	0.2	1.1500000000000004	0.2	1.1500000000000004	1	0	1	1	0	1	0.5	0.5	0.5	0.5	0.15000000000000002	0.15000000000000002	0.15000000000000002	0.15000000000000002	-0.3	1.7000000000000006	0.05	Rational	15	25	15	25	0
1	2	24	0.15000000000000002	0.2	1.2000000000000004	0.2	1.2000000000000004	1	0	1	1	0	1	0.5	0.5	0.5	0.5	0.15000000000000002	0.15000000000000002	0.15000000000000002	0.15000000000000002	-0.3	1.8000000000000007	0.05	Rational	15	25	15	25	0
1	2	25	0.15000000000000002	0.2	1.2500000000000004	0.2	1.2500000000000004	1	0	1	1	0	1	0.5	0.5	0.5	0.5	0.15000000000000002	0.15000000000000002	0.15000000000000002	0.15000000000000002	-0.3	1.9000000000000008	0.05	Rational	15	25	15	25	0
1	2	26	0.15000000000000002	0.2	1.3000000000000005	0.2	1.3000000000000005	1	0	1	1	0	1	0.5	0.5	0.5	0.5	0.15000000000000002	0.15000000000000002	0.15000000000000002	0.15000000000000002	-0.3	2.000000000000001	0.05	Rational	15	25	15	25	0
1	2	27	0.15000000000000002	0.2	1.3500000000000005	0.2	1.3500000000000005	1	0	1	1	0	1	0.5	0.5	0.5	0.5	0.15000000000000002	0.15000000000000002	0.15000000000000002	0.15000000000000002	-0.3	2.100000000000001	0.05	Rational	15	30	15	30	0
1	2	28	0.15000000000000002	0.2	1.4000000000000006	0.2	1.4000000000000006	1	0	1	1	0	1	0.5	0.5	0.5	0.5	0.15000000000000002	0.15000000000000002	0.15000000000000002	0.15000000000000002	-0.3	2.100000000000001	0.05	Rational	15	30	15	30	0
1	2	29	0.15000000000000002	0.2	1.4500000000000006	0.2	1.4500000000000006	1	0	1	1	0	1	0.5	0.5	0.5	0.5	0.15000000000000002	0.15000000000000002	0.15000000000000002	0.15000000000000002	-0.3	2.200000000000001	0.05	Rational	15	30	15	30	0
1	2	30	0.15000000000000002	0.2	1.5000000000000007	0.2	1.5000000000000007	1	0	1	1	0	1	0.5	0.5	0.5	0.5	0.15000000000000002	0.15000000000000002	0.15000000000000002	0.15000000000000002	-0.3	2.300000000000001	0.05	Rational	15	30	15	30	0
1	2	31	0.15000000000000002	0.2	1.5500000000000007	0.2	1.5500000000000007	1	0	1	1	0	1	0.5	0.5	0.5	0.5	0.15000000000000002	0.15000000000000002	0.15000000000000002	0.15000000000000002	-0.3	2.4000000000000012	0.05	Rational	15	30	15	30	0
1	2	32	0.15000000000000002	0.2	1.6000000000000008	0.2	1.6000000000000008	1	0	1	1	0	1	0.5	0.5	0.5	0.5	0.15000000000000002	0.15000000000000002	0.15000000000000002	0.15000000000000002	-0.3	2.5000000000000013	0.05	Rational	15	30	15	30	0
1	2	33	0.15000000000000002	0.2	1.6500000000000008	0.2	1.6500000000000008	1	0	1	1	0	1	0.5	0.5	0.5	0.5	0.15000000000000002	0.15000000000000002	0.15000000000000002	0.15000000000000002	-0.3	2.6000000000000014	0.05	Rational	15	30	15	30	0
1	2	34	0.15000000000000002	0.2	1.7000000000000008	0.2	1.7000000000000008	1	0	1	1	0	1	0.5	0.5	0.5	0.5	0.15000000000000002	0.15000000000000002	0.15000000000000002	0.15000000000000002	-0.3	2.7000000000000015	0.05	Rational	15	30	15	30	0
1	2	35	0.15000000000000002	0.2	1.7500000000000009	0.2	1.7500000000000009	1	0	1	1	0	1	0.5	0.5	0.5	0.5	0.15000000000000002	0.15000000000000002	0.15000000000000002	0.15000000000000002	-0.3	2.8000000000000016	0.05	Rational	15	30	15	30	0
1	2	36	0.15000000000000002	0.2	1.800000000000001	0.2	1.800000000000001	1	0	1	1	0	1	0.5	0.5	0.5	0.5	0.15000000000000002	0.15000000000000002	0.15000000000000002	0.15000000000000002	-0.3	2.9000000000000017	0.05	Rational	15	30	15	30	0
1	2	37	0.15000000000000002	0.2	1.850000000000001	0.2	1.850000000000001	1	0	1	1	0	1	0.5	0.5	0.5	0.5	0.15000000000000002	0.15000000000000002	0.15000000000000002	0.15000000000000002	-0.3	3.0000000000000018	0.05	Rational	15	35	15	35	0
1	2	38	0.15000000000000002	0.2	1.900000000000001	0.2	1.900000000000001	1	0	1	1	0	1	0.5	0.5	0.5	0.5	0.15000000000000002	0.15000000000000002	0.15000000000000002	0.15000000000000002	-0.3	3.0000000000000018	0.05	Rational	15	35	15	35	0
1	2	39	0.15000000000000002	0.2	1.950000000000001	0.2	1.950000000000001	1	0	1	1	0	1	0.5	0.5	0.5	0.5	0.15000000000000002	0.15000000000000002	0.15000000000000002	0.15000000000000002	-0.3	3.100000000000002	0.05	Rational	15	35	15	35	0
1	2	40	0.15000000000000002	0.2	2.000000000000001	0.2	2.000000000000001	1	0	1	1	0	1	0.5	0.5	0.5	0.5	0.15000000000000002	0.15000000000000002	0.15000000000000002	0.15000000000000002	-0.3	3.200000000000002	0.05	Rational	15	35	15	35	0
1	2	40	0.15000000000000002	0.2	2.000000000000001	0.2	2.000000000000001	1	0	1	1	0	1	0.5	0.5	0.5	0.5	0.15000000000000002	0.15000000000000002	0.15000000000000002	0.15000000000000002	-0.3	3.200000000000002	0.05	Rational	15	35	15	35	1028.3499999999951
1	3	1	0.25	0.05	0.05	0.05	0.05	1	0.5	0.5	1	0.5	0.5	0.5	0.5	0.5	0.5	0.25	0.25	0.25	0.25	0	0	0.05	Rational	0	0	0	0	0
1	3	2	0.25	0.1	0.1	0.1	0.1	1	0.5	0.5	1	0.5	0.5	0.5	0.5	0.5	0.5	0.25	0.25	0.25	0.25	0.05	0.05	0.05	Rational	5	5	5	5	0
1	3	3	0.25	0.15000000000000002	0.15000000000000002	0.15000000000000002	0.15000000000000002	1	0.47133757961783	0.52866242038217	1	0.47133757961783	0.52866242038217	0.5	0.5	0.5	0.5	0.25	0.25	0.25	0.25	-0.005732484076433994	0.005732484076434008	0.05	Rational	10	10	10	10	0
1	3	4	0.25	0.2	0.2	0.2	0.2	1	0.40764331210191	0.59235668789809	1	0.40764331210191	0.59235668789809	0.5	0.5	0.5	0.5	0.25	0.25	0.25	0.25	-0.07770700636942698	-0.022292993630572966	0.05	Rational	15	15	15	15	0
1	3	5	0.25	0.2	0.25	0.2	0.25	1	0.31210191082803	0.68789808917197	1	0.31210191082803	0.68789808917197	0.5	0.5	0.5	0.5	0.25	0.25	0.25	0.25	-0.175159235668788	-0.024840764331211962	0.05	Rational	15	20	15	20	0
1	3	6	0.25	0.2	0.3	0.2	0.3	1	0	1	1	0	1	0.5	0.5	0.5	0.5	0.25	0.25	0.25	0.25	-0.3	0.09999999999999998	0.05	Rational	15	20	15	20	0
1	3	7	0.25	0.2	0.35	0.2	0.35	1	0	1	1	0	1	0.5	0.5	0.5	0.5	0.25	0.25	0.25	0.25	-0.3	0.19999999999999996	0.05	Rational	15	20	15	20	0
1	3	8	0.25	0.2	0.39999999999999997	0.2	0.39999999999999997	1	0	1	1	0	1	0.5	0.5	0.5	0.5	0.25	0.25	0.25	0.25	-0.3	0.29999999999999993	0.05	Rational	15	20	15	20	0
1	3	9	0.25	0.2	0.44999999999999996	0.2	0.44999999999999996	1	0	1	1	0	1	0.5	0.5	0.5	0.5	0.25	0.25	0.25	0.25	-0.3	0.3999999999999999	0.05	Rational	15	20	15	20	0
1	3	10	0.25	0.2	0.49999999999999994	0.2	0.49999999999999994	1	0	1	1	0	1	0.5	0.5	0.5	0.5	0.25	0.25	0.25	0.25	-0.3	0.4999999999999999	0.05	Rational	15	20	15	20	0
1	3	11	0.25	0.2	0.5499999999999999	0.2	0.5499999999999999	1	0	1	1	0	1	0.5	0.5	0.5	0.5	0.25	0.25	0.25	0.25	-0.3	0.5999999999999999	0.05	Rational	15	20	15	20	0
1	3	12	0.25	0.2	0.6	0.2	0.6	1	0	1	1	0	1	0.5	0.5	0.5	0.5	0.25	0.25	0.25	0.25	-0.3	0.6999999999999998	0.05	Rational	15	20	15	20	0
1	3	13	0.25	0.2	0.65	0.2	0.65	1	0	1	1	0	1	0.5	0.5	0.5	0.5	0.25	0.25	0.25	0.25	-0.3	0.7999999999999999	0.05	Rational	15	20	15	20	0
1	3	14	0.25	0.2	0.7000000000000001	0.2	0.7000000000000001	1	0	1	1	0	1	0.5	0.5	0.5	0.5	0.25	0.25	0.25	0.25	-0.3	0.9	0.05	Rational	15	20	15	20	0
1	3	15	0.25	0.2	0.7500000000000001	0.2	0.7500000000000001	1	0	1	1	0	1	0.5	0.5	0.5	0.5	0.25	0.25	0.25	0.25	-0.3	1	0.05	Rational	15	20	15	20	0
1	3	16	0.25	0.2	0.8000000000000002	0.2	0.8000000000000002	1	0	1	1	0	1	0.5	0.5	0.5	0.5	0.25	0.25	0.25	0.25	-0.3	1.1	0.05	Rational	15	20	15	20	0
1	3	17	0.25	0.2	0.8500000000000002	0.2	0.8500000000000002	1	0	1	1	0	1	0.5	0.5	0.5	0.5	0.25	0.25	0.25	0.25	-0.3	1.2000000000000002	0.05	Rational	15	20	15	20	0
1	3	18	0.25	0.2	0.9000000000000002	0.2	0.9000000000000002	1	0	1	1	0	1	0.5	0.5	0.5	0.5	0.25	0.25	0.25	0.25	-0.3	1.3000000000000003	0.05	Rational	15	20	15	20	0
1	3	19	0.25	0.2	0.9500000000000003	0.2	0.9500000000000003	1	0	1	1	0	1	0.5	0.5	0.5	0.5	0.25	0.25	0.25	0.25	-0.3	1.4000000000000004	0.05	Rational	15	25	15	25	0
1	3	20	0.25	0.2	1.0000000000000002	0.2	1.0000000000000002	1	0	1	1	0	1	0.5	0.5	0.5	0.5	0.25	0.25	0.25	0.25	-0.3	1.4000000000000006	0.05	Rational	15	25	15	25	0
1	3	21	0.25	0.2	1.0500000000000003	0.2	1.0500000000000003	1	0	1	1	0	1	0.5	0.5	0.5	0.5	0.25	0.25	0.25	0.25	-0.3	1.5000000000000004	0.05	Rational	15	25	15	25	0
1	3	22	0.25	0.2	1.1000000000000003	0.2	1.1000000000000003	1	0	1	1	0	1	0.5	0.5	0.5	0.5	0.25	0.25	0.25	0.25	-0.3	1.6000000000000005	0.05	Rational	15	25	15	25	0
1	3	23	0.25	0.2	1.1500000000000004	0.2	1.1500000000000004	1	0	1	1	0	1	0.5	0.5	0.5	0.5	0.25	0.25	0.25	0.25	-0.3	1.7000000000000006	0.05	Rational	15	25	15	25	0
1	3	24	0.25	0.2	1.2000000000000004	0.2	1.2000000000000004	1	0	1	1	0	1	0.5	0.5	0.5	0.5	0.25	0.25	0.25	0.25	-0.3	1.8000000000000007	0.05	Rational	15	25	15	25	0
1	3	25	0.25	0.2	1.2500000000000004	0.2	1.2500000000000004	1	0	1	1	0	1	0.5	0.5	0.5	0.5	0.25	0.25	0.25	0.25	-0.3	1.9000000000000008	0.05	Rational	15	25	15	25	0
1	3	26	0.25	0.2	1.3000000000000005	0.2	1.3000000000000005	1	0	1	1	0	1	0.5	0.5	0.5	0.5	0.25	0.25	0.25	0.25	-0.3	2.000000000000001	0.05	Rational	15	25	15	25	0
1	3	27	0.25	0.2	1.3500000000000005	0.2	1.3500000000000005	1	0	1	1	0	1	0.5	0.5	0.5	0.5	0.25	0.25	0.25	0.25	-0.3	2.100000000000001	0.05	Rational	15	25	15	25	0
1	3	28	0.25	0.2	1.4000000000000006	0.2	1.4000000000000006	1	0	1	1	0	1	0.5	0.5	0.5	0.5	0.25	0.25	0.25	0.25	-0.3	2.200000000000001	0.05	Rational	15	25	15	25	0
1	3	29	0.25	0.2	1.4500000000000006	0.2	1.4500000000000006	1	0	1	1	0	1	0.5	0.5	0.5	0.5	0.25	0.25	0.25	0.25	-0.3	2.300000000000001	0.05	Rational	15	30	15	30	0
1	3	30	0.25	0.2	1.5000000000000007	0.2	1.5000000000000007	1	0	1	1	0	1	0.5	0.5	0.5	0.5	0.25	0.25	0.25	0.25	-0.3	2.300000000000001	0.05	Rational	15	30	15	30	0
1	3	31	0.25	0.2	1.5500000000000007	0.2	1.5500000000000007	1	0	1	1	0	1	0.5	0.5	0.5	0.5	0.25	0.25	0.25	0.25	-0.3	2.4000000000000012	0.05	Rational	15	30	15	30	0
1	3	32	0.25	0.2	1.6000000000000008	0.2	1.6000000000000008	1	0	1	1	0	1	0.5	0.5	0.5	0.5	0.25	0.25	0.25	0.25	-0.3	2.5000000000000013	0.05	Rational	15	30	15	30	0
1	3	33	0.25	0.2	1.6500000000000008	0.2	1.6500000000000008	1	0	1	1	0	1	0.5	0.5	0.5	0.5	0.25	0.25	0.25	0.25	-0.3	2.6000000000000014	0.05	Rational	15	30	15	30	0
1	3	34	0.25	0.2	1.7000000000000008	0.2	1.7000000000000008	1	0	1	1	0	1	0.5	0.5	0.5	0.5	0.25	0.25	0.25	0.25	-0.3	2.7000000000000015	0.05	Rational	15	30	15	30	0
1	3	35	0.25	0.2	1.7500000000000009	0.2	1.7500000000000009	1	0	1	1	0	1	0.5	0.5	0.5	0.5	0.25	0.25	0.25	0.25	-0.3	2.8000000000000016	0.05	Rational	15	30	15	30	0
1	3	36	0.25	0.2	1.800000000000001	0.2	1.800000000000001	1	0	1	1	0	1	0.5	0.5	0.5	0.5	0.25	0.25	0.25	0.25	-0.3	2.9000000000000017	0.05	Rational	15	30	15	30	0
1	3	37	0.25	0.2	1.850000000000001	0.2	1.850000000000001	1	0	1	1	0	1	0.5	0.5	0.5	0.5	0.25	0.25	0.25	0.25	-0.3	3.0000000000000018	0.05	Rational	15	30	15	30	0
1	3	38	0.25	0.2	1.900000000000001	0.2	1.900000000000001	1	0	1	1	0	1	0.5	0.5	0.5	0.5	0.25	0.25	0.25	0.25	-0.3	3.100000000000002	0.05	Rational	15	30	15	30	0
1	3	39	0.25	0.2	1.950000000000001	0.2	1.950000000000001	1	0	1	1	0	1	0.5	0.5	0.5	0.5	0.25	0.25	0.25	0.25	-0.3	3.200000000000002	0.05	Rational	15	35	15	35	0
1	3	40	0.25	0.2	2.000000000000001	0.2	2.000000000000001	1	0	1	1	0	1	0.5	0.5	0.5	0.5	0.25	0.25	0.25	0.25	-0.3	3.200000000000002	0.05	Rational	15	35	15	35	0
1	3	40	0.25	0.2	2.000000000000001	0.2	2.000000000000001	1	0	1	1	0	1	0.5	0.5	0.5	0.5	0.25	0.25	0.25	0.25	-0.3	3.200000000000002	0.05	Rational	15	35	15	35	1075.4499999999937
1	4	1	0.35	0.05	0.05	0.05	0.05	1	0.5	0.5	1	0.5	0.5	0.5	0.5	0.5	0.5	0.35	0.35	0.35	0.35	0	0	0.05	Rational	0	0	0	0	0
1	4	2	0.35	0.1	0.1	0.1	0.1	1	0.5	0.5	1	0.5	0.5	0.5	0.5	0.5	0.5	0.35	0.35	0.35	0.35	0.05	0.05	0.05	Rational	5	5	5	5	0
1	4	3	0.35	0.15000000000000002	0.15000000000000002	0.15000000000000002	0.15000000000000002	1	0.47133757961783	0.52866242038217	1	0.47133757961783	0.52866242038217	0.5	0.5	0.5	0.5	0.35	0.35	0.35	0.35	-0.005732484076433994	0.005732484076434008	0.05	Rational	10	10	10	10	0
1	4	4	0.35	0.2	0.2	0.2	0.2	1	0.40764331210191	0.59235668789809	1	0.40764331210191	0.59235668789809	0.5	0.5	0.5	0.5	0.35	0.35	0.35	0.35	-0.07770700636942698	-0.022292993630572966	0.05	Rational	15	15	15	15	0
1	4	5	0.35	0.2	0.25	0.2	0.25	1	0.31210191082803	0.68789808917197	1	0.31210191082803	0.68789808917197	0.5	0.5	0.5	0.5	0.35	0.35	0.35	0.35	-0.175159235668788	-0.024840764331211962	0.05	Rational	15	20	15	20	0
1	4	6	0.35	0.2	0.3	0.2	0.3	1	0	1	1	0	1	0.5	0.5	0.5	0.5	0.35	0.35	0.35	0.35	-0.3	0.09999999999999998	0.05	Rational	15	20	15	20	0
1	4	7	0.35	0.2	0.35	0.2	0.35	1	0	1	1	0	1	0.5	0.5	0.5	0.5	0.35	0.35	0.35	0.35	-0.3	0.19999999999999996	0.05	Rational	15	20	15	20	0
1	4	8	0.35	0.2	0.39999999999999997	0.2	0.39999999999999997	1	0	1	1	0	1	0.5	0.5	0.5	0.5	0.35	0.35	0.35	0.35	-0.3	0.29999999999999993	0.05	Rational	15	20	15	20	0
1	4	9	0.35	0.2	0.44999999999999996	0.2	0.44999999999999996	1	0	1	1	0	1	0.5	0.5	0.5	0.5	0.35	0.35	0.35	0.35	-0.3	0.3999999999999999	0.05	Rational	15	20	15	20	0
1	4	10	0.35	0.2	0.49999999999999994	0.2	0.49999999999999994	1	0	1	1	0	1	0.5	0.5	0.5	0.5	0.35	0.35	0.35	0.35	-0.3	0.4999999999999999	0.05	Rational	15	20	15	20	0
1	4	11	0.35	0.2	0.5499999999999999	0.2	0.5499999999999999	1	0	1	1	0	1	0.5	0.5	0.5	0.5	0.35	0.35	0.35	0.35	-0.3	0.5999999999999999	0.05	Rational	15	20	15	20	0
1	4	12	0.35	0.2	0.6	0.2	0.6	1	0	1	1	0	1	0.5	0.5	0.5	0.5	0.35	0.35	0.35	0.35	-0.3	0.6999999999999998	0.05	Rational	15	20	15	20	0
1	4	13	0.35	0.2	0.65	0.2	0.65	1	0	1	1	0	1	0.5	0.5	0.5	0.5	0.35	0.35	0.35	0.35	-0.3	0.7999999999999999	0.05	Rational	15	20	15	20	0
1	4	14	0.35	0.2	0.7000000000000001	0.2	0.7000000000000001	1	0	1	1	0	1	0.5	0.5	0.5	0.5	0.35	0.35	0.35	0.35	-0.3	0.9	0.05	Rational	15	20	15	20	0
1	4	15	0.35	0.2	0.7500000000000001	0.2	0.7500000000000001	1	0	1	1	0	1	0.5	0.5	0.5	0.5	0.35	0.35	0.35	0.35	-0.3	1	0.05	Rational	15	20	15	20	0
1	4	16	0.35	0.2	0.8000000000000002	0.2	0.8000000000000002	1	0	1	1	0	1	0.5	0.5	0.5	0.5	0.35	0.35	0.35	0.35	-0.3	1.1	0.05	Rational	15	20	15	20	0
1	4	17	0.35	0.2	0.8500000000000002	0.2	0.8500000000000002	1	0	1	1	0	1	0.5	0.5	0.5	0.5	0.35	0.35	0.35	0.35	-0.3	1.2000000000000002	0.05	Rational	15	20	15	20	0
1	4	18	0.35	0.2	0.9000000000000002	0.2	0.9000000000000002	1	0	1	1	0	1	0.5	0.5	0.5	0.5	0.35	0.35	0.35	0.35	-0.3	1.3000000000000003	0.05	Rational	15	20	15	20	0
1	4	19	0.35	0.2	0.9500000000000003	0.2	0.9500000000000003	1	0	1	1	0	1	0.5	0.5	0.5	0.5	0.35	0.35	0.35	0.35	-0.3	1.4000000000000004	0.05	Rational	15	20	15	20	0
1	4	20	0.35	0.2	1.0000000000000002	0.2	1.0000000000000002	1	0	1	1	0	1	0.5	0.5	0.5	0.5	0.35	0.35	0.35	0.35	-0.3	1.5000000000000004	0.05	Rational	15	20	15	20	0
1	4	21	0.35	0.2	1.0500000000000003	0.2	1.0500000000000003	1	0	1	1	0	1	0.5	0.5	0.5	0.5	0.35	0.35	0.35	0.35	-0.3	1.6000000000000005	0.05	Rational	15	25	15	25	0
1	4	22	0.35	0.2	1.1000000000000003	0.2	1.1000000000000003	1	0	1	1	0	1	0.5	0.5	0.5	0.5	0.35	0.35	0.35	0.35	-0.3	1.6000000000000005	0.05	Rational	15	25	15	25	0
1	4	23	0.35	0.2	1.1500000000000004	0.2	1.1500000000000004	1	0	1	1	0	1	0.5	0.5	0.5	0.5	0.35	0.35	0.35	0.35	-0.3	1.7000000000000006	0.05	Rational	15	25	15	25	0
1	4	24	0.35	0.2	1.2000000000000004	0.2	1.2000000000000004	1	0	1	1	0	1	0.5	0.5	0.5	0.5	0.35	0.35	0.35	0.35	-0.3	1.8000000000000007	0.05	Rational	15	25	15	25	0
1	4	25	0.35	0.2	1.2500000000000004	0.2	1.2500000000000004	1	0	1	1	0	1	0.5	0.5	0.5	0.5	0.35	0.35	0.35	0.35	-0.3	1.9000000000000008	0.05	Rational	15	25	15	25	0
1	4	26	0.35	0.2	1.3000000000000005	0.2	1.3000000000000005	1	0	1	1	0	1	0.5	0.5	0.5	0.5	0.35	0.35	0.35	0.35	-0.3	2.000000000000001	0.05	Rational	15	25	15	25	0
1	4	27	0.35	0.2	1.3500000000000005	0.2	1.3500000000000005	1	0	1	1	0	1	0.5	0.5	0.5	0.5	0.35	0.35	0.35	0.35	-0.3	2.100000000000001	0.05	Rational	15	25	15	25	0
1	4	28	0.35	0.2	1.4000000000000006	0.2	1.4000000000000006	1	0	1	1	0	1	0.5	0.5	0.5	0.5	0.35	0.35	0.35	0.35	-0.3	2.200000000000001	0.05	Rational	15	25	15	25	0
1	4	29	0.35	0.2	1.4500000000000006	0.2	1.4500000000000006	1	0	1	1	0	1	0.5	0.5	0.5	0.5	0.35	0.35	0.35	0.35	-0.3	2.300000000000001	0.05	Rational	15	25	15	25	0
1	4	30	0.35	0.2	1.5000000000000007	0.2	1.5000000000000007	1	0	1	1	0	1	0.5	0.5	0.5	0.5	0.35	0.35	0.35	0.35	-0.3	2.4000000000000012	0.05	Rational	15	25	15	25	0
1	4	31	0.35	0.2	1.5500000000000007	0.2	1.5500000000000007	1	0	1	1	0	1	0.5	0.5	0.5	0.5	0.35	0.35	0.35	0.35	-0.3	2.5000000000000013	0.05	Rational	15	30	15	30	0
1	4	32	0.35	0.2	1.6000000000000008	0.2	1.6000000000000008	1	0	1	1	0	1	0.5	0.5	0.5	0.5	0.35	0.35	0.35	0.35	-0.3	2.5000000000000013	0.05	Rational	15	30	15	30	0
1	4	33	0.35	0.2	1.6500000000000008	0.2	1.6500000000000008	1	0	1	1	0	1	0.5	0.5	0.5	0.5	0.35	0.35	0.35	0.35	-0.3	2.6000000000000014	0.05	Rational	15	30	15	30	0
1	4	34	0.35	0.2	1.7000000000000008	0.2	1.7000000000000008	1	0	1	1	0	1	0.5	0.5	0.5	0.5	0.35	0.35	0.35	0.35	-0.3	2.7000000000000015	0.05	Rational	15	30	15	30	0
1	4	35	0.35	0.2	1.7500000000000009	0.2	1.7500000000000009	1	0	1	1	0	1	0.5	0.5	0.5	0.5	0.35	0.35	0.35	0.35	-0.3	2.8000000000000016	0.05	Rational	15	30	15	30	0
1	4	36	0.35	0.2	1.800000000000001	0.2	1.800000000000001	1	0	1	1	0	1	0.5	0.5	0.5	0.5	0.35	0.35	0.35	0.35	-0.3	2.9000000000000017	0.05	Rational	15	30	15	30	0
1	4	37	0.35	0.2	1.850000000000001	0.2	1.850000000000001	1	0	1	1	0	1	0.5	0.5	0.5	0.5	0.35	0.35	0.35	0.35	-0.3	3.0000000000000018	0.05	Rational	15	30	15	30	0
1	4	38	0.35	0.2	1.900000000000001	0.2	1.900000000000001	1	0	1	1	0	1	0.5	0.5	0.5	0.5	0.35	0.35	0.35	0.35	-0.3	3.100000000000002	0.05	Rational	15	30	15	30	0
1	4	39	0.35	0.2	1.950000000000001	0.2	1.950000000000001	1	0	1	1	0	1	0.5	0.5	0.5	0.5	0.35	0.35	0.35	0.35	-0.3	3.200000000000002	0.05	Rational	15	30	15	30	0
1	4	40	0.35	0.2	2.000000000000001	0.2	2.000000000000001	1	0	1	1	0	1	0.5	0.5	0.5	0.5	0.35	0.35	0.35	0.35	-0.3	3.300000000000002	0.05	Rational	15	30	15	30	0
1	4	40	0.35	0.2	2.000000000000001	0.2	2.000000000000001	1	0	1	1	0	1	0.5	0.5	0.5	0.5	0.35	0.35	0.35	0.35	-0.3	3.300000000000002	0.05	Rational	15	30	15	30	965.5500000000054
1	5	1	0.44999999999999996	0.05	0.05	0.05	0.05	1	0.5	0.5	1	0.5	0.5	0.5	0.5	0.5	0.5	0.44999999999999996	0.44999999999999996	0.44999999999999996	0.44999999999999996	0	0	0.05	Rational	0	0	0	0	0
1	5	2	0.44999999999999996	0.1	0.1	0.1	0.1	1	0.5	0.5	1	0.5	0.5	0.5	0.5	0.5	0.5	0.44999999999999996	0.44999999999999996	0.44999999999999996	0.44999999999999996	0.05	0.05	0.05	Rational	5	5	5	5	0
1	5	3	0.44999999999999996	0.15000000000000002	0.15000000000000002	0.15000000000000002	0.15000000000000002	1	0.47133757961783	0.52866242038217	1	0.47133757961783	0.52866242038217	0.5	0.5	0.5	0.5	0.44999999999999996	0.44999999999999996	0.44999999999999996	0.44999999999999996	-0.005732484076433994	0.005732484076434008	0.05	Rational	10	10	10	10	0
1	5	4	0.44999999999999996	0.2	0.2	0.2	0.2	1	0.40764331210191	0.59235668789809	1	0.40764331210191	0.59235668789809	0.5	0.5	0.5	0.5	0.44999999999999996	0.44999999999999996	0.44999999999999996	0.44999999999999996	-0.07770700636942698	-0.022292993630572966	0.05	Rational	15	15	15	15	0
1	5	5	0.44999999999999996	0.2	0.25	0.2	0.25	1	0.31210191082803	0.68789808917197	1	0.31210191082803	0.68789808917197	0.5	0.5	0.5	0.5	0.44999999999999996	0.44999999999999996	0.44999999999999996	0.44999999999999996	-0.175159235668788	-0.024840764331211962	0.05	Rational	15	20	15	20	0
1	5	6	0.44999999999999996	0.2	0.3	0.2	0.3	1	0	1	1	0	1	0.5	0.5	0.5	0.5	0.44999999999999996	0.44999999999999996	0.44999999999999996	0.44999999999999996	-0.3	0.09999999999999998	0.05	Rational	15	20	15	20	0
1	5	7	0.44999999999999996	0.2	0.35	0.2	0.35	1	0	1	1	0	1	0.5	0.5	0.5	0.5	0.44999999999999996	0.44999999999999996	0.44999999999999996	0.44999999999999996	-0.3	0.19999999999999996	0.05	Rational	15	20	15	20	0
1	5	8	0.44999999999999996	0.2	0.39999999999999997	0.2	0.39999999999999997	1	0	1	1	0	1	0.5	0.5	0.5	0.5	0.44999999999999996	0.44999999999999996	0.44999999999999996	0.44999999999999996	-0.3	0.29999999999999993	0.05	Rational	15	20	15	20	0
1	5	9	0.44999999999999996	0.2	0.44999999999999996	0.2	0.44999999999999996	1	0	1	1	0	1	0.5	0.5	0.5	0.5	0.44999999999999996	0.44999999999999996	0.44999999999999996	0.44999999999999996	-0.3	0.3999999999999999	0.05	Rational	15	20	15	20	0
1	5	10	0.44999999999999996	0.2	0.49999999999999994	0.2	0.49999999999999994	1	0	1	1	0	1	0.5	0.5	0.5	0.5	0.44999999999999996	0.44999999999999996	0.44999999999999996	0.44999999999999996	-0.3	0.4999999999999999	0.05	Rational	15	15	15	15	0
1	5	11	0.44999999999999996	0.2	0.5499999999999999	0.2	0.5499999999999999	1	0	1	1	0	1	0.5	0.5	0.5	0.5	0.44999999999999996	0.44999999999999996	0.44999999999999996	0.44999999999999996	-0.3	0.7	0.05	Rational	15	15	15	15	0
1	5	12	0.44999999999999996	0.2	0.6	0.2	0.6	1	0	1	1	0	1	0.5	0.5	0.5	0.5	0.44999999999999996	0.44999999999999996	0.44999999999999996	0.44999999999999996	-0.3	0.7999999999999998	0.05	Rational	15	15	15	15	0
1	5	13	0.44999999999999996	0.2	0.65	0.2	0.65	1	0	1	1	0	1	0.5	0.5	0.5	0.5	0.44999999999999996	0.44999999999999996	0.44999999999999996	0.44999999999999996	-0.3	0.8999999999999999	0.05	Rational	15	20	15	20	0
1	5	14	0.44999999999999996	0.2	0.7000000000000001	0.2	0.7000000000000001	1	0	1	1	0	1	0.5	0.5	0.5	0.5	0.44999999999999996	0.44999999999999996	0.44999999999999996	0.44999999999999996	-0.3	0.9	0.05	Rational	15	20	15	20	0
1	5	15	0.44999999999999996	0.2	0.7500000000000001	0.2	0.7500000000000001	1	0	1	1	0	1	0.5	0.5	0.5	0.5	0.44999999999999996	0.44999999999999996	0.44999999999999996	0.44999999999999996	-0.3	1	0.05	Rational	15	20	15	20	0
1	5	16	0.44999999999999996	0.2	0.8000000000000002	0.2	0.8000000000000002	1	0	1	1	0	1	0.5	0.5	0.5	0.5	0.44999999999999996	0.44999999999999996	0.44999999999999996	0.44999999999999996	-0.3	1.1	0.05	Rational	15	20	15	20	0
1	5	17	0.44999999999999996	0.2	0.8500000000000002	0.2	0.8500000000000002	1	0	1	1	0	1	0.5	0.5	0.5	0.5	0.44999999999999996	0.44999999999999996	0.44999999999999996	0.44999999999999996	-0.3	1.2000000000000002	0.05	Rational	15	20	15	20	0
1	5	18	0.44999999999999996	0.2	0.9000000000000002	0.2	0.9000000000000002	1	0	1	1	0	1	0.5	0.5	0.5	0.5	0.44999999999999996	0.44999999999999996	0.44999999999999996	0.44999999999999996	-0.3	1.3000000000000003	0.05	Rational	15	20	15	20	0
1	5	19	0.44999999999999996	0.2	0.9500000000000003	0.2	0.9500000000000003	1	0	1	1	0	1	0.5	0.5	0.5	0.5	0.44999999999999996	0.44999999999999996	0.44999999999999996	0.44999999999999996	-0.3	1.4000000000000004	0.05	Rational	15	20	15	20	0
1	5	20	0.44999999999999996	0.2	1.0000000000000002	0.2	1.0000000000000002	1	0	1	1	0	1	0.5	0.5	0.5	0.5	0.44999999999999996	0.44999999999999996	0.44999999999999996	0.44999999999999996	-0.3	1.5000000000000004	0.05	Rational	15	20	15	20	0
1	5	21	0.44999999999999996	0.2	1.0500000000000003	0.2	1.0500000000000003	1	0	1	1	0	1	0.5	0.5	0.5	0.5	0.44999999999999996	0.44999999999999996	0.44999999999999996	0.44999999999999996	-0.3	1.6000000000000005	0.05	Rational	15	20	15	20	0
1	5	22	0.44999999999999996	0.2	1.1000000000000003	0.2	1.1000000000000003	1	0	1	1	0	1	0.5	0.5	0.5	0.5	0.44999999999999996	0.44999999999999996	0.44999999999999996	0.44999999999999996	-0.3	1.7000000000000006	0.05	Rational	15	20	15	20	0
1	5	23	0.44999999999999996	0.2	1.1500000000000004	0.2	1.1500000000000004	1	0	1	1	0	1	0.5	0.5	0.5	0.5	0.44999999999999996	0.44999999999999996	0.44999999999999996	0.44999999999999996	-0.3	1.8000000000000007	0.05	Rational	15	25	15	25	0
1	5	24	0.44999999999999996	0.2	1.2000000000000004	0.2	1.2000000000000004	1	0	1	1	0	1	0.5	0.5	0.5	0.5	0.44999999999999996	0.44999999999999996	0.44999999999999996	0.44999999999999996	-0.3	1.8000000000000007	0.05	Rational	15	25	15	25	0
1	5	25	0.44999999999999996	0.2	1.2500000000000004	0.2	1.2500000000000004	1	0	1	1	0	1	0.5	0.5	0.5	0.5	0.44999999999999996	0.44999999999999996	0.44999999999999996	0.44999999999999996	-0.3	1.9000000000000008	0.05	Rational	15	25	15	25	0
1	5	26	0.44999999999999996	0.2	1.3000000000000005	0.2	1.3000000000000005	1	0	1	1	0	1	0.5	0.5	0.5	0.5	0.44999999999999996	0.44999999999999996	0.44999999999999996	0.44999999999999996	-0.3	2.000000000000001	0.05	Rational	15	25	15	25	0
1	5	27	0.44999999999999996	0.2	1.3500000000000005	0.2	1.3500000000000005	1	0	1	1	0	1	0.5	0.5	0.5	0.5	0.44999999999999996	0.44999999999999996	0.44999999999999996	0.44999999999999996	-0.3	2.100000000000001	0.05	Rational	15	25	15	25	0
1	5	28	0.44999999999999996	0.2	1.4000000000000006	0.2	1.4000000000000006	1	0	1	1	0	1	0.5	0.5	0.5	0.5	0.44999999999999996	0.44999999999999996	0.44999999999999996	0.44999999999999996	-0.3	2.200000000000001	0.05	Rational	15	25	15	25	0
1	5	29	0.44999999999999996	0.2	1.4500000000000006	0.2	1.4500000000000006	1	0	1	1	0	1	0.5	0.5	0.5	0.5	0.44999999999999996	0.44999999999999996	0.44999999999999996	0.44999999999999996	-0.3	2.300000000000001	0.05	Rational	15	25	15	25	0
1	5	30	0.44999999999999996	0.2	1.5000000000000007	0.2	1.5000000000000007	1	0	1	1	0	1	0.5	0.5	0.5	0.5	0.44999999999999996	0.44999999999999996	0.44999999999999996	0.44999999999999996	-0.3	2.4000000000000012	0.05	Rational	15	25	15	25	0
1	5	31	0.44999999999999996	0.2	1.5500000000000007	0.2	1.5500000000000007	1	0	1	1	0	1	0.5	0.5	0.5	0.5	0.44999999999999996	0.44999999999999996	0.44999999999999996	0.44999999999999996	-0.3	2.5000000000000013	0.05	Rational	15	25	15	25	0
1	5	32	0.44999999999999996	0.2	1.6000000000000008	0.2	1.6000000000000008	1	0	1	1	0	1	0.5	0.5	0.5	0.5	0.44999999999999996	0.44999999999999996	0.44999999999999996	0.44999999999999996	-0.3	2.6000000000000014	0.05	Rational	15	25	15	25	0
1	5	33	0.44999999999999996	0.2	1.6500000000000008	0.2	1.6500000000000008	1	0	1	1	0	1	0.5	0.5	0.5	0.5	0.44999999999999996	0.44999999999999996	0.44999999999999996	0.44999999999999996	-0.3	2.7000000000000015	0.05	Rational	15	30	15	30	0
1	5	34	0.44999999999999996	0.2	1.7000000000000008	0.2	1.7000000000000008	1	0	1	1	0	1	0.5	0.5	0.5	0.5	0.44999999999999996	0.44999999999999996	0.44999999999999996	0.44999999999999996	-0.3	2.7000000000000015	0.05	Rational	15	30	15	30	0
1	5	35	0.44999999999999996	0.2	1.7500000000000009	0.2	1.7500000000000009	1	0	1	1	0	1	0.5	0.5	0.5	0.5	0.44999999999999996	0.44999999999999996	0.44999999999999996	0.44999999999999996	-0.3	2.8000000000000016	0.05	Rational	15	30	15	30	0
1	5	36	0.44999999999999996	0.2	1.800000000000001	0.2	1.800000000000001	1	0	1	1	0	1	0.5	0.5	0.5	0.5	0.44999999999999996	0.44999999999999996	0.44999999999999996	0.44999999999999996	-0.3	2.9000000000000017	0.05	Rational	15	30	15	30	0
1	5	37	0.44999999999999996	0.2	1.850000000000001	0.2	1.850000000000001	1	0	1	1	0	1	0.5	0.5	0.5	0.5	0.44999999999999996	0.44999999999999996	0.44999999999999996	0.44999999999999996	-0.3	3.0000000000000018	0.05	Rational	15	30	15	30	0
1	5	38	0.44999999999999996	0.2	1.900000000000001	0.2	1.900000000000001	1	0	1	1	0	1	0.5	0.5	0.5	0.5	0.44999999999999996	0.44999999999999996	0.44999999999999996	0.44999999999999996	-0.3	3.100000000000002	0.05	Rational	15	30	15	30	0
1	5	39	0.44999999999999996	0.2	1.950000000000001	0.2	1.950000000000001	1	0	1	1	0	1	0.5	0.5	0.5	0.5	0.44999999999999996	0.44999999999999996	0.44999999999999996	0.44999999999999996	-0.3	3.200000000000002	0.05	Rational	15	30	15	30	0
1	5	40	0.44999999999999996	0.2	2.000000000000001	0.2	2.000000000000001	1	0	1	1	0	1	0.5	0.5	0.5	0.5	0.44999999999999996	0.44999999999999996	0.44999999999999996	0.44999999999999996	-0.3	3.300000000000002	0.05	Rational	15	30	15	30	0
1	5	40	0.44999999999999996	0.2	2.000000000000001	0.2	2.000000000000001	1	0	1	1	0	1	0.5	0.5	0.5	0.5	0.44999999999999996	0.44999999999999996	0.44999999999999996	0.44999999999999996	-0.3	3.300000000000002	0.05	Rational	15	30	15	30	1012.650000000005
1	6	1	0.5499999999999999	0.05	0.05	0.05	0.05	1	0.5	0.5	1	0.5	0.5	0.5	0.5	0.5	0.5	0.5499999999999999	0.5499999999999999	0.5499999999999999	0.5499999999999999	0	0	0.05	Rational	0	0	0	0	0
1	6	2	0.5499999999999999	0.1	0.1	0.1	0.1	1	0.5	0.5	1	0.5	0.5	0.5	0.5	0.5	0.5	0.5499999999999999	0.5499999999999999	0.5499999999999999	0.5499999999999999	0.05	0.05	0.05	Rational	0	0	0	0	0
1	6	3	0.5499999999999999	0.15000000000000002	0.15000000000000002	0.15000000000000002	0.15000000000000002	1	0.5	0.5	1	0.5	0.5	0.5	0.5	0.5	0.5	0.5499999999999999	0.5499999999999999	0.5499999999999999	0.5499999999999999	0.1	0.1	0.05	Rational	-5	5	-5	5	0
1	6	4	0.5499999999999999	0.2	0.2	0.2	0.2	1	0.5	0.5	1	0.5	0.5	0.5	0.5	0.5	0.5	0.5499999999999999	0.5499999999999999	0.5499999999999999	0.5499999999999999	0.05000000000000002	0.05000000000000002	0.05	Rational	-10	10	-10	10	0
1	6	5	0.5499999999999999	0.25	0.25	0.25	0.25	1	0.5	0.5	1	0.5	0.5	0.5	0.5	0.5	0.5	0.5499999999999999	0.5499999999999999	0.5499999999999999	0.5499999999999999	0	0	0.05	Rational	-15	15	-15	15	0
1	6	6	0.5499999999999999	0.3	0.3	0.3	0.3	1	0.5	0.5	1	0.5	0.5	0.5	0.5	0.5	0.5	0.5499999999999999	0.5499999999999999	0.5499999999999999	0.5499999999999999	-0.04999999999999999	-0.04999999999999999	0.05	Rational	-20	20	-20	20	0
1	6	7	0.5499999999999999	0.35	0.35	0.35	0.35	1	0.5	0.5	1	0.5	0.5	0.5	0.5	0.5	0.5	0.5499999999999999	0.5499999999999999	0.5499999999999999	0.5499999999999999	-0.10000000000000003	-0.10000000000000003	0.05	Rational	-25	25	-25	25	0
1	6	8	0.5499999999999999	0.35	0.35	0.35	0.35	1	0.5	0.5	1	0.5	0.5	0.5	0.5	0.5	0.5	0.5499999999999999	0.5499999999999999	0.5499999999999999	0.5499999999999999	-0.15000000000000002	-0.15000000000000002	0.05	Rational	-25	25	-25	25	0
1	6	9	0.5499999999999999	0.35	0.35	0.35	0.35	1	0.5	0.5	1	0.5	0.5	0.5	0.5	0.5	0.5	0.5499999999999999	0.5499999999999999	0.5499999999999999	0.5499999999999999	-0.15000000000000002	-0.15000000000000002	0.05	Rational	-25	25	-25	25	0
1	6	10	0.5499999999999999	0.35	0.35	0.35	0.35	1	0.5	0.5	1	0.5	0.5	0.5	0.5	0.5	0.5	0.5499999999999999	0.5499999999999999	0.5499999999999999	0.5499999999999999	-0.15000000000000002	-0.15000000000000002	0.05	Rational	-25	25	-25	25	0
1	6	11	0.5499999999999999	0.35	0.35	0.35	0.35	1	0.5	0.5	1	0.5	0.5	0.5	0.5	0.5	0.5	0.5499999999999999	0.5499999999999999	0.5499999999999999	0.5499999999999999	-0.15000000000000002	-0.15000000000000002	0.05	Rational	-25	25	-25	25	0
1	6	12	0.5499999999999999	0.35	0.35	0.35	0.35	1	0.5	0.5	1	0.5	0.5	0.5	0.5	0.5	0.5	0.5499999999999999	0.5499999999999999	0.5499999999999999	0.5499999999999999	-0.15000000000000002	-0.15000000000000002	0.05	Rational	-25	25	-25	25	0
1	6	13	0.5499999999999999	0.35	0.35	0.35	0.35	1	0.5	0.5	1	0.5	0.5	0.5	0.5	0.5	0.5	0.5499999999999999	0.5499999999999999	0.5499999999999999	0.5499999999999999	-0.15000000000000002	-0.15000000000000002	0.05	Rational	-25	25	-25	25	0
1	6	14	0.5499999999999999	0.35	0.35	0.35	0.35	1	0.5	0.5	1	0.5	0.5	0.5	0.5	0.5	0.5	0.5499999999999999	0.5499999999999999	0.5499999999999999	0.5499999999999999	-0.15000000000000002	-0.15000000000000002	0.05	Rational	-25	25	-25	25	0
1	6	15	0.5499999999999999	0.35	0.35	0.35	0.35	1	0.5	0.5	1	0.5	0.5	0.5	0.5	0.5	0.5	0.5499999999999999	0.5499999999999999	0.5499999999999999	0.5499999999999999	-0.15000000000000002	-0.15000000000000002	0.05	Rational	-25	25	-25	25	0
1	6	16	0.5499999999999999	0.35	0.35	0.35	0.35	1	0.5	0.5	1	0.5	0.5	0.5	0.5	0.5	0.5	0.5499999999999999	0.5499999999999999	0.5499999999999999	0.5499999999999999	-0.15000000000000002	-0.15000000000000002	0.05	Rational	-25	25	-25	25	0
1	6	17	0.5499999999999999	0.35	0.35	0.35	0.35	1	0.5	0.5	1	0.5	0.5	0.5	0.5	0.5	0.5	0.5499999999999999	0.5499999999999999	0.5499999999999999	0.5499999999999999	-0.15000000000000002	-0.15000000000000002	0.05	Rational	-25	25	-25	25	0
1	6	18	0.5499999999999999	0.35	0.35	0.35	0.35	1	0.5	0.5	1	0.5	0.5	0.5	0.5	0.5	0.5	0.5499999999999999	0.5499999999999999	0.5499999999999999	0.5499999999999999	-0.15000000000000002	-0.15000000000000002	0.05	Rational	-25	25	-25	25	0
1	6	19	0.5499999999999999	0.35	0.35	0.35	0.35	1	0.5	0.5	1	0.5	0.5	0.5	0.5	0.5	0.5	0.5499999999999999	0.5499999999999999	0.5499999999999999	0.5499999999999999	-0.15000000000000002	-0.15000000000000002	0.05	Rational	-25	25	-25	25	0
1	6	20	0.5499999999999999	0.35	0.35	0.35	0.35	1	0.5	0.5	1	0.5	0.5	0.5	0.5	0.5	0.5	0.5499999999999999	0.5499999999999999	0.5499999999999999	0.5499999999999999	-0.15000000000000002	-0.15000000000000002	0.05	Rational	-25	25	-25	25	0
1	6	21	0.5499999999999999	0.35	0.35	0.35	0.35	1	0.5	0.5	1	0.5	0.5	0.5	0.5	0.5	0.5	0.5499999999999999	0.5499999999999999	0.5499999999999999	0.5499999999999999	-0.15000000000000002	-0.15000000000000002	0.05	Rational	-25	25	-25	25	0
1	6	22	0.5499999999999999	0.35	0.35	0.35	0.35	1	0.5	0.5	1	0.5	0.5	0.5	0.5	0.5	0.5	0.5499999999999999	0.5499999999999999	0.5499999999999999	0.5499999999999999	-0.15000000000000002	-0.15000000000000002	0.05	Rational	-25	25	-25	25	0
1	6	23	0.5499999999999999	0.35	0.35	0.35	0.35	1	0.5	0.5	1	0.5	0.5	0.5	0.5	0.5	0.5	0.5499999999999999	0.5499999999999999	0.5499999999999999	0.5499999999999999	-0.15000000000000002	-0.15000000000000002	0.05	Rational	-25	25	-25	25	0
1	6	24	0.5499999999999999	0.35	0.35	0.35	0.35	1	0.5	0.5	1	0.5	0.5	0.5	0.5	0.5	0.5	0.5499999999999999	0.5499999999999999	0.5499999999999999	0.5499999999999999	-0.15000000000000002	-0.15000000000000002	0.05	Rational	-25	25	-25	25	0
1	6	25	0.5499999999999999	0.35	0.35	0.35	0.35	1	0.5	0.5	1	0.5	0.5	0.5	0.5	0.5	0.5	0.5499999999999999	0.5499999999999999	0.5499999999999999	0.5499999999999999	-0.15000000000000002	-0.15000000000000002	0.05	Rational	-25	25	-25	25	0
1	6	26	0.5499999999999999	0.35	0.35	0.35	0.35	1	0.5	0.5	1	0.5	0.5	0.5	0.5	0.5	0.5	0.5499999999999999	0.5499999999999999	0.5499999999999999	0.5499999999999999	-0.15000000000000002	-0.15000000000000002	0.05	Rational	-25	25	-25	25	0
1	6	27	0.5499999999999999	0.35	0.35	0.35	0.35	1	0.5	0.5	1	0.5	0.5	0.5	0.5	0.5	0.5	0.5499999999999999	0.5499999999999999	0.5499999999999999	0.5499999999999999	-0.15000000000000002	-0.15000000000000002	0.05	Rational	-25	25	-25	25	0
1	6	28	0.5499999999999999	0.35	0.35	0.35	0.35	1	0.5	0.5	1	0.5	0.5	0.5	0.5	0.5	0.5	0.5499999999999999	0.5499999999999999	0.5499999999999999	0.5499999999999999	-0.15000000000000002	-0.15000000000000002	0.05	Rational	-25	25	-25	25	0
1	6	29	0.5499999999999999	0.35	0.35	0.35	0.35	1	0.5	0.5	1	0.5	0.5	0.5	0.5	0.5	0.5	0.5499999999999999	0.5499999999999999	0.5499999999999999	0.5499999999999999	-0.15000000000000002	-0.15000000000000002	0.05	Rational	-25	25	-25	25	0
1	6	30	0.5499999999999999	0.35	0.35	0.35	0.35	1	0.5	0.5	1	0.5	0.5	0.5	0.5	0.5	0.5	0.5499999999999999	0.5499999999999999	0.5499999999999999	0.5499999999999999	-0.15000000000000002	-0.15000000000000002	0.05	Rational	-25	25	-25	25	0
1	6	31	0.5499999999999999	0.35	0.35	0.35	0.35	1	0.5	0.5	1	0.5	0.5	0.5	0.5	0.5	0.5	0.5499999999999999	0.5499999999999999	0.5499999999999999	0.5499999999999999	-0.15000000000000002	-0.15000000000000002	0.05	Rational	-25	25	-25	25	0
1	6	32	0.5499999999999999	0.35	0.35	0.35	0.35	1	0.5	0.5	1	0.5	0.5	0.5	0.5	0.5	0.5	0.5499999999999999	0.5499999999999999	0.5499999999999999	0.5499999999999999	-0.15000000000000002	-0.15000000000000002	0.05	Rational	-25	25	-25	25	0
1	6	33	0.5499999999999999	0.35	0.35	0.35	0.35	1	0.5	0.5	1	0.5	0.5	0.5	0.5	0.5	0.5	0.5499999999999999	0.5499999999999999	0.5499999999999999	0.5499999999999999	-0.15000000000000002	-0.15000000000000002	0.05	Rational	-25	25	-25	25	0
1	6	34	0.5499999999999999	0.35	0.35	0.35	0.35	1	0.5	0.5	1	0.5	0.5	0.5	0.5	0.5	0.5	0.5499999999999999	0.5499999999999999	0.5499999999999999	0.5499999999999999	-0.15000000000000002	-0.15000000000000002	0.05	Rational	-25	25	-25	25	0
1	6	35	0.5499999999999999	0.35	0.35	0.35	0.35	1	0.5	0.5	1	0.5	0.5	0.5	0.5	0.5	0.5	0.5499999999999999	0.5499999999999999	0.5499999999999999	0.5499999999999999	-0.15000000000000002	-0.15000000000000002	0.05	Rational	-25	25	-25	25	0
1	6	36	0.5499999999999999	0.35	0.35	0.35	0.35	1	0.5	0.5	1	0.5	0.5	0.5	0.5	0.5	0.5	0.5499999999999999	0.5499999999999999	0.5499999999999999	0.5499999999999999	-0.15000000000000002	-0.15000000000000002	0.05	Rational	-25	25	-25	25	0
1	6	37	0.5499999999999999	0.35	0.35	0.35	0.35	1	0.5	0.5	1	0.5	0.5	0.5	0.5	0.5	0.5	0.5499999999999999	0.5499999999999999	0.5499999999999999	0.5499999999999999	-0.15000000000000002	-0.15000000000000002	0.05	Rational	-25	25	-25	25	0
1	6	38	0.5499999999999999	0.35	0.35	0.35	0.35	1	0.5	0.5	1	0.5	0.5	0.5	0.5	0.5	0.5	0.5499999999999999	0.5499999999999999	0.5499999999999999	0.5499999999999999	-0.15000000000000002	-0.15000000000000002	0.05	Rational	-25	25	-25	25	0
1	6	39	0.5499999999999999	0.35	0.35	0.35	0.35	1	0.5	0.5	1	0.5	0.5	0.5	0.5	0.5	0.5	0.5499999999999999	0.5499999999999999	0.5499999999999999	0.5499999999999999	-0.15000000000000002	-0.15000000000000002	0.05	Rational	-25	25	-25	25	0
1	6	40	0.5499999999999999	0.35	0.35	0.35	0.35	1	0.5	0.5	1	0.5	0.5	0.5	0.5	0.5	0.5	0.5499999999999999	0.5499999999999999	0.5499999999999999	0.5499999999999999	-0.15000000000000002	-0.15000000000000002	0.05	Rational	-25	25	-25	25	0
1	6	40	0.5499999999999999	0.35	0.35	0.35	0.35	1	0.5	0.5	1	0.5	0.5	0.5	0.5	0.5	0.5	0.5499999999999999	0.5499999999999999	0.5499999999999999	0.5499999999999999	-0.15000000000000002	-0.15000000000000002	0.05	Rational	-25	25	-25	25	1362.250000000001
1	7	1	0.6499999999999999	0.05	0.05	0.05	0.05	1	0.5	0.5	1	0.5	0.5	0.5	0.5	0.5	0.5	0.6499999999999999	0.6499999999999999	0.6499999999999999	0.6499999999999999	0	0	0.05	Rational	0	0	0	0	0
1	7	2	0.6499999999999999	0.1	0.1	0.1	0.1	1	0.5	0.5	1	0.5	0.5	0.5	0.5	0.5	0.5	0.6499999999999999	0.6499999999999999	0.6499999999999999	0.6499999999999999	0.05	0.05	0.05	Rational	0	0	0	0	0
1	7	3	0.6499999999999999	0.15000000000000002	0.15000000000000002	0.15000000000000002	0.15000000000000002	1	0.5	0.5	1	0.5	0.5	0.5	0.5	0.5	0.5	0.6499999999999999	0.6499999999999999	0.6499999999999999	0.6499999999999999	0.1	0.1	0.05	Rational	-5	5	-5	5	0
1	7	4	0.6499999999999999	0.2	0.2	0.2	0.2	1	0.5	0.5	1	0.5	0.5	0.5	0.5	0.5	0.5	0.6499999999999999	0.6499999999999999	0.6499999999999999	0.6499999999999999	0.05000000000000002	0.05000000000000002	0.05	Rational	-10	10	-10	10	0
1	7	5	0.6499999999999999	0.25	0.25	0.25	0.25	1	0.5	0.5	1	0.5	0.5	0.5	0.5	0.5	0.5	0.6499999999999999	0.6499999999999999	0.6499999999999999	0.6499999999999999	0	0	0.05	Rational	-15	15	-15	15	0
1	7	6	0.6499999999999999	0.3	0.3	0.3	0.3	1	0.5	0.5	1	0.5	0.5	0.5	0.5	0.5	0.5	0.6499999999999999	0.6499999999999999	0.6499999999999999	0.6499999999999999	-0.04999999999999999	-0.04999999999999999	0.05	Rational	-20	20	-20	20	0
1	7	7	0.6499999999999999	0.3	0.3	0.3	0.3	1	0.5	0.5	1	0.5	0.5	0.5	0.5	0.5	0.5	0.6499999999999999	0.6499999999999999	0.6499999999999999	0.6499999999999999	-0.10000000000000003	-0.10000000000000003	0.05	Rational	-20	20	-20	20	0
1	7	8	0.6499999999999999	0.3	0.3	0.3	0.3	1	0.5	0.5	1	0.5	0.5	0.5	0.5	0.5	0.5	0.6499999999999999	0.6499999999999999	0.6499999999999999	0.6499999999999999	-0.10000000000000003	-0.10000000000000003	0.05	Rational	-20	20	-20	20	0
1	7	9	0.6499999999999999	0.3	0.3	0.3	0.3	1	0.5	0.5	1	0.5	0.5	0.5	0.5	0.5	0.5	0.6499999999999999	0.6499999999999999	0.6499999999999999	0.6499999999999999	-0.10000000000000003	-0.10000000000000003	0.05	Rational	-20	20	-20	20	0
1	7	10	0.6499999999999999	0.3	0.3	0.3	0.3	1	0.5	0.5	1	0.5	0.5	0.5	0.5	0.5	0.5	0.6499999999999999	0.6499999999999999	0.6499999999999999	0.6499999999999999	-0.10000000000000003	-0.10000000000000003	0.05	Rational	-20	20	-20	20	0
1	7	11	0.6499999999999999	0.3	0.3	0.3	0.3	1	0.5	0.5	1	0.5	0.5	0.5	0.5	0.5	0.5	0.6499999999999999	0.6499999999999999	0.6499999999999999	0.6499999999999999	-0.10000000000000003	-0.10000000000000003	0.05	Rational	-20	20	-20	20	0
1	7	12	0.6499999999999999	0.3	0.3	0.3	0.3	1	0.5	0.5	1	0.5	0.5	0.5	0.5	0.5	0.5	0.6499999999999999	0.6499999999999999	0.6499999999999999	0.6499999999999999	-0.10000000000000003	-0.10000000000000003	0.05	Rational	-20	20	-20	20	0
1	7	13	0.6499999999999999	0.3	0.3	0.3	0.3	1	0.5	0.5	1	0.5	0.5	0.5	0.5	0.5	0.5	0.6499999999999999	0.6499999999999999	0.6499999999999999	0.6499999999999999	-0.10000000000000003	-0.10000000000000003	0.05	Rational	-20	20	-20	20	0
1	7	14	0.6499999999999999	0.3	0.3	0.3	0.3	1	0.5	0.5	1	0.5	0.5	0.5	0.5	0.5	0.5	0.6499999999999999	0.6499999999999999	0.6499999999999999	0.6499999999999999	-0.10000000000000003	-0.10000000000000003	0.05	Rational	-20	20	-20	20	0
1	7	15	0.6499999999999999	0.3	0.3	0.3	0.3	1	0.5	0.5	1	0.5	0.5	0.5	0.5	0.5	0.5	0.6499999999999999	0.6499999999999999	0.6499999999999999	0.6499999999999999	-0.10000000000000003	-0.10000000000000003	0.05	Rational	-20	20	-20	20	0
1	7	16	0.6499999999999999	0.3	0.3	0.3	0.3	1	0.5	0.5	1	0.5	0.5	0.5	0.5	0.5	0.5	0.6499999999999999	0.6499999999999999	0.6499999999999999	0.6499999999999999	-0.10000000000000003	-0.10000000000000003	0.05	Rational	-20	20	-20	20	0
1	7	17	0.6499999999999999	0.3	0.3	0.3	0.3	1	0.5	0.5	1	0.5	0.5	0.5	0.5	0.5	0.5	0.6499999999999999	0.6499999999999999	0.6499999999999999	0.6499999999999999	-0.10000000000000003	-0.10000000000000003	0.05	Rational	-20	20	-20	20	0
1	7	18	0.6499999999999999	0.3	0.3	0.3	0.3	1	0.5	0.5	1	0.5	0.5	0.5	0.5	0.5	0.5	0.6499999999999999	0.6499999999999999	0.6499999999999999	0.6499999999999999	-0.10000000000000003	-0.10000000000000003	0.05	Rational	-20	20	-20	20	0
1	7	19	0.6499999999999999	0.3	0.3	0.3	0.3	1	0.5	0.5	1	0.5	0.5	0.5	0.5	0.5	0.5	0.6499999999999999	0.6499999999999999	0.6499999999999999	0.6499999999999999	-0.10000000000000003	-0.10000000000000003	0.05	Rational	-20	20	-20	20	0
1	7	20	0.6499999999999999	0.3	0.3	0.3	0.3	1	0.5	0.5	1	0.5	0.5	0.5	0.5	0.5	0.5	0.6499999999999999	0.6499999999999999	0.6499999999999999	0.6499999999999999	-0.10000000000000003	-0.10000000000000003	0.05	Rational	-20	20	-20	20	0
1	7	21	0.6499999999999999	0.3	0.3	0.3	0.3	1	0.5	0.5	1	0.5	0.5	0.5	0.5	0.5	0.5	0.6499999999999999	0.6499999999999999	0.6499999999999999	0.6499999999999999	-0.10000000000000003	-0.10000000000000003	0.05	Rational	-20	20	-20	20	0
1	7	22	0.6499999999999999	0.3	0.3	0.3	0.3	1	0.5	0.5	1	0.5	0.5	0.5	0.5	0.5	0.5	0.6499999999999999	0.6499999999999999	0.6499999999999999	0.6499999999999999	-0.10000000000000003	-0.10000000000000003	0.05	Rational	-20	20	-20	20	0
1	7	23	0.6499999999999999	0.3	0.3	0.3	0.3	1	0.5	0.5	1	0.5	0.5	0.5	0.5	0.5	0.5	0.6499999999999999	0.6499999999999999	0.6499999999999999	0.6499999999999999	-0.10000000000000003	-0.10000000000000003	0.05	Rational	-20	20	-20	20	0
1	7	24	0.6499999999999999	0.3	0.3	0.3	0.3	1	0.5	0.5	1	0.5	0.5	0.5	0.5	0.5	0.5	0.6499999999999999	0.6499999999999999	0.6499999999999999	0.6499999999999999	-0.10000000000000003	-0.10000000000000003	0.05	Rational	-20	20	-20	20	0
1	7	25	0.6499999999999999	0.3	0.3	0.3	0.3	1	0.5	0.5	1	0.5	0.5	0.5	0.5	0.5	0.5	0.6499999999999999	0.6499999999999999	0.6499999999999999	0.6499999999999999	-0.10000000000000003	-0.10000000000000003	0.05	Rational	-20	20	-20	20	0
1	7	26	0.6499999999999999	0.3	0.3	0.3	0.3	1	0.5	0.5	1	0.5	0.5	0.5	0.5	0.5	0.5	0.6499999999999999	0.6499999999999999	0.6499999999999999	0.6499999999999999	-0.10000000000000003	-0.10000000000000003	0.05	Rational	-20	20	-20	20	0
1	7	27	0.6499999999999999	0.3	0.3	0.3	0.3	1	0.5	0.5	1	0.5	0.5	0.5	0.5	0.5	0.5	0.6499999999999999	0.6499999999999999	0.6499999999999999	0.6499999999999999	-0.10000000000000003	-0.10000000000000003	0.05	Rational	-20	20	-20	20	0
1	7	28	0.6499999999999999	0.3	0.3	0.3	0.3	1	0.5	0.5	1	0.5	0.5	0.5	0.5	0.5	0.5	0.6499999999999999	0.6499999999999999	0.6499999999999999	0.6499999999999999	-0.10000000000000003	-0.10000000000000003	0.05	Rational	-20	20	-20	20	0
1	7	29	0.6499999999999999	0.3	0.3	0.3	0.3	1	0.5	0.5	1	0.5	0.5	0.5	0.5	0.5	0.5	0.6499999999999999	0.6499999999999999	0.6499999999999999	0.6499999999999999	-0.10000000000000003	-0.10000000000000003	0.05	Rational	-20	20	-20	20	0
1	7	30	0.6499999999999999	0.3	0.3	0.3	0.3	1	0.5	0.5	1	0.5	0.5	0.5	0.5	0.5	0.5	0.6499999999999999	0.6499999999999999	0.6499999999999999	0.6499999999999999	-0.10000000000000003	-0.10000000000000003	0.05	Rational	-20	20	-20	20	0
1	7	31	0.6499999999999999	0.3	0.3	0.3	0.3	1	0.5	0.5	1	0.5	0.5	0.5	0.5	0.5	0.5	0.6499999999999999	0.6499999999999999	0.6499999999999999	0.6499999999999999	-0.10000000000000003	-0.10000000000000003	0.05	Rational	-20	20	-20	20	0
1	7	32	0.6499999999999999	0.3	0.3	0.3	0.3	1	0.5	0.5	1	0.5	0.5	0.5	0.5	0.5	0.5	0.6499999999999999	0.6499999999999999	0.6499999999999999	0.6499999999999999	-0.10000000000000003	-0.10000000000000003	0.05	Rational	-20	20	-20	20	0
1	7	33	0.6499999999999999	0.3	0.3	0.3	0.3	1	0.5	0.5	1	0.5	0.5	0.5	0.5	0.5	0.5	0.6499999999999999	0.6499999999999999	0.6499999999999999	0.6499999999999999	-0.10000000000000003	-0.10000000000000003	0.05	Rational	-20	20	-20	20	0
1	7	34	0.6499999999999999	0.3	0.3	0.3	0.3	1	0.5	0.5	1	0.5	0.5	0.5	0.5	0.5	0.5	0.6499999999999999	0.6499999999999999	0.6499999999999999	0.6499999999999999	-0.10000000000000003	-0.10000000000000003	0.05	Rational	-20	20	-20	20	0
1	7	35	0.6499999999999999	0.3	0.3	0.3	0.3	1	0.5	0.5	1	0.5	0.5	0.5	0.5	0.5	0.5	0.6499999999999999	0.6499999999999999	0.6499999999999999	0.6499999999999999	-0.10000000000000003	-0.10000000000000003	0.05	Rational	-20	20	-20	20	0
1	7	36	0.6499999999999999	0.3	0.3	0.3	0.3	1	0.5	0.5	1	0.5	0.5	0.5	0.5	0.5	0.5	0.6499999999999999	0.6499999999999999	0.6499999999999999	0.6499999999999999	-0.10000000000000003	-0.10000000000000003	0.05	Rational	-20	20	-20	20	0
1	7	37	0.6499999999999999	0.3	0.3	0.3	0.3	1	0.5	0.5	1	0.5	0.5	0.5	0.5	0.5	0.5	0.6499999999999999	0.6499999999999999	0.6499999999999999	0.6499999999999999	-0.10000000000000003	-0.10000000000000003	0.05	Rational	-20	20	-20	20	0
1	7	38	0.6499999999999999	0.3	0.3	0.3	0.3	1	0.5	0.5	1	0.5	0.5	0.5	0.5	0.5	0.5	0.6499999999999999	0.6499999999999999	0.6499999999999999	0.6499999999999999	-0.10000000000000003	-0.10000000000000003	0.05	Rational	-20	20	-20	20	0
1	7	39	0.6499999999999999	0.3	0.3	0.3	0.3	1	0.5	0.5	1	0.5	0.5	0.5	0.5	0.5	0.5	0.6499999999999999	0.6499999999999999	0.6499999999999999	0.6499999999999999	-0.10000000000000003	-0.10000000000000003	0.05	Rational	-20	20	-20	20	0
1	7	40	0.6499999999999999	0.3	0.3	0.3	0.3	1	0.5	0.5	1	0.5	0.5	0.5	0.5	0.5	0.5	0.6499999999999999	0.6499999999999999	0.6499999999999999	0.6499999999999999	-0.10000000000000003	-0.10000000000000003	0.05	Rational	-20	20	-20	20	0
1	7	40	0.6499999999999999	0.3	0.3	0.3	0.3	1	0.5	0.5	1	0.5	0.5	0.5	0.5	0.5	0.5	0.6499999999999999	0.6499999999999999	0.6499999999999999	0.6499999999999999	-0.10000000000000003	-0.10000000000000003	0.05	Rational	-20	20	-20	20	1260.2499999999995
1	8	1	0.7499999999999999	0.05	0.05	0.05	0.05	1	0.5	0.5	1	0.5	0.5	0.5	0.5	0.5	0.5	0.7499999999999999	0.7499999999999999	0.7499999999999999	0.7499999999999999	0	0	0.05	Rational	0	0	0	0	0
1	8	2	0.7499999999999999	0.1	0.1	0.1	0.1	1	0.5	0.5	1	0.5	0.5	0.5	0.5	0.5	0.5	0.7499999999999999	0.7499999999999999	0.7499999999999999	0.7499999999999999	0.05	0.05	0.05	Rational	0	0	0	0	0
1	8	3	0.7499999999999999	0.15000000000000002	0.15000000000000002	0.15000000000000002	0.15000000000000002	1	0.5	0.5	1	0.5	0.5	0.5	0.5	0.5	0.5	0.7499999999999999	0.7499999999999999	0.7499999999999999	0.7499999999999999	0.1	0.1	0.05	Rational	-5	5	-5	5	0
1	8	4	0.7499999999999999	0.2	0.2	0.2	0.2	1	0.5	0.5	1	0.5	0.5	0.5	0.5	0.5	0.5	0.7499999999999999	0.7499999999999999	0.7499999999999999	0.7499999999999999	0.05000000000000002	0.05000000000000002	0.05	Rational	-10	10	-10	10	0
1	8	5	0.7499999999999999	0.25	0.25	0.25	0.25	1	0.5	0.5	1	0.5	0.5	0.5	0.5	0.5	0.5	0.7499999999999999	0.7499999999999999	0.7499999999999999	0.7499999999999999	0	0	0.05	Rational	-15	15	-15	15	0
1	8	6	0.7499999999999999	0.3	0.3	0.3	0.3	1	0.5	0.5	1	0.5	0.5	0.5	0.5	0.5	0.5	0.7499999999999999	0.7499999999999999	0.7499999999999999	0.7499999999999999	-0.04999999999999999	-0.04999999999999999	0.05	Rational	-20	20	-20	20	0
1	8	7	0.7499999999999999	0.3	0.3	0.3	0.3	1	0.5	0.5	1	0.5	0.5	0.5	0.5	0.5	0.5	0.7499999999999999	0.7499999999999999	0.7499999999999999	0.7499999999999999	-0.10000000000000003	-0.10000000000000003	0.05	Rational	-20	20	-20	20	0
1	8	8	0.7499999999999999	0.3	0.3	0.3	0.3	1	0.5	0.5	1	0.5	0.5	0.5	0.5	0.5	0.5	0.7499999999999999	0.7499999999999999	0.7499999999999999	0.7499999999999999	-0.10000000000000003	-0.10000000000000003	0.05	Rational	-20	20	-20	20	0
1	8	9	0.7499999999999999	0.3	0.3	0.3	0.3	1	0.5	0.5	1	0.5	0.5	0.5	0.5	0.5	0.5	0.7499999999999999	0.7499999999999999	0.7499999999999999	0.7499999999999999	-0.10000000000000003	-0.10000000000000003	0.05	Rational	-20	20	-20	20	0
1	8	10	0.7499999999999999	0.3	0.3	0.3	0.3	1	0.5	0.5	1	0.5	0.5	0.5	0.5	0.5	0.5	0.7499999999999999	0.7499999999999999	0.7499999999999999	0.7499999999999999	-0.10000000000000003	-0.10000000000000003	0.05	Rational	-20	20	-20	20	0
1	8	11	0.7499999999999999	0.3	0.3	0.3	0.3	1	0.5	0.5	1	0.5	0.5	0.5	0.5	0.5	0.5	0.7499999999999999	0.7499999999999999	0.7499999999999999	0.7499999999999999	-0.10000000000000003	-0.10000000000000003	0.05	Rational	-20	20	-20	20	0
1	8	12	0.7499999999999999	0.3	0.3	0.3	0.3	1	0.5	0.5	1	0.5	0.5	0.5	0.5	0.5	0.5	0.7499999999999999	0.7499999999999999	0.7499999999999999	0.7499999999999999	-0.10000000000000003	-0.10000000000000003	0.05	Rational	-20	20	-20	20	0
1	8	13	0.7499999999999999	0.3	0.3	0.3	0.3	1	0.5	0.5	1	0.5	0.5	0.5	0.5	0.5	0.5	0.7499999999999999	0.7499999999999999	0.7499999999999999	0.7499999999999999	-0.10000000000000003	-0.10000000000000003	0.05	Rational	-20	20	-20	20	0
1	8	14	0.7499999999999999	0.3	0.3	0.3	0.3	1	0.5	0.5	1	0.5	0.5	0.5	0.5	0.5	0.5	0.7499999999999999	0.7499999999999999	0.7499999999999999	0.7499999999999999	-0.10000000000000003	-0.10000000000000003	0.05	Rational	-20	20	-20	20	0
1	8	15	0.7499999999999999	0.3	0.3	0.3	0.3	1	0.5	0.5	1	0.5	0.5	0.5	0.5	0.5	0.5	0.7499999999999999	0.7499999999999999	0.7499999999999999	0.7499999999999999	-0.10000000000000003	-0.10000000000000003	0.05	Rational	-20	20	-20	20	0
1	8	16	0.7499999999999999	0.3	0.3	0.3	0.3	1	0.5	0.5	1	0.5	0.5	0.5	0.5	0.5	0.5	0.7499999999999999	0.7499999999999999	0.7499999999999999	0.7499999999999999	-0.10000000000000003	-0.10000000000000003	0.05	Rational	-20	20	-20	20	0
1	8	17	0.7499999999999999	0.3	0.3	0.3	0.3	1	0.5	0.5	1	0.5	0.5	0.5	0.5	0.5	0.5	0.7499999999999999	0.7499999999999999	0.7499999999999999	0.7499999999999999	-0.10000000000000003	-0.10000000000000003	0.05	Rational	-20	20	-20	20	0
1	8	18	0.7499999999999999	0.3	0.3	0.3	0.3	1	0.5	0.5	1	0.5	0.5	0.5	0.5	0.5	0.5	0.7499999999999999	0.7499999999999999	0.7499999999999999	0.7499999999999999	-0.10000000000000003	-0.10000000000000003	0.05	Rational	-20	20	-20	20	0
1	8	19	0.7499999999999999	0.3	0.3	0.3	0.3	1	0.5	0.5	1	0.5	0.5	0.5	0.5	0.5	0.5	0.7499999999999999	0.7499999999999999	0.7499999999999999	0.7499999999999999	-0.10000000000000003	-0.10000000000000003	0.05	Rational	-20	20	-20	20	0
1	8	20	0.7499999999999999	0.3	0.3	0.3	0.3	1	0.5	0.5	1	0.5	0.5	0.5	0.5	0.5	0.5	0.7499999999999999	0.7499999999999999	0.7499999999999999	0.7499999999999999	-0.10000000000000003	-0.10000000000000003	0.05	Rational	-20	20	-20	20	0
1	8	21	0.7499999999999999	0.3	0.3	0.3	0.3	1	0.5	0.5	1	0.5	0.5	0.5	0.5	0.5	0.5	0.7499999999999999	0.7499999999999999	0.7499999999999999	0.7499999999999999	-0.10000000000000003	-0.10000000000000003	0.05	Rational	-20	20	-20	20	0
1	8	22	0.7499999999999999	0.3	0.3	0.3	0.3	1	0.5	0.5	1	0.5	0.5	0.5	0.5	0.5	0.5	0.7499999999999999	0.7499999999999999	0.7499999999999999	0.7499999999999999	-0.10000000000000003	-0.10000000000000003	0.05	Rational	-20	20	-20	20	0
1	8	23	0.7499999999999999	0.3	0.3	0.3	0.3	1	0.5	0.5	1	0.5	0.5	0.5	0.5	0.5	0.5	0.7499999999999999	0.7499999999999999	0.7499999999999999	0.7499999999999999	-0.10000000000000003	-0.10000000000000003	0.05	Rational	-20	20	-20	20	0
1	8	24	0.7499999999999999	0.3	0.3	0.3	0.3	1	0.5	0.5	1	0.5	0.5	0.5	0.5	0.5	0.5	0.7499999999999999	0.7499999999999999	0.7499999999999999	0.7499999999999999	-0.10000000000000003	-0.10000000000000003	0.05	Rational	-20	20	-20	20	0
1	8	25	0.7499999999999999	0.3	0.3	0.3	0.3	1	0.5	0.5	1	0.5	0.5	0.5	0.5	0.5	0.5	0.7499999999999999	0.7499999999999999	0.7499999999999999	0.7499999999999999	-0.10000000000000003	-0.10000000000000003	0.05	Rational	-20	20	-20	20	0
1	8	26	0.7499999999999999	0.3	0.3	0.3	0.3	1	0.5	0.5	1	0.5	0.5	0.5	0.5	0.5	0.5	0.7499999999999999	0.7499999999999999	0.7499999999999999	0.7499999999999999	-0.10000000000000003	-0.10000000000000003	0.05	Rational	-20	20	-20	20	0
1	8	27	0.7499999999999999	0.3	0.3	0.3	0.3	1	0.5	0.5	1	0.5	0.5	0.5	0.5	0.5	0.5	0.7499999999999999	0.7499999999999999	0.7499999999999999	0.7499999999999999	-0.10000000000000003	-0.10000000000000003	0.05	Rational	-20	20	-20	20	0
1	8	28	0.7499999999999999	0.3	0.3	0.3	0.3	1	0.5	0.5	1	0.5	0.5	0.5	0.5	0.5	0.5	0.7499999999999999	0.7499999999999999	0.7499999999999999	0.7499999999999999	-0.10000000000000003	-0.10000000000000003	0.05	Rational	-20	20	-20	20	0
1	8	29	0.7499999999999999	0.3	0.3	0.3	0.3	1	0.5	0.5	1	0.5	0.5	0.5	0.5	0.5	0.5	0.7499999999999999	0.7499999999999999	0.7499999999999999	0.7499999999999999	-0.10000000000000003	-0.10000000000000003	0.05	Rational	-20	20	-20	20	0
1	8	30	0.7499999999999999	0.3	0.3	0.3	0.3	1	0.5	0.5	1	0.5	0.5	0.5	0.5	0.5	0.5	0.7499999999999999	0.7499999999999999	0.7499999999999999	0.7499999999999999	-0.10000000000000003	-0.10000000000000003	0.05	Rational	-20	20	-20	20	0
1	8	31	0.7499999999999999	0.3	0.3	0.3	0.3	1	0.5	0.5	1	0.5	0.5	0.5	0.5	0.5	0.5	0.7499999999999999	0.7499999999999999	0.7499999999999999	0.7499999999999999	-0.10000000000000003	-0.10000000000000003	0.05	Rational	-20	20	-20	20	0
1	8	32	0.7499999999999999	0.3	0.3	0.3	0.3	1	0.5	0.5	1	0.5	0.5	0.5	0.5	0.5	0.5	0.7499999999999999	0.7499999999999999	0.7499999999999999	0.7499999999999999	-0.10000000000000003	-0.10000000000000003	0.05	Rational	-20	20	-20	20	0
1	8	33	0.7499999999999999	0.3	0.3	0.3	0.3	1	0.5	0.5	1	0.5	0.5	0.5	0.5	0.5	0.5	0.7499999999999999	0.7499999999999999	0.7499999999999999	0.7499999999999999	-0.10000000000000003	-0.10000000000000003	0.05	Rational	-20	20	-20	20	0
1	8	34	0.7499999999999999	0.3	0.3	0.3	0.3	1	0.5	0.5	1	0.5	0.5	0.5	0.5	0.5	0.5	0.7499999999999999	0.7499999999999999	0.7499999999999999	0.7499999999999999	-0.10000000000000003	-0.10000000000000003	0.05	Rational	-20	20	-20	20	0
1	8	35	0.7499999999999999	0.3	0.3	0.3	0.3	1	0.5	0.5	1	0.5	0.5	0.5	0.5	0.5	0.5	0.7499999999999999	0.7499999999999999	0.7499999999999999	0.7499999999999999	-0.10000000000000003	-0.10000000000000003	0.05	Rational	-20	20	-20	20	0
1	8	36	0.7499999999999999	0.3	0.3	0.3	0.3	1	0.5	0.5	1	0.5	0.5	0.5	0.5	0.5	0.5	0.7499999999999999	0.7499999999999999	0.7499999999999999	0.7499999999999999	-0.10000000000000003	-0.10000000000000003	0.05	Rational	-20	20	-20	20	0
1	8	37	0.7499999999999999	0.3	0.3	0.3	0.3	1	0.5	0.5	1	0.5	0.5	0.5	0.5	0.5	0.5	0.7499999999999999	0.7499999999999999	0.7499999999999999	0.7499999999999999	-0.10000000000000003	-0.10000000000000003	0.05	Rational	-20	20	-20	20	0
1	8	38	0.7499999999999999	0.3	0.3	0.3	0.3	1	0.5	0.5	1	0.5	0.5	0.5	0.5	0.5	0.5	0.7499999999999999	0.7499999999999999	0.7499999999999999	0.7499999999999999	-0.10000000000000003	-0.10000000000000003	0.05	Rational	-20	20	-20	20	0
1	8	39	0.7499999999999999	0.3	0.3	0.3	0.3	1	0.5	0.5	1	0.5	0.5	0.5	0.5	0.5	0.5	0.7499999999999999	0.7499999999999999	0.7499999999999999	0.7499999999999999	-0.10000000000000003	-0.10000000000000003	0.05	Rational	-20	20	-20	20	0
1	8	40	0.7499999999999999	0.3	0.3	0.3	0.3	1	0.5	0.5	1	0.5	0.5	0.5	0.5	0.5	0.5	0.7499999999999999	0.7499999999999999	0.7499999999999999	0.7499999999999999	-0.10000000000000003	-0.10000000000000003	0.05	Rational	-20	20	-20	20	0
1	8	40	0.7499999999999999	0.3	0.3	0.3	0.3	1	0.5	0.5	1	0.5	0.5	0.5	0.5	0.5	0.5	0.7499999999999999	0.7499999999999999	0.7499999999999999	0.7499999999999999	-0.10000000000000003	-0.10000000000000003	0.05	Rational	-20	20	-20	20	1299.549999999999
1	9	1	0.8499999999999999	0.05	0.05	0.05	0.05	1	0.5	0.5	1	0.5	0.5	0.5	0.5	0.5	0.5	0.8499999999999999	0.8499999999999999	0.8499999999999999	0.8499999999999999	0	0	0.05	Rational	0	0	0	0	0
1	9	2	0.8499999999999999	0.1	0.1	0.1	0.1	1	0.5	0.5	1	0.5	0.5	0.5	0.5	0.5	0.5	0.8499999999999999	0.8499999999999999	0.8499999999999999	0.8499999999999999	0.05	0.05	0.05	Rational	0	0	0	0	0
1	9	3	0.8499999999999999	0.15000000000000002	0.15000000000000002	0.15000000000000002	0.15000000000000002	1	0.5	0.5	1	0.5	0.5	0.5	0.5	0.5	0.5	0.8499999999999999	0.8499999999999999	0.8499999999999999	0.8499999999999999	0.1	0.1	0.05	Rational	0	0	0	0	0
1	9	4	0.8499999999999999	0.2	0.2	0.2	0.2	1	0.5	0.5	1	0.5	0.5	0.5	0.5	0.5	0.5	0.8499999999999999	0.8499999999999999	0.8499999999999999	0.8499999999999999	0.15000000000000002	0.15000000000000002	0.05	Rational	-5	5	-5	5	0
1	9	5	0.8499999999999999	0.25	0.25	0.25	0.25	1	0.5	0.5	1	0.5	0.5	0.5	0.5	0.5	0.5	0.8499999999999999	0.8499999999999999	0.8499999999999999	0.8499999999999999	0.1	0.1	0.05	Rational	-10	10	-10	10	0
1	9	6	0.8499999999999999	0.3	0.3	0.3	0.3	1	0.5	0.5	1	0.5	0.5	0.5	0.5	0.5	0.5	0.8499999999999999	0.8499999999999999	0.8499999999999999	0.8499999999999999	0.04999999999999999	0.04999999999999999	0.05	Rational	-15	15	-15	15	0
1	9	7	0.8499999999999999	0.35	0.35	0.35	0.35	1	0.5	0.5	1	0.5	0.5	0.5	0.5	0.5	0.5	0.8499999999999999	0.8499999999999999	0.8499999999999999	0.8499999999999999	0	0	0.05	Rational	-20	20	-20	20	0
1	9	8	0.8499999999999999	0.39999999999999997	0.39999999999999997	0.39999999999999997	0.39999999999999997	1	0.5	0.5	1	0.5	0.5	0.5	0.5	0.5	0.5	0.8499999999999999	0.8499999999999999	0.8499999999999999	0.8499999999999999	-0.050000000000000044	-0.050000000000000044	0.05	Rational	-25	25	-25	25	0
1	9	9	0.8499999999999999	0.39999999999999997	0.39999999999999997	0.39999999999999997	0.39999999999999997	1	0.5	0.5	1	0.5	0.5	0.5	0.5	0.5	0.5	0.8499999999999999	0.8499999999999999	0.8499999999999999	0.8499999999999999	-0.10000000000000003	-0.10000000000000003	0.05	Rational	-25	25	-25	25	0
1	9	10	0.8499999999999999	0.39999999999999997	0.39999999999999997	0.39999999999999997	0.39999999999999997	1	0.5	0.5	1	0.5	0.5	0.5	0.5	0.5	0.5	0.8499999999999999	0.8499999999999999	0.8499999999999999	0.8499999999999999	-0.10000000000000003	-0.10000000000000003	0.05	Rational	-25	25	-25	25	0
1	9	11	0.8499999999999999	0.39999999999999997	0.39999999999999997	0.39999999999999997	0.39999999999999997	1	0.5	0.5	1	0.5	0.5	0.5	0.5	0.5	0.5	0.8499999999999999	0.8499999999999999	0.8499999999999999	0.8499999999999999	-0.10000000000000003	-0.10000000000000003	0.05	Rational	-25	25	-25	25	0
1	9	12	0.8499999999999999	0.39999999999999997	0.39999999999999997	0.39999999999999997	0.39999999999999997	1	0.5	0.5	1	0.5	0.5	0.5	0.5	0.5	0.5	0.8499999999999999	0.8499999999999999	0.8499999999999999	0.8499999999999999	-0.10000000000000003	-0.10000000000000003	0.05	Rational	-25	25	-25	25	0
1	9	13	0.8499999999999999	0.39999999999999997	0.39999999999999997	0.39999999999999997	0.39999999999999997	1	0.5	0.5	1	0.5	0.5	0.5	0.5	0.5	0.5	0.8499999999999999	0.8499999999999999	0.8499999999999999	0.8499999999999999	-0.10000000000000003	-0.10000000000000003	0.05	Rational	-25	25	-25	25	0
1	9	14	0.8499999999999999	0.39999999999999997	0.39999999999999997	0.39999999999999997	0.39999999999999997	1	0.5	0.5	1	0.5	0.5	0.5	0.5	0.5	0.5	0.8499999999999999	0.8499999999999999	0.8499999999999999	0.8499999999999999	-0.10000000000000003	-0.10000000000000003	0.05	Rational	-25	25	-25	25	0
1	9	15	0.8499999999999999	0.39999999999999997	0.39999999999999997	0.39999999999999997	0.39999999999999997	1	0.5	0.5	1	0.5	0.5	0.5	0.5	0.5	0.5	0.8499999999999999	0.8499999999999999	0.8499999999999999	0.8499999999999999	-0.10000000000000003	-0.10000000000000003	0.05	Rational	-25	25	-25	25	0
1	9	16	0.8499999999999999	0.39999999999999997	0.39999999999999997	0.39999999999999997	0.39999999999999997	1	0.5	0.5	1	0.5	0.5	0.5	0.5	0.5	0.5	0.8499999999999999	0.8499999999999999	0.8499999999999999	0.8499999999999999	-0.10000000000000003	-0.10000000000000003	0.05	Rational	-25	25	-25	25	0
1	9	17	0.8499999999999999	0.39999999999999997	0.39999999999999997	0.39999999999999997	0.39999999999999997	1	0.5	0.5	1	0.5	0.5	0.5	0.5	0.5	0.5	0.8499999999999999	0.8499999999999999	0.8499999999999999	0.8499999999999999	-0.10000000000000003	-0.10000000000000003	0.05	Rational	-25	25	-25	25	0
1	9	18	0.8499999999999999	0.39999999999999997	0.39999999999999997	0.39999999999999997	0.39999999999999997	1	0.5	0.5	1	0.5	0.5	0.5	0.5	0.5	0.5	0.8499999999999999	0.8499999999999999	0.8499999999999999	0.8499999999999999	-0.10000000000000003	-0.10000000000000003	0.05	Rational	-25	25	-25	25	0
1	9	19	0.8499999999999999	0.39999999999999997	0.39999999999999997	0.39999999999999997	0.39999999999999997	1	0.5	0.5	1	0.5	0.5	0.5	0.5	0.5	0.5	0.8499999999999999	0.8499999999999999	0.8499999999999999	0.8499999999999999	-0.10000000000000003	-0.10000000000000003	0.05	Rational	-25	25	-25	25	0
1	9	20	0.8499999999999999	0.39999999999999997	0.39999999999999997	0.39999999999999997	0.39999999999999997	1	0.5	0.5	1	0.5	0.5	0.5	0.5	0.5	0.5	0.8499999999999999	0.8499999999999999	0.8499999999999999	0.8499999999999999	-0.10000000000000003	-0.10000000000000003	0.05	Rational	-25	25	-25	25	0
1	9	21	0.8499999999999999	0.39999999999999997	0.39999999999999997	0.39999999999999997	0.39999999999999997	1	0.5	0.5	1	0.5	0.5	0.5	0.5	0.5	0.5	0.8499999999999999	0.8499999999999999	0.8499999999999999	0.8499999999999999	-0.10000000000000003	-0.10000000000000003	0.05	Rational	-25	25	-25	25	0
1	9	22	0.8499999999999999	0.39999999999999997	0.39999999999999997	0.39999999999999997	0.39999999999999997	1	0.5	0.5	1	0.5	0.5	0.5	0.5	0.5	0.5	0.8499999999999999	0.8499999999999999	0.8499999999999999	0.8499999999999999	-0.10000000000000003	-0.10000000000000003	0.05	Rational	-25	25	-25	25	0
1	9	23	0.8499999999999999	0.39999999999999997	0.39999999999999997	0.39999999999999997	0.39999999999999997	1	0.5	0.5	1	0.5	0.5	0.5	0.5	0.5	0.5	0.8499999999999999	0.8499999999999999	0.8499999999999999	0.8499999999999999	-0.10000000000000003	-0.10000000000000003	0.05	Rational	-25	25	-25	25	0
1	9	24	0.8499999999999999	0.39999999999999997	0.39999999999999997	0.39999999999999997	0.39999999999999997	1	0.5	0.5	1	0.5	0.5	0.5	0.5	0.5	0.5	0.8499999999999999	0.8499999999999999	0.8499999999999999	0.8499999999999999	-0.10000000000000003	-0.10000000000000003	0.05	Rational	-25	25	-25	25	0
1	9	25	0.8499999999999999	0.39999999999999997	0.39999999999999997	0.39999999999999997	0.39999999999999997	1	0.5	0.5	1	0.5	0.5	0.5	0.5	0.5	0.5	0.8499999999999999	0.8499999999999999	0.8499999999999999	0.8499999999999999	-0.10000000000000003	-0.10000000000000003	0.05	Rational	-25	25	-25	25	0
1	9	26	0.8499999999999999	0.39999999999999997	0.39999999999999997	0.39999999999999997	0.39999999999999997	1	0.5	0.5	1	0.5	0.5	0.5	0.5	0.5	0.5	0.8499999999999999	0.8499999999999999	0.8499999999999999	0.8499999999999999	-0.10000000000000003	-0.10000000000000003	0.05	Rational	-25	25	-25	25	0
1	9	27	0.8499999999999999	0.39999999999999997	0.39999999999999997	0.39999999999999997	0.39999999999999997	1	0.5	0.5	1	0.5	0.5	0.5	0.5	0.5	0.5	0.8499999999999999	0.8499999999999999	0.8499999999999999	0.8499999999999999	-0.10000000000000003	-0.10000000000000003	0.05	Rational	-25	25	-25	25	0
1	9	28	0.8499999999999999	0.39999999999999997	0.39999999999999997	0.39999999999999997	0.39999999999999997	1	0.5	0.5	1	0.5	0.5	0.5	0.5	0.5	0.5	0.8499999999999999	0.8499999999999999	0.8499999999999999	0.8499999999999999	-0.10000000000000003	-0.10000000000000003	0.05	Rational	-25	25	-25	25	0
1	9	29	0.8499999999999999	0.39999999999999997	0.39999999999999997	0.39999999999999997	0.39999999999999997	1	0.5	0.5	1	0.5	0.5	0.5	0.5	0.5	0.5	0.8499999999999999	0.8499999999999999	0.8499999999999999	0.8499999999999999	-0.10000000000000003	-0.10000000000000003	0.05	Rational	-25	25	-25	25	0
1	9	30	0.8499999999999999	0.39999999999999997	0.39999999999999997	0.39999999999999997	0.39999999999999997	1	0.5	0.5	1	0.5	0.5	0.5	0.5	0.5	0.5	0.8499999999999999	0.8499999999999999	0.8499999999999999	0.8499999999999999	-0.10000000000000003	-0.10000000000000003	0.05	Rational	-25	25	-25	25	0
1	9	31	0.8499999999999999	0.39999999999999997	0.39999999999999997	0.39999999999999997	0.39999999999999997	1	0.5	0.5	1	0.5	0.5	0.5	0.5	0.5	0.5	0.8499999999999999	0.8499999999999999	0.8499999999999999	0.8499999999999999	-0.10000000000000003	-0.10000000000000003	0.05	Rational	-25	25	-25	25	0
1	9	32	0.8499999999999999	0.39999999999999997	0.39999999999999997	0.39999999999999997	0.39999999999999997	1	0.5	0.5	1	0.5	0.5	0.5	0.5	0.5	0.5	0.8499999999999999	0.8499999999999999	0.8499999999999999	0.8499999999999999	-0.10000000000000003	-0.10000000000000003	0.05	Rational	-25	25	-25	25	0
1	9	33	0.8499999999999999	0.39999999999999997	0.39999999999999997	0.39999999999999997	0.39999999999999997	1	0.5	0.5	1	0.5	0.5	0.5	0.5	0.5	0.5	0.8499999999999999	0.8499999999999999	0.8499999999999999	0.8499999999999999	-0.10000000000000003	-0.10000000000000003	0.05	Rational	-25	25	-25	25	0
1	9	34	0.8499999999999999	0.39999999999999997	0.39999999999999997	0.39999999999999997	0.39999999999999997	1	0.5	0.5	1	0.5	0.5	0.5	0.5	0.5	0.5	0.8499999999999999	0.8499999999999999	0.8499999999999999	0.8499999999999999	-0.10000000000000003	-0.10000000000000003	0.05	Rational	-25	25	-25	25	0
1	9	35	0.8499999999999999	0.39999999999999997	0.39999999999999997	0.39999999999999997	0.39999999999999997	1	0.5	0.5	1	0.5	0.5	0.5	0.5	0.5	0.5	0.8499999999999999	0.8499999999999999	0.8499999999999999	0.8499999999999999	-0.10000000000000003	-0.10000000000000003	0.05	Rational	-25	25	-25	25	0
1	9	36	0.8499999999999999	0.39999999999999997	0.39999999999999997	0.39999999999999997	0.39999999999999997	1	0.5	0.5	1	0.5	0.5	0.5	0.5	0.5	0.5	0.8499999999999999	0.8499999999999999	0.8499999999999999	0.8499999999999999	-0.10000000000000003	-0.10000000000000003	0.05	Rational	-25	25	-25	25	0
1	9	37	0.8499999999999999	0.39999999999999997	0.39999999999999997	0.39999999999999997	0.39999999999999997	1	0.5	0.5	1	0.5	0.5	0.5	0.5	0.5	0.5	0.8499999999999999	0.8499999999999999	0.8499999999999999	0.8499999999999999	-0.10000000000000003	-0.10000000000000003	0.05	Rational	-25	25	-25	25	0
1	9	38	0.8499999999999999	0.39999999999999997	0.39999999999999997	0.39999999999999997	0.39999999999999997	1	0.5	0.5	1	0.5	0.5	0.5	0.5	0.5	0.5	0.8499999999999999	0.8499999999999999	0.8499999999999999	0.8499999999999999	-0.10000000000000003	-0.10000000000000003	0.05	Rational	-25	25	-25	25	0
1	9	39	0.8499999999999999	0.39999999999999997	0.39999999999999997	0.39999999999999997	0.39999999999999997	1	0.5	0.5	1	0.5	0.5	0.5	0.5	0.5	0.5	0.8499999999999999	0.8499999999999999	0.8499999999999999	0.8499999999999999	-0.10000000000000003	-0.10000000000000003	0.05	Rational	-25	25	-25	25	0
1	9	40	0.8499999999999999	0.39999999999999997	0.39999999999999997	0.39999999999999997	0.39999999999999997	1	0.5	0.5	1	0.5	0.5	0.5	0.5	0.5	0.5	0.8499999999999999	0.8499999999999999	0.8499999999999999	0.8499999999999999	-0.10000000000000003	-0.10000000000000003	0.05	Rational	-25	25	-25	25	0
1	9	40	0.8499999999999999	0.39999999999999997	0.39999999999999997	0.39999999999999997	0.39999999999999997	1	0.5	0.5	1	0.5	0.5	0.5	0.5	0.5	0.5	0.8499999999999999	0.8499999999999999	0.8499999999999999	0.8499999999999999	-0.10000000000000003	-0.10000000000000003	0.05	Rational	-25	25	-25	25	1464.45
1	10	1	0.9499999999999998	0.05	0.05	0.05	0.05	1	0.5	0.5	1	0.5	0.5	0.5	0.5	0.5	0.5	0.9499999999999998	0.9499999999999998	0.9499999999999998	0.9499999999999998	0	0	0.05	Rational	0	0	0	0	0
1	10	2	0.9499999999999998	0.1	0.1	0.1	0.1	1	0.5	0.5	1	0.5	0.5	0.5	0.5	0.5	0.5	0.9499999999999998	0.9499999999999998	0.9499999999999998	0.9499999999999998	0.05	0.05	0.05	Rational	0	0	0	0	0
1	10	3	0.9499999999999998	0.15000000000000002	0.15000000000000002	0.15000000000000002	0.15000000000000002	1	0.5	0.5	1	0.5	0.5	0.5	0.5	0.5	0.5	0.9499999999999998	0.9499999999999998	0.9499999999999998	0.9499999999999998	0.1	0.1	0.05	Rational	0	0	0	0	0
1	10	4	0.9499999999999998	0.2	0.2	0.2	0.2	1	0.5	0.5	1	0.5	0.5	0.5	0.5	0.5	0.5	0.9499999999999998	0.9499999999999998	0.9499999999999998	0.9499999999999998	0.15000000000000002	0.15000000000000002	0.05	Rational	-5	5	-5	5	0
1	10	5	0.9499999999999998	0.25	0.25	0.25	0.25	1	0.5	0.5	1	0.5	0.5	0.5	0.5	0.5	0.5	0.9499999999999998	0.9499999999999998	0.9499999999999998	0.9499999999999998	0.1	0.1	0.05	Rational	-10	10	-10	10	0
1	10	6	0.9499999999999998	0.3	0.3	0.3	0.3	1	0.5	0.5	1	0.5	0.5	0.5	0.5	0.5	0.5	0.9499999999999998	0.9499999999999998	0.9499999999999998	0.9499999999999998	0.04999999999999999	0.04999999999999999	0.05	Rational	-15	15	-15	15	0
1	10	7	0.9499999999999998	0.35	0.35	0.35	0.35	1	0.5	0.5	1	0.5	0.5	0.5	0.5	0.5	0.5	0.9499999999999998	0.9499999999999998	0.9499999999999998	0.9499999999999998	0	0	0.05	Rational	-20	20	-20	20	0
1	10	8	0.9499999999999998	0.39999999999999997	0.39999999999999997	0.39999999999999997	0.39999999999999997	1	0.5	0.5	1	0.5	0.5	0.5	0.5	0.5	0.5	0.9499999999999998	0.9499999999999998	0.9499999999999998	0.9499999999999998	-0.050000000000000044	-0.050000000000000044	0.05	Rational	-25	25	-25	25	0
1	10	9	0.9499999999999998	0.39999999999999997	0.39999999999999997	0.39999999999999997	0.39999999999999997	1	0.5	0.5	1	0.5	0.5	0.5	0.5	0.5	0.5	0.9499999999999998	0.9499999999999998	0.9499999999999998	0.9499999999999998	-0.10000000000000003	-0.10000000000000003	0.05	Rational	-25	25	-25	25	0
1	10	10	0.9499999999999998	0.39999999999999997	0.39999999999999997	0.39999999999999997	0.39999999999999997	1	0.5	0.5	1	0.5	0.5	0.5	0.5	0.5	0.5	0.9499999999999998	0.9499999999999998	0.9499999999999998	0.9499999999999998	-0.10000000000000003	-0.10000000000000003	0.05	Rational	-25	25	-25	25	0
1	10	11	0.9499999999999998	0.39999999999999997	0.39999999999999997	0.39999999999999997	0.39999999999999997	1	0.5	0.5	1	0.5	0.5	0.5	0.5	0.5	0.5	0.9499999999999998	0.9499999999999998	0.9499999999999998	0.9499999999999998	-0.10000000000000003	-0.10000000000000003	0.05	Rational	-25	25	-25	25	0
1	10	12	0.9499999999999998	0.39999999999999997	0.39999999999999997	0.39999999999999997	0.39999999999999997	1	0.5	0.5	1	0.5	0.5	0.5	0.5	0.5	0.5	0.9499999999999998	0.9499999999999998	0.9499999999999998	0.9499999999999998	-0.10000000000000003	-0.10000000000000003	0.05	Rational	-25	25	-25	25	0
1	10	13	0.9499999999999998	0.39999999999999997	0.39999999999999997	0.39999999999999997	0.39999999999999997	1	0.5	0.5	1	0.5	0.5	0.5	0.5	0.5	0.5	0.9499999999999998	0.9499999999999998	0.9499999999999998	0.9499999999999998	-0.10000000000000003	-0.10000000000000003	0.05	Rational	-25	25	-25	25	0
1	10	14	0.9499999999999998	0.39999999999999997	0.39999999999999997	0.39999999999999997	0.39999999999999997	1	0.5	0.5	1	0.5	0.5	0.5	0.5	0.5	0.5	0.9499999999999998	0.9499999999999998	0.9499999999999998	0.9499999999999998	-0.10000000000000003	-0.10000000000000003	0.05	Rational	-25	25	-25	25	0
1	10	15	0.9499999999999998	0.39999999999999997	0.39999999999999997	0.39999999999999997	0.39999999999999997	1	0.5	0.5	1	0.5	0.5	0.5	0.5	0.5	0.5	0.9499999999999998	0.9499999999999998	0.9499999999999998	0.9499999999999998	-0.10000000000000003	-0.10000000000000003	0.05	Rational	-25	25	-25	25	0
1	10	16	0.9499999999999998	0.39999999999999997	0.39999999999999997	0.39999999999999997	0.39999999999999997	1	0.5	0.5	1	0.5	0.5	0.5	0.5	0.5	0.5	0.9499999999999998	0.9499999999999998	0.9499999999999998	0.9499999999999998	-0.10000000000000003	-0.10000000000000003	0.05	Rational	-25	25	-25	25	0
1	10	17	0.9499999999999998	0.39999999999999997	0.39999999999999997	0.39999999999999997	0.39999999999999997	1	0.5	0.5	1	0.5	0.5	0.5	0.5	0.5	0.5	0.9499999999999998	0.9499999999999998	0.9499999999999998	0.9499999999999998	-0.10000000000000003	-0.10000000000000003	0.05	Rational	-25	25	-25	25	0
1	10	18	0.9499999999999998	0.39999999999999997	0.39999999999999997	0.39999999999999997	0.39999999999999997	1	0.5	0.5	1	0.5	0.5	0.5	0.5	0.5	0.5	0.9499999999999998	0.9499999999999998	0.9499999999999998	0.9499999999999998	-0.10000000000000003	-0.10000000000000003	0.05	Rational	-25	25	-25	25	0
1	10	19	0.9499999999999998	0.39999999999999997	0.39999999999999997	0.39999999999999997	0.39999999999999997	1	0.5	0.5	1	0.5	0.5	0.5	0.5	0.5	0.5	0.9499999999999998	0.9499999999999998	0.9499999999999998	0.9499999999999998	-0.10000000000000003	-0.10000000000000003	0.05	Rational	-25	25	-25	25	0
1	10	20	0.9499999999999998	0.39999999999999997	0.39999999999999997	0.39999999999999997	0.39999999999999997	1	0.5	0.5	1	0.5	0.5	0.5	0.5	0.5	0.5	0.9499999999999998	0.9499999999999998	0.9499999999999998	0.9499999999999998	-0.10000000000000003	-0.10000000000000003	0.05	Rational	-25	25	-25	25	0
1	10	21	0.9499999999999998	0.39999999999999997	0.39999999999999997	0.39999999999999997	0.39999999999999997	1	0.5	0.5	1	0.5	0.5	0.5	0.5	0.5	0.5	0.9499999999999998	0.9499999999999998	0.9499999999999998	0.9499999999999998	-0.10000000000000003	-0.10000000000000003	0.05	Rational	-25	25	-25	25	0
1	10	22	0.9499999999999998	0.39999999999999997	0.39999999999999997	0.39999999999999997	0.39999999999999997	1	0.5	0.5	1	0.5	0.5	0.5	0.5	0.5	0.5	0.9499999999999998	0.9499999999999998	0.9499999999999998	0.9499999999999998	-0.10000000000000003	-0.10000000000000003	0.05	Rational	-25	25	-25	25	0
1	10	23	0.9499999999999998	0.39999999999999997	0.39999999999999997	0.39999999999999997	0.39999999999999997	1	0.5	0.5	1	0.5	0.5	0.5	0.5	0.5	0.5	0.9499999999999998	0.9499999999999998	0.9499999999999998	0.9499999999999998	-0.10000000000000003	-0.10000000000000003	0.05	Rational	-25	25	-25	25	0
1	10	24	0.9499999999999998	0.39999999999999997	0.39999999999999997	0.39999999999999997	0.39999999999999997	1	0.5	0.5	1	0.5	0.5	0.5	0.5	0.5	0.5	0.9499999999999998	0.9499999999999998	0.9499999999999998	0.9499999999999998	-0.10000000000000003	-0.10000000000000003	0.05	Rational	-25	25	-25	25	0
1	10	25	0.9499999999999998	0.39999999999999997	0.39999999999999997	0.39999999999999997	0.39999999999999997	1	0.5	0.5	1	0.5	0.5	0.5	0.5	0.5	0.5	0.9499999999999998	0.9499999999999998	0.9499999999999998	0.9499999999999998	-0.10000000000000003	-0.10000000000000003	0.05	Rational	-25	25	-25	25	0
1	10	26	0.9499999999999998	0.39999999999999997	0.39999999999999997	0.39999999999999997	0.39999999999999997	1	0.5	0.5	1	0.5	0.5	0.5	0.5	0.5	0.5	0.9499999999999998	0.9499999999999998	0.9499999999999998	0.9499999999999998	-0.10000000000000003	-0.10000000000000003	0.05	Rational	-25	25	-25	25	0
1	10	27	0.9499999999999998	0.39999999999999997	0.39999999999999997	0.39999999999999997	0.39999999999999997	1	0.5	0.5	1	0.5	0.5	0.5	0.5	0.5	0.5	0.9499999999999998	0.9499999999999998	0.9499999999999998	0.9499999999999998	-0.10000000000000003	-0.10000000000000003	0.05	Rational	-25	25	-25	25	0
1	10	28	0.9499999999999998	0.39999999999999997	0.39999999999999997	0.39999999999999997	0.39999999999999997	1	0.5	0.5	1	0.5	0.5	0.5	0.5	0.5	0.5	0.9499999999999998	0.9499999999999998	0.9499999999999998	0.9499999999999998	-0.10000000000000003	-0.10000000000000003	0.05	Rational	-25	25	-25	25	0
1	10	29	0.9499999999999998	0.39999999999999997	0.39999999999999997	0.39999999999999997	0.39999999999999997	1	0.5	0.5	1	0.5	0.5	0.5	0.5	0.5	0.5	0.9499999999999998	0.9499999999999998	0.9499999999999998	0.9499999999999998	-0.10000000000000003	-0.10000000000000003	0.05	Rational	-25	25	-25	25	0
1	10	30	0.9499999999999998	0.39999999999999997	0.39999999999999997	0.39999999999999997	0.39999999999999997	1	0.5	0.5	1	0.5	0.5	0.5	0.5	0.5	0.5	0.9499999999999998	0.9499999999999998	0.9499999999999998	0.9499999999999998	-0.10000000000000003	-0.10000000000000003	0.05	Rational	-25	25	-25	25	0
1	10	31	0.9499999999999998	0.39999999999999997	0.39999999999999997	0.39999999999999997	0.39999999999999997	1	0.5	0.5	1	0.5	0.5	0.5	0.5	0.5	0.5	0.9499999999999998	0.9499999999999998	0.9499999999999998	0.9499999999999998	-0.10000000000000003	-0.10000000000000003	0.05	Rational	-25	25	-25	25	0
1	10	32	0.9499999999999998	0.39999999999999997	0.39999999999999997	0.39999999999999997	0.39999999999999997	1	0.5	0.5	1	0.5	0.5	0.5	0.5	0.5	0.5	0.9499999999999998	0.9499999999999998	0.9499999999999998	0.9499999999999998	-0.10000000000000003	-0.10000000000000003	0.05	Rational	-25	25	-25	25	0
1	10	33	0.9499999999999998	0.39999999999999997	0.39999999999999997	0.39999999999999997	0.39999999999999997	1	0.5	0.5	1	0.5	0.5	0.5	0.5	0.5	0.5	0.9499999999999998	0.9499999999999998	0.9499999999999998	0.9499999999999998	-0.10000000000000003	-0.10000000000000003	0.05	Rational	-25	25	-25	25	0
1	10	34	0.9499999999999998	0.39999999999999997	0.39999999999999997	0.39999999999999997	0.39999999999999997	1	0.5	0.5	1	0.5	0.5	0.5	0.5	0.5	0.5	0.9499999999999998	0.9499999999999998	0.9499999999999998	0.9499999999999998	-0.10000000000000003	-0.10000000000000003	0.05	Rational	-25	25	-25	25	0
1	10	35	0.9499999999999998	0.39999999999999997	0.39999999999999997	0.39999999999999997	0.39999999999999997	1	0.5	0.5	1	0.5	0.5	0.5	0.5	0.5	0.5	0.9499999999999998	0.9499999999999998	0.9499999999999998	0.9499999999999998	-0.10000000000000003	-0.10000000000000003	0.05	Rational	-25	25	-25	25	0
1	10	36	0.9499999999999998	0.39999999999999997	0.39999999999999997	0.39999999999999997	0.39999999999999997	1	0.5	0.5	1	0.5	0.5	0.5	0.5	0.5	0.5	0.9499999999999998	0.9499999999999998	0.9499999999999998	0.9499999999999998	-0.10000000000000003	-0.10000000000000003	0.05	Rational	-25	25	-25	25	0
1	10	37	0.9499999999999998	0.39999999999999997	0.39999999999999997	0.39999999999999997	0.39999999999999997	1	0.5	0.5	1	0.5	0.5	0.5	0.5	0.5	0.5	0.9499999999999998	0.9499999999999998	0.9499999999999998	0.9499999999999998	-0.10000000000000003	-0.10000000000000003	0.05	Rational	-25	25	-25	25	0
1	10	38	0.9499999999999998	0.39999999999999997	0.39999999999999997	0.39999999999999997	0.39999999999999997	1	0.5	0.5	1	0.5	0.5	0.5	0.5	0.5	0.5	0.9499999999999998	0.9499999999999998	0.9499999999999998	0.9499999999999998	-0.10000000000000003	-0.10000000000000003	0.05	Rational	-25	25	-25	25	0
1	10	39	0.9499999999999998	0.39999999999999997	0.39999999999999997	0.39999999999999997	0.39999999999999997	1	0.5	0.5	1	0.5	0.5	0.5	0.5	0.5	0.5	0.9499999999999998	0.9499999999999998	0.9499999999999998	0.9499999999999998	-0.10000000000000003	-0.10000000000000003	0.05	Rational	-25	25	-25	25	0
1	10	40	0.9499999999999998	0.39999999999999997	0.39999999999999997	0.39999999999999997	0.39999999999999997	1	0.5	0.5	1	0.5	0.5	0.5	0.5	0.5	0.5	0.9499999999999998	0.9499999999999998	0.9499999999999998	0.9499999999999998	-0.10000000000000003	-0.10000000000000003	0.05	Rational	-25	25	-25	25	0
1	10	40	0.9499999999999998	0.39999999999999997	0.39999999999999997	0.39999999999999997	0.39999999999999997	1	0.5	0.5	1	0.5	0.5	0.5	0.5	0.5	0.5	0.9499999999999998	0.9499999999999998	0.9499999999999998	0.9499999999999998	-0.10000000000000003	-0.10000000000000003	0.05	Rational	-25	25	-25	25	1503.75
2	1	1	0.95	0.05	0.05	0.05	0.05	1	0.5	0.5	1	0.5	0.5	0.5	0.5	0.5	0.5	0.95	0.95	0.95	0.95	0	0	0.05	Rational	0	0	0	0	0
2	1	2	0.95	0.1	0.1	0.1	0.1	1	0.5	0.5	1	0.5	0.5	0.5	0.5	0.5	0.5	0.95	0.95	0.95	0.95	0.05	0.05	0.05	Rational	0	0	0	0	0
2	1	3	0.95	0.15000000000000002	0.15000000000000002	0.15000000000000002	0.15000000000000002	1	0.5	0.5	1	0.5	0.5	0.5	0.5	0.5	0.5	0.95	0.95	0.95	0.95	0.1	0.1	0.05	Rational	0	0	0	0	0
2	1	4	0.95	0.2	0.2	0.2	0.2	1	0.5	0.5	1	0.5	0.5	0.5	0.5	0.5	0.5	0.95	0.95	0.95	0.95	0.15000000000000002	0.15000000000000002	0.05	Rational	-5	5	-5	5	0
2	1	5	0.95	0.25	0.25	0.25	0.25	1	0.5	0.5	1	0.5	0.5	0.5	0.5	0.5	0.5	0.95	0.95	0.95	0.95	0.1	0.1	0.05	Rational	-10	10	-10	10	0
2	1	6	0.95	0.3	0.3	0.3	0.3	1	0.5	0.5	1	0.5	0.5	0.5	0.5	0.5	0.5	0.95	0.95	0.95	0.95	0.04999999999999999	0.04999999999999999	0.05	Rational	-15	15	-15	15	0
2	1	7	0.95	0.35	0.35	0.35	0.35	1	0.5	0.5	1	0.5	0.5	0.5	0.5	0.5	0.5	0.95	0.95	0.95	0.95	0	0	0.05	Rational	-20	20	-20	20	0
2	1	8	0.95	0.39999999999999997	0.39999999999999997	0.39999999999999997	0.39999999999999997	1	0.5	0.5	1	0.5	0.5	0.5	0.5	0.5	0.5	0.95	0.95	0.95	0.95	-0.050000000000000044	-0.050000000000000044	0.05	Rational	-25	25	-25	25	0
2	1	9	0.95	0.39999999999999997	0.39999999999999997	0.39999999999999997	0.39999999999999997	1	0.5	0.5	1	0.5	0.5	0.5	0.5	0.5	0.5	0.95	0.95	0.95	0.95	-0.10000000000000003	-0.10000000000000003	0.05	Rational	-25	25	-25	25	0
2	1	10	0.95	0.39999999999999997	0.39999999999999997	0.39999999999999997	0.39999999999999997	1	0.5	0.5	1	0.5	0.5	0.5	0.5	0.5	0.5	0.95	0.95	0.95	0.95	-0.10000000000000003	-0.10000000000000003	0.05	Rational	-25	25	-25	25	0
2	1	11	0.95	0.39999999999999997	0.39999999999999997	0.39999999999999997	0.39999999999999997	1	0.5	0.5	1	0.5	0.5	0.5	0.5	0.5	0.5	0.95	0.95	0.95	0.95	-0.10000000000000003	-0.10000000000000003	0.05	Rational	-25	25	-25	25	0
2	1	12	0.95	0.39999999999999997	0.39999999999999997	0.39999999999999997	0.39999999999999997	1	0.5	0.5	1	0.5	0.5	0.5	0.5	0.5	0.5	0.95	0.95	0.95	0.95	-0.10000000000000003	-0.10000000000000003	0.05	Rational	-25	25	-25	25	0
2	1	13	0.95	0.39999999999999997	0.39999999999999997	0.39999999999999997	0.39999999999999997	1	0.5	0.5	1	0.5	0.5	0.5	0.5	0.5	0.5	0.95	0.95	0.95	0.95	-0.10000000000000003	-0.10000000000000003	0.05	Rational	-25	25	-25	25	0
2	1	14	0.95	0.39999999999999997	0.39999999999999997	0.39999999999999997	0.39999999999999997	1	0.5	0.5	1	0.5	0.5	0.5	0.5	0.5	0.5	0.95	0.95	0.95	0.95	-0.10000000000000003	-0.10000000000000003	0.05	Rational	-25	25	-25	25	0
2	1	15	0.95	0.39999999999999997	0.39999999999999997	0.39999999999999997	0.39999999999999997	1	0.5	0.5	1	0.5	0.5	0.5	0.5	0.5	0.5	0.95	0.95	0.95	0.95	-0.10000000000000003	-0.10000000000000003	0.05	Rational	-25	25	-25	25	0
2	1	16	0.95	0.39999999999999997	0.39999999999999997	0.39999999999999997	0.39999999999999997	1	0.5	0.5	1	0.5	0.5	0.5	0.5	0.5	0.5	0.95	0.95	0.95	0.95	-0.10000000000000003	-0.10000000000000003	0.05	Rational	-25	25	-25	25	0
2	1	17	0.95	0.39999999999999997	0.39999999999999997	0.39999999999999997	0.39999999999999997	1	0.5	0.5	1	0.5	0.5	0.5	0.5	0.5	0.5	0.95	0.95	0.95	0.95	-0.10000000000000003	-0.10000000000000003	0.05	Rational	-25	25	-25	25	0
2	1	18	0.95	0.39999999999999997	0.39999999999999997	0.39999999999999997	0.39999999999999997	1	0.5	0.5	1	0.5	0.5	0.5	0.5	0.5	0.5	0.95	0.95	0.95	0.95	-0.10000000000000003	-0.10000000000000003	0.05	Rational	-25	25	-25	25	0
2	1	19	0.95	0.39999999999999997	0.39999999999999997	0.39999999999999997	0.39999999999999997	1	0.5	0.5	1	0.5	0.5	0.5	0.5	0.5	0.5	0.95	0.95	0.95	0.95	-0.10000000000000003	-0.10000000000000003	0.05	Rational	-25	25	-25	25	0
2	1	20	0.95	0.39999999999999997	0.39999999999999997	0.39999999999999997	0.39999999999999997	1	0.5	0.5	1	0.5	0.5	0.5	0.5	0.5	0.5	0.95	0.95	0.95	0.95	-0.10000000000000003	-0.10000000000000003	0.05	Rational	-25	25	-25	25	0
2	1	21	0.95	0.39999999999999997	0.39999999999999997	0.39999999999999997	0.39999999999999997	1	0.5	0.5	1	0.5	0.5	0.5	0.5	0.5	0.5	0.95	0.95	0.95	0.95	-0.10000000000000003	-0.10000000000000003	0.05	Rational	-25	25	-25	25	0
2	1	22	0.95	0.39999999999999997	0.39999999999999997	0.39999999999999997	0.39999999999999997	1	0.5	0.5	1	0.5	0.5	0.5	0.5	0.5	0.5	0.95	0.95	0.95	0.95	-0.10000000000000003	-0.10000000000000003	0.05	Rational	-25	25	-25	25	0
2	1	23	0.95	0.39999999999999997	0.39999999999999997	0.39999999999999997	0.39999999999999997	1	0.5	0.5	1	0.5	0.5	0.5	0.5	0.5	0.5	0.95	0.95	0.95	0.95	-0.10000000000000003	-0.10000000000000003	0.05	Rational	-25	25	-25	25	0
2	1	24	0.95	0.39999999999999997	0.39999999999999997	0.39999999999999997	0.39999999999999997	1	0.5	0.5	1	0.5	0.5	0.5	0.5	0.5	0.5	0.95	0.95	0.95	0.95	-0.10000000000000003	-0.10000000000000003	0.05	Rational	-25	25	-25	25	0
2	1	25	0.95	0.39999999999999997	0.39999999999999997	0.39999999999999997	0.39999999999999997	1	0.5	0.5	1	0.5	0.5	0.5	0.5	0.5	0.5	0.95	0.95	0.95	0.95	-0.10000000000000003	-0.10000000000000003	0.05	Rational	-25	25	-25	25	0
2	1	26	0.95	0.39999999999999997	0.39999999999999997	0.39999999999999997	0.39999999999999997	1	0.5	0.5	1	0.5	0.5	0.5	0.5	0.5	0.5	0.95	0.95	0.95	0.95	-0.10000000000000003	-0.10000000000000003	0.05	Rational	-25	25	-25	25	0
2	1	27	0.95	0.39999999999999997	0.39999999999999997	0.39999999999999997	0.39999999999999997	1	0.5	0.5	1	0.5	0.5	0.5	0.5	0.5	0.5	0.95	0.95	0.95	0.95	-0.10000000000000003	-0.10000000000000003	0.05	Rational	-25	25	-25	25	0
2	1	28	0.95	0.39999999999999997	0.39999999999999997	0.39999999999999997	0.39999999999999997	1	0.5	0.5	1	0.5	0.5	0.5	0.5	0.5	0.5	0.95	0.95	0.95	0.95	-0.10000000000000003	-0.10000000000000003	0.05	Rational	-25	25	-25	25	0
2	1	29	0.95	0.39999999999999997	0.39999999999999997	0.39999999999999997	0.39999999999999997	1	0.5	0.5	1	0.5	0.5	0.5	0.5	0.5	0.5	0.95	0.95	0.95	0.95	-0.10000000000000003	-0.10000000000000003	0.05	Rational	-25	25	-25	25	0
2	1	30	0.95	0.39999999999999997	0.39999999999999997	0.39999999999999997	0.39999999999999997	1	0.5	0.5	1	0.5	0.5	0.5	0.5	0.5	0.5	0.95	0.95	0.95	0.95	-0.10000000000000003	-0.10000000000000003	0.05	Rational	-25	25	-25	25	0
2	1	31	0.95	0.39999999999999997	0.39999999999999997	0.39999999999999997	0.39999999999999997	1	0.5	0.5	1	0.5	0.5	0.5	0.5	0.5	0.5	0.95	0.95	0.95	0.95	-0.10000000000000003	-0.10000000000000003	0.05	Rational	-25	25	-25	25	0
2	1	32	0.95	0.39999999999999997	0.39999999999999997	0.39999999999999997	0.39999999999999997	1	0.5	0.5	1	0.5	0.5	0.5	0.5	0.5	0.5	0.95	0.95	0.95	0.95	-0.10000000000000003	-0.10000000000000003	0.05	Rational	-25	25	-25	25	0
2	1	33	0.95	0.39999999999999997	0.39999999999999997	0.39999999999999997	0.39999999999999997	1	0.5	0.5	1	0.5	0.5	0.5	0.5	0.5	0.5	0.95	0.95	0.95	0.95	-0.10000000000000003	-0.10000000000000003	0.05	Rational	-25	25	-25	25	0
2	1	34	0.95	0.39999999999999997	0.39999999999999997	0.39999999999999997	0.39999999999999997	1	0.5	0.5	1	0.5	0.5	0.5	0.5	0.5	0.5	0.95	0.95	0.95	0.95	-0.10000000000000003	-0.10000000000000003	0.05	Rational	-25	25	-25	25	0
2	1	35	0.95	0.39999999999999997	0.39999999999999997	0.39999999999999997	0.39999999999999997	1	0.5	0.5	1	0.5	0.5	0.5	0.5	0.5	0.5	0.95	0.95	0.95	0.95	-0.10000000000000003	-0.10000000000000003	0.05	Rational	-25	25	-25	25	0
2	1	36	0.95	0.39999999999999997	0.39999999999999997	0.39999999999999997	0.39999999999999997	1	0.5	0.5	1	0.5	0.5	0.5	0.5	0.5	0.5	0.95	0.95	0.95	0.95	-0.10000000000000003	-0.10000000000000003	0.05	Rational	-25	25	-25	25	0
2	1	37	0.95	0.39999999999999997	0.39999999999999997	0.39999999999999997	0.39999999999999997	1	0.5	0.5	1	0.5	0.5	0.5	0.5	0.5	0.5	0.95	0.95	0.95	0.95	-0.10000000000000003	-0.10000000000000003	0.05	Rational	-25	25	-25	25	0
2	1	38	0.95	0.39999999999999997	0.39999999999999997	0.39999999999999997	0.39999999999999997	1	0.5	0.5	1	0.5	0.5	0.5	0.5	0.5	0.5	0.95	0.95	0.95	0.95	-0.10000000000000003	-0.10000000000000003	0.05	Rational	-25	25	-25	25	0
2	1	39	0.95	0.39999999999999997	0.39999999999999997	0.39999999999999997	0.39999999999999997	1	0.5	0.5	1	0.5	0.5	0.5	0.5	0.5	0.5	0.95	0.95	0.95	0.95	-0.10000000000000003	-0.10000000000000003	0.05	Rational	-25	25	-25	25	0
2	1	40	0.95	0.39999999999999997	0.39999999999999997	0.39999999999999997	0.39999999999999997	1	0.5	0.5	1	0.5	0.5	0.5	0.5	0.5	0.5	0.95	0.95	0.95	0.95	-0.10000000000000003	-0.10000000000000003	0.05	Rational	-25	25	-25	25	0
2	1	40	0.95	0.39999999999999997	0.39999999999999997	0.39999999999999997	0.39999999999999997	1	0.5	0.5	1	0.5	0.5	0.5	0.5	0.5	0.5	0.95	0.95	0.95	0.95	-0.10000000000000003	-0.10000000000000003	0.05	Rational	-25	25	-25	25	1503.7499999999995
2	2	1	0.95	0.15000000000000002	0.15000000000000002	0.15000000000000002	0.15000000000000002	1	0.5	0.5	1	0.5	0.5	0.5	0.5	0.5	0.5	1.05	1.05	1.05	1.05	0	0	0.05	Rational	-5	5	-5	5	0
2	2	2	0.95	0.2	0.2	0.2	0.2	1	0.5	0.5	1	0.5	0.5	0.5	0.5	0.5	0.5	0.95	0.95	0.95	0.95	0.05000000000000002	0.05000000000000002	0.05	Rational	-10	10	-10	10	0
2	2	3	0.95	0.25	0.25	0.25	0.25	1	0.5	0.5	1	0.5	0.5	0.5	0.5	0.5	0.5	0.95	0.95	0.95	0.95	0	0	0.05	Rational	-15	15	-15	15	0
2	2	4	0.95	0.25	0.25	0.25	0.25	1	0.5	0.5	1	0.5	0.5	0.5	0.5	0.5	0.5	0.95	0.95	0.95	0.95	-0.04999999999999999	-0.04999999999999999	0.05	Rational	-15	15	-15	15	0
2	2	5	0.95	0.25	0.25	0.25	0.25	1	0.5	0.5	1	0.5	0.5	0.5	0.5	0.5	0.5	0.95	0.95	0.95	0.95	-0.04999999999999999	-0.04999999999999999	0.05	Rational	-15	15	-15	15	0
2	2	6	0.95	0.25	0.25	0.25	0.25	1	0.5	0.5	1	0.5	0.5	0.5	0.5	0.5	0.5	0.95	0.95	0.95	0.95	-0.04999999999999999	-0.04999999999999999	0.05	Rational	-15	15	-15	15	0
2	2	7	0.95	0.25	0.25	0.25	0.25	1	0.5	0.5	1	0.5	0.5	0.5	0.5	0.5	0.5	0.95	0.95	0.95	0.95	-0.04999999999999999	-0.04999999999999999	0.05	Rational	-15	15	-15	15	0
2	2	8	0.95	0.25	0.25	0.25	0.25	1	0.5	0.5	1	0.5	0.5	0.5	0.5	0.5	0.5	0.95	0.95	0.95	0.95	-0.04999999999999999	-0.04999999999999999	0.05	Rational	-15	15	-15	15	0
2	2	9	0.95	0.25	0.25	0.25	0.25	1	0.5	0.5	1	0.5	0.5	0.5	0.5	0.5	0.5	0.95	0.95	0.95	0.95	-0.04999999999999999	-0.04999999999999999	0.05	Rational	-15	15	-15	15	0
2	2	10	0.95	0.25	0.25	0.25	0.25	1	0.5	0.5	1	0.5	0.5	0.5	0.5	0.5	0.5	0.95	0.95	0.95	0.95	-0.04999999999999999	-0.04999999999999999	0.05	Rational	-15	15	-15	15	0
2	2	11	0.95	0.25	0.25	0.25	0.25	1	0.5	0.5	1	0.5	0.5	0.5	0.5	0.5	0.5	0.95	0.95	0.95	0.95	-0.04999999999999999	-0.04999999999999999	0.05	Rational	-15	15	-15	15	0
2	2	12	0.95	0.25	0.25	0.25	0.25	1	0.5	0.5	1	0.5	0.5	0.5	0.5	0.5	0.5	0.95	0.95	0.95	0.95	-0.04999999999999999	-0.04999999999999999	0.05	Rational	-15	15	-15	15	0
2	2	13	0.95	0.25	0.25	0.25	0.25	1	0.5	0.5	1	0.5	0.5	0.5	0.5	0.5	0.5	0.95	0.95	0.95	0.95	-0.04999999999999999	-0.04999999999999999	0.05	Rational	-15	15	-15	15	0
2	2	14	0.95	0.25	0.25	0.25	0.25	1	0.5	0.5	1	0.5	0.5	0.5	0.5	0.5	0.5	0.95	0.95	0.95	0.95	-0.04999999999999999	-0.04999999999999999	0.05	Rational	-15	15	-15	15	0
2	2	15	0.95	0.25	0.25	0.25	0.25	1	0.5	0.5	1	0.5	0.5	0.5	0.5	0.5	0.5	0.95	0.95	0.95	0.95	-0.04999999999999999	-0.04999999999999999	0.05	Rational	-15	15	-15	15	0
2	2	16	0.95	0.25	0.25	0.25	0.25	1	0.5	0.5	1	0.5	0.5	0.5	0.5	0.5	0.5	0.95	0.95	0.95	0.95	-0.04999999999999999	-0.04999999999999999	0.05	Rational	-15	15	-15	15	0
2	2	17	0.95	0.25	0.25	0.25	0.25	1	0.5	0.5	1	0.5	0.5	0.5	0.5	0.5	0.5	0.95	0.95	0.95	0.95	-0.04999999999999999	-0.04999999999999999	0.05	Rational	-15	15	-15	15	0
2	2	18	0.95	0.25	0.25	0.25	0.25	1	0.5	0.5	1	0.5	0.5	0.5	0.5	0.5	0.5	0.95	0.95	0.95	0.95	-0.04999999999999999	-0.04999999999999999	0.05	Rational	-15	15	-15	15	0
2	2	19	0.95	0.25	0.25	0.25	0.25	1	0.5	0.5	1	0.5	0.5	0.5	0.5	0.5	0.5	0.95	0.95	0.95	0.95	-0.04999999999999999	-0.04999999999999999	0.05	Rational	-15	15	-15	15	0
2	2	20	0.95	0.25	0.25	0.25	0.25	1	0.5	0.5	1	0.5	0.5	0.5	0.5	0.5	0.5	0.95	0.95	0.95	0.95	-0.04999999999999999	-0.04999999999999999	0.05	Rational	-15	15	-15	15	0
2	2	21	0.95	0.25	0.25	0.25	0.25	1	0.5	0.5	1	0.5	0.5	0.5	0.5	0.5	0.5	0.95	0.95	0.95	0.95	-0.04999999999999999	-0.04999999999999999	0.05	Rational	-15	15	-15	15	0
2	2	22	0.95	0.25	0.25	0.25	0.25	1	0.5	0.5	1	0.5	0.5	0.5	0.5	0.5	0.5	0.95	0.95	0.95	0.95	-0.04999999999999999	-0.04999999999999999	0.05	Rational	-15	15	-15	15	0
2	2	23	0.95	0.25	0.25	0.25	0.25	1	0.5	0.5	1	0.5	0.5	0.5	0.5	0.5	0.5	0.95	0.95	0.95	0.95	-0.04999999999999999	-0.04999999999999999	0.05	Rational	-15	15	-15	15	0
2	2	24	0.95	0.25	0.25	0.25	0.25	1	0.5	0.5	1	0.5	0.5	0.5	0.5	0.5	0.5	0.95	0.95	0.95	0.95	-0.04999999999999999	-0.04999999999999999	0.05	Rational	-15	15	-15	15	0
2	2	25	0.95	0.25	0.25	0.25	0.25	1	0.5	0.5	1	0.5	0.5	0.5	0.5	0.5	0.5	0.95	0.95	0.95	0.95	-0.04999999999999999	-0.04999999999999999	0.05	Rational	-15	15	-15	15	0
2	2	26	0.95	0.25	0.25	0.25	0.25	1	0.5	0.5	1	0.5	0.5	0.5	0.5	0.5	0.5	0.95	0.95	0.95	0.95	-0.04999999999999999	-0.04999999999999999	0.05	Rational	-15	15	-15	15	0
2	2	27	0.95	0.25	0.25	0.25	0.25	1	0.5	0.5	1	0.5	0.5	0.5	0.5	0.5	0.5	0.95	0.95	0.95	0.95	-0.04999999999999999	-0.04999999999999999	0.05	Rational	-15	15	-15	15	0
2	2	28	0.95	0.25	0.25	0.25	0.25	1	0.5	0.5	1	0.5	0.5	0.5	0.5	0.5	0.5	0.95	0.95	0.95	0.95	-0.04999999999999999	-0.04999999999999999	0.05	Rational	-15	15	-15	15	0
2	2	29	0.95	0.25	0.25	0.25	0.25	1	0.5	0.5	1	0.5	0.5	0.5	0.5	0.5	0.5	0.95	0.95	0.95	0.95	-0.04999999999999999	-0.04999999999999999	0.05	Rational	-15	15	-15	15	0
2	2	30	0.95	0.25	0.25	0.25	0.25	1	0.5	0.5	1	0.5	0.5	0.5	0.5	0.5	0.5	0.95	0.95	0.95	0.95	-0.04999999999999999	-0.04999999999999999	0.05	Rational	-15	15	-15	15	0
2	2	31	0.95	0.25	0.25	0.25	0.25	1	0.5	0.5	1	0.5	0.5	0.5	0.5	0.5	0.5	0.95	0.95	0.95	0.95	-0.04999999999999999	-0.04999999999999999	0.05	Rational	-15	15	-15	15	0
2	2	32	0.95	0.25	0.25	0.25	0.25	1	0.5	0.5	1	0.5	0.5	0.5	0.5	0.5	0.5	0.95	0.95	0.95	0.95	-0.04999999999999999	-0.04999999999999999	0.05	Rational	-15	15	-15	15	0
2	2	33	0.95	0.25	0.25	0.25	0.25	1	0.5	0.5	1	0.5	0.5	0.5	0.5	0.5	0.5	0.95	0.95	0.95	0.95	-0.04999999999999999	-0.04999999999999999	0.05	Rational	-15	15	-15	15	0
2	2	34	0.95	0.25	0.25	0.25	0.25	1	0.5	0.5	1	0.5	0.5	0.5	0.5	0.5	0.5	0.95	0.95	0.95	0.95	-0.04999999999999999	-0.04999999999999999	0.05	Rational	-15	15	-15	15	0
2	2	35	0.95	0.25	0.25	0.25	0.25	1	0.5	0.5	1	0.5	0.5	0.5	0.5	0.5	0.5	0.95	0.95	0.95	0.95	-0.04999999999999999	-0.04999999999999999	0.05	Rational	-15	15	-15	15	0
2	2	36	0.95	0.25	0.25	0.25	0.25	1	0.5	0.5	1	0.5	0.5	0.5	0.5	0.5	0.5	0.95	0.95	0.95	0.95	-0.04999999999999999	-0.04999999999999999	0.05	Rational	-15	15	-15	15	0
2	2	37	0.95	0.25	0.25	0.25	0.25	1	0.5	0.5	1	0.5	0.5	0.5	0.5	0.5	0.5	0.95	0.95	0.95	0.95	-0.04999999999999999	-0.04999999999999999	0.05	Rational	-15	15	-15	15	0
2	2	38	0.95	0.25	0.25	0.25	0.25	1	0.5	0.5	1	0.5	0.5	0.5	0.5	0.5	0.5	0.95	0.95	0.95	0.95	-0.04999999999999999	-0.04999999999999999	0.05	Rational	-15	15	-15	15	0
2	2	39	0.95	0.25	0.25	0.25	0.25	1	0.5	0.5	1	0.5	0.5	0.5	0.5	0.5	0.5	0.95	0.95	0.95	0.95	-0.04999999999999999	-0.04999999999999999	0.05	Rational	-15	15	-15	15	0
2	2	40	0.95	0.25	0.25	0.25	0.25	1	0.5	0.5	1	0.5	0.5	0.5	0.5	0.5	0.5	0.95	0.95	0.95	0.95	-0.04999999999999999	-0.04999999999999999	0.05	Rational	-15	15	-15	15	0
2	2	40	0.95	0.25	0.25	0.25	0.25	1	0.5	0.5	1	0.5	0.5	0.5	0.5	0.5	0.5	0.95	0.95	0.95	0.95	-0.04999999999999999	-0.04999999999999999	0.05	Rational	-15	15	-15	15	1236.8500000000001
2	3	1	0.95	0.25	0.25	0.25	0.25	1	0.5	0.5	1	0.5	0.5	0.5	0.5	0.5	0.5	1.15	1.15	1.15	1.15	0	0	0.05	Rational	-5	5	-5	5	0
2	3	2	0.95	0.3	0.3	0.3	0.3	1	0.5	0.5	1	0.5	0.5	0.5	0.5	0.5	0.5	0.95	0.95	0.95	0.95	0.15	0.15	0.05	Rational	-10	10	-10	10	0
2	3	3	0.95	0.35	0.35	0.35	0.35	1	0.5	0.5	1	0.5	0.5	0.5	0.5	0.5	0.5	0.95	0.95	0.95	0.95	0.09999999999999998	0.09999999999999998	0.05	Rational	-15	15	-15	15	0
2	3	4	0.95	0.39999999999999997	0.39999999999999997	0.39999999999999997	0.39999999999999997	1	0.5	0.5	1	0.5	0.5	0.5	0.5	0.5	0.5	0.95	0.95	0.95	0.95	0.04999999999999999	0.04999999999999999	0.05	Rational	-20	20	-20	20	0
2	3	5	0.95	0.44999999999999996	0.44999999999999996	0.44999999999999996	0.44999999999999996	1	0.5	0.5	1	0.5	0.5	0.5	0.5	0.5	0.5	0.95	0.95	0.95	0.95	-5.551115123125783E-17	-5.551115123125783E-17	0.05	Rational	-25	25	-25	25	0
2	3	6	0.95	0.49999999999999994	0.49999999999999994	0.49999999999999994	0.49999999999999994	1	0.5	0.5	1	0.5	0.5	0.5	0.5	0.5	0.5	0.95	0.95	0.95	0.95	-0.050000000000000044	-0.050000000000000044	0.05	Rational	-30	30	-30	30	0
2	3	7	0.95	0.5499999999999999	0.5499999999999999	0.5499999999999999	0.5499999999999999	1	0.5	0.5	1	0.5	0.5	0.5	0.5	0.5	0.5	0.95	0.95	0.95	0.95	-0.10000000000000003	-0.10000000000000003	0.05	Rational	-35	35	-35	35	0
2	3	8	0.95	0.5499999999999999	0.5499999999999999	0.5499999999999999	0.5499999999999999	1	0.5	0.5	1	0.5	0.5	0.5	0.5	0.5	0.5	0.95	0.95	0.95	0.95	-0.15000000000000013	-0.15000000000000013	0.05	Rational	-35	35	-35	35	0
2	3	9	0.95	0.5499999999999999	0.5499999999999999	0.5499999999999999	0.5499999999999999	1	0.5	0.5	1	0.5	0.5	0.5	0.5	0.5	0.5	0.95	0.95	0.95	0.95	-0.15000000000000013	-0.15000000000000013	0.05	Rational	-35	35	-35	35	0
2	3	10	0.95	0.5499999999999999	0.5499999999999999	0.5499999999999999	0.5499999999999999	1	0.5	0.5	1	0.5	0.5	0.5	0.5	0.5	0.5	0.95	0.95	0.95	0.95	-0.15000000000000013	-0.15000000000000013	0.05	Rational	-35	35	-35	35	0
2	3	11	0.95	0.5499999999999999	0.5499999999999999	0.5499999999999999	0.5499999999999999	1	0.5	0.5	1	0.5	0.5	0.5	0.5	0.5	0.5	0.95	0.95	0.95	0.95	-0.15000000000000013	-0.15000000000000013	0.05	Rational	-35	35	-35	35	0
2	3	12	0.95	0.5499999999999999	0.5499999999999999	0.5499999999999999	0.5499999999999999	1	0.5	0.5	1	0.5	0.5	0.5	0.5	0.5	0.5	0.95	0.95	0.95	0.95	-0.15000000000000013	-0.15000000000000013	0.05	Rational	-35	35	-35	35	0
2	3	13	0.95	0.5499999999999999	0.5499999999999999	0.5499999999999999	0.5499999999999999	1	0.5	0.5	1	0.5	0.5	0.5	0.5	0.5	0.5	0.95	0.95	0.95	0.95	-0.15000000000000013	-0.15000000000000013	0.05	Rational	-35	35	-35	35	0
2	3	14	0.95	0.5499999999999999	0.5499999999999999	0.5499999999999999	0.5499999999999999	1	0.5	0.5	1	0.5	0.5	0.5	0.5	0.5	0.5	0.95	0.95	0.95	0.95	-0.15000000000000013	-0.15000000000000013	0.05	Rational	-35	35	-35	35	0
2	3	15	0.95	0.5499999999999999	0.5499999999999999	0.5499999999999999	0.5499999999999999	1	0.5	0.5	1	0.5	0.5	0.5	0.5	0.5	0.5	0.95	0.95	0.95	0.95	-0.15000000000000013	-0.15000000000000013	0.05	Rational	-35	35	-35	35	0
2	3	16	0.95	0.5499999999999999	0.5499999999999999	0.5499999999999999	0.5499999999999999	1	0.5	0.5	1	0.5	0.5	0.5	0.5	0.5	0.5	0.95	0.95	0.95	0.95	-0.15000000000000013	-0.15000000000000013	0.05	Rational	-35	35	-35	35	0
2	3	17	0.95	0.5499999999999999	0.5499999999999999	0.5499999999999999	0.5499999999999999	1	0.5	0.5	1	0.5	0.5	0.5	0.5	0.5	0.5	0.95	0.95	0.95	0.95	-0.15000000000000013	-0.15000000000000013	0.05	Rational	-35	35	-35	35	0
2	3	18	0.95	0.5499999999999999	0.5499999999999999	0.5499999999999999	0.5499999999999999	1	0.5	0.5	1	0.5	0.5	0.5	0.5	0.5	0.5	0.95	0.95	0.95	0.95	-0.15000000000000013	-0.15000000000000013	0.05	Rational	-35	35	-35	35	0
2	3	19	0.95	0.5499999999999999	0.5499999999999999	0.5499999999999999	0.5499999999999999	1	0.5	0.5	1	0.5	0.5	0.5	0.5	0.5	0.5	0.95	0.95	0.95	0.95	-0.15000000000000013	-0.15000000000000013	0.05	Rational	-35	35	-35	35	0
2	3	20	0.95	0.5499999999999999	0.5499999999999999	0.5499999999999999	0.5499999999999999	1	0.5	0.5	1	0.5	0.5	0.5	0.5	0.5	0.5	0.95	0.95	0.95	0.95	-0.15000000000000013	-0.15000000000000013	0.05	Rational	-35	35	-35	35	0
2	3	21	0.95	0.5499999999999999	0.5499999999999999	0.5499999999999999	0.5499999999999999	1	0.5	0.5	1	0.5	0.5	0.5	0.5	0.5	0.5	0.95	0.95	0.95	0.95	-0.15000000000000013	-0.15000000000000013	0.05	Rational	-35	35	-35	35	0
2	3	22	0.95	0.5499999999999999	0.5499999999999999	0.5499999999999999	0.5499999999999999	1	0.5	0.5	1	0.5	0.5	0.5	0.5	0.5	0.5	0.95	0.95	0.95	0.95	-0.15000000000000013	-0.15000000000000013	0.05	Rational	-35	35	-35	35	0
2	3	23	0.95	0.5499999999999999	0.5499999999999999	0.5499999999999999	0.5499999999999999	1	0.5	0.5	1	0.5	0.5	0.5	0.5	0.5	0.5	0.95	0.95	0.95	0.95	-0.15000000000000013	-0.15000000000000013	0.05	Rational	-35	35	-35	35	0
2	3	24	0.95	0.5499999999999999	0.5499999999999999	0.5499999999999999	0.5499999999999999	1	0.5	0.5	1	0.5	0.5	0.5	0.5	0.5	0.5	0.95	0.95	0.95	0.95	-0.15000000000000013	-0.15000000000000013	0.05	Rational	-35	35	-35	35	0
2	3	25	0.95	0.5499999999999999	0.5499999999999999	0.5499999999999999	0.5499999999999999	1	0.5	0.5	1	0.5	0.5	0.5	0.5	0.5	0.5	0.95	0.95	0.95	0.95	-0.15000000000000013	-0.15000000000000013	0.05	Rational	-35	35	-35	35	0
2	3	26	0.95	0.5499999999999999	0.5499999999999999	0.5499999999999999	0.5499999999999999	1	0.5	0.5	1	0.5	0.5	0.5	0.5	0.5	0.5	0.95	0.95	0.95	0.95	-0.15000000000000013	-0.15000000000000013	0.05	Rational	-35	35	-35	35	0
2	3	27	0.95	0.5499999999999999	0.5499999999999999	0.5499999999999999	0.5499999999999999	1	0.5	0.5	1	0.5	0.5	0.5	0.5	0.5	0.5	0.95	0.95	0.95	0.95	-0.15000000000000013	-0.15000000000000013	0.05	Rational	-35	35	-35	35	0
2	3	28	0.95	0.5499999999999999	0.5499999999999999	0.5499999999999999	0.5499999999999999	1	0.5	0.5	1	0.5	0.5	0.5	0.5	0.5	0.5	0.95	0.95	0.95	0.95	-0.15000000000000013	-0.15000000000000013	0.05	Rational	-35	35	-35	35	0
2	3	29	0.95	0.5499999999999999	0.5499999999999999	0.5499999999999999	0.5499999999999999	1	0.5	0.5	1	0.5	0.5	0.5	0.5	0.5	0.5	0.95	0.95	0.95	0.95	-0.15000000000000013	-0.15000000000000013	0.05	Rational	-35	35	-35	35	0
2	3	30	0.95	0.5499999999999999	0.5499999999999999	0.5499999999999999	0.5499999999999999	1	0.5	0.5	1	0.5	0.5	0.5	0.5	0.5	0.5	0.95	0.95	0.95	0.95	-0.15000000000000013	-0.15000000000000013	0.05	Rational	-35	35	-35	35	0
2	3	31	0.95	0.5499999999999999	0.5499999999999999	0.5499999999999999	0.5499999999999999	1	0.5	0.5	1	0.5	0.5	0.5	0.5	0.5	0.5	0.95	0.95	0.95	0.95	-0.15000000000000013	-0.15000000000000013	0.05	Rational	-35	35	-35	35	0
2	3	32	0.95	0.5499999999999999	0.5499999999999999	0.5499999999999999	0.5499999999999999	1	0.5	0.5	1	0.5	0.5	0.5	0.5	0.5	0.5	0.95	0.95	0.95	0.95	-0.15000000000000013	-0.15000000000000013	0.05	Rational	-35	35	-35	35	0
2	3	33	0.95	0.5499999999999999	0.5499999999999999	0.5499999999999999	0.5499999999999999	1	0.5	0.5	1	0.5	0.5	0.5	0.5	0.5	0.5	0.95	0.95	0.95	0.95	-0.15000000000000013	-0.15000000000000013	0.05	Rational	-35	35	-35	35	0
2	3	34	0.95	0.5499999999999999	0.5499999999999999	0.5499999999999999	0.5499999999999999	1	0.5	0.5	1	0.5	0.5	0.5	0.5	0.5	0.5	0.95	0.95	0.95	0.95	-0.15000000000000013	-0.15000000000000013	0.05	Rational	-35	35	-35	35	0
2	3	35	0.95	0.5499999999999999	0.5499999999999999	0.5499999999999999	0.5499999999999999	1	0.5	0.5	1	0.5	0.5	0.5	0.5	0.5	0.5	0.95	0.95	0.95	0.95	-0.15000000000000013	-0.15000000000000013	0.05	Rational	-35	35	-35	35	0
2	3	36	0.95	0.5499999999999999	0.5499999999999999	0.5499999999999999	0.5499999999999999	1	0.5	0.5	1	0.5	0.5	0.5	0.5	0.5	0.5	0.95	0.95	0.95	0.95	-0.15000000000000013	-0.15000000000000013	0.05	Rational	-35	35	-35	35	0
2	3	37	0.95	0.5499999999999999	0.5499999999999999	0.5499999999999999	0.5499999999999999	1	0.5	0.5	1	0.5	0.5	0.5	0.5	0.5	0.5	0.95	0.95	0.95	0.95	-0.15000000000000013	-0.15000000000000013	0.05	Rational	-35	35	-35	35	0
2	3	38	0.95	0.5499999999999999	0.5499999999999999	0.5499999999999999	0.5499999999999999	1	0.5	0.5	1	0.5	0.5	0.5	0.5	0.5	0.5	0.95	0.95	0.95	0.95	-0.15000000000000013	-0.15000000000000013	0.05	Rational	-35	35	-35	35	0
2	3	39	0.95	0.5499999999999999	0.5499999999999999	0.5499999999999999	0.5499999999999999	1	0.5	0.5	1	0.5	0.5	0.5	0.5	0.5	0.5	0.95	0.95	0.95	0.95	-0.15000000000000013	-0.15000000000000013	0.05	Rational	-35	35	-35	35	0
2	3	40	0.95	0.5499999999999999	0.5499999999999999	0.5499999999999999	0.5499999999999999	1	0.5	0.5	1	0.5	0.5	0.5	0.5	0.5	0.5	0.95	0.95	0.95	0.95	-0.15000000000000013	-0.15000000000000013	0.05	Rational	-35	35	-35	35	0
2	3	40	0.95	0.5499999999999999	0.5499999999999999	0.5499999999999999	0.5499999999999999	1	0.5	0.5	1	0.5	0.5	0.5	0.5	0.5	0.5	0.95	0.95	0.95	0.95	-0.15000000000000013	-0.15000000000000013	0.05	Rational	-35	35	-35	35	1770.6500000000005
2	4	1	0.95	0.35000000000000003	0.35000000000000003	0.35000000000000003	0.35000000000000003	1	0.5	0.5	1	0.5	0.5	0.5	0.5	0.5	0.5	1.25	1.25	1.25	1.25	0	0	0.05	Rational	-5	5	-5	5	0
2	4	2	0.95	0.4	0.4	0.4	0.4	1	0.5	0.5	1	0.5	0.5	0.5	0.5	0.5	0.5	1	1	1	1	0.19999999999999998	0.19999999999999998	0.05	Rational	-10	10	-10	10	0
2	4	3	0.95	0.45	0.45	0.45	0.45	1	0.5	0.5	1	0.5	0.5	0.5	0.5	0.5	0.5	0.95	0.95	0.95	0.95	0.2	0.2	0.05	Rational	-15	15	-15	15	0
2	4	4	0.95	0.5	0.5	0.5	0.5	1	0.5	0.5	1	0.5	0.5	0.5	0.5	0.5	0.5	0.95	0.95	0.95	0.95	0.15000000000000002	0.15000000000000002	0.05	Rational	-20	20	-20	20	0
2	4	5	0.95	0.55	0.55	0.55	0.55	1	0.5	0.5	1	0.5	0.5	0.5	0.5	0.5	0.5	0.95	0.95	0.95	0.95	0.09999999999999998	0.09999999999999998	0.05	Rational	-25	25	-25	25	0
2	4	6	0.95	0.6000000000000001	0.6000000000000001	0.6000000000000001	0.6000000000000001	1	0.5	0.5	1	0.5	0.5	0.5	0.5	0.5	0.5	0.95	0.95	0.95	0.95	0.050000000000000044	0.050000000000000044	0.05	Rational	-30	30	-30	30	0
2	4	7	0.95	0.6500000000000001	0.6500000000000001	0.6500000000000001	0.6500000000000001	1	0.5	0.5	1	0.5	0.5	0.5	0.5	0.5	0.5	0.95	0.95	0.95	0.95	1.1102230246251565E-16	1.1102230246251565E-16	0.05	Rational	-35	35	-35	35	0
2	4	8	0.95	0.7000000000000002	0.7000000000000002	0.7000000000000002	0.7000000000000002	1	0.5	0.5	1	0.5	0.5	0.5	0.5	0.5	0.5	0.95	0.95	0.95	0.95	-0.04999999999999993	-0.04999999999999993	0.05	Rational	-40	40	-40	40	0
2	4	9	0.95	0.7500000000000002	0.7500000000000002	0.7500000000000002	0.7500000000000002	1	0.5	0.5	1	0.5	0.5	0.5	0.5	0.5	0.5	0.95	0.95	0.95	0.95	-0.09999999999999987	-0.09999999999999987	0.05	Rational	-45	45	-45	45	0
2	4	10	0.95	0.8000000000000003	0.8000000000000003	0.8000000000000003	0.8000000000000003	1	0.5	0.5	1	0.5	0.5	0.5	0.5	0.5	0.5	0.95	0.95	0.95	0.95	-0.1499999999999998	-0.1499999999999998	0.05	Rational	-50	50	-50	50	0
2	4	11	0.95	0.8000000000000003	0.8000000000000003	0.8000000000000003	0.8000000000000003	1	0.5	0.5	1	0.5	0.5	0.5	0.5	0.5	0.5	0.95	0.95	0.95	0.95	-0.19999999999999973	-0.19999999999999973	0.05	Rational	-50	50	-50	50	0
2	4	12	0.95	0.8000000000000003	0.8000000000000003	0.8000000000000003	0.8000000000000003	1	0.5	0.5	1	0.5	0.5	0.5	0.5	0.5	0.5	0.95	0.95	0.95	0.95	-0.19999999999999973	-0.19999999999999973	0.05	Rational	-50	50	-50	50	0
2	4	13	0.95	0.8000000000000003	0.8000000000000003	0.8000000000000003	0.8000000000000003	1	0.5	0.5	1	0.5	0.5	0.5	0.5	0.5	0.5	0.95	0.95	0.95	0.95	-0.19999999999999973	-0.19999999999999973	0.05	Rational	-50	50	-50	50	0
2	4	14	0.95	0.8000000000000003	0.8000000000000003	0.8000000000000003	0.8000000000000003	1	0.5	0.5	1	0.5	0.5	0.5	0.5	0.5	0.5	0.95	0.95	0.95	0.95	-0.19999999999999973	-0.19999999999999973	0.05	Rational	-50	50	-50	50	0
2	4	15	0.95	0.8000000000000003	0.8000000000000003	0.8000000000000003	0.8000000000000003	1	0.5	0.5	1	0.5	0.5	0.5	0.5	0.5	0.5	0.95	0.95	0.95	0.95	-0.19999999999999973	-0.19999999999999973	0.05	Rational	-50	50	-50	50	0
2	4	16	0.95	0.8000000000000003	0.8000000000000003	0.8000000000000003	0.8000000000000003	1	0.5	0.5	1	0.5	0.5	0.5	0.5	0.5	0.5	0.95	0.95	0.95	0.95	-0.19999999999999973	-0.19999999999999973	0.05	Rational	-50	50	-50	50	0
2	4	17	0.95	0.8000000000000003	0.8000000000000003	0.8000000000000003	0.8000000000000003	1	0.5	0.5	1	0.5	0.5	0.5	0.5	0.5	0.5	0.95	0.95	0.95	0.95	-0.19999999999999973	-0.19999999999999973	0.05	Rational	-50	50	-50	50	0
2	4	18	0.95	0.8000000000000003	0.8000000000000003	0.8000000000000003	0.8000000000000003	1	0.5	0.5	1	0.5	0.5	0.5	0.5	0.5	0.5	0.95	0.95	0.95	0.95	-0.19999999999999973	-0.19999999999999973	0.05	Rational	-50	50	-50	50	0
2	4	19	0.95	0.8000000000000003	0.8000000000000003	0.8000000000000003	0.8000000000000003	1	0.5	0.5	1	0.5	0.5	0.5	0.5	0.5	0.5	0.95	0.95	0.95	0.95	-0.19999999999999973	-0.19999999999999973	0.05	Rational	-50	50	-50	50	0
2	4	20	0.95	0.8000000000000003	0.8000000000000003	0.8000000000000003	0.8000000000000003	1	0.5	0.5	1	0.5	0.5	0.5	0.5	0.5	0.5	0.95	0.95	0.95	0.95	-0.19999999999999973	-0.19999999999999973	0.05	Rational	-50	50	-50	50	0
2	4	21	0.95	0.8000000000000003	0.8000000000000003	0.8000000000000003	0.8000000000000003	1	0.5	0.5	1	0.5	0.5	0.5	0.5	0.5	0.5	0.95	0.95	0.95	0.95	-0.19999999999999973	-0.19999999999999973	0.05	Rational	-50	50	-50	50	0
2	4	22	0.95	0.8000000000000003	0.8000000000000003	0.8000000000000003	0.8000000000000003	1	0.5	0.5	1	0.5	0.5	0.5	0.5	0.5	0.5	0.95	0.95	0.95	0.95	-0.19999999999999973	-0.19999999999999973	0.05	Rational	-50	50	-50	50	0
2	4	23	0.95	0.8000000000000003	0.8000000000000003	0.8000000000000003	0.8000000000000003	1	0.5	0.5	1	0.5	0.5	0.5	0.5	0.5	0.5	0.95	0.95	0.95	0.95	-0.19999999999999973	-0.19999999999999973	0.05	Rational	-50	50	-50	50	0
2	4	24	0.95	0.8000000000000003	0.8000000000000003	0.8000000000000003	0.8000000000000003	1	0.5	0.5	1	0.5	0.5	0.5	0.5	0.5	0.5	0.95	0.95	0.95	0.95	-0.19999999999999973	-0.19999999999999973	0.05	Rational	-50	50	-50	50	0
2	4	25	0.95	0.8000000000000003	0.8000000000000003	0.8000000000000003	0.8000000000000003	1	0.5	0.5	1	0.5	0.5	0.5	0.5	0.5	0.5	0.95	0.95	0.95	0.95	-0.19999999999999973	-0.19999999999999973	0.05	Rational	-50	50	-50	50	0
2	4	26	0.95	0.8000000000000003	0.8000000000000003	0.8000000000000003	0.8000000000000003	1	0.5	0.5	1	0.5	0.5	0.5	0.5	0.5	0.5	0.95	0.95	0.95	0.95	-0.19999999999999973	-0.19999999999999973	0.05	Rational	-50	50	-50	50	0
2	4	27	0.95	0.8000000000000003	0.8000000000000003	0.8000000000000003	0.8000000000000003	1	0.5	0.5	1	0.5	0.5	0.5	0.5	0.5	0.5	0.95	0.95	0.95	0.95	-0.19999999999999973	-0.19999999999999973	0.05	Rational	-50	50	-50	50	0
2	4	28	0.95	0.8000000000000003	0.8000000000000003	0.8000000000000003	0.8000000000000003	1	0.5	0.5	1	0.5	0.5	0.5	0.5	0.5	0.5	0.95	0.95	0.95	0.95	-0.19999999999999973	-0.19999999999999973	0.05	Rational	-50	50	-50	50	0
2	4	29	0.95	0.8000000000000003	0.8000000000000003	0.8000000000000003	0.8000000000000003	1	0.5	0.5	1	0.5	0.5	0.5	0.5	0.5	0.5	0.95	0.95	0.95	0.95	-0.19999999999999973	-0.19999999999999973	0.05	Rational	-50	50	-50	50	0
2	4	30	0.95	0.8000000000000003	0.8000000000000003	0.8000000000000003	0.8000000000000003	1	0.5	0.5	1	0.5	0.5	0.5	0.5	0.5	0.5	0.95	0.95	0.95	0.95	-0.19999999999999973	-0.19999999999999973	0.05	Rational	-50	50	-50	50	0
2	4	31	0.95	0.8000000000000003	0.8000000000000003	0.8000000000000003	0.8000000000000003	1	0.5	0.5	1	0.5	0.5	0.5	0.5	0.5	0.5	0.95	0.95	0.95	0.95	-0.19999999999999973	-0.19999999999999973	0.05	Rational	-50	50	-50	50	0
2	4	32	0.95	0.8000000000000003	0.8000000000000003	0.8000000000000003	0.8000000000000003	1	0.5	0.5	1	0.5	0.5	0.5	0.5	0.5	0.5	0.95	0.95	0.95	0.95	-0.19999999999999973	-0.19999999999999973	0.05	Rational	-50	50	-50	50	0
2	4	33	0.95	0.8000000000000003	0.8000000000000003	0.8000000000000003	0.8000000000000003	1	0.5	0.5	1	0.5	0.5	0.5	0.5	0.5	0.5	0.95	0.95	0.95	0.95	-0.19999999999999973	-0.19999999999999973	0.05	Rational	-50	50	-50	50	0
2	4	34	0.95	0.8000000000000003	0.8000000000000003	0.8000000000000003	0.8000000000000003	1	0.5	0.5	1	0.5	0.5	0.5	0.5	0.5	0.5	0.95	0.95	0.95	0.95	-0.19999999999999973	-0.19999999999999973	0.05	Rational	-50	50	-50	50	0
2	4	35	0.95	0.8000000000000003	0.8000000000000003	0.8000000000000003	0.8000000000000003	1	0.5	0.5	1	0.5	0.5	0.5	0.5	0.5	0.5	0.95	0.95	0.95	0.95	-0.19999999999999973	-0.19999999999999973	0.05	Rational	-50	50	-50	50	0
2	4	36	0.95	0.8000000000000003	0.8000000000000003	0.8000000000000003	0.8000000000000003	1	0.5	0.5	1	0.5	0.5	0.5	0.5	0.5	0.5	0.95	0.95	0.95	0.95	-0.19999999999999973	-0.19999999999999973	0.05	Rational	-50	50	-50	50	0
2	4	37	0.95	0.8000000000000003	0.8000000000000003	0.8000000000000003	0.8000000000000003	1	0.5	0.5	1	0.5	0.5	0.5	0.5	0.5	0.5	0.95	0.95	0.95	0.95	-0.19999999999999973	-0.19999999999999973	0.05	Rational	-50	50	-50	50	0
2	4	38	0.95	0.8000000000000003	0.8000000000000003	0.8000000000000003	0.8000000000000003	1	0.5	0.5	1	0.5	0.5	0.5	0.5	0.5	0.5	0.95	0.95	0.95	0.95	-0.19999999999999973	-0.19999999999999973	0.05	Rational	-50	50	-50	50	0
2	4	39	0.95	0.8000000000000003	0.8000000000000003	0.8000000000000003	0.8000000000000003	1	0.5	0.5	1	0.5	0.5	0.5	0.5	0.5	0.5	0.95	0.95	0.95	0.95	-0.19999999999999973	-0.19999999999999973	0.05	Rational	-50	50	-50	50	0
2	4	40	0.95	0.8000000000000003	0.8000000000000003	0.8000000000000003	0.8000000000000003	1	0.5	0.5	1	0.5	0.5	0.5	0.5	0.5	0.5	0.95	0.95	0.95	0.95	-0.19999999999999973	-0.19999999999999973	0.05	Rational	-50	50	-50	50	0
2	4	40	0.95	0.8000000000000003	0.8000000000000003	0.8000000000000003	0.8000000000000003	1	0.5	0.5	1	0.5	0.5	0.5	0.5	0.5	0.5	0.95	0.95	0.95	0.95	-0.19999999999999973	-0.19999999999999973	0.05	Rational	-50	50	-50	50	2163.1500000000005
2	5	1	0.95	0.45	0.45	0.45	0.45	1	0.5	0.5	1	0.5	0.5	0.5	0.5	0.5	0.5	1.35	1.35	1.35	1.35	0	0	0.05	Rational	-5	5	-5	5	0
2	5	2	0.95	0.5	0.5	0.5	0.5	1	0.5	0.5	1	0.5	0.5	0.5	0.5	0.5	0.5	1.1	1.1	1.1	1.1	0.19999999999999998	0.19999999999999998	0.05	Rational	-10	10	-10	10	0
2	5	3	0.95	0.55	0.55	0.55	0.55	1	0.5	0.5	1	0.5	0.5	0.5	0.5	0.5	0.5	0.95	0.95	0.95	0.95	0.3	0.3	0.05	Rational	-15	15	-15	15	0
2	5	4	0.95	0.6000000000000001	0.6000000000000001	0.6000000000000001	0.6000000000000001	1	0.5	0.5	1	0.5	0.5	0.5	0.5	0.5	0.5	0.95	0.95	0.95	0.95	0.25000000000000006	0.25000000000000006	0.05	Rational	-20	20	-20	20	0
2	5	5	0.95	0.6500000000000001	0.6500000000000001	0.6500000000000001	0.6500000000000001	1	0.5	0.5	1	0.5	0.5	0.5	0.5	0.5	0.5	0.95	0.95	0.95	0.95	0.20000000000000007	0.20000000000000007	0.05	Rational	-25	25	-25	25	0
2	5	6	0.95	0.7000000000000002	0.7000000000000002	0.7000000000000002	0.7000000000000002	1	0.5	0.5	1	0.5	0.5	0.5	0.5	0.5	0.5	0.95	0.95	0.95	0.95	0.15000000000000013	0.15000000000000013	0.05	Rational	-30	30	-30	30	0
2	5	7	0.95	0.7500000000000002	0.7500000000000002	0.7500000000000002	0.7500000000000002	1	0.5	0.5	1	0.5	0.5	0.5	0.5	0.5	0.5	0.95	0.95	0.95	0.95	0.1000000000000002	0.1000000000000002	0.05	Rational	-35	35	-35	35	0
2	5	8	0.95	0.8000000000000003	0.8000000000000003	0.8000000000000003	0.8000000000000003	1	0.5	0.5	1	0.5	0.5	0.5	0.5	0.5	0.5	0.95	0.95	0.95	0.95	0.050000000000000155	0.050000000000000155	0.05	Rational	-40	40	-40	40	0
2	5	9	0.95	0.8500000000000003	0.8500000000000003	0.8500000000000003	0.8500000000000003	1	0.5	0.5	1	0.5	0.5	0.5	0.5	0.5	0.5	0.95	0.95	0.95	0.95	2.220446049250313E-16	2.220446049250313E-16	0.05	Rational	-45	45	-45	45	0
2	5	10	0.95	0.9000000000000004	0.9000000000000004	0.9000000000000004	0.9000000000000004	1	0.5	0.5	1	0.5	0.5	0.5	0.5	0.5	0.5	0.95	0.95	0.95	0.95	-0.04999999999999971	-0.04999999999999971	0.05	Rational	-50	50	-50	50	0
2	5	11	0.95	0.9500000000000004	0.9500000000000004	0.9500000000000004	0.9500000000000004	1	0.5	0.5	1	0.5	0.5	0.5	0.5	0.5	0.5	0.95	0.95	0.95	0.95	-0.09999999999999964	-0.09999999999999964	0.05	Rational	-55	55	-55	55	0
2	5	12	0.95	1.0000000000000004	1.0000000000000004	1.0000000000000004	1.0000000000000004	1	0.5	0.5	1	0.5	0.5	0.5	0.5	0.5	0.5	0.95	0.95	0.95	0.95	-0.1499999999999997	-0.1499999999999997	0.05	Rational	-60	60	-60	60	0
2	5	13	0.95	1.0500000000000005	1.0500000000000005	1.0500000000000005	1.0500000000000005	1	0.5	0.5	1	0.5	0.5	0.5	0.5	0.5	0.5	0.95	0.95	0.95	0.95	-0.1999999999999995	-0.1999999999999995	0.05	Rational	-65	65	-65	65	0
2	5	14	0.95	1.0500000000000005	1.0500000000000005	1.0500000000000005	1.0500000000000005	1	0.5	0.5	1	0.5	0.5	0.5	0.5	0.5	0.5	0.95	0.95	0.95	0.95	-0.24999999999999956	-0.24999999999999956	0.05	Rational	-65	65	-65	65	0
2	5	15	0.95	1.0500000000000005	1.0500000000000005	1.0500000000000005	1.0500000000000005	1	0.5	0.5	1	0.5	0.5	0.5	0.5	0.5	0.5	0.95	0.95	0.95	0.95	-0.24999999999999956	-0.24999999999999956	0.05	Rational	-65	65	-65	65	0
2	5	16	0.95	1.0500000000000005	1.0500000000000005	1.0500000000000005	1.0500000000000005	1	0.5	0.5	1	0.5	0.5	0.5	0.5	0.5	0.5	0.95	0.95	0.95	0.95	-0.24999999999999956	-0.24999999999999956	0.05	Rational	-65	65	-65	65	0
2	5	17	0.95	1.0500000000000005	1.0500000000000005	1.0500000000000005	1.0500000000000005	1	0.5	0.5	1	0.5	0.5	0.5	0.5	0.5	0.5	0.95	0.95	0.95	0.95	-0.24999999999999956	-0.24999999999999956	0.05	Rational	-65	65	-65	65	0
2	5	18	0.95	1.0500000000000005	1.0500000000000005	1.0500000000000005	1.0500000000000005	1	0.5	0.5	1	0.5	0.5	0.5	0.5	0.5	0.5	0.95	0.95	0.95	0.95	-0.24999999999999956	-0.24999999999999956	0.05	Rational	-65	65	-65	65	0
2	5	19	0.95	1.0500000000000005	1.0500000000000005	1.0500000000000005	1.0500000000000005	1	0.5	0.5	1	0.5	0.5	0.5	0.5	0.5	0.5	0.95	0.95	0.95	0.95	-0.24999999999999956	-0.24999999999999956	0.05	Rational	-65	65	-65	65	0
2	5	20	0.95	1.0500000000000005	1.0500000000000005	1.0500000000000005	1.0500000000000005	1	0.5	0.5	1	0.5	0.5	0.5	0.5	0.5	0.5	0.95	0.95	0.95	0.95	-0.24999999999999956	-0.24999999999999956	0.05	Rational	-65	65	-65	65	0
2	5	21	0.95	1.0500000000000005	1.0500000000000005	1.0500000000000005	1.0500000000000005	1	0.5	0.5	1	0.5	0.5	0.5	0.5	0.5	0.5	0.95	0.95	0.95	0.95	-0.24999999999999956	-0.24999999999999956	0.05	Rational	-65	65	-65	65	0
2	5	22	0.95	1.0500000000000005	1.0500000000000005	1.0500000000000005	1.0500000000000005	1	0.5	0.5	1	0.5	0.5	0.5	0.5	0.5	0.5	0.95	0.95	0.95	0.95	-0.24999999999999956	-0.24999999999999956	0.05	Rational	-65	65	-65	65	0
2	5	23	0.95	1.0500000000000005	1.0500000000000005	1.0500000000000005	1.0500000000000005	1	0.5	0.5	1	0.5	0.5	0.5	0.5	0.5	0.5	0.95	0.95	0.95	0.95	-0.24999999999999956	-0.24999999999999956	0.05	Rational	-65	65	-65	65	0
2	5	24	0.95	1.0500000000000005	1.0500000000000005	1.0500000000000005	1.0500000000000005	1	0.5	0.5	1	0.5	0.5	0.5	0.5	0.5	0.5	0.95	0.95	0.95	0.95	-0.24999999999999956	-0.24999999999999956	0.05	Rational	-65	65	-65	65	0
2	5	25	0.95	1.0500000000000005	1.0500000000000005	1.0500000000000005	1.0500000000000005	1	0.5	0.5	1	0.5	0.5	0.5	0.5	0.5	0.5	0.95	0.95	0.95	0.95	-0.24999999999999956	-0.24999999999999956	0.05	Rational	-65	65	-65	65	0
2	5	26	0.95	1.0500000000000005	1.0500000000000005	1.0500000000000005	1.0500000000000005	1	0.5	0.5	1	0.5	0.5	0.5	0.5	0.5	0.5	0.95	0.95	0.95	0.95	-0.24999999999999956	-0.24999999999999956	0.05	Rational	-65	65	-65	65	0
2	5	27	0.95	1.0500000000000005	1.0500000000000005	1.0500000000000005	1.0500000000000005	1	0.5	0.5	1	0.5	0.5	0.5	0.5	0.5	0.5	0.95	0.95	0.95	0.95	-0.24999999999999956	-0.24999999999999956	0.05	Rational	-65	65	-65	65	0
2	5	28	0.95	1.0500000000000005	1.0500000000000005	1.0500000000000005	1.0500000000000005	1	0.5	0.5	1	0.5	0.5	0.5	0.5	0.5	0.5	0.95	0.95	0.95	0.95	-0.24999999999999956	-0.24999999999999956	0.05	Rational	-65	65	-65	65	0
2	5	29	0.95	1.0500000000000005	1.0500000000000005	1.0500000000000005	1.0500000000000005	1	0.5	0.5	1	0.5	0.5	0.5	0.5	0.5	0.5	0.95	0.95	0.95	0.95	-0.24999999999999956	-0.24999999999999956	0.05	Rational	-65	65	-65	65	0
2	5	30	0.95	1.0500000000000005	1.0500000000000005	1.0500000000000005	1.0500000000000005	1	0.5	0.5	1	0.5	0.5	0.5	0.5	0.5	0.5	0.95	0.95	0.95	0.95	-0.24999999999999956	-0.24999999999999956	0.05	Rational	-65	65	-65	65	0
2	5	31	0.95	1.0500000000000005	1.0500000000000005	1.0500000000000005	1.0500000000000005	1	0.5	0.5	1	0.5	0.5	0.5	0.5	0.5	0.5	0.95	0.95	0.95	0.95	-0.24999999999999956	-0.24999999999999956	0.05	Rational	-65	65	-65	65	0
2	5	32	0.95	1.0500000000000005	1.0500000000000005	1.0500000000000005	1.0500000000000005	1	0.5	0.5	1	0.5	0.5	0.5	0.5	0.5	0.5	0.95	0.95	0.95	0.95	-0.24999999999999956	-0.24999999999999956	0.05	Rational	-65	65	-65	65	0
2	5	33	0.95	1.0500000000000005	1.0500000000000005	1.0500000000000005	1.0500000000000005	1	0.5	0.5	1	0.5	0.5	0.5	0.5	0.5	0.5	0.95	0.95	0.95	0.95	-0.24999999999999956	-0.24999999999999956	0.05	Rational	-65	65	-65	65	0
2	5	34	0.95	1.0500000000000005	1.0500000000000005	1.0500000000000005	1.0500000000000005	1	0.5	0.5	1	0.5	0.5	0.5	0.5	0.5	0.5	0.95	0.95	0.95	0.95	-0.24999999999999956	-0.24999999999999956	0.05	Rational	-65	65	-65	65	0
2	5	35	0.95	1.0500000000000005	1.0500000000000005	1.0500000000000005	1.0500000000000005	1	0.5	0.5	1	0.5	0.5	0.5	0.5	0.5	0.5	0.95	0.95	0.95	0.95	-0.24999999999999956	-0.24999999999999956	0.05	Rational	-65	65	-65	65	0
2	5	36	0.95	1.0500000000000005	1.0500000000000005	1.0500000000000005	1.0500000000000005	1	0.5	0.5	1	0.5	0.5	0.5	0.5	0.5	0.5	0.95	0.95	0.95	0.95	-0.24999999999999956	-0.24999999999999956	0.05	Rational	-65	65	-65	65	0
2	5	37	0.95	1.0500000000000005	1.0500000000000005	1.0500000000000005	1.0500000000000005	1	0.5	0.5	1	0.5	0.5	0.5	0.5	0.5	0.5	0.95	0.95	0.95	0.95	-0.24999999999999956	-0.24999999999999956	0.05	Rational	-65	65	-65	65	0
2	5	38	0.95	1.0500000000000005	1.0500000000000005	1.0500000000000005	1.0500000000000005	1	0.5	0.5	1	0.5	0.5	0.5	0.5	0.5	0.5	0.95	0.95	0.95	0.95	-0.24999999999999956	-0.24999999999999956	0.05	Rational	-65	65	-65	65	0
2	5	39	0.95	1.0500000000000005	1.0500000000000005	1.0500000000000005	1.0500000000000005	1	0.5	0.5	1	0.5	0.5	0.5	0.5	0.5	0.5	0.95	0.95	0.95	0.95	-0.24999999999999956	-0.24999999999999956	0.05	Rational	-65	65	-65	65	0
2	5	40	0.95	1.0500000000000005	1.0500000000000005	1.0500000000000005	1.0500000000000005	1	0.5	0.5	1	0.5	0.5	0.5	0.5	0.5	0.5	0.95	0.95	0.95	0.95	-0.24999999999999956	-0.24999999999999956	0.05	Rational	-65	65	-65	65	0
2	5	40	0.95	1.0500000000000005	1.0500000000000005	1.0500000000000005	1.0500000000000005	1	0.5	0.5	1	0.5	0.5	0.5	0.5	0.5	0.5	0.95	0.95	0.95	0.95	-0.24999999999999956	-0.24999999999999956	0.05	Rational	-65	65	-65	65	2555.6499999999996
2	6	1	0.95	0.55	0.55	0.55	0.55	1	0.5	0.5	1	0.5	0.5	0.5	0.5	0.5	0.5	1.45	1.45	1.45	1.45	0	0	0.05	Rational	-5	5	-5	5	0
2	6	2	0.95	0.6000000000000001	0.6000000000000001	0.6000000000000001	0.6000000000000001	1	0.5	0.5	1	0.5	0.5	0.5	0.5	0.5	0.5	1.2	1.2	1.2	1.2	0.20000000000000004	0.20000000000000004	0.05	Rational	-10	10	-10	10	0
2	6	3	0.95	0.6500000000000001	0.6500000000000001	0.6500000000000001	0.6500000000000001	1	0.5	0.5	1	0.5	0.5	0.5	0.5	0.5	0.5	0.95	0.95	0.95	0.95	0.4000000000000001	0.4000000000000001	0.05	Rational	-15	15	-15	15	0
2	6	4	0.95	0.7000000000000002	0.7000000000000002	0.7000000000000002	0.7000000000000002	1	0.5	0.5	1	0.5	0.5	0.5	0.5	0.5	0.5	0.95	0.95	0.95	0.95	0.35000000000000014	0.35000000000000014	0.05	Rational	-20	20	-20	20	0
2	6	5	0.95	0.7500000000000002	0.7500000000000002	0.7500000000000002	0.7500000000000002	1	0.5	0.5	1	0.5	0.5	0.5	0.5	0.5	0.5	0.95	0.95	0.95	0.95	0.30000000000000016	0.30000000000000016	0.05	Rational	-25	25	-25	25	0
2	6	6	0.95	0.8000000000000003	0.8000000000000003	0.8000000000000003	0.8000000000000003	1	0.5	0.5	1	0.5	0.5	0.5	0.5	0.5	0.5	0.95	0.95	0.95	0.95	0.2500000000000002	0.2500000000000002	0.05	Rational	-30	30	-30	30	0
2	6	7	0.95	0.8500000000000003	0.8500000000000003	0.8500000000000003	0.8500000000000003	1	0.5	0.5	1	0.5	0.5	0.5	0.5	0.5	0.5	0.95	0.95	0.95	0.95	0.2000000000000003	0.2000000000000003	0.05	Rational	-35	35	-35	35	0
2	6	8	0.95	0.9000000000000004	0.9000000000000004	0.9000000000000004	0.9000000000000004	1	0.5	0.5	1	0.5	0.5	0.5	0.5	0.5	0.5	0.95	0.95	0.95	0.95	0.15000000000000024	0.15000000000000024	0.05	Rational	-40	40	-40	40	0
2	6	9	0.95	0.9500000000000004	0.9500000000000004	0.9500000000000004	0.9500000000000004	1	0.5	0.5	1	0.5	0.5	0.5	0.5	0.5	0.5	0.95	0.95	0.95	0.95	0.10000000000000031	0.10000000000000031	0.05	Rational	-45	45	-45	45	0
2	6	10	0.95	1.0000000000000004	1.0000000000000004	1.0000000000000004	1.0000000000000004	1	0.5	0.5	1	0.5	0.5	0.5	0.5	0.5	0.5	0.95	0.95	0.95	0.95	0.05000000000000038	0.05000000000000038	0.05	Rational	-50	50	-50	50	0
2	6	11	0.95	1.0500000000000005	1.0500000000000005	1.0500000000000005	1.0500000000000005	1	0.5	0.5	1	0.5	0.5	0.5	0.5	0.5	0.5	0.95	0.95	0.95	0.95	4.440892098500626E-16	4.440892098500626E-16	0.05	Rational	-55	55	-55	55	0
2	6	12	0.95	1.1000000000000005	1.1000000000000005	1.1000000000000005	1.1000000000000005	1	0.5	0.5	1	0.5	0.5	0.5	0.5	0.5	0.5	0.95	0.95	0.95	0.95	-0.0499999999999996	-0.0499999999999996	0.05	Rational	-60	60	-60	60	0
2	6	13	0.95	1.1500000000000006	1.1500000000000006	1.1500000000000006	1.1500000000000006	1	0.5	0.5	1	0.5	0.5	0.5	0.5	0.5	0.5	0.95	0.95	0.95	0.95	-0.09999999999999942	-0.09999999999999942	0.05	Rational	-65	65	-65	65	0
2	6	14	0.95	1.2000000000000006	1.2000000000000006	1.2000000000000006	1.2000000000000006	1	0.5	0.5	1	0.5	0.5	0.5	0.5	0.5	0.5	0.95	0.95	0.95	0.95	-0.14999999999999947	-0.14999999999999947	0.05	Rational	-70	70	-70	70	0
2	6	15	0.95	1.2500000000000007	1.2500000000000007	1.2500000000000007	1.2500000000000007	1	0.5	0.5	1	0.5	0.5	0.5	0.5	0.5	0.5	0.95	0.95	0.95	0.95	-0.1999999999999995	-0.1999999999999995	0.05	Rational	-75	75	-75	75	0
2	6	16	0.95	1.3000000000000007	1.3000000000000007	1.3000000000000007	1.3000000000000007	1	0.5	0.5	1	0.5	0.5	0.5	0.5	0.5	0.5	0.95	0.95	0.95	0.95	-0.24999999999999933	-0.24999999999999933	0.05	Rational	-80	80	-80	80	0
2	6	17	0.95	1.3500000000000008	1.3500000000000008	1.3500000000000008	1.3500000000000008	1	0.5	0.5	1	0.5	0.5	0.5	0.5	0.5	0.5	0.95	0.95	0.95	0.95	-0.2999999999999994	-0.2999999999999994	0.05	Rational	-85	85	-85	85	0
2	6	18	0.95	1.3500000000000008	1.3500000000000008	1.3500000000000008	1.3500000000000008	1	0.5	0.5	1	0.5	0.5	0.5	0.5	0.5	0.5	0.95	0.95	0.95	0.95	-0.3499999999999992	-0.3499999999999992	0.05	Rational	-85	85	-85	85	0
2	6	19	0.95	1.3500000000000008	1.3500000000000008	1.3500000000000008	1.3500000000000008	1	0.5	0.5	1	0.5	0.5	0.5	0.5	0.5	0.5	0.95	0.95	0.95	0.95	-0.3499999999999992	-0.3499999999999992	0.05	Rational	-85	85	-85	85	0
2	6	20	0.95	1.3500000000000008	1.3500000000000008	1.3500000000000008	1.3500000000000008	1	0.5	0.5	1	0.5	0.5	0.5	0.5	0.5	0.5	0.95	0.95	0.95	0.95	-0.3499999999999992	-0.3499999999999992	0.05	Rational	-85	85	-85	85	0
2	6	21	0.95	1.3500000000000008	1.3500000000000008	1.3500000000000008	1.3500000000000008	1	0.5	0.5	1	0.5	0.5	0.5	0.5	0.5	0.5	0.95	0.95	0.95	0.95	-0.3499999999999992	-0.3499999999999992	0.05	Rational	-85	85	-85	85	0
2	6	22	0.95	1.3500000000000008	1.3500000000000008	1.3500000000000008	1.3500000000000008	1	0.5	0.5	1	0.5	0.5	0.5	0.5	0.5	0.5	0.95	0.95	0.95	0.95	-0.3499999999999992	-0.3499999999999992	0.05	Rational	-85	85	-85	85	0
2	6	23	0.95	1.3500000000000008	1.3500000000000008	1.3500000000000008	1.3500000000000008	1	0.5	0.5	1	0.5	0.5	0.5	0.5	0.5	0.5	0.95	0.95	0.95	0.95	-0.3499999999999992	-0.3499999999999992	0.05	Rational	-85	85	-85	85	0
2	6	24	0.95	1.3500000000000008	1.3500000000000008	1.3500000000000008	1.3500000000000008	1	0.5	0.5	1	0.5	0.5	0.5	0.5	0.5	0.5	0.95	0.95	0.95	0.95	-0.3499999999999992	-0.3499999999999992	0.05	Rational	-85	85	-85	85	0
2	6	25	0.95	1.3500000000000008	1.3500000000000008	1.3500000000000008	1.3500000000000008	1	0.5	0.5	1	0.5	0.5	0.5	0.5	0.5	0.5	0.95	0.95	0.95	0.95	-0.3499999999999992	-0.3499999999999992	0.05	Rational	-85	85	-85	85	0
2	6	26	0.95	1.3500000000000008	1.3500000000000008	1.3500000000000008	1.3500000000000008	1	0.5	0.5	1	0.5	0.5	0.5	0.5	0.5	0.5	0.95	0.95	0.95	0.95	-0.3499999999999992	-0.3499999999999992	0.05	Rational	-85	85	-85	85	0
2	6	27	0.95	1.3500000000000008	1.3500000000000008	1.3500000000000008	1.3500000000000008	1	0.5	0.5	1	0.5	0.5	0.5	0.5	0.5	0.5	0.95	0.95	0.95	0.95	-0.3499999999999992	-0.3499999999999992	0.05	Rational	-85	85	-85	85	0
2	6	28	0.95	1.3500000000000008	1.3500000000000008	1.3500000000000008	1.3500000000000008	1	0.5	0.5	1	0.5	0.5	0.5	0.5	0.5	0.5	0.95	0.95	0.95	0.95	-0.3499999999999992	-0.3499999999999992	0.05	Rational	-85	85	-85	85	0
2	6	29	0.95	1.3500000000000008	1.3500000000000008	1.3500000000000008	1.3500000000000008	1	0.5	0.5	1	0.5	0.5	0.5	0.5	0.5	0.5	0.95	0.95	0.95	0.95	-0.3499999999999992	-0.3499999999999992	0.05	Rational	-85	85	-85	85	0
2	6	30	0.95	1.3500000000000008	1.3500000000000008	1.3500000000000008	1.3500000000000008	1	0.5	0.5	1	0.5	0.5	0.5	0.5	0.5	0.5	0.95	0.95	0.95	0.95	-0.3499999999999992	-0.3499999999999992	0.05	Rational	-85	85	-85	85	0
2	6	31	0.95	1.3500000000000008	1.3500000000000008	1.3500000000000008	1.3500000000000008	1	0.5	0.5	1	0.5	0.5	0.5	0.5	0.5	0.5	0.95	0.95	0.95	0.95	-0.3499999999999992	-0.3499999999999992	0.05	Rational	-85	85	-85	85	0
2	6	32	0.95	1.3500000000000008	1.3500000000000008	1.3500000000000008	1.3500000000000008	1	0.5	0.5	1	0.5	0.5	0.5	0.5	0.5	0.5	0.95	0.95	0.95	0.95	-0.3499999999999992	-0.3499999999999992	0.05	Rational	-85	85	-85	85	0
2	6	33	0.95	1.3500000000000008	1.3500000000000008	1.3500000000000008	1.3500000000000008	1	0.5	0.5	1	0.5	0.5	0.5	0.5	0.5	0.5	0.95	0.95	0.95	0.95	-0.3499999999999992	-0.3499999999999992	0.05	Rational	-85	85	-85	85	0
2	6	34	0.95	1.3500000000000008	1.3500000000000008	1.3500000000000008	1.3500000000000008	1	0.5	0.5	1	0.5	0.5	0.5	0.5	0.5	0.5	0.95	0.95	0.95	0.95	-0.3499999999999992	-0.3499999999999992	0.05	Rational	-85	85	-85	85	0
2	6	35	0.95	1.3500000000000008	1.3500000000000008	1.3500000000000008	1.3500000000000008	1	0.5	0.5	1	0.5	0.5	0.5	0.5	0.5	0.5	0.95	0.95	0.95	0.95	-0.3499999999999992	-0.3499999999999992	0.05	Rational	-85	85	-85	85	0
2	6	36	0.95	1.3500000000000008	1.3500000000000008	1.3500000000000008	1.3500000000000008	1	0.5	0.5	1	0.5	0.5	0.5	0.5	0.5	0.5	0.95	0.95	0.95	0.95	-0.3499999999999992	-0.3499999999999992	0.05	Rational	-85	85	-85	85	0
2	6	37	0.95	1.3500000000000008	1.3500000000000008	1.3500000000000008	1.3500000000000008	1	0.5	0.5	1	0.5	0.5	0.5	0.5	0.5	0.5	0.95	0.95	0.95	0.95	-0.3499999999999992	-0.3499999999999992	0.05	Rational	-85	85	-85	85	0
2	6	38	0.95	1.3500000000000008	1.3500000000000008	1.3500000000000008	1.3500000000000008	1	0.5	0.5	1	0.5	0.5	0.5	0.5	0.5	0.5	0.95	0.95	0.95	0.95	-0.3499999999999992	-0.3499999999999992	0.05	Rational	-85	85	-85	85	0
2	6	39	0.95	1.3500000000000008	1.3500000000000008	1.3500000000000008	1.3500000000000008	1	0.5	0.5	1	0.5	0.5	0.5	0.5	0.5	0.5	0.95	0.95	0.95	0.95	-0.3499999999999992	-0.3499999999999992	0.05	Rational	-85	85	-85	85	0
2	6	40	0.95	1.3500000000000008	1.3500000000000008	1.3500000000000008	1.3500000000000008	1	0.5	0.5	1	0.5	0.5	0.5	0.5	0.5	0.5	0.95	0.95	0.95	0.95	-0.3499999999999992	-0.3499999999999992	0.05	Rational	-85	85	-85	85	0
2	6	40	0.95	1.3500000000000008	1.3500000000000008	1.3500000000000008	1.3500000000000008	1	0.5	0.5	1	0.5	0.5	0.5	0.5	0.5	0.5	0.95	0.95	0.95	0.95	-0.3499999999999992	-0.3499999999999992	0.05	Rational	-85	85	-85	85	3089.4499999999994
2	7	1	0.95	0.65	0.65	0.65	0.65	1	0.5	0.5	1	0.5	0.5	0.5	0.5	0.5	0.5	1.5499999999999998	1.5499999999999998	1.5499999999999998	1.5499999999999998	0	0	0.05	Rational	-5	5	-5	5	0
2	7	2	0.95	0.7000000000000001	0.7000000000000001	0.7000000000000001	0.7000000000000001	1	0.5	0.5	1	0.5	0.5	0.5	0.5	0.5	0.5	1.2999999999999998	1.2999999999999998	1.2999999999999998	1.2999999999999998	0.20000000000000004	0.20000000000000004	0.05	Rational	-10	10	-10	10	0
2	7	3	0.95	0.7500000000000001	0.7500000000000001	0.7500000000000001	0.7500000000000001	1	0.5	0.5	1	0.5	0.5	0.5	0.5	0.5	0.5	1.0499999999999998	1.0499999999999998	1.0499999999999998	1.0499999999999998	0.4000000000000001	0.4000000000000001	0.05	Rational	-15	15	-15	15	0
2	7	4	0.95	0.8000000000000002	0.8000000000000002	0.8000000000000002	0.8000000000000002	1	0.5	0.5	1	0.5	0.5	0.5	0.5	0.5	0.5	0.95	0.95	0.95	0.95	0.4500000000000001	0.4500000000000001	0.05	Rational	-20	20	-20	20	0
2	7	5	0.95	0.8500000000000002	0.8500000000000002	0.8500000000000002	0.8500000000000002	1	0.5	0.5	1	0.5	0.5	0.5	0.5	0.5	0.5	0.95	0.95	0.95	0.95	0.40000000000000013	0.40000000000000013	0.05	Rational	-25	25	-25	25	0
2	7	6	0.95	0.9000000000000002	0.9000000000000002	0.9000000000000002	0.9000000000000002	1	0.5	0.5	1	0.5	0.5	0.5	0.5	0.5	0.5	0.95	0.95	0.95	0.95	0.3500000000000002	0.3500000000000002	0.05	Rational	-30	30	-30	30	0
2	7	7	0.95	0.9500000000000003	0.9500000000000003	0.9500000000000003	0.9500000000000003	1	0.5	0.5	1	0.5	0.5	0.5	0.5	0.5	0.5	0.95	0.95	0.95	0.95	0.30000000000000027	0.30000000000000027	0.05	Rational	-35	35	-35	35	0
2	7	8	0.95	1.0000000000000002	1.0000000000000002	1.0000000000000002	1.0000000000000002	1	0.5	0.5	1	0.5	0.5	0.5	0.5	0.5	0.5	0.95	0.95	0.95	0.95	0.2500000000000002	0.2500000000000002	0.05	Rational	-40	40	-40	40	0
2	7	9	0.95	1.0500000000000003	1.0500000000000003	1.0500000000000003	1.0500000000000003	1	0.5	0.5	1	0.5	0.5	0.5	0.5	0.5	0.5	0.95	0.95	0.95	0.95	0.20000000000000018	0.20000000000000018	0.05	Rational	-45	45	-45	45	0
2	7	10	0.95	1.1000000000000003	1.1000000000000003	1.1000000000000003	1.1000000000000003	1	0.5	0.5	1	0.5	0.5	0.5	0.5	0.5	0.5	0.95	0.95	0.95	0.95	0.15000000000000024	0.15000000000000024	0.05	Rational	-50	50	-50	50	0
2	7	11	0.95	1.1500000000000004	1.1500000000000004	1.1500000000000004	1.1500000000000004	1	0.5	0.5	1	0.5	0.5	0.5	0.5	0.5	0.5	0.95	0.95	0.95	0.95	0.10000000000000031	0.10000000000000031	0.05	Rational	-55	55	-55	55	0
2	7	12	0.95	1.2000000000000004	1.2000000000000004	1.2000000000000004	1.2000000000000004	1	0.5	0.5	1	0.5	0.5	0.5	0.5	0.5	0.5	0.95	0.95	0.95	0.95	0.050000000000000266	0.050000000000000266	0.05	Rational	-60	60	-60	60	0
2	7	13	0.95	1.2500000000000004	1.2500000000000004	1.2500000000000004	1.2500000000000004	1	0.5	0.5	1	0.5	0.5	0.5	0.5	0.5	0.5	0.95	0.95	0.95	0.95	4.440892098500626E-16	4.440892098500626E-16	0.05	Rational	-65	65	-65	65	0
2	7	14	0.95	1.3000000000000005	1.3000000000000005	1.3000000000000005	1.3000000000000005	1	0.5	0.5	1	0.5	0.5	0.5	0.5	0.5	0.5	0.95	0.95	0.95	0.95	-0.0499999999999996	-0.0499999999999996	0.05	Rational	-70	70	-70	70	0
2	7	15	0.95	1.3500000000000005	1.3500000000000005	1.3500000000000005	1.3500000000000005	1	0.5	0.5	1	0.5	0.5	0.5	0.5	0.5	0.5	0.95	0.95	0.95	0.95	-0.09999999999999964	-0.09999999999999964	0.05	Rational	-75	75	-75	75	0
2	7	16	0.95	1.4000000000000006	1.4000000000000006	1.4000000000000006	1.4000000000000006	1	0.5	0.5	1	0.5	0.5	0.5	0.5	0.5	0.5	0.95	0.95	0.95	0.95	-0.14999999999999947	-0.14999999999999947	0.05	Rational	-80	80	-80	80	0
2	7	17	0.95	1.4500000000000006	1.4500000000000006	1.4500000000000006	1.4500000000000006	1	0.5	0.5	1	0.5	0.5	0.5	0.5	0.5	0.5	0.95	0.95	0.95	0.95	-0.1999999999999995	-0.1999999999999995	0.05	Rational	-85	85	-85	85	0
2	7	18	0.95	1.4000000000000006	1.4000000000000006	1.4000000000000006	1.4000000000000006	1	0.5	0.5	1	0.5	0.5	0.5	0.5	0.5	0.5	0.95	0.95	0.95	0.95	-0.24999999999999933	-0.24999999999999933	0.05	Rational	-90	90	-90	90	0
2	7	19	0.95	1.4000000000000006	1.4000000000000006	1.4000000000000006	1.4000000000000006	1	0.5	0.5	1	0.5	0.5	0.5	0.5	0.5	0.5	0.95	0.95	0.95	0.95	-0.39999999999999947	-0.39999999999999947	0.05	Rational	-90	90	-90	90	0
2	7	20	0.95	1.4000000000000006	1.4000000000000006	1.4000000000000006	1.4000000000000006	1	0.5	0.5	1	0.5	0.5	0.5	0.5	0.5	0.5	0.95	0.95	0.95	0.95	-0.39999999999999947	-0.39999999999999947	0.05	Rational	-90	90	-90	90	0
2	7	21	0.95	1.4000000000000006	1.4000000000000006	1.4000000000000006	1.4000000000000006	1	0.5	0.5	1	0.5	0.5	0.5	0.5	0.5	0.5	0.95	0.95	0.95	0.95	-0.39999999999999947	-0.39999999999999947	0.05	Rational	-90	90	-90	90	0
2	7	22	0.95	1.4000000000000006	1.4000000000000006	1.4000000000000006	1.4000000000000006	1	0.5	0.5	1	0.5	0.5	0.5	0.5	0.5	0.5	0.95	0.95	0.95	0.95	-0.39999999999999947	-0.39999999999999947	0.05	Rational	-90	90	-90	90	0
2	7	23	0.95	1.4000000000000006	1.4000000000000006	1.4000000000000006	1.4000000000000006	1	0.5	0.5	1	0.5	0.5	0.5	0.5	0.5	0.5	0.95	0.95	0.95	0.95	-0.39999999999999947	-0.39999999999999947	0.05	Rational	-90	90	-90	90	0
2	7	24	0.95	1.4000000000000006	1.4000000000000006	1.4000000000000006	1.4000000000000006	1	0.5	0.5	1	0.5	0.5	0.5	0.5	0.5	0.5	0.95	0.95	0.95	0.95	-0.39999999999999947	-0.39999999999999947	0.05	Rational	-90	90	-90	90	0
2	7	25	0.95	1.4000000000000006	1.4000000000000006	1.4000000000000006	1.4000000000000006	1	0.5	0.5	1	0.5	0.5	0.5	0.5	0.5	0.5	0.95	0.95	0.95	0.95	-0.39999999999999947	-0.39999999999999947	0.05	Rational	-90	90	-90	90	0
2	7	26	0.95	1.4000000000000006	1.4000000000000006	1.4000000000000006	1.4000000000000006	1	0.5	0.5	1	0.5	0.5	0.5	0.5	0.5	0.5	0.95	0.95	0.95	0.95	-0.39999999999999947	-0.39999999999999947	0.05	Rational	-90	90	-90	90	0
2	7	27	0.95	1.4000000000000006	1.4000000000000006	1.4000000000000006	1.4000000000000006	1	0.5	0.5	1	0.5	0.5	0.5	0.5	0.5	0.5	0.95	0.95	0.95	0.95	-0.39999999999999947	-0.39999999999999947	0.05	Rational	-90	90	-90	90	0
2	7	28	0.95	1.4000000000000006	1.4000000000000006	1.4000000000000006	1.4000000000000006	1	0.5	0.5	1	0.5	0.5	0.5	0.5	0.5	0.5	0.95	0.95	0.95	0.95	-0.39999999999999947	-0.39999999999999947	0.05	Rational	-90	90	-90	90	0
2	7	29	0.95	1.4000000000000006	1.4000000000000006	1.4000000000000006	1.4000000000000006	1	0.5	0.5	1	0.5	0.5	0.5	0.5	0.5	0.5	0.95	0.95	0.95	0.95	-0.39999999999999947	-0.39999999999999947	0.05	Rational	-90	90	-90	90	0
2	7	30	0.95	1.4000000000000006	1.4000000000000006	1.4000000000000006	1.4000000000000006	1	0.5	0.5	1	0.5	0.5	0.5	0.5	0.5	0.5	0.95	0.95	0.95	0.95	-0.39999999999999947	-0.39999999999999947	0.05	Rational	-90	90	-90	90	0
2	7	31	0.95	1.4000000000000006	1.4000000000000006	1.4000000000000006	1.4000000000000006	1	0.5	0.5	1	0.5	0.5	0.5	0.5	0.5	0.5	0.95	0.95	0.95	0.95	-0.39999999999999947	-0.39999999999999947	0.05	Rational	-90	90	-90	90	0
2	7	32	0.95	1.4000000000000006	1.4000000000000006	1.4000000000000006	1.4000000000000006	1	0.5	0.5	1	0.5	0.5	0.5	0.5	0.5	0.5	0.95	0.95	0.95	0.95	-0.39999999999999947	-0.39999999999999947	0.05	Rational	-90	90	-90	90	0
2	7	33	0.95	1.4000000000000006	1.4000000000000006	1.4000000000000006	1.4000000000000006	1	0.5	0.5	1	0.5	0.5	0.5	0.5	0.5	0.5	0.95	0.95	0.95	0.95	-0.39999999999999947	-0.39999999999999947	0.05	Rational	-90	90	-90	90	0
2	7	34	0.95	1.4000000000000006	1.4000000000000006	1.4000000000000006	1.4000000000000006	1	0.5	0.5	1	0.5	0.5	0.5	0.5	0.5	0.5	0.95	0.95	0.95	0.95	-0.39999999999999947	-0.39999999999999947	0.05	Rational	-90	90	-90	90	0
2	7	35	0.95	1.4000000000000006	1.4000000000000006	1.4000000000000006	1.4000000000000006	1	0.5	0.5	1	0.5	0.5	0.5	0.5	0.5	0.5	0.95	0.95	0.95	0.95	-0.39999999999999947	-0.39999999999999947	0.05	Rational	-90	90	-90	90	0
2	7	36	0.95	1.4000000000000006	1.4000000000000006	1.4000000000000006	1.4000000000000006	1	0.5	0.5	1	0.5	0.5	0.5	0.5	0.5	0.5	0.95	0.95	0.95	0.95	-0.39999999999999947	-0.39999999999999947	0.05	Rational	-90	90	-90	90	0
2	7	37	0.95	1.4000000000000006	1.4000000000000006	1.4000000000000006	1.4000000000000006	1	0.5	0.5	1	0.5	0.5	0.5	0.5	0.5	0.5	0.95	0.95	0.95	0.95	-0.39999999999999947	-0.39999999999999947	0.05	Rational	-90	90	-90	90	0
2	7	38	0.95	1.4000000000000006	1.4000000000000006	1.4000000000000006	1.4000000000000006	1	0.5	0.5	1	0.5	0.5	0.5	0.5	0.5	0.5	0.95	0.95	0.95	0.95	-0.39999999999999947	-0.39999999999999947	0.05	Rational	-90	90	-90	90	0
2	7	39	0.95	1.4000000000000006	1.4000000000000006	1.4000000000000006	1.4000000000000006	1	0.5	0.5	1	0.5	0.5	0.5	0.5	0.5	0.5	0.95	0.95	0.95	0.95	-0.39999999999999947	-0.39999999999999947	0.05	Rational	-90	90	-90	90	0
2	7	40	0.95	1.4000000000000006	1.4000000000000006	1.4000000000000006	1.4000000000000006	1	0.5	0.5	1	0.5	0.5	0.5	0.5	0.5	0.5	0.95	0.95	0.95	0.95	-0.39999999999999947	-0.39999999999999947	0.05	Rational	-90	90	-90	90	0
2	7	40	0.95	1.4000000000000006	1.4000000000000006	1.4000000000000006	1.4000000000000006	1	0.5	0.5	1	0.5	0.5	0.5	0.5	0.5	0.5	0.95	0.95	0.95	0.95	-0.39999999999999947	-0.39999999999999947	0.05	Rational	-90	90	-90	90	3230.7499999999995
2	8	1	0.95	0.75	0.75	0.75	0.75	1	0.5	0.5	1	0.5	0.5	0.5	0.5	0.5	0.5	1.65	1.65	1.65	1.65	0	0	0.05	Rational	-5	5	-5	5	0
2	8	2	0.95	0.8	0.8	0.8	0.8	1	0.5	0.5	1	0.5	0.5	0.5	0.5	0.5	0.5	1.4	1.4	1.4	1.4	0.20000000000000004	0.20000000000000004	0.05	Rational	-10	10	-10	10	0
2	8	3	0.95	0.8500000000000001	0.8500000000000001	0.8500000000000001	0.8500000000000001	1	0.5	0.5	1	0.5	0.5	0.5	0.5	0.5	0.5	1.15	1.15	1.15	1.15	0.4000000000000001	0.4000000000000001	0.05	Rational	-15	15	-15	15	0
2	8	4	0.95	0.9000000000000001	0.9000000000000001	0.9000000000000001	0.9000000000000001	1	0.5	0.5	1	0.5	0.5	0.5	0.5	0.5	0.5	0.95	0.95	0.95	0.95	0.55	0.55	0.05	Rational	-20	20	-20	20	0
2	8	5	0.95	0.9500000000000002	0.9500000000000002	0.9500000000000002	0.9500000000000002	1	0.5	0.5	1	0.5	0.5	0.5	0.5	0.5	0.5	0.95	0.95	0.95	0.95	0.5000000000000001	0.5000000000000001	0.05	Rational	-25	25	-25	25	0
2	8	6	0.95	1.0000000000000002	1.0000000000000002	1.0000000000000002	1.0000000000000002	1	0.5	0.5	1	0.5	0.5	0.5	0.5	0.5	0.5	0.95	0.95	0.95	0.95	0.4500000000000002	0.4500000000000002	0.05	Rational	-30	30	-30	30	0
2	8	7	0.95	1.0500000000000003	1.0500000000000003	1.0500000000000003	1.0500000000000003	1	0.5	0.5	1	0.5	0.5	0.5	0.5	0.5	0.5	0.95	0.95	0.95	0.95	0.40000000000000024	0.40000000000000024	0.05	Rational	-35	35	-35	35	0
2	8	8	0.95	1.1000000000000003	1.1000000000000003	1.1000000000000003	1.1000000000000003	1	0.5	0.5	1	0.5	0.5	0.5	0.5	0.5	0.5	0.95	0.95	0.95	0.95	0.3500000000000002	0.3500000000000002	0.05	Rational	-40	40	-40	40	0
2	8	9	0.95	1.1500000000000004	1.1500000000000004	1.1500000000000004	1.1500000000000004	1	0.5	0.5	1	0.5	0.5	0.5	0.5	0.5	0.5	0.95	0.95	0.95	0.95	0.30000000000000027	0.30000000000000027	0.05	Rational	-45	45	-45	45	0
2	8	10	0.95	1.2000000000000004	1.2000000000000004	1.2000000000000004	1.2000000000000004	1	0.5	0.5	1	0.5	0.5	0.5	0.5	0.5	0.5	0.95	0.95	0.95	0.95	0.25000000000000033	0.25000000000000033	0.05	Rational	-50	50	-50	50	0
2	8	11	0.95	1.2500000000000004	1.2500000000000004	1.2500000000000004	1.2500000000000004	1	0.5	0.5	1	0.5	0.5	0.5	0.5	0.5	0.5	0.95	0.95	0.95	0.95	0.2000000000000004	0.2000000000000004	0.05	Rational	-55	55	-55	55	0
2	8	12	0.95	1.3000000000000005	1.3000000000000005	1.3000000000000005	1.3000000000000005	1	0.5	0.5	1	0.5	0.5	0.5	0.5	0.5	0.5	0.95	0.95	0.95	0.95	0.15000000000000036	0.15000000000000036	0.05	Rational	-60	60	-60	60	0
2	8	13	0.95	1.3500000000000005	1.3500000000000005	1.3500000000000005	1.3500000000000005	1	0.5	0.5	1	0.5	0.5	0.5	0.5	0.5	0.5	0.95	0.95	0.95	0.95	0.10000000000000053	0.10000000000000053	0.05	Rational	-65	65	-65	65	0
2	8	14	0.95	1.4000000000000006	1.4000000000000006	1.4000000000000006	1.4000000000000006	1	0.5	0.5	1	0.5	0.5	0.5	0.5	0.5	0.5	0.95	0.95	0.95	0.95	0.05000000000000049	0.05000000000000049	0.05	Rational	-70	70	-70	70	0
2	8	15	0.95	1.4500000000000006	1.4500000000000006	1.4500000000000006	1.4500000000000006	1	0.5	0.5	1	0.5	0.5	0.5	0.5	0.5	0.5	0.95	0.95	0.95	0.95	4.440892098500626E-16	4.440892098500626E-16	0.05	Rational	-75	75	-75	75	0
2	8	16	0.95	1.4000000000000006	1.4000000000000006	1.4000000000000006	1.4000000000000006	1	0.5	0.5	1	0.5	0.5	0.5	0.5	0.5	0.5	0.95	0.95	0.95	0.95	-0.04999999999999938	-0.04999999999999938	0.05	Rational	-80	80	-80	80	0
2	8	17	0.95	1.4500000000000006	1.4500000000000006	1.4500000000000006	1.4500000000000006	1	0.5	0.5	1	0.5	0.5	0.5	0.5	0.5	0.5	0.95	0.95	0.95	0.95	-0.1999999999999995	-0.1999999999999995	0.05	Rational	-85	85	-85	85	0
2	8	18	0.95	1.4000000000000006	1.4000000000000006	1.4000000000000006	1.4000000000000006	1	0.5	0.5	1	0.5	0.5	0.5	0.5	0.5	0.5	0.95	0.95	0.95	0.95	-0.24999999999999933	-0.24999999999999933	0.05	Rational	-90	90	-90	90	0
2	8	19	0.95	1.4000000000000006	1.4000000000000006	1.4000000000000006	1.4000000000000006	1	0.5	0.5	1	0.5	0.5	0.5	0.5	0.5	0.5	0.95	0.95	0.95	0.95	-0.39999999999999947	-0.39999999999999947	0.05	Rational	-90	90	-90	90	0
2	8	20	0.95	1.4000000000000006	1.4000000000000006	1.4000000000000006	1.4000000000000006	1	0.5	0.5	1	0.5	0.5	0.5	0.5	0.5	0.5	0.95	0.95	0.95	0.95	-0.39999999999999947	-0.39999999999999947	0.05	Rational	-90	90	-90	90	0
2	8	21	0.95	1.4000000000000006	1.4000000000000006	1.4000000000000006	1.4000000000000006	1	0.5	0.5	1	0.5	0.5	0.5	0.5	0.5	0.5	0.95	0.95	0.95	0.95	-0.39999999999999947	-0.39999999999999947	0.05	Rational	-90	90	-90	90	0
2	8	22	0.95	1.4000000000000006	1.4000000000000006	1.4000000000000006	1.4000000000000006	1	0.5	0.5	1	0.5	0.5	0.5	0.5	0.5	0.5	0.95	0.95	0.95	0.95	-0.39999999999999947	-0.39999999999999947	0.05	Rational	-90	90	-90	90	0
2	8	23	0.95	1.4000000000000006	1.4000000000000006	1.4000000000000006	1.4000000000000006	1	0.5	0.5	1	0.5	0.5	0.5	0.5	0.5	0.5	0.95	0.95	0.95	0.95	-0.39999999999999947	-0.39999999999999947	0.05	Rational	-90	90	-90	90	0
2	8	24	0.95	1.4000000000000006	1.4000000000000006	1.4000000000000006	1.4000000000000006	1	0.5	0.5	1	0.5	0.5	0.5	0.5	0.5	0.5	0.95	0.95	0.95	0.95	-0.39999999999999947	-0.39999999999999947	0.05	Rational	-90	90	-90	90	0
2	8	25	0.95	1.4000000000000006	1.4000000000000006	1.4000000000000006	1.4000000000000006	1	0.5	0.5	1	0.5	0.5	0.5	0.5	0.5	0.5	0.95	0.95	0.95	0.95	-0.39999999999999947	-0.39999999999999947	0.05	Rational	-90	90	-90	90	0
2	8	26	0.95	1.4000000000000006	1.4000000000000006	1.4000000000000006	1.4000000000000006	1	0.5	0.5	1	0.5	0.5	0.5	0.5	0.5	0.5	0.95	0.95	0.95	0.95	-0.39999999999999947	-0.39999999999999947	0.05	Rational	-90	90	-90	90	0
2	8	27	0.95	1.4000000000000006	1.4000000000000006	1.4000000000000006	1.4000000000000006	1	0.5	0.5	1	0.5	0.5	0.5	0.5	0.5	0.5	0.95	0.95	0.95	0.95	-0.39999999999999947	-0.39999999999999947	0.05	Rational	-90	90	-90	90	0
2	8	28	0.95	1.4000000000000006	1.4000000000000006	1.4000000000000006	1.4000000000000006	1	0.5	0.5	1	0.5	0.5	0.5	0.5	0.5	0.5	0.95	0.95	0.95	0.95	-0.39999999999999947	-0.39999999999999947	0.05	Rational	-90	90	-90	90	0
2	8	29	0.95	1.4000000000000006	1.4000000000000006	1.4000000000000006	1.4000000000000006	1	0.5	0.5	1	0.5	0.5	0.5	0.5	0.5	0.5	0.95	0.95	0.95	0.95	-0.39999999999999947	-0.39999999999999947	0.05	Rational	-90	90	-90	90	0
2	8	30	0.95	1.4000000000000006	1.4000000000000006	1.4000000000000006	1.4000000000000006	1	0.5	0.5	1	0.5	0.5	0.5	0.5	0.5	0.5	0.95	0.95	0.95	0.95	-0.39999999999999947	-0.39999999999999947	0.05	Rational	-90	90	-90	90	0
2	8	31	0.95	1.4000000000000006	1.4000000000000006	1.4000000000000006	1.4000000000000006	1	0.5	0.5	1	0.5	0.5	0.5	0.5	0.5	0.5	0.95	0.95	0.95	0.95	-0.39999999999999947	-0.39999999999999947	0.05	Rational	-90	90	-90	90	0
2	8	32	0.95	1.4000000000000006	1.4000000000000006	1.4000000000000006	1.4000000000000006	1	0.5	0.5	1	0.5	0.5	0.5	0.5	0.5	0.5	0.95	0.95	0.95	0.95	-0.39999999999999947	-0.39999999999999947	0.05	Rational	-90	90	-90	90	0
2	8	33	0.95	1.4000000000000006	1.4000000000000006	1.4000000000000006	1.4000000000000006	1	0.5	0.5	1	0.5	0.5	0.5	0.5	0.5	0.5	0.95	0.95	0.95	0.95	-0.39999999999999947	-0.39999999999999947	0.05	Rational	-90	90	-90	90	0
2	8	34	0.95	1.4000000000000006	1.4000000000000006	1.4000000000000006	1.4000000000000006	1	0.5	0.5	1	0.5	0.5	0.5	0.5	0.5	0.5	0.95	0.95	0.95	0.95	-0.39999999999999947	-0.39999999999999947	0.05	Rational	-90	90	-90	90	0
2	8	35	0.95	1.4000000000000006	1.4000000000000006	1.4000000000000006	1.4000000000000006	1	0.5	0.5	1	0.5	0.5	0.5	0.5	0.5	0.5	0.95	0.95	0.95	0.95	-0.39999999999999947	-0.39999999999999947	0.05	Rational	-90	90	-90	90	0
2	8	36	0.95	1.4000000000000006	1.4000000000000006	1.4000000000000006	1.4000000000000006	1	0.5	0.5	1	0.5	0.5	0.5	0.5	0.5	0.5	0.95	0.95	0.95	0.95	-0.39999999999999947	-0.39999999999999947	0.05	Rational	-90	90	-90	90	0
2	8	37	0.95	1.4000000000000006	1.4000000000000006	1.4000000000000006	1.4000000000000006	1	0.5	0.5	1	0.5	0.5	0.5	0.5	0.5	0.5	0.95	0.95	0.95	0.95	-0.39999999999999947	-0.39999999999999947	0.05	Rational	-90	90	-90	90	0
2	8	38	0.95	1.4000000000000006	1.4000000000000006	1.4000000000000006	1.4000000000000006	1	0.5	0.5	1	0.5	0.5	0.5	0.5	0.5	0.5	0.95	0.95	0.95	0.95	-0.39999999999999947	-0.39999999999999947	0.05	Rational	-90	90	-90	90	0
2	8	39	0.95	1.4000000000000006	1.4000000000000006	1.4000000000000006	1.4000000000000006	1	0.5	0.5	1	0.5	0.5	0.5	0.5	0.5	0.5	0.95	0.95	0.95	0.95	-0.39999999999999947	-0.39999999999999947	0.05	Rational	-90	90	-90	90	0
2	8	40	0.95	1.4000000000000006	1.4000000000000006	1.4000000000000006	1.4000000000000006	1	0.5	0.5	1	0.5	0.5	0.5	0.5	0.5	0.5	0.95	0.95	0.95	0.95	-0.39999999999999947	-0.39999999999999947	0.05	Rational	-90	90	-90	90	0
2	8	40	0.95	1.4000000000000006	1.4000000000000006	1.4000000000000006	1.4000000000000006	1	0.5	0.5	1	0.5	0.5	0.5	0.5	0.5	0.5	0.95	0.95	0.95	0.95	-0.39999999999999947	-0.39999999999999947	0.05	Rational	-90	90	-90	90	3230.7499999999995
2	9	1	0.95	0.85	0.85	0.85	0.85	1	0.5	0.5	1	0.5	0.5	0.5	0.5	0.5	0.5	1.75	1.75	1.75	1.75	0	0	0.05	Rational	-5	5	-5	5	0
2	9	2	0.95	0.9	0.9	0.9	0.9	1	0.5	0.5	1	0.5	0.5	0.5	0.5	0.5	0.5	1.5	1.5	1.5	1.5	0.20000000000000004	0.20000000000000004	0.05	Rational	-10	10	-10	10	0
2	9	3	0.95	0.9500000000000001	0.9500000000000001	0.9500000000000001	0.9500000000000001	1	0.5	0.5	1	0.5	0.5	0.5	0.5	0.5	0.5	1.25	1.25	1.25	1.25	0.4000000000000001	0.4000000000000001	0.05	Rational	-15	15	-15	15	0
2	9	4	0.95	1	1	1	1	1	0.5	0.5	1	0.5	0.5	0.5	0.5	0.5	0.5	0.9999999999999999	0.9999999999999999	0.9999999999999999	0.9999999999999999	0.6000000000000001	0.6000000000000001	0.05	Rational	-20	20	-20	20	0
2	9	5	0.95	1.05	1.05	1.05	1.05	1	0.5	0.5	1	0.5	0.5	0.5	0.5	0.5	0.5	0.95	0.95	0.95	0.95	0.6	0.6	0.05	Rational	-25	25	-25	25	0
2	9	6	0.95	1.1	1.1	1.1	1.1	1	0.5	0.5	1	0.5	0.5	0.5	0.5	0.5	0.5	0.95	0.95	0.95	0.95	0.55	0.55	0.05	Rational	-30	30	-30	30	0
2	9	7	0.95	1.1500000000000001	1.1500000000000001	1.1500000000000001	1.1500000000000001	1	0.5	0.5	1	0.5	0.5	0.5	0.5	0.5	0.5	0.95	0.95	0.95	0.95	0.5000000000000001	0.5000000000000001	0.05	Rational	-35	35	-35	35	0
2	9	8	0.95	1.2000000000000002	1.2000000000000002	1.2000000000000002	1.2000000000000002	1	0.5	0.5	1	0.5	0.5	0.5	0.5	0.5	0.5	0.95	0.95	0.95	0.95	0.45000000000000007	0.45000000000000007	0.05	Rational	-40	40	-40	40	0
2	9	9	0.95	1.2500000000000002	1.2500000000000002	1.2500000000000002	1.2500000000000002	1	0.5	0.5	1	0.5	0.5	0.5	0.5	0.5	0.5	0.95	0.95	0.95	0.95	0.40000000000000013	0.40000000000000013	0.05	Rational	-45	45	-45	45	0
2	9	10	0.95	1.3000000000000003	1.3000000000000003	1.3000000000000003	1.3000000000000003	1	0.5	0.5	1	0.5	0.5	0.5	0.5	0.5	0.5	0.95	0.95	0.95	0.95	0.3500000000000002	0.3500000000000002	0.05	Rational	-50	50	-50	50	0
2	9	11	0.95	1.3500000000000003	1.3500000000000003	1.3500000000000003	1.3500000000000003	1	0.5	0.5	1	0.5	0.5	0.5	0.5	0.5	0.5	0.95	0.95	0.95	0.95	0.30000000000000027	0.30000000000000027	0.05	Rational	-55	55	-55	55	0
2	9	12	0.95	1.4000000000000004	1.4000000000000004	1.4000000000000004	1.4000000000000004	1	0.5	0.5	1	0.5	0.5	0.5	0.5	0.5	0.5	0.95	0.95	0.95	0.95	0.2500000000000002	0.2500000000000002	0.05	Rational	-60	60	-60	60	0
2	9	13	0.95	1.4500000000000004	1.4500000000000004	1.4500000000000004	1.4500000000000004	1	0.5	0.5	1	0.5	0.5	0.5	0.5	0.5	0.5	0.95	0.95	0.95	0.95	0.2000000000000004	0.2000000000000004	0.05	Rational	-65	65	-65	65	0
2	9	14	0.95	1.4000000000000004	1.4000000000000004	1.4000000000000004	1.4000000000000004	1	0.5	0.5	1	0.5	0.5	0.5	0.5	0.5	0.5	0.95	0.95	0.95	0.95	0.15000000000000036	0.15000000000000036	0.05	Rational	-70	70	-70	70	0
2	9	15	0.95	1.4500000000000004	1.4500000000000004	1.4500000000000004	1.4500000000000004	1	0.5	0.5	1	0.5	0.5	0.5	0.5	0.5	0.5	0.95	0.95	0.95	0.95	2.220446049250313E-16	2.220446049250313E-16	0.05	Rational	-75	75	-75	75	0
2	9	16	0.95	1.4000000000000004	1.4000000000000004	1.4000000000000004	1.4000000000000004	1	0.5	0.5	1	0.5	0.5	0.5	0.5	0.5	0.5	0.95	0.95	0.95	0.95	-0.0499999999999996	-0.0499999999999996	0.05	Rational	-80	80	-80	80	0
2	9	17	0.95	1.4500000000000004	1.4500000000000004	1.4500000000000004	1.4500000000000004	1	0.5	0.5	1	0.5	0.5	0.5	0.5	0.5	0.5	0.95	0.95	0.95	0.95	-0.19999999999999973	-0.19999999999999973	0.05	Rational	-85	85	-85	85	0
2	9	18	0.95	1.4000000000000004	1.4000000000000004	1.4000000000000004	1.4000000000000004	1	0.5	0.5	1	0.5	0.5	0.5	0.5	0.5	0.5	0.95	0.95	0.95	0.95	-0.24999999999999956	-0.24999999999999956	0.05	Rational	-90	90	-90	90	0
2	9	19	0.95	1.4000000000000004	1.4000000000000004	1.4000000000000004	1.4000000000000004	1	0.5	0.5	1	0.5	0.5	0.5	0.5	0.5	0.5	0.95	0.95	0.95	0.95	-0.3999999999999997	-0.3999999999999997	0.05	Rational	-90	90	-90	90	0
2	9	20	0.95	1.4000000000000004	1.4000000000000004	1.4000000000000004	1.4000000000000004	1	0.5	0.5	1	0.5	0.5	0.5	0.5	0.5	0.5	0.95	0.95	0.95	0.95	-0.3999999999999997	-0.3999999999999997	0.05	Rational	-90	90	-90	90	0
2	9	21	0.95	1.4000000000000004	1.4000000000000004	1.4000000000000004	1.4000000000000004	1	0.5	0.5	1	0.5	0.5	0.5	0.5	0.5	0.5	0.95	0.95	0.95	0.95	-0.3999999999999997	-0.3999999999999997	0.05	Rational	-90	90	-90	90	0
2	9	22	0.95	1.4000000000000004	1.4000000000000004	1.4000000000000004	1.4000000000000004	1	0.5	0.5	1	0.5	0.5	0.5	0.5	0.5	0.5	0.95	0.95	0.95	0.95	-0.3999999999999997	-0.3999999999999997	0.05	Rational	-90	90	-90	90	0
2	9	23	0.95	1.4000000000000004	1.4000000000000004	1.4000000000000004	1.4000000000000004	1	0.5	0.5	1	0.5	0.5	0.5	0.5	0.5	0.5	0.95	0.95	0.95	0.95	-0.3999999999999997	-0.3999999999999997	0.05	Rational	-90	90	-90	90	0
2	9	24	0.95	1.4000000000000004	1.4000000000000004	1.4000000000000004	1.4000000000000004	1	0.5	0.5	1	0.5	0.5	0.5	0.5	0.5	0.5	0.95	0.95	0.95	0.95	-0.3999999999999997	-0.3999999999999997	0.05	Rational	-90	90	-90	90	0
2	9	25	0.95	1.4000000000000004	1.4000000000000004	1.4000000000000004	1.4000000000000004	1	0.5	0.5	1	0.5	0.5	0.5	0.5	0.5	0.5	0.95	0.95	0.95	0.95	-0.3999999999999997	-0.3999999999999997	0.05	Rational	-90	90	-90	90	0
2	9	26	0.95	1.4000000000000004	1.4000000000000004	1.4000000000000004	1.4000000000000004	1	0.5	0.5	1	0.5	0.5	0.5	0.5	0.5	0.5	0.95	0.95	0.95	0.95	-0.3999999999999997	-0.3999999999999997	0.05	Rational	-90	90	-90	90	0
2	9	27	0.95	1.4000000000000004	1.4000000000000004	1.4000000000000004	1.4000000000000004	1	0.5	0.5	1	0.5	0.5	0.5	0.5	0.5	0.5	0.95	0.95	0.95	0.95	-0.3999999999999997	-0.3999999999999997	0.05	Rational	-90	90	-90	90	0
2	9	28	0.95	1.4000000000000004	1.4000000000000004	1.4000000000000004	1.4000000000000004	1	0.5	0.5	1	0.5	0.5	0.5	0.5	0.5	0.5	0.95	0.95	0.95	0.95	-0.3999999999999997	-0.3999999999999997	0.05	Rational	-90	90	-90	90	0
2	9	29	0.95	1.4000000000000004	1.4000000000000004	1.4000000000000004	1.4000000000000004	1	0.5	0.5	1	0.5	0.5	0.5	0.5	0.5	0.5	0.95	0.95	0.95	0.95	-0.3999999999999997	-0.3999999999999997	0.05	Rational	-90	90	-90	90	0
2	9	30	0.95	1.4000000000000004	1.4000000000000004	1.4000000000000004	1.4000000000000004	1	0.5	0.5	1	0.5	0.5	0.5	0.5	0.5	0.5	0.95	0.95	0.95	0.95	-0.3999999999999997	-0.3999999999999997	0.05	Rational	-90	90	-90	90	0
2	9	31	0.95	1.4000000000000004	1.4000000000000004	1.4000000000000004	1.4000000000000004	1	0.5	0.5	1	0.5	0.5	0.5	0.5	0.5	0.5	0.95	0.95	0.95	0.95	-0.3999999999999997	-0.3999999999999997	0.05	Rational	-90	90	-90	90	0
2	9	32	0.95	1.4000000000000004	1.4000000000000004	1.4000000000000004	1.4000000000000004	1	0.5	0.5	1	0.5	0.5	0.5	0.5	0.5	0.5	0.95	0.95	0.95	0.95	-0.3999999999999997	-0.3999999999999997	0.05	Rational	-90	90	-90	90	0
2	9	33	0.95	1.4000000000000004	1.4000000000000004	1.4000000000000004	1.4000000000000004	1	0.5	0.5	1	0.5	0.5	0.5	0.5	0.5	0.5	0.95	0.95	0.95	0.95	-0.3999999999999997	-0.3999999999999997	0.05	Rational	-90	90	-90	90	0
2	9	34	0.95	1.4000000000000004	1.4000000000000004	1.4000000000000004	1.4000000000000004	1	0.5	0.5	1	0.5	0.5	0.5	0.5	0.5	0.5	0.95	0.95	0.95	0.95	-0.3999999999999997	-0.3999999999999997	0.05	Rational	-90	90	-90	90	0
2	9	35	0.95	1.4000000000000004	1.4000000000000004	1.4000000000000004	1.4000000000000004	1	0.5	0.5	1	0.5	0.5	0.5	0.5	0.5	0.5	0.95	0.95	0.95	0.95	-0.3999999999999997	-0.3999999999999997	0.05	Rational	-90	90	-90	90	0
2	9	36	0.95	1.4000000000000004	1.4000000000000004	1.4000000000000004	1.4000000000000004	1	0.5	0.5	1	0.5	0.5	0.5	0.5	0.5	0.5	0.95	0.95	0.95	0.95	-0.3999999999999997	-0.3999999999999997	0.05	Rational	-90	90	-90	90	0
2	9	37	0.95	1.4000000000000004	1.4000000000000004	1.4000000000000004	1.4000000000000004	1	0.5	0.5	1	0.5	0.5	0.5	0.5	0.5	0.5	0.95	0.95	0.95	0.95	-0.3999999999999997	-0.3999999999999997	0.05	Rational	-90	90	-90	90	0
2	9	38	0.95	1.4000000000000004	1.4000000000000004	1.4000000000000004	1.4000000000000004	1	0.5	0.5	1	0.5	0.5	0.5	0.5	0.5	0.5	0.95	0.95	0.95	0.95	-0.3999999999999997	-0.3999999999999997	0.05	Rational	-90	90	-90	90	0
2	9	39	0.95	1.4000000000000004	1.4000000000000004	1.4000000000000004	1.4000000000000004	1	0.5	0.5	1	0.5	0.5	0.5	0.5	0.5	0.5	0.95	0.95	0.95	0.95	-0.3999999999999997	-0.3999999999999997	0.05	Rational	-90	90	-90	90	0
2	9	40	0.95	1.4000000000000004	1.4000000000000004	1.4000000000000004	1.4000000000000004	1	0.5	0.5	1	0.5	0.5	0.5	0.5	0.5	0.5	0.95	0.95	0.95	0.95	-0.3999999999999997	-0.3999999999999997	0.05	Rational	-90	90	-90	90	0
2	9	40	0.95	1.4000000000000004	1.4000000000000004	1.4000000000000004	1.4000000000000004	1	0.5	0.5	1	0.5	0.5	0.5	0.5	0.5	0.5	0.95	0.95	0.95	0.95	-0.3999999999999997	-0.3999999999999997	0.05	Rational	-90	90	-90	90	3230.7500000000005
2	10	1	0.95	0.95	0.95	0.95	0.95	1	0.5	0.5	1	0.5	0.5	0.5	0.5	0.5	0.5	1.8499999999999999	1.8499999999999999	1.8499999999999999	1.8499999999999999	0	0	0.05	Rational	-5	5	-5	5	0
2	10	2	0.95	1	1	1	1	1	0.5	0.5	1	0.5	0.5	0.5	0.5	0.5	0.5	1.5999999999999999	1.5999999999999999	1.5999999999999999	1.5999999999999999	0.20000000000000004	0.20000000000000004	0.05	Rational	-10	10	-10	10	0
2	10	3	0.95	1.05	1.05	1.05	1.05	1	0.5	0.5	1	0.5	0.5	0.5	0.5	0.5	0.5	1.3499999999999999	1.3499999999999999	1.3499999999999999	1.3499999999999999	0.4000000000000001	0.4000000000000001	0.05	Rational	-15	15	-15	15	0
2	10	4	0.95	1.1	1.1	1.1	1.1	1	0.5	0.5	1	0.5	0.5	0.5	0.5	0.5	0.5	1.0999999999999999	1.0999999999999999	1.0999999999999999	1.0999999999999999	0.6000000000000001	0.6000000000000001	0.05	Rational	-20	20	-20	20	0
2	10	5	0.95	1.1500000000000001	1.1500000000000001	1.1500000000000001	1.1500000000000001	1	0.5	0.5	1	0.5	0.5	0.5	0.5	0.5	0.5	0.95	0.95	0.95	0.95	0.7000000000000001	0.7000000000000001	0.05	Rational	-25	25	-25	25	0
2	10	6	0.95	1.2000000000000002	1.2000000000000002	1.2000000000000002	1.2000000000000002	1	0.5	0.5	1	0.5	0.5	0.5	0.5	0.5	0.5	0.95	0.95	0.95	0.95	0.6500000000000001	0.6500000000000001	0.05	Rational	-30	30	-30	30	0
2	10	7	0.95	1.2500000000000002	1.2500000000000002	1.2500000000000002	1.2500000000000002	1	0.5	0.5	1	0.5	0.5	0.5	0.5	0.5	0.5	0.95	0.95	0.95	0.95	0.6000000000000002	0.6000000000000002	0.05	Rational	-35	35	-35	35	0
2	10	8	0.95	1.3000000000000003	1.3000000000000003	1.3000000000000003	1.3000000000000003	1	0.5	0.5	1	0.5	0.5	0.5	0.5	0.5	0.5	0.95	0.95	0.95	0.95	0.5500000000000002	0.5500000000000002	0.05	Rational	-40	40	-40	40	0
2	10	9	0.95	1.3500000000000003	1.3500000000000003	1.3500000000000003	1.3500000000000003	1	0.5	0.5	1	0.5	0.5	0.5	0.5	0.5	0.5	0.95	0.95	0.95	0.95	0.5000000000000002	0.5000000000000002	0.05	Rational	-45	45	-45	45	0
2	10	10	0.95	1.4000000000000004	1.4000000000000004	1.4000000000000004	1.4000000000000004	1	0.5	0.5	1	0.5	0.5	0.5	0.5	0.5	0.5	0.95	0.95	0.95	0.95	0.4500000000000003	0.4500000000000003	0.05	Rational	-50	50	-50	50	0
2	10	11	0.95	1.4500000000000004	1.4500000000000004	1.4500000000000004	1.4500000000000004	1	0.5	0.5	1	0.5	0.5	0.5	0.5	0.5	0.5	0.95	0.95	0.95	0.95	0.40000000000000036	0.40000000000000036	0.05	Rational	-55	55	-55	55	0
2	10	12	0.95	1.4000000000000004	1.4000000000000004	1.4000000000000004	1.4000000000000004	1	0.5	0.5	1	0.5	0.5	0.5	0.5	0.5	0.5	0.95	0.95	0.95	0.95	0.3500000000000003	0.3500000000000003	0.05	Rational	-60	60	-60	60	0
2	10	13	0.95	1.4500000000000004	1.4500000000000004	1.4500000000000004	1.4500000000000004	1	0.5	0.5	1	0.5	0.5	0.5	0.5	0.5	0.5	0.95	0.95	0.95	0.95	0.2000000000000004	0.2000000000000004	0.05	Rational	-65	65	-65	65	0
2	10	14	0.95	1.4000000000000004	1.4000000000000004	1.4000000000000004	1.4000000000000004	1	0.5	0.5	1	0.5	0.5	0.5	0.5	0.5	0.5	0.95	0.95	0.95	0.95	0.15000000000000036	0.15000000000000036	0.05	Rational	-70	70	-70	70	0
2	10	15	0.95	1.4500000000000004	1.4500000000000004	1.4500000000000004	1.4500000000000004	1	0.5	0.5	1	0.5	0.5	0.5	0.5	0.5	0.5	0.95	0.95	0.95	0.95	2.220446049250313E-16	2.220446049250313E-16	0.05	Rational	-75	75	-75	75	0
2	10	16	0.95	1.4000000000000004	1.4000000000000004	1.4000000000000004	1.4000000000000004	1	0.5	0.5	1	0.5	0.5	0.5	0.5	0.5	0.5	0.95	0.95	0.95	0.95	-0.0499999999999996	-0.0499999999999996	0.05	Rational	-80	80	-80	80	0
2	10	17	0.95	1.4500000000000004	1.4500000000000004	1.4500000000000004	1.4500000000000004	1	0.5	0.5	1	0.5	0.5	0.5	0.5	0.5	0.5	0.95	0.95	0.95	0.95	-0.19999999999999973	-0.19999999999999973	0.05	Rational	-85	85	-85	85	0
2	10	18	0.95	1.4000000000000004	1.4000000000000004	1.4000000000000004	1.4000000000000004	1	0.5	0.5	1	0.5	0.5	0.5	0.5	0.5	0.5	0.95	0.95	0.95	0.95	-0.24999999999999956	-0.24999999999999956	0.05	Rational	-90	90	-90	90	0
2	10	19	0.95	1.4000000000000004	1.4000000000000004	1.4000000000000004	1.4000000000000004	1	0.5	0.5	1	0.5	0.5	0.5	0.5	0.5	0.5	0.95	0.95	0.95	0.95	-0.3999999999999997	-0.3999999999999997	0.05	Rational	-90	90	-90	90	0
2	10	20	0.95	1.4000000000000004	1.4000000000000004	1.4000000000000004	1.4000000000000004	1	0.5	0.5	1	0.5	0.5	0.5	0.5	0.5	0.5	0.95	0.95	0.95	0.95	-0.3999999999999997	-0.3999999999999997	0.05	Rational	-90	90	-90	90	0
2	10	21	0.95	1.4000000000000004	1.4000000000000004	1.4000000000000004	1.4000000000000004	1	0.5	0.5	1	0.5	0.5	0.5	0.5	0.5	0.5	0.95	0.95	0.95	0.95	-0.3999999999999997	-0.3999999999999997	0.05	Rational	-90	90	-90	90	0
2	10	22	0.95	1.4000000000000004	1.4000000000000004	1.4000000000000004	1.4000000000000004	1	0.5	0.5	1	0.5	0.5	0.5	0.5	0.5	0.5	0.95	0.95	0.95	0.95	-0.3999999999999997	-0.3999999999999997	0.05	Rational	-90	90	-90	90	0
2	10	23	0.95	1.4000000000000004	1.4000000000000004	1.4000000000000004	1.4000000000000004	1	0.5	0.5	1	0.5	0.5	0.5	0.5	0.5	0.5	0.95	0.95	0.95	0.95	-0.3999999999999997	-0.3999999999999997	0.05	Rational	-90	90	-90	90	0
2	10	24	0.95	1.4000000000000004	1.4000000000000004	1.4000000000000004	1.4000000000000004	1	0.5	0.5	1	0.5	0.5	0.5	0.5	0.5	0.5	0.95	0.95	0.95	0.95	-0.3999999999999997	-0.3999999999999997	0.05	Rational	-90	90	-90	90	0
2	10	25	0.95	1.4000000000000004	1.4000000000000004	1.4000000000000004	1.4000000000000004	1	0.5	0.5	1	0.5	0.5	0.5	0.5	0.5	0.5	0.95	0.95	0.95	0.95	-0.3999999999999997	-0.3999999999999997	0.05	Rational	-90	90	-90	90	0
2	10	26	0.95	1.4000000000000004	1.4000000000000004	1.4000000000000004	1.4000000000000004	1	0.5	0.5	1	0.5	0.5	0.5	0.5	0.5	0.5	0.95	0.95	0.95	0.95	-0.3999999999999997	-0.3999999999999997	0.05	Rational	-90	90	-90	90	0
2	10	27	0.95	1.4000000000000004	1.4000000000000004	1.4000000000000004	1.4000000000000004	1	0.5	0.5	1	0.5	0.5	0.5	0.5	0.5	0.5	0.95	0.95	0.95	0.95	-0.3999999999999997	-0.3999999999999997	0.05	Rational	-90	90	-90	90	0
2	10	28	0.95	1.4000000000000004	1.4000000000000004	1.4000000000000004	1.4000000000000004	1	0.5	0.5	1	0.5	0.5	0.5	0.5	0.5	0.5	0.95	0.95	0.95	0.95	-0.3999999999999997	-0.3999999999999997	0.05	Rational	-90	90	-90	90	0
2	10	29	0.95	1.4000000000000004	1.4000000000000004	1.4000000000000004	1.4000000000000004	1	0.5	0.5	1	0.5	0.5	0.5	0.5	0.5	0.5	0.95	0.95	0.95	0.95	-0.3999999999999997	-0.3999999999999997	0.05	Rational	-90	90	-90	90	0
2	10	30	0.95	1.4000000000000004	1.4000000000000004	1.4000000000000004	1.4000000000000004	1	0.5	0.5	1	0.5	0.5	0.5	0.5	0.5	0.5	0.95	0.95	0.95	0.95	-0.3999999999999997	-0.3999999999999997	0.05	Rational	-90	90	-90	90	0
2	10	31	0.95	1.4000000000000004	1.4000000000000004	1.4000000000000004	1.4000000000000004	1	0.5	0.5	1	0.5	0.5	0.5	0.5	0.5	0.5	0.95	0.95	0.95	0.95	-0.3999999999999997	-0.3999999999999997	0.05	Rational	-90	90	-90	90	0
2	10	32	0.95	1.4000000000000004	1.4000000000000004	1.4000000000000004	1.4000000000000004	1	0.5	0.5	1	0.5	0.5	0.5	0.5	0.5	0.5	0.95	0.95	0.95	0.95	-0.3999999999999997	-0.3999999999999997	0.05	Rational	-90	90	-90	90	0
2	10	33	0.95	1.4000000000000004	1.4000000000000004	1.4000000000000004	1.4000000000000004	1	0.5	0.5	1	0.5	0.5	0.5	0.5	0.5	0.5	0.95	0.95	0.95	0.95	-0.3999999999999997	-0.3999999999999997	0.05	Rational	-90	90	-90	90	0
2	10	34	0.95	1.4000000000000004	1.4000000000000004	1.4000000000000004	1.4000000000000004	1	0.5	0.5	1	0.5	0.5	0.5	0.5	0.5	0.5	0.95	0.95	0.95	0.95	-0.3999999999999997	-0.3999999999999997	0.05	Rational	-90	90	-90	90	0
2	10	35	0.95	1.4000000000000004	1.4000000000000004	1.4000000000000004	1.4000000000000004	1	0.5	0.5	1	0.5	0.5	0.5	0.5	0.5	0.5	0.95	0.95	0.95	0.95	-0.3999999999999997	-0.3999999999999997	0.05	Rational	-90	90	-90	90	0
2	10	36	0.95	1.4000000000000004	1.4000000000000004	1.4000000000000004	1.4000000000000004	1	0.5	0.5	1	0.5	0.5	0.5	0.5	0.5	0.5	0.95	0.95	0.95	0.95	-0.3999999999999997	-0.3999999999999997	0.05	Rational	-90	90	-90	90	0
2	10	37	0.95	1.4000000000000004	1.4000000000000004	1.4000000000000004	1.4000000000000004	1	0.5	0.5	1	0.5	0.5	0.5	0.5	0.5	0.5	0.95	0.95	0.95	0.95	-0.3999999999999997	-0.3999999999999997	0.05	Rational	-90	90	-90	90	0
2	10	38	0.95	1.4000000000000004	1.4000000000000004	1.4000000000000004	1.4000000000000004	1	0.5	0.5	1	0.5	0.5	0.5	0.5	0.5	0.5	0.95	0.95	0.95	0.95	-0.3999999999999997	-0.3999999999999997	0.05	Rational	-90	90	-90	90	0
2	10	39	0.95	1.4000000000000004	1.4000000000000004	1.4000000000000004	1.4000000000000004	1	0.5	0.5	1	0.5	0.5	0.5	0.5	0.5	0.5	0.95	0.95	0.95	0.95	-0.3999999999999997	-0.3999999999999997	0.05	Rational	-90	90	-90	90	0
2	10	40	0.95	1.4000000000000004	1.4000000000000004	1.4000000000000004	1.4000000000000004	1	0.5	0.5	1	0.5	0.5	0.5	0.5	0.5	0.5	0.95	0.95	0.95	0.95	-0.3999999999999997	-0.3999999999999997	0.05	Rational	-90	90	-90	90	0
2	10	40	0.95	1.4000000000000004	1.4000000000000004	1.4000000000000004	1.4000000000000004	1	0.5	0.5	1	0.5	0.5	0.5	0.5	0.5	0.5	0.95	0.95	0.95	0.95	-0.3999999999999997	-0.3999999999999997	0.05	Rational	-90	90	-90	90	3230.7500000000005
3	1	1	0.95	0.05	0.05	0.05	0.05	1	0.5	0.5	1	0.5	0.5	0.5	0.5	0.5	0.5	0.95	0.95	0.95	0.95	0	0	0.05	Rational	0	0	0	0	0
3	1	2	0.95	0.1	0.1	0.1	0.1	1	0.5	0.5	1	0.5	0.5	0.5	0.5	0.5	0.5	0.95	0.95	0.95	0.95	0.05	0.05	0.05	Rational	0	0	0	0	0
3	1	3	0.95	0.15000000000000002	0.15000000000000002	0.15000000000000002	0.15000000000000002	1	0.5	0.5	1	0.5	0.5	0.5	0.5	0.5	0.5	0.95	0.95	0.95	0.95	0.1	0.1	0.05	Rational	0	0	0	0	0
3	1	4	0.95	0.2	0.2	0.2	0.2	1	0.5	0.5	1	0.5	0.5	0.5	0.5	0.5	0.5	0.95	0.95	0.95	0.95	0.15000000000000002	0.15000000000000002	0.05	Rational	-5	5	-5	5	0
3	1	5	0.95	0.25	0.25	0.25	0.25	1	0.5	0.5	1	0.5	0.5	0.5	0.5	0.5	0.5	0.95	0.95	0.95	0.95	0.1	0.1	0.05	Rational	-10	10	-10	10	0
3	1	6	0.95	0.3	0.3	0.3	0.3	1	0.5	0.5	1	0.5	0.5	0.5	0.5	0.5	0.5	0.95	0.95	0.95	0.95	0.04999999999999999	0.04999999999999999	0.05	Rational	-15	15	-15	15	0
3	1	7	0.95	0.35	0.35	0.35	0.35	1	0.5	0.5	1	0.5	0.5	0.5	0.5	0.5	0.5	0.95	0.95	0.95	0.95	0	0	0.05	Rational	-20	20	-20	20	0
3	1	8	0.95	0.39999999999999997	0.39999999999999997	0.39999999999999997	0.39999999999999997	1	0.5	0.5	1	0.5	0.5	0.5	0.5	0.5	0.5	0.95	0.95	0.95	0.95	-0.050000000000000044	-0.050000000000000044	0.05	Rational	-25	25	-25	25	0
3	1	9	0.95	0.39999999999999997	0.39999999999999997	0.39999999999999997	0.39999999999999997	1	0.5	0.5	1	0.5	0.5	0.5	0.5	0.5	0.5	0.95	0.95	0.95	0.95	-0.10000000000000003	-0.10000000000000003	0.05	Rational	-25	25	-25	25	0
3	1	10	0.95	0.39999999999999997	0.39999999999999997	0.39999999999999997	0.39999999999999997	1	0.5	0.5	1	0.5	0.5	0.5	0.5	0.5	0.5	0.95	0.95	0.95	0.95	-0.10000000000000003	-0.10000000000000003	0.05	Rational	-25	25	-25	25	0
3	1	11	0.95	0.39999999999999997	0.39999999999999997	0.39999999999999997	0.39999999999999997	1	0.5	0.5	1	0.5	0.5	0.5	0.5	0.5	0.5	0.95	0.95	0.95	0.95	-0.10000000000000003	-0.10000000000000003	0.05	Rational	-25	25	-25	25	0
3	1	12	0.95	0.39999999999999997	0.39999999999999997	0.39999999999999997	0.39999999999999997	1	0.5	0.5	1	0.5	0.5	0.5	0.5	0.5	0.5	0.95	0.95	0.95	0.95	-0.10000000000000003	-0.10000000000000003	0.05	Rational	-25	25	-25	25	0
3	1	13	0.95	0.39999999999999997	0.39999999999999997	0.39999999999999997	0.39999999999999997	1	0.5	0.5	1	0.5	0.5	0.5	0.5	0.5	0.5	0.95	0.95	0.95	0.95	-0.10000000000000003	-0.10000000000000003	0.05	Rational	-25	25	-25	25	0
3	1	14	0.95	0.39999999999999997	0.39999999999999997	0.39999999999999997	0.39999999999999997	1	0.5	0.5	1	0.5	0.5	0.5	0.5	0.5	0.5	0.95	0.95	0.95	0.95	-0.10000000000000003	-0.10000000000000003	0.05	Rational	-25	25	-25	25	0
3	1	15	0.95	0.39999999999999997	0.39999999999999997	0.39999999999999997	0.39999999999999997	1	0.5	0.5	1	0.5	0.5	0.5	0.5	0.5	0.5	0.95	0.95	0.95	0.95	-0.10000000000000003	-0.10000000000000003	0.05	Rational	-25	25	-25	25	0
3	1	16	0.95	0.39999999999999997	0.39999999999999997	0.39999999999999997	0.39999999999999997	1	0.5	0.5	1	0.5	0.5	0.5	0.5	0.5	0.5	0.95	0.95	0.95	0.95	-0.10000000000000003	-0.10000000000000003	0.05	Rational	-25	25	-25	25	0
3	1	17	0.95	0.39999999999999997	0.39999999999999997	0.39999999999999997	0.39999999999999997	1	0.5	0.5	1	0.5	0.5	0.5	0.5	0.5	0.5	0.95	0.95	0.95	0.95	-0.10000000000000003	-0.10000000000000003	0.05	Rational	-25	25	-25	25	0
3	1	18	0.95	0.39999999999999997	0.39999999999999997	0.39999999999999997	0.39999999999999997	1	0.5	0.5	1	0.5	0.5	0.5	0.5	0.5	0.5	0.95	0.95	0.95	0.95	-0.10000000000000003	-0.10000000000000003	0.05	Rational	-25	25	-25	25	0
3	1	19	0.95	0.39999999999999997	0.39999999999999997	0.39999999999999997	0.39999999999999997	1	0.5	0.5	1	0.5	0.5	0.5	0.5	0.5	0.5	0.95	0.95	0.95	0.95	-0.10000000000000003	-0.10000000000000003	0.05	Rational	-25	25	-25	25	0
3	1	20	0.95	0.39999999999999997	0.39999999999999997	0.39999999999999997	0.39999999999999997	1	0.5	0.5	1	0.5	0.5	0.5	0.5	0.5	0.5	0.95	0.95	0.95	0.95	-0.10000000000000003	-0.10000000000000003	0.05	Rational	-25	25	-25	25	0
3	1	21	0.95	0.39999999999999997	0.39999999999999997	0.39999999999999997	0.39999999999999997	1	0.5	0.5	1	0.5	0.5	0.5	0.5	0.5	0.5	0.95	0.95	0.95	0.95	-0.10000000000000003	-0.10000000000000003	0.05	Rational	-25	25	-25	25	0
3	1	22	0.95	0.39999999999999997	0.39999999999999997	0.39999999999999997	0.39999999999999997	1	0.5	0.5	1	0.5	0.5	0.5	0.5	0.5	0.5	0.95	0.95	0.95	0.95	-0.10000000000000003	-0.10000000000000003	0.05	Rational	-25	25	-25	25	0
3	1	23	0.95	0.39999999999999997	0.39999999999999997	0.39999999999999997	0.39999999999999997	1	0.5	0.5	1	0.5	0.5	0.5	0.5	0.5	0.5	0.95	0.95	0.95	0.95	-0.10000000000000003	-0.10000000000000003	0.05	Rational	-25	25	-25	25	0
3	1	24	0.95	0.39999999999999997	0.39999999999999997	0.39999999999999997	0.39999999999999997	1	0.5	0.5	1	0.5	0.5	0.5	0.5	0.5	0.5	0.95	0.95	0.95	0.95	-0.10000000000000003	-0.10000000000000003	0.05	Rational	-25	25	-25	25	0
3	1	25	0.95	0.39999999999999997	0.39999999999999997	0.39999999999999997	0.39999999999999997	1	0.5	0.5	1	0.5	0.5	0.5	0.5	0.5	0.5	0.95	0.95	0.95	0.95	-0.10000000000000003	-0.10000000000000003	0.05	Rational	-25	25	-25	25	0
3	1	26	0.95	0.39999999999999997	0.39999999999999997	0.39999999999999997	0.39999999999999997	1	0.5	0.5	1	0.5	0.5	0.5	0.5	0.5	0.5	0.95	0.95	0.95	0.95	-0.10000000000000003	-0.10000000000000003	0.05	Rational	-25	25	-25	25	0
3	1	27	0.95	0.39999999999999997	0.39999999999999997	0.39999999999999997	0.39999999999999997	1	0.5	0.5	1	0.5	0.5	0.5	0.5	0.5	0.5	0.95	0.95	0.95	0.95	-0.10000000000000003	-0.10000000000000003	0.05	Rational	-25	25	-25	25	0
3	1	28	0.95	0.39999999999999997	0.39999999999999997	0.39999999999999997	0.39999999999999997	1	0.5	0.5	1	0.5	0.5	0.5	0.5	0.5	0.5	0.95	0.95	0.95	0.95	-0.10000000000000003	-0.10000000000000003	0.05	Rational	-25	25	-25	25	0
3	1	29	0.95	0.39999999999999997	0.39999999999999997	0.39999999999999997	0.39999999999999997	1	0.5	0.5	1	0.5	0.5	0.5	0.5	0.5	0.5	0.95	0.95	0.95	0.95	-0.10000000000000003	-0.10000000000000003	0.05	Rational	-25	25	-25	25	0
3	1	30	0.95	0.39999999999999997	0.39999999999999997	0.39999999999999997	0.39999999999999997	1	0.5	0.5	1	0.5	0.5	0.5	0.5	0.5	0.5	0.95	0.95	0.95	0.95	-0.10000000000000003	-0.10000000000000003	0.05	Rational	-25	25	-25	25	0
3	1	31	0.95	0.39999999999999997	0.39999999999999997	0.39999999999999997	0.39999999999999997	1	0.5	0.5	1	0.5	0.5	0.5	0.5	0.5	0.5	0.95	0.95	0.95	0.95	-0.10000000000000003	-0.10000000000000003	0.05	Rational	-25	25	-25	25	0
3	1	32	0.95	0.39999999999999997	0.39999999999999997	0.39999999999999997	0.39999999999999997	1	0.5	0.5	1	0.5	0.5	0.5	0.5	0.5	0.5	0.95	0.95	0.95	0.95	-0.10000000000000003	-0.10000000000000003	0.05	Rational	-25	25	-25	25	0
3	1	33	0.95	0.39999999999999997	0.39999999999999997	0.39999999999999997	0.39999999999999997	1	0.5	0.5	1	0.5	0.5	0.5	0.5	0.5	0.5	0.95	0.95	0.95	0.95	-0.10000000000000003	-0.10000000000000003	0.05	Rational	-25	25	-25	25	0
3	1	34	0.95	0.39999999999999997	0.39999999999999997	0.39999999999999997	0.39999999999999997	1	0.5	0.5	1	0.5	0.5	0.5	0.5	0.5	0.5	0.95	0.95	0.95	0.95	-0.10000000000000003	-0.10000000000000003	0.05	Rational	-25	25	-25	25	0
3	1	35	0.95	0.39999999999999997	0.39999999999999997	0.39999999999999997	0.39999999999999997	1	0.5	0.5	1	0.5	0.5	0.5	0.5	0.5	0.5	0.95	0.95	0.95	0.95	-0.10000000000000003	-0.10000000000000003	0.05	Rational	-25	25	-25	25	0
3	1	36	0.95	0.39999999999999997	0.39999999999999997	0.39999999999999997	0.39999999999999997	1	0.5	0.5	1	0.5	0.5	0.5	0.5	0.5	0.5	0.95	0.95	0.95	0.95	-0.10000000000000003	-0.10000000000000003	0.05	Rational	-25	25	-25	25	0
3	1	37	0.95	0.39999999999999997	0.39999999999999997	0.39999999999999997	0.39999999999999997	1	0.5	0.5	1	0.5	0.5	0.5	0.5	0.5	0.5	0.95	0.95	0.95	0.95	-0.10000000000000003	-0.10000000000000003	0.05	Rational	-25	25	-25	25	0
3	1	38	0.95	0.39999999999999997	0.39999999999999997	0.39999999999999997	0.39999999999999997	1	0.5	0.5	1	0.5	0.5	0.5	0.5	0.5	0.5	0.95	0.95	0.95	0.95	-0.10000000000000003	-0.10000000000000003	0.05	Rational	-25	25	-25	25	0
3	1	39	0.95	0.39999999999999997	0.39999999999999997	0.39999999999999997	0.39999999999999997	1	0.5	0.5	1	0.5	0.5	0.5	0.5	0.5	0.5	0.95	0.95	0.95	0.95	-0.10000000000000003	-0.10000000000000003	0.05	Rational	-25	25	-25	25	0
3	1	40	0.95	0.39999999999999997	0.39999999999999997	0.39999999999999997	0.39999999999999997	1	0.5	0.5	1	0.5	0.5	0.5	0.5	0.5	0.5	0.95	0.95	0.95	0.95	-0.10000000000000003	-0.10000000000000003	0.05	Rational	-25	25	-25	25	0
3	1	40	0.95	0.39999999999999997	0.39999999999999997	0.39999999999999997	0.39999999999999997	1	0.5	0.5	1	0.5	0.5	0.5	0.5	0.5	0.5	0.95	0.95	0.95	0.95	-0.10000000000000003	-0.10000000000000003	0.05	Rational	-25	25	-25	25	1503.7499999999993
3	2	1	0.95	0.25	0.25	0.25	0.25	1	0.5	0.5	1	0.5	0.5	0.5	0.5	0.5	0.5	0.95	0.95	0.95	0.95	0.2	0.2	0.05	Rational	-5	5	-5	5	0
3	2	2	0.95	0.3	0.3	0.3	0.3	1	0.5	0.5	1	0.5	0.5	0.5	0.5	0.5	0.5	0.95	0.95	0.95	0.95	0.15	0.15	0.05	Rational	-10	10	-10	10	0
3	2	3	0.95	0.35	0.35	0.35	0.35	1	0.5	0.5	1	0.5	0.5	0.5	0.5	0.5	0.5	0.95	0.95	0.95	0.95	0.09999999999999998	0.09999999999999998	0.05	Rational	-15	15	-15	15	0
3	2	4	0.95	0.39999999999999997	0.39999999999999997	0.39999999999999997	0.39999999999999997	1	0.5	0.5	1	0.5	0.5	0.5	0.5	0.5	0.5	0.95	0.95	0.95	0.95	0.04999999999999999	0.04999999999999999	0.05	Rational	-20	20	-20	20	0
3	2	5	0.95	0.44999999999999996	0.44999999999999996	0.44999999999999996	0.44999999999999996	1	0.5	0.5	1	0.5	0.5	0.5	0.5	0.5	0.5	0.95	0.95	0.95	0.95	-5.551115123125783E-17	-5.551115123125783E-17	0.05	Rational	-25	25	-25	25	0
3	2	6	0.95	0.49999999999999994	0.49999999999999994	0.49999999999999994	0.49999999999999994	1	0.5	0.5	1	0.5	0.5	0.5	0.5	0.5	0.5	0.95	0.95	0.95	0.95	-0.050000000000000044	-0.050000000000000044	0.05	Rational	-30	30	-30	30	0
3	2	7	0.95	0.5499999999999999	0.5499999999999999	0.5499999999999999	0.5499999999999999	1	0.5	0.5	1	0.5	0.5	0.5	0.5	0.5	0.5	0.95	0.95	0.95	0.95	-0.10000000000000003	-0.10000000000000003	0.05	Rational	-35	35	-35	35	0
3	2	8	0.95	0.5499999999999999	0.5499999999999999	0.5499999999999999	0.5499999999999999	1	0.5	0.5	1	0.5	0.5	0.5	0.5	0.5	0.5	0.95	0.95	0.95	0.95	-0.15000000000000013	-0.15000000000000013	0.05	Rational	-35	35	-35	35	0
3	2	9	0.95	0.5499999999999999	0.5499999999999999	0.5499999999999999	0.5499999999999999	1	0.5	0.5	1	0.5	0.5	0.5	0.5	0.5	0.5	0.95	0.95	0.95	0.95	-0.15000000000000013	-0.15000000000000013	0.05	Rational	-35	35	-35	35	0
3	2	10	0.95	0.5499999999999999	0.5499999999999999	0.5499999999999999	0.5499999999999999	1	0.5	0.5	1	0.5	0.5	0.5	0.5	0.5	0.5	0.95	0.95	0.95	0.95	-0.15000000000000013	-0.15000000000000013	0.05	Rational	-35	35	-35	35	0
3	2	11	0.95	0.5499999999999999	0.5499999999999999	0.5499999999999999	0.5499999999999999	1	0.5	0.5	1	0.5	0.5	0.5	0.5	0.5	0.5	0.95	0.95	0.95	0.95	-0.15000000000000013	-0.15000000000000013	0.05	Rational	-35	35	-35	35	0
3	2	12	0.95	0.5499999999999999	0.5499999999999999	0.5499999999999999	0.5499999999999999	1	0.5	0.5	1	0.5	0.5	0.5	0.5	0.5	0.5	0.95	0.95	0.95	0.95	-0.15000000000000013	-0.15000000000000013	0.05	Rational	-35	35	-35	35	0
3	2	13	0.95	0.5499999999999999	0.5499999999999999	0.5499999999999999	0.5499999999999999	1	0.5	0.5	1	0.5	0.5	0.5	0.5	0.5	0.5	0.95	0.95	0.95	0.95	-0.15000000000000013	-0.15000000000000013	0.05	Rational	-35	35	-35	35	0
3	2	14	0.95	0.5499999999999999	0.5499999999999999	0.5499999999999999	0.5499999999999999	1	0.5	0.5	1	0.5	0.5	0.5	0.5	0.5	0.5	0.95	0.95	0.95	0.95	-0.15000000000000013	-0.15000000000000013	0.05	Rational	-35	35	-35	35	0
3	2	15	0.95	0.5499999999999999	0.5499999999999999	0.5499999999999999	0.5499999999999999	1	0.5	0.5	1	0.5	0.5	0.5	0.5	0.5	0.5	0.95	0.95	0.95	0.95	-0.15000000000000013	-0.15000000000000013	0.05	Rational	-35	35	-35	35	0
3	2	16	0.95	0.5499999999999999	0.5499999999999999	0.5499999999999999	0.5499999999999999	1	0.5	0.5	1	0.5	0.5	0.5	0.5	0.5	0.5	0.95	0.95	0.95	0.95	-0.15000000000000013	-0.15000000000000013	0.05	Rational	-35	35	-35	35	0
3	2	17	0.95	0.5499999999999999	0.5499999999999999	0.5499999999999999	0.5499999999999999	1	0.5	0.5	1	0.5	0.5	0.5	0.5	0.5	0.5	0.95	0.95	0.95	0.95	-0.15000000000000013	-0.15000000000000013	0.05	Rational	-35	35	-35	35	0
3	2	18	0.95	0.5499999999999999	0.5499999999999999	0.5499999999999999	0.5499999999999999	1	0.5	0.5	1	0.5	0.5	0.5	0.5	0.5	0.5	0.95	0.95	0.95	0.95	-0.15000000000000013	-0.15000000000000013	0.05	Rational	-35	35	-35	35	0
3	2	19	0.95	0.5499999999999999	0.5499999999999999	0.5499999999999999	0.5499999999999999	1	0.5	0.5	1	0.5	0.5	0.5	0.5	0.5	0.5	0.95	0.95	0.95	0.95	-0.15000000000000013	-0.15000000000000013	0.05	Rational	-35	35	-35	35	0
3	2	20	0.95	0.5499999999999999	0.5499999999999999	0.5499999999999999	0.5499999999999999	1	0.5	0.5	1	0.5	0.5	0.5	0.5	0.5	0.5	0.95	0.95	0.95	0.95	-0.15000000000000013	-0.15000000000000013	0.05	Rational	-35	35	-35	35	0
3	2	21	0.95	0.5499999999999999	0.5499999999999999	0.5499999999999999	0.5499999999999999	1	0.5	0.5	1	0.5	0.5	0.5	0.5	0.5	0.5	0.95	0.95	0.95	0.95	-0.15000000000000013	-0.15000000000000013	0.05	Rational	-35	35	-35	35	0
3	2	22	0.95	0.5499999999999999	0.5499999999999999	0.5499999999999999	0.5499999999999999	1	0.5	0.5	1	0.5	0.5	0.5	0.5	0.5	0.5	0.95	0.95	0.95	0.95	-0.15000000000000013	-0.15000000000000013	0.05	Rational	-35	35	-35	35	0
3	2	23	0.95	0.5499999999999999	0.5499999999999999	0.5499999999999999	0.5499999999999999	1	0.5	0.5	1	0.5	0.5	0.5	0.5	0.5	0.5	0.95	0.95	0.95	0.95	-0.15000000000000013	-0.15000000000000013	0.05	Rational	-35	35	-35	35	0
3	2	24	0.95	0.5499999999999999	0.5499999999999999	0.5499999999999999	0.5499999999999999	1	0.5	0.5	1	0.5	0.5	0.5	0.5	0.5	0.5	0.95	0.95	0.95	0.95	-0.15000000000000013	-0.15000000000000013	0.05	Rational	-35	35	-35	35	0
3	2	25	0.95	0.5499999999999999	0.5499999999999999	0.5499999999999999	0.5499999999999999	1	0.5	0.5	1	0.5	0.5	0.5	0.5	0.5	0.5	0.95	0.95	0.95	0.95	-0.15000000000000013	-0.15000000000000013	0.05	Rational	-35	35	-35	35	0
3	2	26	0.95	0.5499999999999999	0.5499999999999999	0.5499999999999999	0.5499999999999999	1	0.5	0.5	1	0.5	0.5	0.5	0.5	0.5	0.5	0.95	0.95	0.95	0.95	-0.15000000000000013	-0.15000000000000013	0.05	Rational	-35	35	-35	35	0
3	2	27	0.95	0.5499999999999999	0.5499999999999999	0.5499999999999999	0.5499999999999999	1	0.5	0.5	1	0.5	0.5	0.5	0.5	0.5	0.5	0.95	0.95	0.95	0.95	-0.15000000000000013	-0.15000000000000013	0.05	Rational	-35	35	-35	35	0
3	2	28	0.95	0.5499999999999999	0.5499999999999999	0.5499999999999999	0.5499999999999999	1	0.5	0.5	1	0.5	0.5	0.5	0.5	0.5	0.5	0.95	0.95	0.95	0.95	-0.15000000000000013	-0.15000000000000013	0.05	Rational	-35	35	-35	35	0
3	2	29	0.95	0.5499999999999999	0.5499999999999999	0.5499999999999999	0.5499999999999999	1	0.5	0.5	1	0.5	0.5	0.5	0.5	0.5	0.5	0.95	0.95	0.95	0.95	-0.15000000000000013	-0.15000000000000013	0.05	Rational	-35	35	-35	35	0
3	2	30	0.95	0.5499999999999999	0.5499999999999999	0.5499999999999999	0.5499999999999999	1	0.5	0.5	1	0.5	0.5	0.5	0.5	0.5	0.5	0.95	0.95	0.95	0.95	-0.15000000000000013	-0.15000000000000013	0.05	Rational	-35	35	-35	35	0
3	2	31	0.95	0.5499999999999999	0.5499999999999999	0.5499999999999999	0.5499999999999999	1	0.5	0.5	1	0.5	0.5	0.5	0.5	0.5	0.5	0.95	0.95	0.95	0.95	-0.15000000000000013	-0.15000000000000013	0.05	Rational	-35	35	-35	35	0
3	2	32	0.95	0.5499999999999999	0.5499999999999999	0.5499999999999999	0.5499999999999999	1	0.5	0.5	1	0.5	0.5	0.5	0.5	0.5	0.5	0.95	0.95	0.95	0.95	-0.15000000000000013	-0.15000000000000013	0.05	Rational	-35	35	-35	35	0
3	2	33	0.95	0.5499999999999999	0.5499999999999999	0.5499999999999999	0.5499999999999999	1	0.5	0.5	1	0.5	0.5	0.5	0.5	0.5	0.5	0.95	0.95	0.95	0.95	-0.15000000000000013	-0.15000000000000013	0.05	Rational	-35	35	-35	35	0
3	2	34	0.95	0.5499999999999999	0.5499999999999999	0.5499999999999999	0.5499999999999999	1	0.5	0.5	1	0.5	0.5	0.5	0.5	0.5	0.5	0.95	0.95	0.95	0.95	-0.15000000000000013	-0.15000000000000013	0.05	Rational	-35	35	-35	35	0
3	2	35	0.95	0.5499999999999999	0.5499999999999999	0.5499999999999999	0.5499999999999999	1	0.5	0.5	1	0.5	0.5	0.5	0.5	0.5	0.5	0.95	0.95	0.95	0.95	-0.15000000000000013	-0.15000000000000013	0.05	Rational	-35	35	-35	35	0
3	2	36	0.95	0.5499999999999999	0.5499999999999999	0.5499999999999999	0.5499999999999999	1	0.5	0.5	1	0.5	0.5	0.5	0.5	0.5	0.5	0.95	0.95	0.95	0.95	-0.15000000000000013	-0.15000000000000013	0.05	Rational	-35	35	-35	35	0
3	2	37	0.95	0.5499999999999999	0.5499999999999999	0.5499999999999999	0.5499999999999999	1	0.5	0.5	1	0.5	0.5	0.5	0.5	0.5	0.5	0.95	0.95	0.95	0.95	-0.15000000000000013	-0.15000000000000013	0.05	Rational	-35	35	-35	35	0
3	2	38	0.95	0.5499999999999999	0.5499999999999999	0.5499999999999999	0.5499999999999999	1	0.5	0.5	1	0.5	0.5	0.5	0.5	0.5	0.5	0.95	0.95	0.95	0.95	-0.15000000000000013	-0.15000000000000013	0.05	Rational	-35	35	-35	35	0
3	2	39	0.95	0.5499999999999999	0.5499999999999999	0.5499999999999999	0.5499999999999999	1	0.5	0.5	1	0.5	0.5	0.5	0.5	0.5	0.5	0.95	0.95	0.95	0.95	-0.15000000000000013	-0.15000000000000013	0.05	Rational	-35	35	-35	35	0
3	2	40	0.95	0.5499999999999999	0.5499999999999999	0.5499999999999999	0.5499999999999999	1	0.5	0.5	1	0.5	0.5	0.5	0.5	0.5	0.5	0.95	0.95	0.95	0.95	-0.15000000000000013	-0.15000000000000013	0.05	Rational	-35	35	-35	35	0
3	2	40	0.95	0.5499999999999999	0.5499999999999999	0.5499999999999999	0.5499999999999999	1	0.5	0.5	1	0.5	0.5	0.5	0.5	0.5	0.5	0.95	0.95	0.95	0.95	-0.15000000000000013	-0.15000000000000013	0.05	Rational	-35	35	-35	35	1770.6499999999996
3	3	1	0.95	0.45	0.45	0.45	0.45	1	0.5	0.5	1	0.5	0.5	0.5	0.5	0.5	0.5	0.95	0.95	0.95	0.95	0.4	0.4	0.05	Rational	-5	5	-5	5	0
3	3	2	0.95	0.5	0.5	0.5	0.5	1	0.5	0.5	1	0.5	0.5	0.5	0.5	0.5	0.5	0.95	0.95	0.95	0.95	0.35	0.35	0.05	Rational	-10	10	-10	10	0
3	3	3	0.95	0.55	0.55	0.55	0.55	1	0.5	0.5	1	0.5	0.5	0.5	0.5	0.5	0.5	0.95	0.95	0.95	0.95	0.3	0.3	0.05	Rational	-15	15	-15	15	0
3	3	4	0.95	0.6000000000000001	0.6000000000000001	0.6000000000000001	0.6000000000000001	1	0.5	0.5	1	0.5	0.5	0.5	0.5	0.5	0.5	0.95	0.95	0.95	0.95	0.25000000000000006	0.25000000000000006	0.05	Rational	-20	20	-20	20	0
3	3	5	0.95	0.6500000000000001	0.6500000000000001	0.6500000000000001	0.6500000000000001	1	0.5	0.5	1	0.5	0.5	0.5	0.5	0.5	0.5	0.95	0.95	0.95	0.95	0.20000000000000007	0.20000000000000007	0.05	Rational	-25	25	-25	25	0
3	3	6	0.95	0.7000000000000002	0.7000000000000002	0.7000000000000002	0.7000000000000002	1	0.5	0.5	1	0.5	0.5	0.5	0.5	0.5	0.5	0.95	0.95	0.95	0.95	0.15000000000000013	0.15000000000000013	0.05	Rational	-30	30	-30	30	0
3	3	7	0.95	0.7500000000000002	0.7500000000000002	0.7500000000000002	0.7500000000000002	1	0.5	0.5	1	0.5	0.5	0.5	0.5	0.5	0.5	0.95	0.95	0.95	0.95	0.1000000000000002	0.1000000000000002	0.05	Rational	-35	35	-35	35	0
3	3	8	0.95	0.8000000000000003	0.8000000000000003	0.8000000000000003	0.8000000000000003	1	0.5	0.5	1	0.5	0.5	0.5	0.5	0.5	0.5	0.95	0.95	0.95	0.95	0.050000000000000155	0.050000000000000155	0.05	Rational	-40	40	-40	40	0
3	3	9	0.95	0.8500000000000003	0.8500000000000003	0.8500000000000003	0.8500000000000003	1	0.5	0.5	1	0.5	0.5	0.5	0.5	0.5	0.5	0.95	0.95	0.95	0.95	2.220446049250313E-16	2.220446049250313E-16	0.05	Rational	-45	45	-45	45	0
3	3	10	0.95	0.9000000000000004	0.9000000000000004	0.9000000000000004	0.9000000000000004	1	0.5	0.5	1	0.5	0.5	0.5	0.5	0.5	0.5	0.95	0.95	0.95	0.95	-0.04999999999999971	-0.04999999999999971	0.05	Rational	-50	50	-50	50	0
3	3	11	0.95	0.9500000000000004	0.9500000000000004	0.9500000000000004	0.9500000000000004	1	0.5	0.5	1	0.5	0.5	0.5	0.5	0.5	0.5	0.95	0.95	0.95	0.95	-0.09999999999999964	-0.09999999999999964	0.05	Rational	-55	55	-55	55	0
3	3	12	0.95	1.0000000000000004	1.0000000000000004	1.0000000000000004	1.0000000000000004	1	0.5	0.5	1	0.5	0.5	0.5	0.5	0.5	0.5	0.95	0.95	0.95	0.95	-0.1499999999999997	-0.1499999999999997	0.05	Rational	-60	60	-60	60	0
3	3	13	0.95	1.0500000000000005	1.0500000000000005	1.0500000000000005	1.0500000000000005	1	0.5	0.5	1	0.5	0.5	0.5	0.5	0.5	0.5	0.95	0.95	0.95	0.95	-0.1999999999999995	-0.1999999999999995	0.05	Rational	-65	65	-65	65	0
3	3	14	0.95	1.0500000000000005	1.0500000000000005	1.0500000000000005	1.0500000000000005	1	0.5	0.5	1	0.5	0.5	0.5	0.5	0.5	0.5	0.95	0.95	0.95	0.95	-0.24999999999999956	-0.24999999999999956	0.05	Rational	-65	65	-65	65	0
3	3	15	0.95	1.0500000000000005	1.0500000000000005	1.0500000000000005	1.0500000000000005	1	0.5	0.5	1	0.5	0.5	0.5	0.5	0.5	0.5	0.95	0.95	0.95	0.95	-0.24999999999999956	-0.24999999999999956	0.05	Rational	-65	65	-65	65	0
3	3	16	0.95	1.0500000000000005	1.0500000000000005	1.0500000000000005	1.0500000000000005	1	0.5	0.5	1	0.5	0.5	0.5	0.5	0.5	0.5	0.95	0.95	0.95	0.95	-0.24999999999999956	-0.24999999999999956	0.05	Rational	-65	65	-65	65	0
3	3	17	0.95	1.0500000000000005	1.0500000000000005	1.0500000000000005	1.0500000000000005	1	0.5	0.5	1	0.5	0.5	0.5	0.5	0.5	0.5	0.95	0.95	0.95	0.95	-0.24999999999999956	-0.24999999999999956	0.05	Rational	-65	65	-65	65	0
3	3	18	0.95	1.0500000000000005	1.0500000000000005	1.0500000000000005	1.0500000000000005	1	0.5	0.5	1	0.5	0.5	0.5	0.5	0.5	0.5	0.95	0.95	0.95	0.95	-0.24999999999999956	-0.24999999999999956	0.05	Rational	-65	65	-65	65	0
3	3	19	0.95	1.0500000000000005	1.0500000000000005	1.0500000000000005	1.0500000000000005	1	0.5	0.5	1	0.5	0.5	0.5	0.5	0.5	0.5	0.95	0.95	0.95	0.95	-0.24999999999999956	-0.24999999999999956	0.05	Rational	-65	65	-65	65	0
3	3	20	0.95	1.0500000000000005	1.0500000000000005	1.0500000000000005	1.0500000000000005	1	0.5	0.5	1	0.5	0.5	0.5	0.5	0.5	0.5	0.95	0.95	0.95	0.95	-0.24999999999999956	-0.24999999999999956	0.05	Rational	-65	65	-65	65	0
3	3	21	0.95	1.0500000000000005	1.0500000000000005	1.0500000000000005	1.0500000000000005	1	0.5	0.5	1	0.5	0.5	0.5	0.5	0.5	0.5	0.95	0.95	0.95	0.95	-0.24999999999999956	-0.24999999999999956	0.05	Rational	-65	65	-65	65	0
3	3	22	0.95	1.0500000000000005	1.0500000000000005	1.0500000000000005	1.0500000000000005	1	0.5	0.5	1	0.5	0.5	0.5	0.5	0.5	0.5	0.95	0.95	0.95	0.95	-0.24999999999999956	-0.24999999999999956	0.05	Rational	-65	65	-65	65	0
3	3	23	0.95	1.0500000000000005	1.0500000000000005	1.0500000000000005	1.0500000000000005	1	0.5	0.5	1	0.5	0.5	0.5	0.5	0.5	0.5	0.95	0.95	0.95	0.95	-0.24999999999999956	-0.24999999999999956	0.05	Rational	-65	65	-65	65	0
3	3	24	0.95	1.0500000000000005	1.0500000000000005	1.0500000000000005	1.0500000000000005	1	0.5	0.5	1	0.5	0.5	0.5	0.5	0.5	0.5	0.95	0.95	0.95	0.95	-0.24999999999999956	-0.24999999999999956	0.05	Rational	-65	65	-65	65	0
3	3	25	0.95	1.0500000000000005	1.0500000000000005	1.0500000000000005	1.0500000000000005	1	0.5	0.5	1	0.5	0.5	0.5	0.5	0.5	0.5	0.95	0.95	0.95	0.95	-0.24999999999999956	-0.24999999999999956	0.05	Rational	-65	65	-65	65	0
3	3	26	0.95	1.0500000000000005	1.0500000000000005	1.0500000000000005	1.0500000000000005	1	0.5	0.5	1	0.5	0.5	0.5	0.5	0.5	0.5	0.95	0.95	0.95	0.95	-0.24999999999999956	-0.24999999999999956	0.05	Rational	-65	65	-65	65	0
3	3	27	0.95	1.0500000000000005	1.0500000000000005	1.0500000000000005	1.0500000000000005	1	0.5	0.5	1	0.5	0.5	0.5	0.5	0.5	0.5	0.95	0.95	0.95	0.95	-0.24999999999999956	-0.24999999999999956	0.05	Rational	-65	65	-65	65	0
3	3	28	0.95	1.0500000000000005	1.0500000000000005	1.0500000000000005	1.0500000000000005	1	0.5	0.5	1	0.5	0.5	0.5	0.5	0.5	0.5	0.95	0.95	0.95	0.95	-0.24999999999999956	-0.24999999999999956	0.05	Rational	-65	65	-65	65	0
3	3	29	0.95	1.0500000000000005	1.0500000000000005	1.0500000000000005	1.0500000000000005	1	0.5	0.5	1	0.5	0.5	0.5	0.5	0.5	0.5	0.95	0.95	0.95	0.95	-0.24999999999999956	-0.24999999999999956	0.05	Rational	-65	65	-65	65	0
3	3	30	0.95	1.0500000000000005	1.0500000000000005	1.0500000000000005	1.0500000000000005	1	0.5	0.5	1	0.5	0.5	0.5	0.5	0.5	0.5	0.95	0.95	0.95	0.95	-0.24999999999999956	-0.24999999999999956	0.05	Rational	-65	65	-65	65	0
3	3	31	0.95	1.0500000000000005	1.0500000000000005	1.0500000000000005	1.0500000000000005	1	0.5	0.5	1	0.5	0.5	0.5	0.5	0.5	0.5	0.95	0.95	0.95	0.95	-0.24999999999999956	-0.24999999999999956	0.05	Rational	-65	65	-65	65	0
3	3	32	0.95	1.0500000000000005	1.0500000000000005	1.0500000000000005	1.0500000000000005	1	0.5	0.5	1	0.5	0.5	0.5	0.5	0.5	0.5	0.95	0.95	0.95	0.95	-0.24999999999999956	-0.24999999999999956	0.05	Rational	-65	65	-65	65	0
3	3	33	0.95	1.0500000000000005	1.0500000000000005	1.0500000000000005	1.0500000000000005	1	0.5	0.5	1	0.5	0.5	0.5	0.5	0.5	0.5	0.95	0.95	0.95	0.95	-0.24999999999999956	-0.24999999999999956	0.05	Rational	-65	65	-65	65	0
3	3	34	0.95	1.0500000000000005	1.0500000000000005	1.0500000000000005	1.0500000000000005	1	0.5	0.5	1	0.5	0.5	0.5	0.5	0.5	0.5	0.95	0.95	0.95	0.95	-0.24999999999999956	-0.24999999999999956	0.05	Rational	-65	65	-65	65	0
3	3	35	0.95	1.0500000000000005	1.0500000000000005	1.0500000000000005	1.0500000000000005	1	0.5	0.5	1	0.5	0.5	0.5	0.5	0.5	0.5	0.95	0.95	0.95	0.95	-0.24999999999999956	-0.24999999999999956	0.05	Rational	-65	65	-65	65	0
3	3	36	0.95	1.0500000000000005	1.0500000000000005	1.0500000000000005	1.0500000000000005	1	0.5	0.5	1	0.5	0.5	0.5	0.5	0.5	0.5	0.95	0.95	0.95	0.95	-0.24999999999999956	-0.24999999999999956	0.05	Rational	-65	65	-65	65	0
3	3	37	0.95	1.0500000000000005	1.0500000000000005	1.0500000000000005	1.0500000000000005	1	0.5	0.5	1	0.5	0.5	0.5	0.5	0.5	0.5	0.95	0.95	0.95	0.95	-0.24999999999999956	-0.24999999999999956	0.05	Rational	-65	65	-65	65	0
3	3	38	0.95	1.0500000000000005	1.0500000000000005	1.0500000000000005	1.0500000000000005	1	0.5	0.5	1	0.5	0.5	0.5	0.5	0.5	0.5	0.95	0.95	0.95	0.95	-0.24999999999999956	-0.24999999999999956	0.05	Rational	-65	65	-65	65	0
3	3	39	0.95	1.0500000000000005	1.0500000000000005	1.0500000000000005	1.0500000000000005	1	0.5	0.5	1	0.5	0.5	0.5	0.5	0.5	0.5	0.95	0.95	0.95	0.95	-0.24999999999999956	-0.24999999999999956	0.05	Rational	-65	65	-65	65	0
3	3	40	0.95	1.0500000000000005	1.0500000000000005	1.0500000000000005	1.0500000000000005	1	0.5	0.5	1	0.5	0.5	0.5	0.5	0.5	0.5	0.95	0.95	0.95	0.95	-0.24999999999999956	-0.24999999999999956	0.05	Rational	-65	65	-65	65	0
3	3	40	0.95	1.0500000000000005	1.0500000000000005	1.0500000000000005	1.0500000000000005	1	0.5	0.5	1	0.5	0.5	0.5	0.5	0.5	0.5	0.95	0.95	0.95	0.95	-0.24999999999999956	-0.24999999999999956	0.05	Rational	-65	65	-65	65	2555.65
3	4	1	0.95	0.6500000000000001	0.6500000000000001	0.6500000000000001	0.6500000000000001	1	0.5	0.5	1	0.5	0.5	0.5	0.5	0.5	0.5	0.95	0.95	0.95	0.95	0.6000000000000001	0.6000000000000001	0.05	Rational	-5	5	-5	5	0
3	4	2	0.95	0.7000000000000002	0.7000000000000002	0.7000000000000002	0.7000000000000002	1	0.5	0.5	1	0.5	0.5	0.5	0.5	0.5	0.5	0.95	0.95	0.95	0.95	0.5500000000000002	0.5500000000000002	0.05	Rational	-10	10	-10	10	0
3	4	3	0.95	0.7500000000000002	0.7500000000000002	0.7500000000000002	0.7500000000000002	1	0.5	0.5	1	0.5	0.5	0.5	0.5	0.5	0.5	0.95	0.95	0.95	0.95	0.5000000000000002	0.5000000000000002	0.05	Rational	-15	15	-15	15	0
3	4	4	0.95	0.8000000000000003	0.8000000000000003	0.8000000000000003	0.8000000000000003	1	0.5	0.5	1	0.5	0.5	0.5	0.5	0.5	0.5	0.95	0.95	0.95	0.95	0.45000000000000023	0.45000000000000023	0.05	Rational	-20	20	-20	20	0
3	4	5	0.95	0.8500000000000003	0.8500000000000003	0.8500000000000003	0.8500000000000003	1	0.5	0.5	1	0.5	0.5	0.5	0.5	0.5	0.5	0.95	0.95	0.95	0.95	0.40000000000000024	0.40000000000000024	0.05	Rational	-25	25	-25	25	0
3	4	6	0.95	0.9000000000000004	0.9000000000000004	0.9000000000000004	0.9000000000000004	1	0.5	0.5	1	0.5	0.5	0.5	0.5	0.5	0.5	0.95	0.95	0.95	0.95	0.3500000000000003	0.3500000000000003	0.05	Rational	-30	30	-30	30	0
3	4	7	0.95	0.9500000000000004	0.9500000000000004	0.9500000000000004	0.9500000000000004	1	0.5	0.5	1	0.5	0.5	0.5	0.5	0.5	0.5	0.95	0.95	0.95	0.95	0.3000000000000004	0.3000000000000004	0.05	Rational	-35	35	-35	35	0
3	4	8	0.95	1.0000000000000004	1.0000000000000004	1.0000000000000004	1.0000000000000004	1	0.5	0.5	1	0.5	0.5	0.5	0.5	0.5	0.5	0.95	0.95	0.95	0.95	0.25000000000000033	0.25000000000000033	0.05	Rational	-40	40	-40	40	0
3	4	9	0.95	1.0500000000000005	1.0500000000000005	1.0500000000000005	1.0500000000000005	1	0.5	0.5	1	0.5	0.5	0.5	0.5	0.5	0.5	0.95	0.95	0.95	0.95	0.2000000000000004	0.2000000000000004	0.05	Rational	-45	45	-45	45	0
3	4	10	0.95	1.1000000000000005	1.1000000000000005	1.1000000000000005	1.1000000000000005	1	0.5	0.5	1	0.5	0.5	0.5	0.5	0.5	0.5	0.95	0.95	0.95	0.95	0.15000000000000047	0.15000000000000047	0.05	Rational	-50	50	-50	50	0
3	4	11	0.95	1.1500000000000006	1.1500000000000006	1.1500000000000006	1.1500000000000006	1	0.5	0.5	1	0.5	0.5	0.5	0.5	0.5	0.5	0.95	0.95	0.95	0.95	0.10000000000000053	0.10000000000000053	0.05	Rational	-55	55	-55	55	0
3	4	12	0.95	1.2000000000000006	1.2000000000000006	1.2000000000000006	1.2000000000000006	1	0.5	0.5	1	0.5	0.5	0.5	0.5	0.5	0.5	0.95	0.95	0.95	0.95	0.05000000000000049	0.05000000000000049	0.05	Rational	-60	60	-60	60	0
3	4	13	0.95	1.2500000000000007	1.2500000000000007	1.2500000000000007	1.2500000000000007	1	0.5	0.5	1	0.5	0.5	0.5	0.5	0.5	0.5	0.95	0.95	0.95	0.95	6.661338147750939E-16	6.661338147750939E-16	0.05	Rational	-65	65	-65	65	0
3	4	14	0.95	1.3000000000000007	1.3000000000000007	1.3000000000000007	1.3000000000000007	1	0.5	0.5	1	0.5	0.5	0.5	0.5	0.5	0.5	0.95	0.95	0.95	0.95	-0.04999999999999938	-0.04999999999999938	0.05	Rational	-70	70	-70	70	0
3	4	15	0.95	1.3500000000000008	1.3500000000000008	1.3500000000000008	1.3500000000000008	1	0.5	0.5	1	0.5	0.5	0.5	0.5	0.5	0.5	0.95	0.95	0.95	0.95	-0.09999999999999942	-0.09999999999999942	0.05	Rational	-75	75	-75	75	0
3	4	16	0.95	1.4000000000000008	1.4000000000000008	1.4000000000000008	1.4000000000000008	1	0.5	0.5	1	0.5	0.5	0.5	0.5	0.5	0.5	0.95	0.95	0.95	0.95	-0.14999999999999925	-0.14999999999999925	0.05	Rational	-80	80	-80	80	0
3	4	17	0.95	1.4500000000000008	1.4500000000000008	1.4500000000000008	1.4500000000000008	1	0.5	0.5	1	0.5	0.5	0.5	0.5	0.5	0.5	0.95	0.95	0.95	0.95	-0.1999999999999993	-0.1999999999999993	0.05	Rational	-85	85	-85	85	0
3	4	18	0.95	1.4000000000000008	1.4000000000000008	1.4000000000000008	1.4000000000000008	1	0.5	0.5	1	0.5	0.5	0.5	0.5	0.5	0.5	0.95	0.95	0.95	0.95	-0.2499999999999991	-0.2499999999999991	0.05	Rational	-90	90	-90	90	0
3	4	19	0.95	1.4000000000000008	1.4000000000000008	1.4000000000000008	1.4000000000000008	1	0.5	0.5	1	0.5	0.5	0.5	0.5	0.5	0.5	0.95	0.95	0.95	0.95	-0.39999999999999925	-0.39999999999999925	0.05	Rational	-90	90	-90	90	0
3	4	20	0.95	1.4000000000000008	1.4000000000000008	1.4000000000000008	1.4000000000000008	1	0.5	0.5	1	0.5	0.5	0.5	0.5	0.5	0.5	0.95	0.95	0.95	0.95	-0.39999999999999925	-0.39999999999999925	0.05	Rational	-90	90	-90	90	0
3	4	21	0.95	1.4000000000000008	1.4000000000000008	1.4000000000000008	1.4000000000000008	1	0.5	0.5	1	0.5	0.5	0.5	0.5	0.5	0.5	0.95	0.95	0.95	0.95	-0.39999999999999925	-0.39999999999999925	0.05	Rational	-90	90	-90	90	0
3	4	22	0.95	1.4000000000000008	1.4000000000000008	1.4000000000000008	1.4000000000000008	1	0.5	0.5	1	0.5	0.5	0.5	0.5	0.5	0.5	0.95	0.95	0.95	0.95	-0.39999999999999925	-0.39999999999999925	0.05	Rational	-90	90	-90	90	0
3	4	23	0.95	1.4000000000000008	1.4000000000000008	1.4000000000000008	1.4000000000000008	1	0.5	0.5	1	0.5	0.5	0.5	0.5	0.5	0.5	0.95	0.95	0.95	0.95	-0.39999999999999925	-0.39999999999999925	0.05	Rational	-90	90	-90	90	0
3	4	24	0.95	1.4000000000000008	1.4000000000000008	1.4000000000000008	1.4000000000000008	1	0.5	0.5	1	0.5	0.5	0.5	0.5	0.5	0.5	0.95	0.95	0.95	0.95	-0.39999999999999925	-0.39999999999999925	0.05	Rational	-90	90	-90	90	0
3	4	25	0.95	1.4000000000000008	1.4000000000000008	1.4000000000000008	1.4000000000000008	1	0.5	0.5	1	0.5	0.5	0.5	0.5	0.5	0.5	0.95	0.95	0.95	0.95	-0.39999999999999925	-0.39999999999999925	0.05	Rational	-90	90	-90	90	0
3	4	26	0.95	1.4000000000000008	1.4000000000000008	1.4000000000000008	1.4000000000000008	1	0.5	0.5	1	0.5	0.5	0.5	0.5	0.5	0.5	0.95	0.95	0.95	0.95	-0.39999999999999925	-0.39999999999999925	0.05	Rational	-90	90	-90	90	0
3	4	27	0.95	1.4000000000000008	1.4000000000000008	1.4000000000000008	1.4000000000000008	1	0.5	0.5	1	0.5	0.5	0.5	0.5	0.5	0.5	0.95	0.95	0.95	0.95	-0.39999999999999925	-0.39999999999999925	0.05	Rational	-90	90	-90	90	0
3	4	28	0.95	1.4000000000000008	1.4000000000000008	1.4000000000000008	1.4000000000000008	1	0.5	0.5	1	0.5	0.5	0.5	0.5	0.5	0.5	0.95	0.95	0.95	0.95	-0.39999999999999925	-0.39999999999999925	0.05	Rational	-90	90	-90	90	0
3	4	29	0.95	1.4000000000000008	1.4000000000000008	1.4000000000000008	1.4000000000000008	1	0.5	0.5	1	0.5	0.5	0.5	0.5	0.5	0.5	0.95	0.95	0.95	0.95	-0.39999999999999925	-0.39999999999999925	0.05	Rational	-90	90	-90	90	0
3	4	30	0.95	1.4000000000000008	1.4000000000000008	1.4000000000000008	1.4000000000000008	1	0.5	0.5	1	0.5	0.5	0.5	0.5	0.5	0.5	0.95	0.95	0.95	0.95	-0.39999999999999925	-0.39999999999999925	0.05	Rational	-90	90	-90	90	0
3	4	31	0.95	1.4000000000000008	1.4000000000000008	1.4000000000000008	1.4000000000000008	1	0.5	0.5	1	0.5	0.5	0.5	0.5	0.5	0.5	0.95	0.95	0.95	0.95	-0.39999999999999925	-0.39999999999999925	0.05	Rational	-90	90	-90	90	0
3	4	32	0.95	1.4000000000000008	1.4000000000000008	1.4000000000000008	1.4000000000000008	1	0.5	0.5	1	0.5	0.5	0.5	0.5	0.5	0.5	0.95	0.95	0.95	0.95	-0.39999999999999925	-0.39999999999999925	0.05	Rational	-90	90	-90	90	0
3	4	33	0.95	1.4000000000000008	1.4000000000000008	1.4000000000000008	1.4000000000000008	1	0.5	0.5	1	0.5	0.5	0.5	0.5	0.5	0.5	0.95	0.95	0.95	0.95	-0.39999999999999925	-0.39999999999999925	0.05	Rational	-90	90	-90	90	0
3	4	34	0.95	1.4000000000000008	1.4000000000000008	1.4000000000000008	1.4000000000000008	1	0.5	0.5	1	0.5	0.5	0.5	0.5	0.5	0.5	0.95	0.95	0.95	0.95	-0.39999999999999925	-0.39999999999999925	0.05	Rational	-90	90	-90	90	0
3	4	35	0.95	1.4000000000000008	1.4000000000000008	1.4000000000000008	1.4000000000000008	1	0.5	0.5	1	0.5	0.5	0.5	0.5	0.5	0.5	0.95	0.95	0.95	0.95	-0.39999999999999925	-0.39999999999999925	0.05	Rational	-90	90	-90	90	0
3	4	36	0.95	1.4000000000000008	1.4000000000000008	1.4000000000000008	1.4000000000000008	1	0.5	0.5	1	0.5	0.5	0.5	0.5	0.5	0.5	0.95	0.95	0.95	0.95	-0.39999999999999925	-0.39999999999999925	0.05	Rational	-90	90	-90	90	0
3	4	37	0.95	1.4000000000000008	1.4000000000000008	1.4000000000000008	1.4000000000000008	1	0.5	0.5	1	0.5	0.5	0.5	0.5	0.5	0.5	0.95	0.95	0.95	0.95	-0.39999999999999925	-0.39999999999999925	0.05	Rational	-90	90	-90	90	0
3	4	38	0.95	1.4000000000000008	1.4000000000000008	1.4000000000000008	1.4000000000000008	1	0.5	0.5	1	0.5	0.5	0.5	0.5	0.5	0.5	0.95	0.95	0.95	0.95	-0.39999999999999925	-0.39999999999999925	0.05	Rational	-90	90	-90	90	0
3	4	39	0.95	1.4000000000000008	1.4000000000000008	1.4000000000000008	1.4000000000000008	1	0.5	0.5	1	0.5	0.5	0.5	0.5	0.5	0.5	0.95	0.95	0.95	0.95	-0.39999999999999925	-0.39999999999999925	0.05	Rational	-90	90	-90	90	0
3	4	40	0.95	1.4000000000000008	1.4000000000000008	1.4000000000000008	1.4000000000000008	1	0.5	0.5	1	0.5	0.5	0.5	0.5	0.5	0.5	0.95	0.95	0.95	0.95	-0.39999999999999925	-0.39999999999999925	0.05	Rational	-90	90	-90	90	0
3	4	40	0.95	1.4000000000000008	1.4000000000000008	1.4000000000000008	1.4000000000000008	1	0.5	0.5	1	0.5	0.5	0.5	0.5	0.5	0.5	0.95	0.95	0.95	0.95	-0.39999999999999925	-0.39999999999999925	0.05	Rational	-90	90	-90	90	3230.7499999999995
3	5	1	0.95	0.8500000000000001	0.8500000000000001	0.8500000000000001	0.8500000000000001	1	0.5	0.5	1	0.5	0.5	0.5	0.5	0.5	0.5	0.95	0.95	0.95	0.95	0.8	0.8	0.05	Rational	-5	5	-5	5	0
3	5	2	0.95	0.9000000000000001	0.9000000000000001	0.9000000000000001	0.9000000000000001	1	0.5	0.5	1	0.5	0.5	0.5	0.5	0.5	0.5	0.95	0.95	0.95	0.95	0.7500000000000001	0.7500000000000001	0.05	Rational	-10	10	-10	10	0
3	5	3	0.95	0.9500000000000002	0.9500000000000002	0.9500000000000002	0.9500000000000002	1	0.5	0.5	1	0.5	0.5	0.5	0.5	0.5	0.5	0.95	0.95	0.95	0.95	0.7000000000000002	0.7000000000000002	0.05	Rational	-15	15	-15	15	0
3	5	4	0.95	1.0000000000000002	1.0000000000000002	1.0000000000000002	1.0000000000000002	1	0.5	0.5	1	0.5	0.5	0.5	0.5	0.5	0.5	0.95	0.95	0.95	0.95	0.6500000000000001	0.6500000000000001	0.05	Rational	-20	20	-20	20	0
3	5	5	0.95	1.0500000000000003	1.0500000000000003	1.0500000000000003	1.0500000000000003	1	0.5	0.5	1	0.5	0.5	0.5	0.5	0.5	0.5	0.95	0.95	0.95	0.95	0.6000000000000002	0.6000000000000002	0.05	Rational	-25	25	-25	25	0
3	5	6	0.95	1.1000000000000003	1.1000000000000003	1.1000000000000003	1.1000000000000003	1	0.5	0.5	1	0.5	0.5	0.5	0.5	0.5	0.5	0.95	0.95	0.95	0.95	0.5500000000000003	0.5500000000000003	0.05	Rational	-30	30	-30	30	0
3	5	7	0.95	1.1500000000000004	1.1500000000000004	1.1500000000000004	1.1500000000000004	1	0.5	0.5	1	0.5	0.5	0.5	0.5	0.5	0.5	0.95	0.95	0.95	0.95	0.5000000000000003	0.5000000000000003	0.05	Rational	-35	35	-35	35	0
3	5	8	0.95	1.2000000000000004	1.2000000000000004	1.2000000000000004	1.2000000000000004	1	0.5	0.5	1	0.5	0.5	0.5	0.5	0.5	0.5	0.95	0.95	0.95	0.95	0.4500000000000003	0.4500000000000003	0.05	Rational	-40	40	-40	40	0
3	5	9	0.95	1.2500000000000004	1.2500000000000004	1.2500000000000004	1.2500000000000004	1	0.5	0.5	1	0.5	0.5	0.5	0.5	0.5	0.5	0.95	0.95	0.95	0.95	0.40000000000000036	0.40000000000000036	0.05	Rational	-45	45	-45	45	0
3	5	10	0.95	1.3000000000000005	1.3000000000000005	1.3000000000000005	1.3000000000000005	1	0.5	0.5	1	0.5	0.5	0.5	0.5	0.5	0.5	0.95	0.95	0.95	0.95	0.3500000000000004	0.3500000000000004	0.05	Rational	-50	50	-50	50	0
3	5	11	0.95	1.3500000000000005	1.3500000000000005	1.3500000000000005	1.3500000000000005	1	0.5	0.5	1	0.5	0.5	0.5	0.5	0.5	0.5	0.95	0.95	0.95	0.95	0.3000000000000005	0.3000000000000005	0.05	Rational	-55	55	-55	55	0
3	5	12	0.95	1.4000000000000006	1.4000000000000006	1.4000000000000006	1.4000000000000006	1	0.5	0.5	1	0.5	0.5	0.5	0.5	0.5	0.5	0.95	0.95	0.95	0.95	0.25000000000000044	0.25000000000000044	0.05	Rational	-60	60	-60	60	0
3	5	13	0.95	1.4500000000000006	1.4500000000000006	1.4500000000000006	1.4500000000000006	1	0.5	0.5	1	0.5	0.5	0.5	0.5	0.5	0.5	0.95	0.95	0.95	0.95	0.20000000000000062	0.20000000000000062	0.05	Rational	-65	65	-65	65	0
3	5	14	0.95	1.4000000000000006	1.4000000000000006	1.4000000000000006	1.4000000000000006	1	0.5	0.5	1	0.5	0.5	0.5	0.5	0.5	0.5	0.95	0.95	0.95	0.95	0.15000000000000058	0.15000000000000058	0.05	Rational	-70	70	-70	70	0
3	5	15	0.95	1.4500000000000006	1.4500000000000006	1.4500000000000006	1.4500000000000006	1	0.5	0.5	1	0.5	0.5	0.5	0.5	0.5	0.5	0.95	0.95	0.95	0.95	4.440892098500626E-16	4.440892098500626E-16	0.05	Rational	-75	75	-75	75	0
3	5	16	0.95	1.4000000000000006	1.4000000000000006	1.4000000000000006	1.4000000000000006	1	0.5	0.5	1	0.5	0.5	0.5	0.5	0.5	0.5	0.95	0.95	0.95	0.95	-0.04999999999999938	-0.04999999999999938	0.05	Rational	-80	80	-80	80	0
3	5	17	0.95	1.4500000000000006	1.4500000000000006	1.4500000000000006	1.4500000000000006	1	0.5	0.5	1	0.5	0.5	0.5	0.5	0.5	0.5	0.95	0.95	0.95	0.95	-0.1999999999999995	-0.1999999999999995	0.05	Rational	-85	85	-85	85	0
3	5	18	0.95	1.4000000000000006	1.4000000000000006	1.4000000000000006	1.4000000000000006	1	0.5	0.5	1	0.5	0.5	0.5	0.5	0.5	0.5	0.95	0.95	0.95	0.95	-0.24999999999999933	-0.24999999999999933	0.05	Rational	-90	90	-90	90	0
3	5	19	0.95	1.4000000000000006	1.4000000000000006	1.4000000000000006	1.4000000000000006	1	0.5	0.5	1	0.5	0.5	0.5	0.5	0.5	0.5	0.95	0.95	0.95	0.95	-0.39999999999999947	-0.39999999999999947	0.05	Rational	-90	90	-90	90	0
3	5	20	0.95	1.4000000000000006	1.4000000000000006	1.4000000000000006	1.4000000000000006	1	0.5	0.5	1	0.5	0.5	0.5	0.5	0.5	0.5	0.95	0.95	0.95	0.95	-0.39999999999999947	-0.39999999999999947	0.05	Rational	-90	90	-90	90	0
3	5	21	0.95	1.4000000000000006	1.4000000000000006	1.4000000000000006	1.4000000000000006	1	0.5	0.5	1	0.5	0.5	0.5	0.5	0.5	0.5	0.95	0.95	0.95	0.95	-0.39999999999999947	-0.39999999999999947	0.05	Rational	-90	90	-90	90	0
3	5	22	0.95	1.4000000000000006	1.4000000000000006	1.4000000000000006	1.4000000000000006	1	0.5	0.5	1	0.5	0.5	0.5	0.5	0.5	0.5	0.95	0.95	0.95	0.95	-0.39999999999999947	-0.39999999999999947	0.05	Rational	-90	90	-90	90	0
3	5	23	0.95	1.4000000000000006	1.4000000000000006	1.4000000000000006	1.4000000000000006	1	0.5	0.5	1	0.5	0.5	0.5	0.5	0.5	0.5	0.95	0.95	0.95	0.95	-0.39999999999999947	-0.39999999999999947	0.05	Rational	-90	90	-90	90	0
3	5	24	0.95	1.4000000000000006	1.4000000000000006	1.4000000000000006	1.4000000000000006	1	0.5	0.5	1	0.5	0.5	0.5	0.5	0.5	0.5	0.95	0.95	0.95	0.95	-0.39999999999999947	-0.39999999999999947	0.05	Rational	-90	90	-90	90	0
3	5	25	0.95	1.4000000000000006	1.4000000000000006	1.4000000000000006	1.4000000000000006	1	0.5	0.5	1	0.5	0.5	0.5	0.5	0.5	0.5	0.95	0.95	0.95	0.95	-0.39999999999999947	-0.39999999999999947	0.05	Rational	-90	90	-90	90	0
3	5	26	0.95	1.4000000000000006	1.4000000000000006	1.4000000000000006	1.4000000000000006	1	0.5	0.5	1	0.5	0.5	0.5	0.5	0.5	0.5	0.95	0.95	0.95	0.95	-0.39999999999999947	-0.39999999999999947	0.05	Rational	-90	90	-90	90	0
3	5	27	0.95	1.4000000000000006	1.4000000000000006	1.4000000000000006	1.4000000000000006	1	0.5	0.5	1	0.5	0.5	0.5	0.5	0.5	0.5	0.95	0.95	0.95	0.95	-0.39999999999999947	-0.39999999999999947	0.05	Rational	-90	90	-90	90	0
3	5	28	0.95	1.4000000000000006	1.4000000000000006	1.4000000000000006	1.4000000000000006	1	0.5	0.5	1	0.5	0.5	0.5	0.5	0.5	0.5	0.95	0.95	0.95	0.95	-0.39999999999999947	-0.39999999999999947	0.05	Rational	-90	90	-90	90	0
3	5	29	0.95	1.4000000000000006	1.4000000000000006	1.4000000000000006	1.4000000000000006	1	0.5	0.5	1	0.5	0.5	0.5	0.5	0.5	0.5	0.95	0.95	0.95	0.95	-0.39999999999999947	-0.39999999999999947	0.05	Rational	-90	90	-90	90	0
3	5	30	0.95	1.4000000000000006	1.4000000000000006	1.4000000000000006	1.4000000000000006	1	0.5	0.5	1	0.5	0.5	0.5	0.5	0.5	0.5	0.95	0.95	0.95	0.95	-0.39999999999999947	-0.39999999999999947	0.05	Rational	-90	90	-90	90	0
3	5	31	0.95	1.4000000000000006	1.4000000000000006	1.4000000000000006	1.4000000000000006	1	0.5	0.5	1	0.5	0.5	0.5	0.5	0.5	0.5	0.95	0.95	0.95	0.95	-0.39999999999999947	-0.39999999999999947	0.05	Rational	-90	90	-90	90	0
3	5	32	0.95	1.4000000000000006	1.4000000000000006	1.4000000000000006	1.4000000000000006	1	0.5	0.5	1	0.5	0.5	0.5	0.5	0.5	0.5	0.95	0.95	0.95	0.95	-0.39999999999999947	-0.39999999999999947	0.05	Rational	-90	90	-90	90	0
3	5	33	0.95	1.4000000000000006	1.4000000000000006	1.4000000000000006	1.4000000000000006	1	0.5	0.5	1	0.5	0.5	0.5	0.5	0.5	0.5	0.95	0.95	0.95	0.95	-0.39999999999999947	-0.39999999999999947	0.05	Rational	-90	90	-90	90	0
3	5	34	0.95	1.4000000000000006	1.4000000000000006	1.4000000000000006	1.4000000000000006	1	0.5	0.5	1	0.5	0.5	0.5	0.5	0.5	0.5	0.95	0.95	0.95	0.95	-0.39999999999999947	-0.39999999999999947	0.05	Rational	-90	90	-90	90	0
3	5	35	0.95	1.4000000000000006	1.4000000000000006	1.4000000000000006	1.4000000000000006	1	0.5	0.5	1	0.5	0.5	0.5	0.5	0.5	0.5	0.95	0.95	0.95	0.95	-0.39999999999999947	-0.39999999999999947	0.05	Rational	-90	90	-90	90	0
3	5	36	0.95	1.4000000000000006	1.4000000000000006	1.4000000000000006	1.4000000000000006	1	0.5	0.5	1	0.5	0.5	0.5	0.5	0.5	0.5	0.95	0.95	0.95	0.95	-0.39999999999999947	-0.39999999999999947	0.05	Rational	-90	90	-90	90	0
3	5	37	0.95	1.4000000000000006	1.4000000000000006	1.4000000000000006	1.4000000000000006	1	0.5	0.5	1	0.5	0.5	0.5	0.5	0.5	0.5	0.95	0.95	0.95	0.95	-0.39999999999999947	-0.39999999999999947	0.05	Rational	-90	90	-90	90	0
3	5	38	0.95	1.4000000000000006	1.4000000000000006	1.4000000000000006	1.4000000000000006	1	0.5	0.5	1	0.5	0.5	0.5	0.5	0.5	0.5	0.95	0.95	0.95	0.95	-0.39999999999999947	-0.39999999999999947	0.05	Rational	-90	90	-90	90	0
3	5	39	0.95	1.4000000000000006	1.4000000000000006	1.4000000000000006	1.4000000000000006	1	0.5	0.5	1	0.5	0.5	0.5	0.5	0.5	0.5	0.95	0.95	0.95	0.95	-0.39999999999999947	-0.39999999999999947	0.05	Rational	-90	90	-90	90	0
3	5	40	0.95	1.4000000000000006	1.4000000000000006	1.4000000000000006	1.4000000000000006	1	0.5	0.5	1	0.5	0.5	0.5	0.5	0.5	0.5	0.95	0.95	0.95	0.95	-0.39999999999999947	-0.39999999999999947	0.05	Rational	-90	90	-90	90	0
3	5	40	0.95	1.4000000000000006	1.4000000000000006	1.4000000000000006	1.4000000000000006	1	0.5	0.5	1	0.5	0.5	0.5	0.5	0.5	0.5	0.95	0.95	0.95	0.95	-0.39999999999999947	-0.39999999999999947	0.05	Rational	-90	90	-90	90	3230.749999999999
3	6	1	0.95	1.05	1.05	1.05	1.05	1	0.5	0.5	1	0.5	0.5	0.5	0.5	0.5	0.5	0.95	0.95	0.95	0.95	1	1	0.05	Rational	-5	5	-5	5	0
3	6	2	0.95	1.1	1.1	1.1	1.1	1	0.5	0.5	1	0.5	0.5	0.5	0.5	0.5	0.5	0.95	0.95	0.95	0.95	0.9500000000000001	0.9500000000000001	0.05	Rational	-10	10	-10	10	0
3	6	3	0.95	1.1500000000000001	1.1500000000000001	1.1500000000000001	1.1500000000000001	1	0.5	0.5	1	0.5	0.5	0.5	0.5	0.5	0.5	0.95	0.95	0.95	0.95	0.9000000000000001	0.9000000000000001	0.05	Rational	-15	15	-15	15	0
3	6	4	0.95	1.2000000000000002	1.2000000000000002	1.2000000000000002	1.2000000000000002	1	0.5	0.5	1	0.5	0.5	0.5	0.5	0.5	0.5	0.95	0.95	0.95	0.95	0.8500000000000001	0.8500000000000001	0.05	Rational	-20	20	-20	20	0
3	6	5	0.95	1.2500000000000002	1.2500000000000002	1.2500000000000002	1.2500000000000002	1	0.5	0.5	1	0.5	0.5	0.5	0.5	0.5	0.5	0.95	0.95	0.95	0.95	0.8000000000000002	0.8000000000000002	0.05	Rational	-25	25	-25	25	0
3	6	6	0.95	1.3000000000000003	1.3000000000000003	1.3000000000000003	1.3000000000000003	1	0.5	0.5	1	0.5	0.5	0.5	0.5	0.5	0.5	0.95	0.95	0.95	0.95	0.7500000000000002	0.7500000000000002	0.05	Rational	-30	30	-30	30	0
3	6	7	0.95	1.3500000000000003	1.3500000000000003	1.3500000000000003	1.3500000000000003	1	0.5	0.5	1	0.5	0.5	0.5	0.5	0.5	0.5	0.95	0.95	0.95	0.95	0.7000000000000003	0.7000000000000003	0.05	Rational	-35	35	-35	35	0
3	6	8	0.95	1.4000000000000004	1.4000000000000004	1.4000000000000004	1.4000000000000004	1	0.5	0.5	1	0.5	0.5	0.5	0.5	0.5	0.5	0.95	0.95	0.95	0.95	0.6500000000000002	0.6500000000000002	0.05	Rational	-40	40	-40	40	0
3	6	9	0.95	1.4500000000000004	1.4500000000000004	1.4500000000000004	1.4500000000000004	1	0.5	0.5	1	0.5	0.5	0.5	0.5	0.5	0.5	0.95	0.95	0.95	0.95	0.6000000000000003	0.6000000000000003	0.05	Rational	-45	45	-45	45	0
3	6	10	0.95	1.4000000000000004	1.4000000000000004	1.4000000000000004	1.4000000000000004	1	0.5	0.5	1	0.5	0.5	0.5	0.5	0.5	0.5	0.95	0.95	0.95	0.95	0.5500000000000004	0.5500000000000004	0.05	Rational	-50	50	-50	50	0
3	6	11	0.95	1.4500000000000004	1.4500000000000004	1.4500000000000004	1.4500000000000004	1	0.5	0.5	1	0.5	0.5	0.5	0.5	0.5	0.5	0.95	0.95	0.95	0.95	0.40000000000000036	0.40000000000000036	0.05	Rational	-55	55	-55	55	0
3	6	12	0.95	1.4000000000000004	1.4000000000000004	1.4000000000000004	1.4000000000000004	1	0.5	0.5	1	0.5	0.5	0.5	0.5	0.5	0.5	0.95	0.95	0.95	0.95	0.3500000000000003	0.3500000000000003	0.05	Rational	-60	60	-60	60	0
3	6	13	0.95	1.4500000000000004	1.4500000000000004	1.4500000000000004	1.4500000000000004	1	0.5	0.5	1	0.5	0.5	0.5	0.5	0.5	0.5	0.95	0.95	0.95	0.95	0.2000000000000004	0.2000000000000004	0.05	Rational	-65	65	-65	65	0
3	6	14	0.95	1.4000000000000004	1.4000000000000004	1.4000000000000004	1.4000000000000004	1	0.5	0.5	1	0.5	0.5	0.5	0.5	0.5	0.5	0.95	0.95	0.95	0.95	0.15000000000000036	0.15000000000000036	0.05	Rational	-70	70	-70	70	0
3	6	15	0.95	1.4500000000000004	1.4500000000000004	1.4500000000000004	1.4500000000000004	1	0.5	0.5	1	0.5	0.5	0.5	0.5	0.5	0.5	0.95	0.95	0.95	0.95	2.220446049250313E-16	2.220446049250313E-16	0.05	Rational	-75	75	-75	75	0
3	6	16	0.95	1.4000000000000004	1.4000000000000004	1.4000000000000004	1.4000000000000004	1	0.5	0.5	1	0.5	0.5	0.5	0.5	0.5	0.5	0.95	0.95	0.95	0.95	-0.0499999999999996	-0.0499999999999996	0.05	Rational	-80	80	-80	80	0
3	6	17	0.95	1.4500000000000004	1.4500000000000004	1.4500000000000004	1.4500000000000004	1	0.5	0.5	1	0.5	0.5	0.5	0.5	0.5	0.5	0.95	0.95	0.95	0.95	-0.19999999999999973	-0.19999999999999973	0.05	Rational	-85	85	-85	85	0
3	6	18	0.95	1.4000000000000004	1.4000000000000004	1.4000000000000004	1.4000000000000004	1	0.5	0.5	1	0.5	0.5	0.5	0.5	0.5	0.5	0.95	0.95	0.95	0.95	-0.24999999999999956	-0.24999999999999956	0.05	Rational	-90	90	-90	90	0
3	6	19	0.95	1.4000000000000004	1.4000000000000004	1.4000000000000004	1.4000000000000004	1	0.5	0.5	1	0.5	0.5	0.5	0.5	0.5	0.5	0.95	0.95	0.95	0.95	-0.3999999999999997	-0.3999999999999997	0.05	Rational	-90	90	-90	90	0
3	6	20	0.95	1.4000000000000004	1.4000000000000004	1.4000000000000004	1.4000000000000004	1	0.5	0.5	1	0.5	0.5	0.5	0.5	0.5	0.5	0.95	0.95	0.95	0.95	-0.3999999999999997	-0.3999999999999997	0.05	Rational	-90	90	-90	90	0
3	6	21	0.95	1.4000000000000004	1.4000000000000004	1.4000000000000004	1.4000000000000004	1	0.5	0.5	1	0.5	0.5	0.5	0.5	0.5	0.5	0.95	0.95	0.95	0.95	-0.3999999999999997	-0.3999999999999997	0.05	Rational	-90	90	-90	90	0
3	6	22	0.95	1.4000000000000004	1.4000000000000004	1.4000000000000004	1.4000000000000004	1	0.5	0.5	1	0.5	0.5	0.5	0.5	0.5	0.5	0.95	0.95	0.95	0.95	-0.3999999999999997	-0.3999999999999997	0.05	Rational	-90	90	-90	90	0
3	6	23	0.95	1.4000000000000004	1.4000000000000004	1.4000000000000004	1.4000000000000004	1	0.5	0.5	1	0.5	0.5	0.5	0.5	0.5	0.5	0.95	0.95	0.95	0.95	-0.3999999999999997	-0.3999999999999997	0.05	Rational	-90	90	-90	90	0
3	6	24	0.95	1.4000000000000004	1.4000000000000004	1.4000000000000004	1.4000000000000004	1	0.5	0.5	1	0.5	0.5	0.5	0.5	0.5	0.5	0.95	0.95	0.95	0.95	-0.3999999999999997	-0.3999999999999997	0.05	Rational	-90	90	-90	90	0
3	6	25	0.95	1.4000000000000004	1.4000000000000004	1.4000000000000004	1.4000000000000004	1	0.5	0.5	1	0.5	0.5	0.5	0.5	0.5	0.5	0.95	0.95	0.95	0.95	-0.3999999999999997	-0.3999999999999997	0.05	Rational	-90	90	-90	90	0
3	6	26	0.95	1.4000000000000004	1.4000000000000004	1.4000000000000004	1.4000000000000004	1	0.5	0.5	1	0.5	0.5	0.5	0.5	0.5	0.5	0.95	0.95	0.95	0.95	-0.3999999999999997	-0.3999999999999997	0.05	Rational	-90	90	-90	90	0
3	6	27	0.95	1.4000000000000004	1.4000000000000004	1.4000000000000004	1.4000000000000004	1	0.5	0.5	1	0.5	0.5	0.5	0.5	0.5	0.5	0.95	0.95	0.95	0.95	-0.3999999999999997	-0.3999999999999997	0.05	Rational	-90	90	-90	90	0
3	6	28	0.95	1.4000000000000004	1.4000000000000004	1.4000000000000004	1.4000000000000004	1	0.5	0.5	1	0.5	0.5	0.5	0.5	0.5	0.5	0.95	0.95	0.95	0.95	-0.3999999999999997	-0.3999999999999997	0.05	Rational	-90	90	-90	90	0
3	6	29	0.95	1.4000000000000004	1.4000000000000004	1.4000000000000004	1.4000000000000004	1	0.5	0.5	1	0.5	0.5	0.5	0.5	0.5	0.5	0.95	0.95	0.95	0.95	-0.3999999999999997	-0.3999999999999997	0.05	Rational	-90	90	-90	90	0
3	6	30	0.95	1.4000000000000004	1.4000000000000004	1.4000000000000004	1.4000000000000004	1	0.5	0.5	1	0.5	0.5	0.5	0.5	0.5	0.5	0.95	0.95	0.95	0.95	-0.3999999999999997	-0.3999999999999997	0.05	Rational	-90	90	-90	90	0
3	6	31	0.95	1.4000000000000004	1.4000000000000004	1.4000000000000004	1.4000000000000004	1	0.5	0.5	1	0.5	0.5	0.5	0.5	0.5	0.5	0.95	0.95	0.95	0.95	-0.3999999999999997	-0.3999999999999997	0.05	Rational	-90	90	-90	90	0
3	6	32	0.95	1.4000000000000004	1.4000000000000004	1.4000000000000004	1.4000000000000004	1	0.5	0.5	1	0.5	0.5	0.5	0.5	0.5	0.5	0.95	0.95	0.95	0.95	-0.3999999999999997	-0.3999999999999997	0.05	Rational	-90	90	-90	90	0
3	6	33	0.95	1.4000000000000004	1.4000000000000004	1.4000000000000004	1.4000000000000004	1	0.5	0.5	1	0.5	0.5	0.5	0.5	0.5	0.5	0.95	0.95	0.95	0.95	-0.3999999999999997	-0.3999999999999997	0.05	Rational	-90	90	-90	90	0
3	6	34	0.95	1.4000000000000004	1.4000000000000004	1.4000000000000004	1.4000000000000004	1	0.5	0.5	1	0.5	0.5	0.5	0.5	0.5	0.5	0.95	0.95	0.95	0.95	-0.3999999999999997	-0.3999999999999997	0.05	Rational	-90	90	-90	90	0
3	6	35	0.95	1.4000000000000004	1.4000000000000004	1.4000000000000004	1.4000000000000004	1	0.5	0.5	1	0.5	0.5	0.5	0.5	0.5	0.5	0.95	0.95	0.95	0.95	-0.3999999999999997	-0.3999999999999997	0.05	Rational	-90	90	-90	90	0
3	6	36	0.95	1.4000000000000004	1.4000000000000004	1.4000000000000004	1.4000000000000004	1	0.5	0.5	1	0.5	0.5	0.5	0.5	0.5	0.5	0.95	0.95	0.95	0.95	-0.3999999999999997	-0.3999999999999997	0.05	Rational	-90	90	-90	90	0
3	6	37	0.95	1.4000000000000004	1.4000000000000004	1.4000000000000004	1.4000000000000004	1	0.5	0.5	1	0.5	0.5	0.5	0.5	0.5	0.5	0.95	0.95	0.95	0.95	-0.3999999999999997	-0.3999999999999997	0.05	Rational	-90	90	-90	90	0
3	6	38	0.95	1.4000000000000004	1.4000000000000004	1.4000000000000004	1.4000000000000004	1	0.5	0.5	1	0.5	0.5	0.5	0.5	0.5	0.5	0.95	0.95	0.95	0.95	-0.3999999999999997	-0.3999999999999997	0.05	Rational	-90	90	-90	90	0
3	6	39	0.95	1.4000000000000004	1.4000000000000004	1.4000000000000004	1.4000000000000004	1	0.5	0.5	1	0.5	0.5	0.5	0.5	0.5	0.5	0.95	0.95	0.95	0.95	-0.3999999999999997	-0.3999999999999997	0.05	Rational	-90	90	-90	90	0
3	6	40	0.95	1.4000000000000004	1.4000000000000004	1.4000000000000004	1.4000000000000004	1	0.5	0.5	1	0.5	0.5	0.5	0.5	0.5	0.5	0.95	0.95	0.95	0.95	-0.3999999999999997	-0.3999999999999997	0.05	Rational	-90	90	-90	90	0
3	6	40	0.95	1.4000000000000004	1.4000000000000004	1.4000000000000004	1.4000000000000004	1	0.5	0.5	1	0.5	0.5	0.5	0.5	0.5	0.5	0.95	0.95	0.95	0.95	-0.3999999999999997	-0.3999999999999997	0.05	Rational	-90	90	-90	90	3230.75
3	7	1	0.95	1.25	1.25	1.25	1.25	1	0.5	0.5	1	0.5	0.5	0.5	0.5	0.5	0.5	0.95	0.95	0.95	0.95	1.2	1.2	0.05	Rational	-5	5	-5	5	0
3	7	2	0.95	1.3	1.3	1.3	1.3	1	0.5	0.5	1	0.5	0.5	0.5	0.5	0.5	0.5	0.95	0.95	0.95	0.95	1.15	1.15	0.05	Rational	-10	10	-10	10	0
3	7	3	0.95	1.35	1.35	1.35	1.35	1	0.5	0.5	1	0.5	0.5	0.5	0.5	0.5	0.5	0.95	0.95	0.95	0.95	1.1	1.1	0.05	Rational	-15	15	-15	15	0
3	7	4	0.95	1.4000000000000001	1.4000000000000001	1.4000000000000001	1.4000000000000001	1	0.5	0.5	1	0.5	0.5	0.5	0.5	0.5	0.5	0.95	0.95	0.95	0.95	1.05	1.05	0.05	Rational	-20	20	-20	20	0
3	7	5	0.95	1.4500000000000002	1.4500000000000002	1.4500000000000002	1.4500000000000002	1	0.5	0.5	1	0.5	0.5	0.5	0.5	0.5	0.5	0.95	0.95	0.95	0.95	1	1	0.05	Rational	-25	25	-25	25	0
3	7	6	0.95	1.4000000000000001	1.4000000000000001	1.4000000000000001	1.4000000000000001	1	0.5	0.5	1	0.5	0.5	0.5	0.5	0.5	0.5	0.95	0.95	0.95	0.95	0.9500000000000002	0.9500000000000002	0.05	Rational	-30	30	-30	30	0
3	7	7	0.95	1.4500000000000002	1.4500000000000002	1.4500000000000002	1.4500000000000002	1	0.5	0.5	1	0.5	0.5	0.5	0.5	0.5	0.5	0.95	0.95	0.95	0.95	0.8000000000000002	0.8000000000000002	0.05	Rational	-35	35	-35	35	0
3	7	8	0.95	1.4000000000000001	1.4000000000000001	1.4000000000000001	1.4000000000000001	1	0.5	0.5	1	0.5	0.5	0.5	0.5	0.5	0.5	0.95	0.95	0.95	0.95	0.7500000000000001	0.7500000000000001	0.05	Rational	-40	40	-40	40	0
3	7	9	0.95	1.4500000000000002	1.4500000000000002	1.4500000000000002	1.4500000000000002	1	0.5	0.5	1	0.5	0.5	0.5	0.5	0.5	0.5	0.95	0.95	0.95	0.95	0.6000000000000001	0.6000000000000001	0.05	Rational	-45	45	-45	45	0
3	7	10	0.95	1.4000000000000001	1.4000000000000001	1.4000000000000001	1.4000000000000001	1	0.5	0.5	1	0.5	0.5	0.5	0.5	0.5	0.5	0.95	0.95	0.95	0.95	0.5500000000000002	0.5500000000000002	0.05	Rational	-50	50	-50	50	0
3	7	11	0.95	1.4500000000000002	1.4500000000000002	1.4500000000000002	1.4500000000000002	1	0.5	0.5	1	0.5	0.5	0.5	0.5	0.5	0.5	0.95	0.95	0.95	0.95	0.40000000000000013	0.40000000000000013	0.05	Rational	-55	55	-55	55	0
3	7	12	0.95	1.4000000000000001	1.4000000000000001	1.4000000000000001	1.4000000000000001	1	0.5	0.5	1	0.5	0.5	0.5	0.5	0.5	0.5	0.95	0.95	0.95	0.95	0.3500000000000001	0.3500000000000001	0.05	Rational	-60	60	-60	60	0
3	7	13	0.95	1.4500000000000002	1.4500000000000002	1.4500000000000002	1.4500000000000002	1	0.5	0.5	1	0.5	0.5	0.5	0.5	0.5	0.5	0.95	0.95	0.95	0.95	0.20000000000000018	0.20000000000000018	0.05	Rational	-65	65	-65	65	0
3	7	14	0.95	1.4000000000000001	1.4000000000000001	1.4000000000000001	1.4000000000000001	1	0.5	0.5	1	0.5	0.5	0.5	0.5	0.5	0.5	0.95	0.95	0.95	0.95	0.15000000000000013	0.15000000000000013	0.05	Rational	-70	70	-70	70	0
3	7	15	0.95	1.4500000000000002	1.4500000000000002	1.4500000000000002	1.4500000000000002	1	0.5	0.5	1	0.5	0.5	0.5	0.5	0.5	0.5	0.95	0.95	0.95	0.95	0	0	0.05	Rational	-75	75	-75	75	0
3	7	16	0.95	1.4000000000000001	1.4000000000000001	1.4000000000000001	1.4000000000000001	1	0.5	0.5	1	0.5	0.5	0.5	0.5	0.5	0.5	0.95	0.95	0.95	0.95	-0.04999999999999982	-0.04999999999999982	0.05	Rational	-80	80	-80	80	0
3	7	17	0.95	1.4500000000000002	1.4500000000000002	1.4500000000000002	1.4500000000000002	1	0.5	0.5	1	0.5	0.5	0.5	0.5	0.5	0.5	0.95	0.95	0.95	0.95	-0.19999999999999996	-0.19999999999999996	0.05	Rational	-85	85	-85	85	0
3	7	18	0.95	1.4000000000000001	1.4000000000000001	1.4000000000000001	1.4000000000000001	1	0.5	0.5	1	0.5	0.5	0.5	0.5	0.5	0.5	0.95	0.95	0.95	0.95	-0.24999999999999978	-0.24999999999999978	0.05	Rational	-90	90	-90	90	0
3	7	19	0.95	1.4000000000000001	1.4000000000000001	1.4000000000000001	1.4000000000000001	1	0.5	0.5	1	0.5	0.5	0.5	0.5	0.5	0.5	0.95	0.95	0.95	0.95	-0.3999999999999999	-0.3999999999999999	0.05	Rational	-90	90	-90	90	0
3	7	20	0.95	1.4000000000000001	1.4000000000000001	1.4000000000000001	1.4000000000000001	1	0.5	0.5	1	0.5	0.5	0.5	0.5	0.5	0.5	0.95	0.95	0.95	0.95	-0.3999999999999999	-0.3999999999999999	0.05	Rational	-90	90	-90	90	0
3	7	21	0.95	1.4000000000000001	1.4000000000000001	1.4000000000000001	1.4000000000000001	1	0.5	0.5	1	0.5	0.5	0.5	0.5	0.5	0.5	0.95	0.95	0.95	0.95	-0.3999999999999999	-0.3999999999999999	0.05	Rational	-90	90	-90	90	0
3	7	22	0.95	1.4000000000000001	1.4000000000000001	1.4000000000000001	1.4000000000000001	1	0.5	0.5	1	0.5	0.5	0.5	0.5	0.5	0.5	0.95	0.95	0.95	0.95	-0.3999999999999999	-0.3999999999999999	0.05	Rational	-90	90	-90	90	0
3	7	23	0.95	1.4000000000000001	1.4000000000000001	1.4000000000000001	1.4000000000000001	1	0.5	0.5	1	0.5	0.5	0.5	0.5	0.5	0.5	0.95	0.95	0.95	0.95	-0.3999999999999999	-0.3999999999999999	0.05	Rational	-90	90	-90	90	0
3	7	24	0.95	1.4000000000000001	1.4000000000000001	1.4000000000000001	1.4000000000000001	1	0.5	0.5	1	0.5	0.5	0.5	0.5	0.5	0.5	0.95	0.95	0.95	0.95	-0.3999999999999999	-0.3999999999999999	0.05	Rational	-90	90	-90	90	0
3	7	25	0.95	1.4000000000000001	1.4000000000000001	1.4000000000000001	1.4000000000000001	1	0.5	0.5	1	0.5	0.5	0.5	0.5	0.5	0.5	0.95	0.95	0.95	0.95	-0.3999999999999999	-0.3999999999999999	0.05	Rational	-90	90	-90	90	0
3	7	26	0.95	1.4000000000000001	1.4000000000000001	1.4000000000000001	1.4000000000000001	1	0.5	0.5	1	0.5	0.5	0.5	0.5	0.5	0.5	0.95	0.95	0.95	0.95	-0.3999999999999999	-0.3999999999999999	0.05	Rational	-90	90	-90	90	0
3	7	27	0.95	1.4000000000000001	1.4000000000000001	1.4000000000000001	1.4000000000000001	1	0.5	0.5	1	0.5	0.5	0.5	0.5	0.5	0.5	0.95	0.95	0.95	0.95	-0.3999999999999999	-0.3999999999999999	0.05	Rational	-90	90	-90	90	0
3	7	28	0.95	1.4000000000000001	1.4000000000000001	1.4000000000000001	1.4000000000000001	1	0.5	0.5	1	0.5	0.5	0.5	0.5	0.5	0.5	0.95	0.95	0.95	0.95	-0.3999999999999999	-0.3999999999999999	0.05	Rational	-90	90	-90	90	0
3	7	29	0.95	1.4000000000000001	1.4000000000000001	1.4000000000000001	1.4000000000000001	1	0.5	0.5	1	0.5	0.5	0.5	0.5	0.5	0.5	0.95	0.95	0.95	0.95	-0.3999999999999999	-0.3999999999999999	0.05	Rational	-90	90	-90	90	0
3	7	30	0.95	1.4000000000000001	1.4000000000000001	1.4000000000000001	1.4000000000000001	1	0.5	0.5	1	0.5	0.5	0.5	0.5	0.5	0.5	0.95	0.95	0.95	0.95	-0.3999999999999999	-0.3999999999999999	0.05	Rational	-90	90	-90	90	0
3	7	31	0.95	1.4000000000000001	1.4000000000000001	1.4000000000000001	1.4000000000000001	1	0.5	0.5	1	0.5	0.5	0.5	0.5	0.5	0.5	0.95	0.95	0.95	0.95	-0.3999999999999999	-0.3999999999999999	0.05	Rational	-90	90	-90	90	0
3	7	32	0.95	1.4000000000000001	1.4000000000000001	1.4000000000000001	1.4000000000000001	1	0.5	0.5	1	0.5	0.5	0.5	0.5	0.5	0.5	0.95	0.95	0.95	0.95	-0.3999999999999999	-0.3999999999999999	0.05	Rational	-90	90	-90	90	0
3	7	33	0.95	1.4000000000000001	1.4000000000000001	1.4000000000000001	1.4000000000000001	1	0.5	0.5	1	0.5	0.5	0.5	0.5	0.5	0.5	0.95	0.95	0.95	0.95	-0.3999999999999999	-0.3999999999999999	0.05	Rational	-90	90	-90	90	0
3	7	34	0.95	1.4000000000000001	1.4000000000000001	1.4000000000000001	1.4000000000000001	1	0.5	0.5	1	0.5	0.5	0.5	0.5	0.5	0.5	0.95	0.95	0.95	0.95	-0.3999999999999999	-0.3999999999999999	0.05	Rational	-90	90	-90	90	0
3	7	35	0.95	1.4000000000000001	1.4000000000000001	1.4000000000000001	1.4000000000000001	1	0.5	0.5	1	0.5	0.5	0.5	0.5	0.5	0.5	0.95	0.95	0.95	0.95	-0.3999999999999999	-0.3999999999999999	0.05	Rational	-90	90	-90	90	0
3	7	36	0.95	1.4000000000000001	1.4000000000000001	1.4000000000000001	1.4000000000000001	1	0.5	0.5	1	0.5	0.5	0.5	0.5	0.5	0.5	0.95	0.95	0.95	0.95	-0.3999999999999999	-0.3999999999999999	0.05	Rational	-90	90	-90	90	0
3	7	37	0.95	1.4000000000000001	1.4000000000000001	1.4000000000000001	1.4000000000000001	1	0.5	0.5	1	0.5	0.5	0.5	0.5	0.5	0.5	0.95	0.95	0.95	0.95	-0.3999999999999999	-0.3999999999999999	0.05	Rational	-90	90	-90	90	0
3	7	38	0.95	1.4000000000000001	1.4000000000000001	1.4000000000000001	1.4000000000000001	1	0.5	0.5	1	0.5	0.5	0.5	0.5	0.5	0.5	0.95	0.95	0.95	0.95	-0.3999999999999999	-0.3999999999999999	0.05	Rational	-90	90	-90	90	0
3	7	39	0.95	1.4000000000000001	1.4000000000000001	1.4000000000000001	1.4000000000000001	1	0.5	0.5	1	0.5	0.5	0.5	0.5	0.5	0.5	0.95	0.95	0.95	0.95	-0.3999999999999999	-0.3999999999999999	0.05	Rational	-90	90	-90	90	0
3	7	40	0.95	1.4000000000000001	1.4000000000000001	1.4000000000000001	1.4000000000000001	1	0.5	0.5	1	0.5	0.5	0.5	0.5	0.5	0.5	0.95	0.95	0.95	0.95	-0.3999999999999999	-0.3999999999999999	0.05	Rational	-90	90	-90	90	0
3	7	40	0.95	1.4000000000000001	1.4000000000000001	1.4000000000000001	1.4000000000000001	1	0.5	0.5	1	0.5	0.5	0.5	0.5	0.5	0.5	0.95	0.95	0.95	0.95	-0.3999999999999999	-0.3999999999999999	0.05	Rational	-90	90	-90	90	3230.7499999999986
3	8	1	0.95	1.45	1.45	1.45	1.45	1	0.5	0.5	1	0.5	0.5	0.5	0.5	0.5	0.5	0.95	0.95	0.95	0.95	1.4	1.4	0.05	Rational	-5	5	-5	5	0
3	8	2	0.95	1.4	1.4	1.4	1.4	1	0.5	0.5	1	0.5	0.5	0.5	0.5	0.5	0.5	0.95	0.95	0.95	0.95	1.3499999999999999	1.3499999999999999	0.05	Rational	-10	10	-10	10	0
3	8	3	0.95	1.45	1.45	1.45	1.45	1	0.5	0.5	1	0.5	0.5	0.5	0.5	0.5	0.5	0.95	0.95	0.95	0.95	1.2	1.2	0.05	Rational	-15	15	-15	15	0
3	8	4	0.95	1.4	1.4	1.4	1.4	1	0.5	0.5	1	0.5	0.5	0.5	0.5	0.5	0.5	0.95	0.95	0.95	0.95	1.15	1.15	0.05	Rational	-20	20	-20	20	0
3	8	5	0.95	1.45	1.45	1.45	1.45	1	0.5	0.5	1	0.5	0.5	0.5	0.5	0.5	0.5	0.95	0.95	0.95	0.95	0.9999999999999999	0.9999999999999999	0.05	Rational	-25	25	-25	25	0
3	8	6	0.95	1.4	1.4	1.4	1.4	1	0.5	0.5	1	0.5	0.5	0.5	0.5	0.5	0.5	0.95	0.95	0.95	0.95	0.95	0.95	0.05	Rational	-30	30	-30	30	0
3	8	7	0.95	1.45	1.45	1.45	1.45	1	0.5	0.5	1	0.5	0.5	0.5	0.5	0.5	0.5	0.95	0.95	0.95	0.95	0.7999999999999999	0.7999999999999999	0.05	Rational	-35	35	-35	35	0
3	8	8	0.95	1.4	1.4	1.4	1.4	1	0.5	0.5	1	0.5	0.5	0.5	0.5	0.5	0.5	0.95	0.95	0.95	0.95	0.7499999999999999	0.7499999999999999	0.05	Rational	-40	40	-40	40	0
3	8	9	0.95	1.45	1.45	1.45	1.45	1	0.5	0.5	1	0.5	0.5	0.5	0.5	0.5	0.5	0.95	0.95	0.95	0.95	0.5999999999999999	0.5999999999999999	0.05	Rational	-45	45	-45	45	0
3	8	10	0.95	1.4	1.4	1.4	1.4	1	0.5	0.5	1	0.5	0.5	0.5	0.5	0.5	0.5	0.95	0.95	0.95	0.95	0.5499999999999999	0.5499999999999999	0.05	Rational	-50	50	-50	50	0
3	8	11	0.95	1.45	1.45	1.45	1.45	1	0.5	0.5	1	0.5	0.5	0.5	0.5	0.5	0.5	0.95	0.95	0.95	0.95	0.3999999999999999	0.3999999999999999	0.05	Rational	-55	55	-55	55	0
3	8	12	0.95	1.4	1.4	1.4	1.4	1	0.5	0.5	1	0.5	0.5	0.5	0.5	0.5	0.5	0.95	0.95	0.95	0.95	0.34999999999999987	0.34999999999999987	0.05	Rational	-60	60	-60	60	0
3	8	13	0.95	1.45	1.45	1.45	1.45	1	0.5	0.5	1	0.5	0.5	0.5	0.5	0.5	0.5	0.95	0.95	0.95	0.95	0.19999999999999996	0.19999999999999996	0.05	Rational	-65	65	-65	65	0
3	8	14	0.95	1.4	1.4	1.4	1.4	1	0.5	0.5	1	0.5	0.5	0.5	0.5	0.5	0.5	0.95	0.95	0.95	0.95	0.1499999999999999	0.1499999999999999	0.05	Rational	-70	70	-70	70	0
3	8	15	0.95	1.45	1.45	1.45	1.45	1	0.5	0.5	1	0.5	0.5	0.5	0.5	0.5	0.5	0.95	0.95	0.95	0.95	-2.220446049250313E-16	-2.220446049250313E-16	0.05	Rational	-75	75	-75	75	0
3	8	16	0.95	1.4	1.4	1.4	1.4	1	0.5	0.5	1	0.5	0.5	0.5	0.5	0.5	0.5	0.95	0.95	0.95	0.95	-0.050000000000000044	-0.050000000000000044	0.05	Rational	-80	80	-80	80	0
3	8	17	0.95	1.45	1.45	1.45	1.45	1	0.5	0.5	1	0.5	0.5	0.5	0.5	0.5	0.5	0.95	0.95	0.95	0.95	-0.20000000000000018	-0.20000000000000018	0.05	Rational	-85	85	-85	85	0
3	8	18	0.95	1.4	1.4	1.4	1.4	1	0.5	0.5	1	0.5	0.5	0.5	0.5	0.5	0.5	0.95	0.95	0.95	0.95	-0.25	-0.25	0.05	Rational	-90	90	-90	90	0
3	8	19	0.95	1.4	1.4	1.4	1.4	1	0.5	0.5	1	0.5	0.5	0.5	0.5	0.5	0.5	0.95	0.95	0.95	0.95	-0.40000000000000013	-0.40000000000000013	0.05	Rational	-90	90	-90	90	0
3	8	20	0.95	1.4	1.4	1.4	1.4	1	0.5	0.5	1	0.5	0.5	0.5	0.5	0.5	0.5	0.95	0.95	0.95	0.95	-0.40000000000000013	-0.40000000000000013	0.05	Rational	-90	90	-90	90	0
3	8	21	0.95	1.4	1.4	1.4	1.4	1	0.5	0.5	1	0.5	0.5	0.5	0.5	0.5	0.5	0.95	0.95	0.95	0.95	-0.40000000000000013	-0.40000000000000013	0.05	Rational	-90	90	-90	90	0
3	8	22	0.95	1.4	1.4	1.4	1.4	1	0.5	0.5	1	0.5	0.5	0.5	0.5	0.5	0.5	0.95	0.95	0.95	0.95	-0.40000000000000013	-0.40000000000000013	0.05	Rational	-90	90	-90	90	0
3	8	23	0.95	1.4	1.4	1.4	1.4	1	0.5	0.5	1	0.5	0.5	0.5	0.5	0.5	0.5	0.95	0.95	0.95	0.95	-0.40000000000000013	-0.40000000000000013	0.05	Rational	-90	90	-90	90	0
3	8	24	0.95	1.4	1.4	1.4	1.4	1	0.5	0.5	1	0.5	0.5	0.5	0.5	0.5	0.5	0.95	0.95	0.95	0.95	-0.40000000000000013	-0.40000000000000013	0.05	Rational	-90	90	-90	90	0
3	8	25	0.95	1.4	1.4	1.4	1.4	1	0.5	0.5	1	0.5	0.5	0.5	0.5	0.5	0.5	0.95	0.95	0.95	0.95	-0.40000000000000013	-0.40000000000000013	0.05	Rational	-90	90	-90	90	0
3	8	26	0.95	1.4	1.4	1.4	1.4	1	0.5	0.5	1	0.5	0.5	0.5	0.5	0.5	0.5	0.95	0.95	0.95	0.95	-0.40000000000000013	-0.40000000000000013	0.05	Rational	-90	90	-90	90	0
3	8	27	0.95	1.4	1.4	1.4	1.4	1	0.5	0.5	1	0.5	0.5	0.5	0.5	0.5	0.5	0.95	0.95	0.95	0.95	-0.40000000000000013	-0.40000000000000013	0.05	Rational	-90	90	-90	90	0
3	8	28	0.95	1.4	1.4	1.4	1.4	1	0.5	0.5	1	0.5	0.5	0.5	0.5	0.5	0.5	0.95	0.95	0.95	0.95	-0.40000000000000013	-0.40000000000000013	0.05	Rational	-90	90	-90	90	0
3	8	29	0.95	1.4	1.4	1.4	1.4	1	0.5	0.5	1	0.5	0.5	0.5	0.5	0.5	0.5	0.95	0.95	0.95	0.95	-0.40000000000000013	-0.40000000000000013	0.05	Rational	-90	90	-90	90	0
3	8	30	0.95	1.4	1.4	1.4	1.4	1	0.5	0.5	1	0.5	0.5	0.5	0.5	0.5	0.5	0.95	0.95	0.95	0.95	-0.40000000000000013	-0.40000000000000013	0.05	Rational	-90	90	-90	90	0
3	8	31	0.95	1.4	1.4	1.4	1.4	1	0.5	0.5	1	0.5	0.5	0.5	0.5	0.5	0.5	0.95	0.95	0.95	0.95	-0.40000000000000013	-0.40000000000000013	0.05	Rational	-90	90	-90	90	0
3	8	32	0.95	1.4	1.4	1.4	1.4	1	0.5	0.5	1	0.5	0.5	0.5	0.5	0.5	0.5	0.95	0.95	0.95	0.95	-0.40000000000000013	-0.40000000000000013	0.05	Rational	-90	90	-90	90	0
3	8	33	0.95	1.4	1.4	1.4	1.4	1	0.5	0.5	1	0.5	0.5	0.5	0.5	0.5	0.5	0.95	0.95	0.95	0.95	-0.40000000000000013	-0.40000000000000013	0.05	Rational	-90	90	-90	90	0
3	8	34	0.95	1.4	1.4	1.4	1.4	1	0.5	0.5	1	0.5	0.5	0.5	0.5	0.5	0.5	0.95	0.95	0.95	0.95	-0.40000000000000013	-0.40000000000000013	0.05	Rational	-90	90	-90	90	0
3	8	35	0.95	1.4	1.4	1.4	1.4	1	0.5	0.5	1	0.5	0.5	0.5	0.5	0.5	0.5	0.95	0.95	0.95	0.95	-0.40000000000000013	-0.40000000000000013	0.05	Rational	-90	90	-90	90	0
3	8	36	0.95	1.4	1.4	1.4	1.4	1	0.5	0.5	1	0.5	0.5	0.5	0.5	0.5	0.5	0.95	0.95	0.95	0.95	-0.40000000000000013	-0.40000000000000013	0.05	Rational	-90	90	-90	90	0
3	8	37	0.95	1.4	1.4	1.4	1.4	1	0.5	0.5	1	0.5	0.5	0.5	0.5	0.5	0.5	0.95	0.95	0.95	0.95	-0.40000000000000013	-0.40000000000000013	0.05	Rational	-90	90	-90	90	0
3	8	38	0.95	1.4	1.4	1.4	1.4	1	0.5	0.5	1	0.5	0.5	0.5	0.5	0.5	0.5	0.95	0.95	0.95	0.95	-0.40000000000000013	-0.40000000000000013	0.05	Rational	-90	90	-90	90	0
3	8	39	0.95	1.4	1.4	1.4	1.4	1	0.5	0.5	1	0.5	0.5	0.5	0.5	0.5	0.5	0.95	0.95	0.95	0.95	-0.40000000000000013	-0.40000000000000013	0.05	Rational	-90	90	-90	90	0
3	8	40	0.95	1.4	1.4	1.4	1.4	1	0.5	0.5	1	0.5	0.5	0.5	0.5	0.5	0.5	0.95	0.95	0.95	0.95	-0.40000000000000013	-0.40000000000000013	0.05	Rational	-90	90	-90	90	0
3	8	40	0.95	1.4	1.4	1.4	1.4	1	0.5	0.5	1	0.5	0.5	0.5	0.5	0.5	0.5	0.95	0.95	0.95	0.95	-0.40000000000000013	-0.40000000000000013	0.05	Rational	-90	90	-90	90	3230.7500000000014
3	9	1	0.95	1.5499999999999998	1.5499999999999998	1.5499999999999998	1.5499999999999998	1	0.5	0.5	1	0.5	0.5	0.5	0.5	0.5	0.5	0.95	0.95	0.95	0.95	1.5999999999999999	1.5999999999999999	0.05	Rational	-5	5	-5	5	0
3	9	2	0.95	1.4999999999999998	1.4999999999999998	1.4999999999999998	1.4999999999999998	1	0.5	0.5	1	0.5	0.5	0.5	0.5	0.5	0.5	0.95	0.95	0.95	0.95	1.4499999999999997	1.4499999999999997	0.05	Rational	-10	10	-10	10	0
3	9	3	0.95	1.4499999999999997	1.4499999999999997	1.4499999999999997	1.4499999999999997	1	0.5	0.5	1	0.5	0.5	0.5	0.5	0.5	0.5	0.95	0.95	0.95	0.95	1.2999999999999998	1.2999999999999998	0.05	Rational	-15	15	-15	15	0
3	9	4	0.95	1.3999999999999997	1.3999999999999997	1.3999999999999997	1.3999999999999997	1	0.5	0.5	1	0.5	0.5	0.5	0.5	0.5	0.5	0.95	0.95	0.95	0.95	1.1499999999999997	1.1499999999999997	0.05	Rational	-20	20	-20	20	0
3	9	5	0.95	1.4499999999999997	1.4499999999999997	1.4499999999999997	1.4499999999999997	1	0.5	0.5	1	0.5	0.5	0.5	0.5	0.5	0.5	0.95	0.95	0.95	0.95	0.9999999999999997	0.9999999999999997	0.05	Rational	-25	25	-25	25	0
3	9	6	0.95	1.3999999999999997	1.3999999999999997	1.3999999999999997	1.3999999999999997	1	0.5	0.5	1	0.5	0.5	0.5	0.5	0.5	0.5	0.95	0.95	0.95	0.95	0.9499999999999997	0.9499999999999997	0.05	Rational	-30	30	-30	30	0
3	9	7	0.95	1.4499999999999997	1.4499999999999997	1.4499999999999997	1.4499999999999997	1	0.5	0.5	1	0.5	0.5	0.5	0.5	0.5	0.5	0.95	0.95	0.95	0.95	0.7999999999999997	0.7999999999999997	0.05	Rational	-35	35	-35	35	0
3	9	8	0.95	1.3999999999999997	1.3999999999999997	1.3999999999999997	1.3999999999999997	1	0.5	0.5	1	0.5	0.5	0.5	0.5	0.5	0.5	0.95	0.95	0.95	0.95	0.7499999999999997	0.7499999999999997	0.05	Rational	-40	40	-40	40	0
3	9	9	0.95	1.4499999999999997	1.4499999999999997	1.4499999999999997	1.4499999999999997	1	0.5	0.5	1	0.5	0.5	0.5	0.5	0.5	0.5	0.95	0.95	0.95	0.95	0.5999999999999996	0.5999999999999996	0.05	Rational	-45	45	-45	45	0
3	9	10	0.95	1.3999999999999997	1.3999999999999997	1.3999999999999997	1.3999999999999997	1	0.5	0.5	1	0.5	0.5	0.5	0.5	0.5	0.5	0.95	0.95	0.95	0.95	0.5499999999999997	0.5499999999999997	0.05	Rational	-50	50	-50	50	0
3	9	11	0.95	1.4499999999999997	1.4499999999999997	1.4499999999999997	1.4499999999999997	1	0.5	0.5	1	0.5	0.5	0.5	0.5	0.5	0.5	0.95	0.95	0.95	0.95	0.3999999999999997	0.3999999999999997	0.05	Rational	-55	55	-55	55	0
3	9	12	0.95	1.3999999999999997	1.3999999999999997	1.3999999999999997	1.3999999999999997	1	0.5	0.5	1	0.5	0.5	0.5	0.5	0.5	0.5	0.95	0.95	0.95	0.95	0.34999999999999964	0.34999999999999964	0.05	Rational	-60	60	-60	60	0
3	9	13	0.95	1.4499999999999997	1.4499999999999997	1.4499999999999997	1.4499999999999997	1	0.5	0.5	1	0.5	0.5	0.5	0.5	0.5	0.5	0.95	0.95	0.95	0.95	0.19999999999999973	0.19999999999999973	0.05	Rational	-65	65	-65	65	0
3	9	14	0.95	1.3999999999999997	1.3999999999999997	1.3999999999999997	1.3999999999999997	1	0.5	0.5	1	0.5	0.5	0.5	0.5	0.5	0.5	0.95	0.95	0.95	0.95	0.1499999999999997	0.1499999999999997	0.05	Rational	-70	70	-70	70	0
3	9	15	0.95	1.4499999999999997	1.4499999999999997	1.4499999999999997	1.4499999999999997	1	0.5	0.5	1	0.5	0.5	0.5	0.5	0.5	0.5	0.95	0.95	0.95	0.95	-4.440892098500626E-16	-4.440892098500626E-16	0.05	Rational	-75	75	-75	75	0
3	9	16	0.95	1.3999999999999997	1.3999999999999997	1.3999999999999997	1.3999999999999997	1	0.5	0.5	1	0.5	0.5	0.5	0.5	0.5	0.5	0.95	0.95	0.95	0.95	-0.050000000000000266	-0.050000000000000266	0.05	Rational	-80	80	-80	80	0
3	9	17	0.95	1.4499999999999997	1.4499999999999997	1.4499999999999997	1.4499999999999997	1	0.5	0.5	1	0.5	0.5	0.5	0.5	0.5	0.5	0.95	0.95	0.95	0.95	-0.2000000000000004	-0.2000000000000004	0.05	Rational	-85	85	-85	85	0
3	9	18	0.95	1.3999999999999997	1.3999999999999997	1.3999999999999997	1.3999999999999997	1	0.5	0.5	1	0.5	0.5	0.5	0.5	0.5	0.5	0.95	0.95	0.95	0.95	-0.2500000000000002	-0.2500000000000002	0.05	Rational	-90	90	-90	90	0
3	9	19	0.95	1.3999999999999997	1.3999999999999997	1.3999999999999997	1.3999999999999997	1	0.5	0.5	1	0.5	0.5	0.5	0.5	0.5	0.5	0.95	0.95	0.95	0.95	-0.40000000000000036	-0.40000000000000036	0.05	Rational	-90	90	-90	90	0
3	9	20	0.95	1.3999999999999997	1.3999999999999997	1.3999999999999997	1.3999999999999997	1	0.5	0.5	1	0.5	0.5	0.5	0.5	0.5	0.5	0.95	0.95	0.95	0.95	-0.40000000000000036	-0.40000000000000036	0.05	Rational	-90	90	-90	90	0
3	9	21	0.95	1.3999999999999997	1.3999999999999997	1.3999999999999997	1.3999999999999997	1	0.5	0.5	1	0.5	0.5	0.5	0.5	0.5	0.5	0.95	0.95	0.95	0.95	-0.40000000000000036	-0.40000000000000036	0.05	Rational	-90	90	-90	90	0
3	9	22	0.95	1.3999999999999997	1.3999999999999997	1.3999999999999997	1.3999999999999997	1	0.5	0.5	1	0.5	0.5	0.5	0.5	0.5	0.5	0.95	0.95	0.95	0.95	-0.40000000000000036	-0.40000000000000036	0.05	Rational	-90	90	-90	90	0
3	9	23	0.95	1.3999999999999997	1.3999999999999997	1.3999999999999997	1.3999999999999997	1	0.5	0.5	1	0.5	0.5	0.5	0.5	0.5	0.5	0.95	0.95	0.95	0.95	-0.40000000000000036	-0.40000000000000036	0.05	Rational	-90	90	-90	90	0
3	9	24	0.95	1.3999999999999997	1.3999999999999997	1.3999999999999997	1.3999999999999997	1	0.5	0.5	1	0.5	0.5	0.5	0.5	0.5	0.5	0.95	0.95	0.95	0.95	-0.40000000000000036	-0.40000000000000036	0.05	Rational	-90	90	-90	90	0
3	9	25	0.95	1.3999999999999997	1.3999999999999997	1.3999999999999997	1.3999999999999997	1	0.5	0.5	1	0.5	0.5	0.5	0.5	0.5	0.5	0.95	0.95	0.95	0.95	-0.40000000000000036	-0.40000000000000036	0.05	Rational	-90	90	-90	90	0
3	9	26	0.95	1.3999999999999997	1.3999999999999997	1.3999999999999997	1.3999999999999997	1	0.5	0.5	1	0.5	0.5	0.5	0.5	0.5	0.5	0.95	0.95	0.95	0.95	-0.40000000000000036	-0.40000000000000036	0.05	Rational	-90	90	-90	90	0
3	9	27	0.95	1.3999999999999997	1.3999999999999997	1.3999999999999997	1.3999999999999997	1	0.5	0.5	1	0.5	0.5	0.5	0.5	0.5	0.5	0.95	0.95	0.95	0.95	-0.40000000000000036	-0.40000000000000036	0.05	Rational	-90	90	-90	90	0
3	9	28	0.95	1.3999999999999997	1.3999999999999997	1.3999999999999997	1.3999999999999997	1	0.5	0.5	1	0.5	0.5	0.5	0.5	0.5	0.5	0.95	0.95	0.95	0.95	-0.40000000000000036	-0.40000000000000036	0.05	Rational	-90	90	-90	90	0
3	9	29	0.95	1.3999999999999997	1.3999999999999997	1.3999999999999997	1.3999999999999997	1	0.5	0.5	1	0.5	0.5	0.5	0.5	0.5	0.5	0.95	0.95	0.95	0.95	-0.40000000000000036	-0.40000000000000036	0.05	Rational	-90	90	-90	90	0
3	9	30	0.95	1.3999999999999997	1.3999999999999997	1.3999999999999997	1.3999999999999997	1	0.5	0.5	1	0.5	0.5	0.5	0.5	0.5	0.5	0.95	0.95	0.95	0.95	-0.40000000000000036	-0.40000000000000036	0.05	Rational	-90	90	-90	90	0
3	9	31	0.95	1.3999999999999997	1.3999999999999997	1.3999999999999997	1.3999999999999997	1	0.5	0.5	1	0.5	0.5	0.5	0.5	0.5	0.5	0.95	0.95	0.95	0.95	-0.40000000000000036	-0.40000000000000036	0.05	Rational	-90	90	-90	90	0
3	9	32	0.95	1.3999999999999997	1.3999999999999997	1.3999999999999997	1.3999999999999997	1	0.5	0.5	1	0.5	0.5	0.5	0.5	0.5	0.5	0.95	0.95	0.95	0.95	-0.40000000000000036	-0.40000000000000036	0.05	Rational	-90	90	-90	90	0
3	9	33	0.95	1.3999999999999997	1.3999999999999997	1.3999999999999997	1.3999999999999997	1	0.5	0.5	1	0.5	0.5	0.5	0.5	0.5	0.5	0.95	0.95	0.95	0.95	-0.40000000000000036	-0.40000000000000036	0.05	Rational	-90	90	-90	90	0
3	9	34	0.95	1.3999999999999997	1.3999999999999997	1.3999999999999997	1.3999999999999997	1	0.5	0.5	1	0.5	0.5	0.5	0.5	0.5	0.5	0.95	0.95	0.95	0.95	-0.40000000000000036	-0.40000000000000036	0.05	Rational	-90	90	-90	90	0
3	9	35	0.95	1.3999999999999997	1.3999999999999997	1.3999999999999997	1.3999999999999997	1	0.5	0.5	1	0.5	0.5	0.5	0.5	0.5	0.5	0.95	0.95	0.95	0.95	-0.40000000000000036	-0.40000000000000036	0.05	Rational	-90	90	-90	90	0
3	9	36	0.95	1.3999999999999997	1.3999999999999997	1.3999999999999997	1.3999999999999997	1	0.5	0.5	1	0.5	0.5	0.5	0.5	0.5	0.5	0.95	0.95	0.95	0.95	-0.40000000000000036	-0.40000000000000036	0.05	Rational	-90	90	-90	90	0
3	9	37	0.95	1.3999999999999997	1.3999999999999997	1.3999999999999997	1.3999999999999997	1	0.5	0.5	1	0.5	0.5	0.5	0.5	0.5	0.5	0.95	0.95	0.95	0.95	-0.40000000000000036	-0.40000000000000036	0.05	Rational	-90	90	-90	90	0
3	9	38	0.95	1.3999999999999997	1.3999999999999997	1.3999999999999997	1.3999999999999997	1	0.5	0.5	1	0.5	0.5	0.5	0.5	0.5	0.5	0.95	0.95	0.95	0.95	-0.40000000000000036	-0.40000000000000036	0.05	Rational	-90	90	-90	90	0
3	9	39	0.95	1.3999999999999997	1.3999999999999997	1.3999999999999997	1.3999999999999997	1	0.5	0.5	1	0.5	0.5	0.5	0.5	0.5	0.5	0.95	0.95	0.95	0.95	-0.40000000000000036	-0.40000000000000036	0.05	Rational	-90	90	-90	90	0
3	9	40	0.95	1.3999999999999997	1.3999999999999997	1.3999999999999997	1.3999999999999997	1	0.5	0.5	1	0.5	0.5	0.5	0.5	0.5	0.5	0.95	0.95	0.95	0.95	-0.40000000000000036	-0.40000000000000036	0.05	Rational	-90	90	-90	90	0
3	9	40	0.95	1.3999999999999997	1.3999999999999997	1.3999999999999997	1.3999999999999997	1	0.5	0.5	1	0.5	0.5	0.5	0.5	0.5	0.5	0.95	0.95	0.95	0.95	-0.40000000000000036	-0.40000000000000036	0.05	Rational	-90	90	-90	90	3230.749999999998
3	10	1	0.95	1.7499999999999998	1.7499999999999998	1.7499999999999998	1.7499999999999998	1	0.5	0.5	1	0.5	0.5	0.5	0.5	0.5	0.5	0.95	0.95	0.95	0.95	1.7999999999999998	1.7999999999999998	0.05	Rational	-5	5	-5	5	0
3	10	2	0.95	1.6999999999999997	1.6999999999999997	1.6999999999999997	1.6999999999999997	1	0.5	0.5	1	0.5	0.5	0.5	0.5	0.5	0.5	0.95	0.95	0.95	0.95	1.6499999999999997	1.6499999999999997	0.05	Rational	-10	10	-10	10	0
3	10	3	0.95	1.6499999999999997	1.6499999999999997	1.6499999999999997	1.6499999999999997	1	0.5	0.5	1	0.5	0.5	0.5	0.5	0.5	0.5	0.95	0.95	0.95	0.95	1.4999999999999998	1.4999999999999998	0.05	Rational	-15	15	-15	15	0
3	10	4	0.95	1.5999999999999996	1.5999999999999996	1.5999999999999996	1.5999999999999996	1	0.5	0.5	1	0.5	0.5	0.5	0.5	0.5	0.5	0.95	0.95	0.95	0.95	1.3499999999999996	1.3499999999999996	0.05	Rational	-20	20	-20	20	0
3	10	5	0.95	1.5499999999999996	1.5499999999999996	1.5499999999999996	1.5499999999999996	1	0.5	0.5	1	0.5	0.5	0.5	0.5	0.5	0.5	0.95	0.95	0.95	0.95	1.1999999999999997	1.1999999999999997	0.05	Rational	-25	25	-25	25	0
3	10	6	0.95	1.4999999999999996	1.4999999999999996	1.4999999999999996	1.4999999999999996	1	0.5	0.5	1	0.5	0.5	0.5	0.5	0.5	0.5	0.95	0.95	0.95	0.95	1.0499999999999996	1.0499999999999996	0.05	Rational	-30	30	-30	30	0
3	10	7	0.95	1.4499999999999995	1.4499999999999995	1.4499999999999995	1.4499999999999995	1	0.5	0.5	1	0.5	0.5	0.5	0.5	0.5	0.5	0.95	0.95	0.95	0.95	0.8999999999999996	0.8999999999999996	0.05	Rational	-35	35	-35	35	0
3	10	8	0.95	1.3999999999999995	1.3999999999999995	1.3999999999999995	1.3999999999999995	1	0.5	0.5	1	0.5	0.5	0.5	0.5	0.5	0.5	0.95	0.95	0.95	0.95	0.7499999999999994	0.7499999999999994	0.05	Rational	-40	40	-40	40	0
3	10	9	0.95	1.4499999999999995	1.4499999999999995	1.4499999999999995	1.4499999999999995	1	0.5	0.5	1	0.5	0.5	0.5	0.5	0.5	0.5	0.95	0.95	0.95	0.95	0.5999999999999994	0.5999999999999994	0.05	Rational	-45	45	-45	45	0
3	10	10	0.95	1.3999999999999995	1.3999999999999995	1.3999999999999995	1.3999999999999995	1	0.5	0.5	1	0.5	0.5	0.5	0.5	0.5	0.5	0.95	0.95	0.95	0.95	0.5499999999999995	0.5499999999999995	0.05	Rational	-50	50	-50	50	0
3	10	11	0.95	1.4499999999999995	1.4499999999999995	1.4499999999999995	1.4499999999999995	1	0.5	0.5	1	0.5	0.5	0.5	0.5	0.5	0.5	0.95	0.95	0.95	0.95	0.39999999999999947	0.39999999999999947	0.05	Rational	-55	55	-55	55	0
3	10	12	0.95	1.3999999999999995	1.3999999999999995	1.3999999999999995	1.3999999999999995	1	0.5	0.5	1	0.5	0.5	0.5	0.5	0.5	0.5	0.95	0.95	0.95	0.95	0.3499999999999994	0.3499999999999994	0.05	Rational	-60	60	-60	60	0
3	10	13	0.95	1.4499999999999995	1.4499999999999995	1.4499999999999995	1.4499999999999995	1	0.5	0.5	1	0.5	0.5	0.5	0.5	0.5	0.5	0.95	0.95	0.95	0.95	0.1999999999999995	0.1999999999999995	0.05	Rational	-65	65	-65	65	0
3	10	14	0.95	1.3999999999999995	1.3999999999999995	1.3999999999999995	1.3999999999999995	1	0.5	0.5	1	0.5	0.5	0.5	0.5	0.5	0.5	0.95	0.95	0.95	0.95	0.14999999999999947	0.14999999999999947	0.05	Rational	-70	70	-70	70	0
3	10	15	0.95	1.4499999999999995	1.4499999999999995	1.4499999999999995	1.4499999999999995	1	0.5	0.5	1	0.5	0.5	0.5	0.5	0.5	0.5	0.95	0.95	0.95	0.95	-6.661338147750939E-16	-6.661338147750939E-16	0.05	Rational	-75	75	-75	75	0
3	10	16	0.95	1.3999999999999995	1.3999999999999995	1.3999999999999995	1.3999999999999995	1	0.5	0.5	1	0.5	0.5	0.5	0.5	0.5	0.5	0.95	0.95	0.95	0.95	-0.05000000000000049	-0.05000000000000049	0.05	Rational	-80	80	-80	80	0
3	10	17	0.95	1.4499999999999995	1.4499999999999995	1.4499999999999995	1.4499999999999995	1	0.5	0.5	1	0.5	0.5	0.5	0.5	0.5	0.5	0.95	0.95	0.95	0.95	-0.20000000000000062	-0.20000000000000062	0.05	Rational	-85	85	-85	85	0
3	10	18	0.95	1.3999999999999995	1.3999999999999995	1.3999999999999995	1.3999999999999995	1	0.5	0.5	1	0.5	0.5	0.5	0.5	0.5	0.5	0.95	0.95	0.95	0.95	-0.25000000000000044	-0.25000000000000044	0.05	Rational	-90	90	-90	90	0
3	10	19	0.95	1.3999999999999995	1.3999999999999995	1.3999999999999995	1.3999999999999995	1	0.5	0.5	1	0.5	0.5	0.5	0.5	0.5	0.5	0.95	0.95	0.95	0.95	-0.4000000000000006	-0.4000000000000006	0.05	Rational	-90	90	-90	90	0
3	10	20	0.95	1.3999999999999995	1.3999999999999995	1.3999999999999995	1.3999999999999995	1	0.5	0.5	1	0.5	0.5	0.5	0.5	0.5	0.5	0.95	0.95	0.95	0.95	-0.4000000000000006	-0.4000000000000006	0.05	Rational	-90	90	-90	90	0
3	10	21	0.95	1.3999999999999995	1.3999999999999995	1.3999999999999995	1.3999999999999995	1	0.5	0.5	1	0.5	0.5	0.5	0.5	0.5	0.5	0.95	0.95	0.95	0.95	-0.4000000000000006	-0.4000000000000006	0.05	Rational	-90	90	-90	90	0
3	10	22	0.95	1.3999999999999995	1.3999999999999995	1.3999999999999995	1.3999999999999995	1	0.5	0.5	1	0.5	0.5	0.5	0.5	0.5	0.5	0.95	0.95	0.95	0.95	-0.4000000000000006	-0.4000000000000006	0.05	Rational	-90	90	-90	90	0
3	10	23	0.95	1.3999999999999995	1.3999999999999995	1.3999999999999995	1.3999999999999995	1	0.5	0.5	1	0.5	0.5	0.5	0.5	0.5	0.5	0.95	0.95	0.95	0.95	-0.4000000000000006	-0.4000000000000006	0.05	Rational	-90	90	-90	90	0
3	10	24	0.95	1.3999999999999995	1.3999999999999995	1.3999999999999995	1.3999999999999995	1	0.5	0.5	1	0.5	0.5	0.5	0.5	0.5	0.5	0.95	0.95	0.95	0.95	-0.4000000000000006	-0.4000000000000006	0.05	Rational	-90	90	-90	90	0
3	10	25	0.95	1.3999999999999995	1.3999999999999995	1.3999999999999995	1.3999999999999995	1	0.5	0.5	1	0.5	0.5	0.5	0.5	0.5	0.5	0.95	0.95	0.95	0.95	-0.4000000000000006	-0.4000000000000006	0.05	Rational	-90	90	-90	90	0
3	10	26	0.95	1.3999999999999995	1.3999999999999995	1.3999999999999995	1.3999999999999995	1	0.5	0.5	1	0.5	0.5	0.5	0.5	0.5	0.5	0.95	0.95	0.95	0.95	-0.4000000000000006	-0.4000000000000006	0.05	Rational	-90	90	-90	90	0
3	10	27	0.95	1.3999999999999995	1.3999999999999995	1.3999999999999995	1.3999999999999995	1	0.5	0.5	1	0.5	0.5	0.5	0.5	0.5	0.5	0.95	0.95	0.95	0.95	-0.4000000000000006	-0.4000000000000006	0.05	Rational	-90	90	-90	90	0
3	10	28	0.95	1.3999999999999995	1.3999999999999995	1.3999999999999995	1.3999999999999995	1	0.5	0.5	1	0.5	0.5	0.5	0.5	0.5	0.5	0.95	0.95	0.95	0.95	-0.4000000000000006	-0.4000000000000006	0.05	Rational	-90	90	-90	90	0
3	10	29	0.95	1.3999999999999995	1.3999999999999995	1.3999999999999995	1.3999999999999995	1	0.5	0.5	1	0.5	0.5	0.5	0.5	0.5	0.5	0.95	0.95	0.95	0.95	-0.4000000000000006	-0.4000000000000006	0.05	Rational	-90	90	-90	90	0
3	10	30	0.95	1.3999999999999995	1.3999999999999995	1.3999999999999995	1.3999999999999995	1	0.5	0.5	1	0.5	0.5	0.5	0.5	0.5	0.5	0.95	0.95	0.95	0.95	-0.4000000000000006	-0.4000000000000006	0.05	Rational	-90	90	-90	90	0
3	10	31	0.95	1.3999999999999995	1.3999999999999995	1.3999999999999995	1.3999999999999995	1	0.5	0.5	1	0.5	0.5	0.5	0.5	0.5	0.5	0.95	0.95	0.95	0.95	-0.4000000000000006	-0.4000000000000006	0.05	Rational	-90	90	-90	90	0
3	10	32	0.95	1.3999999999999995	1.3999999999999995	1.3999999999999995	1.3999999999999995	1	0.5	0.5	1	0.5	0.5	0.5	0.5	0.5	0.5	0.95	0.95	0.95	0.95	-0.4000000000000006	-0.4000000000000006	0.05	Rational	-90	90	-90	90	0
3	10	33	0.95	1.3999999999999995	1.3999999999999995	1.3999999999999995	1.3999999999999995	1	0.5	0.5	1	0.5	0.5	0.5	0.5	0.5	0.5	0.95	0.95	0.95	0.95	-0.4000000000000006	-0.4000000000000006	0.05	Rational	-90	90	-90	90	0
3	10	34	0.95	1.3999999999999995	1.3999999999999995	1.3999999999999995	1.3999999999999995	1	0.5	0.5	1	0.5	0.5	0.5	0.5	0.5	0.5	0.95	0.95	0.95	0.95	-0.4000000000000006	-0.4000000000000006	0.05	Rational	-90	90	-90	90	0
3	10	35	0.95	1.3999999999999995	1.3999999999999995	1.3999999999999995	1.3999999999999995	1	0.5	0.5	1	0.5	0.5	0.5	0.5	0.5	0.5	0.95	0.95	0.95	0.95	-0.4000000000000006	-0.4000000000000006	0.05	Rational	-90	90	-90	90	0
3	10	36	0.95	1.3999999999999995	1.3999999999999995	1.3999999999999995	1.3999999999999995	1	0.5	0.5	1	0.5	0.5	0.5	0.5	0.5	0.5	0.95	0.95	0.95	0.95	-0.4000000000000006	-0.4000000000000006	0.05	Rational	-90	90	-90	90	0
3	10	37	0.95	1.3999999999999995	1.3999999999999995	1.3999999999999995	1.3999999999999995	1	0.5	0.5	1	0.5	0.5	0.5	0.5	0.5	0.5	0.95	0.95	0.95	0.95	-0.4000000000000006	-0.4000000000000006	0.05	Rational	-90	90	-90	90	0
3	10	38	0.95	1.3999999999999995	1.3999999999999995	1.3999999999999995	1.3999999999999995	1	0.5	0.5	1	0.5	0.5	0.5	0.5	0.5	0.5	0.95	0.95	0.95	0.95	-0.4000000000000006	-0.4000000000000006	0.05	Rational	-90	90	-90	90	0
3	10	39	0.95	1.3999999999999995	1.3999999999999995	1.3999999999999995	1.3999999999999995	1	0.5	0.5	1	0.5	0.5	0.5	0.5	0.5	0.5	0.95	0.95	0.95	0.95	-0.4000000000000006	-0.4000000000000006	0.05	Rational	-90	90	-90	90	0
3	10	40	0.95	1.3999999999999995	1.3999999999999995	1.3999999999999995	1.3999999999999995	1	0.5	0.5	1	0.5	0.5	0.5	0.5	0.5	0.5	0.95	0.95	0.95	0.95	-0.4000000000000006	-0.4000000000000006	0.05	Rational	-90	90	-90	90	0
3	10	40	0.95	1.3999999999999995	1.3999999999999995	1.3999999999999995	1.3999999999999995	1	0.5	0.5	1	0.5	0.5	0.5	0.5	0.5	0.5	0.95	0.95	0.95	0.95	-0.4000000000000006	-0.4000000000000006	0.05	Rational	-90	90	-90	90	3230.75
1	1	1	0.05	0.1	0.1	0.1	0.1	1	0.5	0.5	1	0.5	0.5	0.5	0.5	0.5	0.5	0.05	0.05	0.05	0.05	0	0	0.1	Rational	5	5	5	5	0
1	1	2	0.05	0.2	0.2	0.2	0.2	1	0.47133757961783	0.52866242038217	1	0.47133757961783	0.52866242038217	0.5	0.5	0.5	0.5	0.05	0.05	0.05	0.05	-0.005732484076433994	0.005732484076434008	0.1	Rational	10	10	10	10	0
1	1	3	0.05	0.30000000000000004	0.30000000000000004	0.30000000000000004	0.30000000000000004	1	0.40764331210191	0.59235668789809	1	0.40764331210191	0.59235668789809	0.5	0.5	0.5	0.5	0.05	0.05	0.05	0.05	-0.036942675159235994	0.03694267515923602	0.1	Rational	15	15	15	15	0
1	1	4	0.05	0.4	0.4	0.4	0.4	1	0.31210191082803	0.68789808917197	1	0.31210191082803	0.68789808917197	0.5	0.5	0.5	0.5	0.05	0.05	0.05	0.05	-0.11273885350318194	0.11273885350318208	0.1	Rational	20	20	20	20	0
1	1	5	0.05	0.5	0.5	0.5	0.5	1	0.18471337579618	0.81528662420382	1	0.18471337579618	0.81528662420382	0.5	0.5	0.5	0.5	0.05	0.05	0.05	0.05	-0.25222929936305605	0.25222929936305605	0.1	Rational	25	25	25	25	0
1	1	6	0.05	0.6	0.6	0.6	0.6	1	0.02547770700637	0.97452229299363	1	0.02547770700637	0.97452229299363	0.5	0.5	0.5	0.5	0.05	0.05	0.05	0.05	-0.47452229299363	0.47452229299363	0.1	Rational	30	30	30	30	0
1	1	7	0.05	0.7	0.7	0.7	0.7	1	0	1	1	0	1	0.5	0.5	0.5	0.5	0.05	0.05	0.05	0.05	-0.6	0.6	0.1	Rational	35	35	35	35	0
1	1	8	0.05	0.7999999999999999	0.7999999999999999	0.7999999999999999	0.7999999999999999	1	0	1	1	0	1	0.5	0.5	0.5	0.5	0.05	0.05	0.05	0.05	-0.7000000000000001	0.6999999999999998	0.1	Rational	40	40	40	40	0
1	1	9	0.05	0.8999999999999999	0.8999999999999999	0.8999999999999999	0.8999999999999999	1	0	1	1	0	1	0.5	0.5	0.5	0.5	0.05	0.05	0.05	0.05	-0.8	0.7999999999999998	0.1	Rational	45	45	45	45	0
1	1	10	0.05	0.9999999999999999	0.9999999999999999	0.9999999999999999	0.9999999999999999	1	0	1	1	0	1	0.5	0.5	0.5	0.5	0.05	0.05	0.05	0.05	-0.9	0.8999999999999998	0.1	Rational	50	50	50	50	0
1	1	11	0.05	1.0999999999999999	1.0999999999999999	1.0999999999999999	1.0999999999999999	1	0	1	1	0	1	0.5	0.5	0.5	0.5	0.05	0.05	0.05	0.05	-1	0.9999999999999998	0.1	Rational	55	55	55	55	0
1	1	12	0.05	1.2	1.2	1.2	1.2	1	0	1	1	0	1	0.5	0.5	0.5	0.5	0.05	0.05	0.05	0.05	-1.1	1.0999999999999996	0.1	Rational	60	60	60	60	0
1	1	13	0.05	1.3	1.3	1.3	1.3	1	0	1	1	0	1	0.5	0.5	0.5	0.5	0.05	0.05	0.05	0.05	-1.2	1.2	0.1	Rational	65	65	65	65	0
1	1	14	0.05	1.4000000000000001	1.4000000000000001	1.4000000000000001	1.4000000000000001	1	0	1	1	0	1	0.5	0.5	0.5	0.5	0.05	0.05	0.05	0.05	-1.3	1.3	0.1	Rational	70	70	70	70	0
1	1	15	0.05	1.5000000000000002	1.5000000000000002	1.5000000000000002	1.5000000000000002	1	0	1	1	0	1	0.5	0.5	0.5	0.5	0.05	0.05	0.05	0.05	-1.4000000000000001	1.4000000000000001	0.1	Rational	75	75	75	75	0
1	1	16	0.05	1.6000000000000003	1.6000000000000003	1.6000000000000003	1.6000000000000003	1	0	1	1	0	1	0.5	0.5	0.5	0.5	0.05	0.05	0.05	0.05	-1.5	1.5000000000000004	0.1	Rational	80	80	80	80	0
1	1	17	0.05	1.7000000000000004	1.7000000000000004	1.7000000000000004	1.7000000000000004	1	0	1	1	0	1	0.5	0.5	0.5	0.5	0.05	0.05	0.05	0.05	-1.6	1.6000000000000005	0.1	Rational	85	85	85	85	0
1	1	18	0.05	1.8000000000000005	1.8000000000000005	1.8000000000000005	1.8000000000000005	1	0	1	1	0	1	0.5	0.5	0.5	0.5	0.05	0.05	0.05	0.05	-1.7	1.7000000000000008	0.1	Rational	90	90	90	90	0
1	1	19	0.05	1.9000000000000006	1.9000000000000006	1.9000000000000006	1.9000000000000006	1	0	1	1	0	1	0.5	0.5	0.5	0.5	0.05	0.05	0.05	0.05	-1.8	1.800000000000001	0.1	Rational	95	95	95	95	0
1	1	20	0.05	2.0000000000000004	2.0000000000000004	2.0000000000000004	2.0000000000000004	1	0	1	1	0	1	0.5	0.5	0.5	0.5	0.05	0.05	0.05	0.05	-1.9000000000000001	1.900000000000001	0.1	Rational	100	100	100	100	0
1	1	21	0.05	2.1000000000000005	2.1000000000000005	2.1000000000000005	2.1000000000000005	1	0	1	1	0	1	0.5	0.5	0.5	0.5	0.05	0.05	0.05	0.05	-2	2.000000000000001	0.1	Rational	105	105	105	105	0
1	1	22	0.05	2.2000000000000006	2.2000000000000006	2.2000000000000006	2.2000000000000006	1	0	1	1	0	1	0.5	0.5	0.5	0.5	0.05	0.05	0.05	0.05	-2.1	2.100000000000001	0.1	Rational	110	110	110	110	0
1	1	23	0.05	2.3000000000000007	2.3000000000000007	2.3000000000000007	2.3000000000000007	1	0	1	1	0	1	0.5	0.5	0.5	0.5	0.05	0.05	0.05	0.05	-2.2	2.200000000000001	0.1	Rational	115	115	115	115	0
1	1	24	0.05	2.400000000000001	2.400000000000001	2.400000000000001	2.400000000000001	1	0	1	1	0	1	0.5	0.5	0.5	0.5	0.05	0.05	0.05	0.05	-2.3000000000000003	2.300000000000001	0.1	Rational	120	120	120	120	0
1	1	25	0.05	2.500000000000001	2.500000000000001	2.500000000000001	2.500000000000001	1	0	1	1	0	1	0.5	0.5	0.5	0.5	0.05	0.05	0.05	0.05	-2.4	2.4000000000000017	0.1	Rational	125	125	125	125	0
1	1	26	0.05	2.600000000000001	2.600000000000001	2.600000000000001	2.600000000000001	1	0	1	1	0	1	0.5	0.5	0.5	0.5	0.05	0.05	0.05	0.05	-2.5	2.5000000000000018	0.1	Rational	130	130	130	130	0
1	1	27	0.05	2.700000000000001	2.700000000000001	2.700000000000001	2.700000000000001	1	0	1	1	0	1	0.5	0.5	0.5	0.5	0.05	0.05	0.05	0.05	-2.6	2.600000000000002	0.1	Rational	135	135	135	135	0
1	1	28	0.05	2.800000000000001	2.800000000000001	2.800000000000001	2.800000000000001	1	0	1	1	0	1	0.5	0.5	0.5	0.5	0.05	0.05	0.05	0.05	-2.7	2.700000000000002	0.1	Rational	140	140	140	140	0
1	1	29	0.05	2.9000000000000012	2.9000000000000012	2.9000000000000012	2.9000000000000012	1	0	1	1	0	1	0.5	0.5	0.5	0.5	0.05	0.05	0.05	0.05	-2.8000000000000003	2.800000000000002	0.1	Rational	145	145	145	145	0
1	1	30	0.05	3.0000000000000013	3.0000000000000013	3.0000000000000013	3.0000000000000013	1	0	1	1	0	1	0.5	0.5	0.5	0.5	0.05	0.05	0.05	0.05	-2.9	2.9000000000000026	0.1	Rational	150	150	150	150	0
1	1	31	0.05	3.1000000000000014	3.1000000000000014	3.1000000000000014	3.1000000000000014	1	0	1	1	0	1	0.5	0.5	0.5	0.5	0.05	0.05	0.05	0.05	-3	3.0000000000000027	0.1	Rational	155	155	155	155	0
1	1	32	0.05	3.2000000000000015	3.2000000000000015	3.2000000000000015	3.2000000000000015	1	0	1	1	0	1	0.5	0.5	0.5	0.5	0.05	0.05	0.05	0.05	-3.1	3.1000000000000028	0.1	Rational	160	160	160	160	0
1	1	33	0.05	3.3000000000000016	3.3000000000000016	3.3000000000000016	3.3000000000000016	1	0	1	1	0	1	0.5	0.5	0.5	0.5	0.05	0.05	0.05	0.05	-3.2	3.200000000000003	0.1	Rational	165	165	165	165	0
1	1	34	0.05	3.4000000000000017	3.4000000000000017	3.4000000000000017	3.4000000000000017	1	0	1	1	0	1	0.5	0.5	0.5	0.5	0.05	0.05	0.05	0.05	-3.3000000000000003	3.300000000000003	0.1	Rational	170	170	170	170	0
1	1	35	0.05	3.5000000000000018	3.5000000000000018	3.5000000000000018	3.5000000000000018	1	0	1	1	0	1	0.5	0.5	0.5	0.5	0.05	0.05	0.05	0.05	-3.4	3.4000000000000035	0.1	Rational	175	175	175	175	0
1	1	36	0.05	3.600000000000002	3.600000000000002	3.600000000000002	3.600000000000002	1	0	1	1	0	1	0.5	0.5	0.5	0.5	0.05	0.05	0.05	0.05	-3.5	3.5000000000000036	0.1	Rational	180	180	180	180	0
1	1	37	0.05	3.700000000000002	3.700000000000002	3.700000000000002	3.700000000000002	1	0	1	1	0	1	0.5	0.5	0.5	0.5	0.05	0.05	0.05	0.05	-3.6	3.6000000000000036	0.1	Rational	185	185	185	185	0
1	1	38	0.05	3.800000000000002	3.800000000000002	3.800000000000002	3.800000000000002	1	0	1	1	0	1	0.5	0.5	0.5	0.5	0.05	0.05	0.05	0.05	-3.7	3.7000000000000037	0.1	Rational	190	190	190	190	0
1	1	39	0.05	3.900000000000002	3.900000000000002	3.900000000000002	3.900000000000002	1	0	1	1	0	1	0.5	0.5	0.5	0.5	0.05	0.05	0.05	0.05	-3.8000000000000003	3.800000000000004	0.1	Rational	195	195	195	195	0
1	1	40	0.05	4.000000000000002	4.000000000000002	4.000000000000002	4.000000000000002	1	0	1	1	0	1	0.5	0.5	0.5	0.5	0.05	0.05	0.05	0.05	-3.9	3.9000000000000044	0.1	Rational	200	200	200	200	0
1	1	40	0.05	4.000000000000002	4.000000000000002	4.000000000000002	4.000000000000002	1	0	1	1	0	1	0.5	0.5	0.5	0.5	0.05	0.05	0.05	0.05	-3.9	3.9000000000000044	0.1	Rational	200	200	200	200	5392.950000000032
1	2	1	0.15000000000000002	0.1	0.1	0.1	0.1	1	0.5	0.5	1	0.5	0.5	0.5	0.5	0.5	0.5	0.15000000000000002	0.15000000000000002	0.15000000000000002	0.15000000000000002	0	0	0.1	Rational	5	5	5	5	0
1	2	2	0.15000000000000002	0.2	0.2	0.2	0.2	1	0.47133757961783	0.52866242038217	1	0.47133757961783	0.52866242038217	0.5	0.5	0.5	0.5	0.15000000000000002	0.15000000000000002	0.15000000000000002	0.15000000000000002	-0.005732484076433994	0.005732484076434008	0.1	Rational	10	10	10	10	0
1	2	3	0.15000000000000002	0.30000000000000004	0.30000000000000004	0.30000000000000004	0.30000000000000004	1	0.40764331210191	0.59235668789809	1	0.40764331210191	0.59235668789809	0.5	0.5	0.5	0.5	0.15000000000000002	0.15000000000000002	0.15000000000000002	0.15000000000000002	-0.036942675159235994	0.03694267515923602	0.1	Rational	15	15	15	15	0
1	2	4	0.15000000000000002	0.4	0.4	0.4	0.4	1	0.31210191082803	0.68789808917197	1	0.31210191082803	0.68789808917197	0.5	0.5	0.5	0.5	0.15000000000000002	0.15000000000000002	0.15000000000000002	0.15000000000000002	-0.11273885350318194	0.11273885350318208	0.1	Rational	20	20	20	20	0
1	2	5	0.15000000000000002	0.5	0.5	0.5	0.5	1	0.18471337579618	0.81528662420382	1	0.18471337579618	0.81528662420382	0.5	0.5	0.5	0.5	0.15000000000000002	0.15000000000000002	0.15000000000000002	0.15000000000000002	-0.25222929936305605	0.25222929936305605	0.1	Rational	25	25	25	25	0
1	2	6	0.15000000000000002	0.6	0.6	0.6	0.6	1	0.02547770700637	0.97452229299363	1	0.02547770700637	0.97452229299363	0.5	0.5	0.5	0.5	0.15000000000000002	0.15000000000000002	0.15000000000000002	0.15000000000000002	-0.47452229299363	0.47452229299363	0.1	Rational	30	30	30	30	0
1	2	7	0.15000000000000002	0.7	0.7	0.7	0.7	1	0	1	1	0	1	0.5	0.5	0.5	0.5	0.15000000000000002	0.15000000000000002	0.15000000000000002	0.15000000000000002	-0.6	0.6	0.1	Rational	35	35	35	35	0
1	2	8	0.15000000000000002	0.7999999999999999	0.7999999999999999	0.7999999999999999	0.7999999999999999	1	0	1	1	0	1	0.5	0.5	0.5	0.5	0.15000000000000002	0.15000000000000002	0.15000000000000002	0.15000000000000002	-0.7000000000000001	0.6999999999999998	0.1	Rational	40	35	40	35	0
1	2	9	0.15000000000000002	0.8999999999999999	0.8999999999999999	0.8999999999999999	0.8999999999999999	1	1	0	1	1	0	0.5	0.5	0.5	0.5	0.15000000000000002	0.15000000000000002	0.15000000000000002	0.15000000000000002	0.7999999999999998	-0.7000000000000001	0.1	Rational	40	40	40	40	0
1	2	10	0.15000000000000002	0.9999999999999999	0.9999999999999999	0.9999999999999999	0.9999999999999999	1	0	1	1	0	1	0.5	0.5	0.5	0.5	0.15000000000000002	0.15000000000000002	0.15000000000000002	0.15000000000000002	-0.8	0.9999999999999998	0.1	Rational	45	40	45	40	0
1	2	11	0.15000000000000002	1.0999999999999999	1.0999999999999999	1.0999999999999999	1.0999999999999999	1	1	0	1	1	0	0.5	0.5	0.5	0.5	0.15000000000000002	0.15000000000000002	0.15000000000000002	0.15000000000000002	1.0999999999999996	-0.8	0.1	Rational	45	45	45	45	0
1	2	12	0.15000000000000002	1.2	1.2	1.2	1.2	1	0	1	1	0	1	0.5	0.5	0.5	0.5	0.15000000000000002	0.15000000000000002	0.15000000000000002	0.15000000000000002	-0.9	1.2999999999999998	0.1	Rational	50	45	50	45	0
1	2	13	0.15000000000000002	1.3	1.3	1.3	1.3	1	1	0	1	1	0	0.5	0.5	0.5	0.5	0.15000000000000002	0.15000000000000002	0.15000000000000002	0.15000000000000002	1.4	-0.9	0.1	Rational	50	50	50	50	0
1	2	14	0.15000000000000002	1.4000000000000001	1.4000000000000001	1.4000000000000001	1.4000000000000001	1	0	1	1	0	1	0.5	0.5	0.5	0.5	0.15000000000000002	0.15000000000000002	0.15000000000000002	0.15000000000000002	-1	1.6	0.1	Rational	55	50	55	50	0
1	2	15	0.15000000000000002	1.5000000000000002	1.5000000000000002	1.5000000000000002	1.5000000000000002	1	1	0	1	1	0	0.5	0.5	0.5	0.5	0.15000000000000002	0.15000000000000002	0.15000000000000002	0.15000000000000002	1.7000000000000002	-1	0.1	Rational	55	55	55	55	0
1	2	16	0.15000000000000002	1.6000000000000003	1.6000000000000003	1.6000000000000003	1.6000000000000003	1	0	1	1	0	1	0.5	0.5	0.5	0.5	0.15000000000000002	0.15000000000000002	0.15000000000000002	0.15000000000000002	-1.1	1.9000000000000004	0.1	Rational	60	55	60	55	0
1	2	17	0.15000000000000002	1.7000000000000004	1.7000000000000004	1.7000000000000004	1.7000000000000004	1	1	0	1	1	0	0.5	0.5	0.5	0.5	0.15000000000000002	0.15000000000000002	0.15000000000000002	0.15000000000000002	2.000000000000001	-1.1	0.1	Rational	60	60	60	60	0
1	2	18	0.15000000000000002	1.8000000000000005	1.8000000000000005	1.8000000000000005	1.8000000000000005	1	0	1	1	0	1	0.5	0.5	0.5	0.5	0.15000000000000002	0.15000000000000002	0.15000000000000002	0.15000000000000002	-1.2	2.200000000000001	0.1	Rational	65	60	65	60	0
1	2	19	0.15000000000000002	1.9000000000000006	1.9000000000000006	1.9000000000000006	1.9000000000000006	1	1	0	1	1	0	0.5	0.5	0.5	0.5	0.15000000000000002	0.15000000000000002	0.15000000000000002	0.15000000000000002	2.3000000000000007	-1.2	0.1	Rational	65	65	65	65	0
1	2	20	0.15000000000000002	2.0000000000000004	2.0000000000000004	2.0000000000000004	2.0000000000000004	1	0	1	1	0	1	0.5	0.5	0.5	0.5	0.15000000000000002	0.15000000000000002	0.15000000000000002	0.15000000000000002	-1.3	2.500000000000001	0.1	Rational	70	65	70	65	0
1	2	21	0.15000000000000002	2.1000000000000005	2.1000000000000005	2.1000000000000005	2.1000000000000005	1	1	0	1	1	0	0.5	0.5	0.5	0.5	0.15000000000000002	0.15000000000000002	0.15000000000000002	0.15000000000000002	2.6000000000000005	-1.3	0.1	Rational	70	70	70	70	0
1	2	22	0.15000000000000002	2.2000000000000006	2.2000000000000006	2.2000000000000006	2.2000000000000006	1	0	1	1	0	1	0.5	0.5	0.5	0.5	0.15000000000000002	0.15000000000000002	0.15000000000000002	0.15000000000000002	-1.4000000000000001	2.8000000000000007	0.1	Rational	75	70	75	70	0
1	2	23	0.15000000000000002	2.3000000000000007	2.3000000000000007	2.3000000000000007	2.3000000000000007	1	1	0	1	1	0	0.5	0.5	0.5	0.5	0.15000000000000002	0.15000000000000002	0.15000000000000002	0.15000000000000002	2.9000000000000012	-1.4000000000000001	0.1	Rational	75	75	75	75	0
1	2	24	0.15000000000000002	2.400000000000001	2.400000000000001	2.400000000000001	2.400000000000001	1	0	1	1	0	1	0.5	0.5	0.5	0.5	0.15000000000000002	0.15000000000000002	0.15000000000000002	0.15000000000000002	-1.5	3.1000000000000014	0.1	Rational	80	75	80	75	0
1	2	25	0.15000000000000002	2.500000000000001	2.500000000000001	2.500000000000001	2.500000000000001	1	1	0	1	1	0	0.5	0.5	0.5	0.5	0.15000000000000002	0.15000000000000002	0.15000000000000002	0.15000000000000002	3.2000000000000015	-1.5	0.1	Rational	80	80	80	80	0
1	2	26	0.15000000000000002	2.600000000000001	2.600000000000001	2.600000000000001	2.600000000000001	1	0	1	1	0	1	0.5	0.5	0.5	0.5	0.15000000000000002	0.15000000000000002	0.15000000000000002	0.15000000000000002	-1.6	3.4000000000000017	0.1	Rational	85	80	85	80	0
1	2	27	0.15000000000000002	2.700000000000001	2.700000000000001	2.700000000000001	2.700000000000001	1	1	0	1	1	0	0.5	0.5	0.5	0.5	0.15000000000000002	0.15000000000000002	0.15000000000000002	0.15000000000000002	3.5000000000000018	-1.6	0.1	Rational	85	85	85	85	0
1	2	28	0.15000000000000002	2.800000000000001	2.800000000000001	2.800000000000001	2.800000000000001	1	0	1	1	0	1	0.5	0.5	0.5	0.5	0.15000000000000002	0.15000000000000002	0.15000000000000002	0.15000000000000002	-1.7	3.700000000000002	0.1	Rational	90	85	90	85	0
1	2	29	0.15000000000000002	2.9000000000000012	2.9000000000000012	2.9000000000000012	2.9000000000000012	1	1	0	1	1	0	0.5	0.5	0.5	0.5	0.15000000000000002	0.15000000000000002	0.15000000000000002	0.15000000000000002	3.8000000000000025	-1.7	0.1	Rational	90	90	90	90	0
1	2	30	0.15000000000000002	3.0000000000000013	3.0000000000000013	3.0000000000000013	3.0000000000000013	1	0	1	1	0	1	0.5	0.5	0.5	0.5	0.15000000000000002	0.15000000000000002	0.15000000000000002	0.15000000000000002	-1.8	4.000000000000003	0.1	Rational	95	90	95	90	0
1	2	31	0.15000000000000002	3.1000000000000014	3.1000000000000014	3.1000000000000014	3.1000000000000014	1	1	0	1	1	0	0.5	0.5	0.5	0.5	0.15000000000000002	0.15000000000000002	0.15000000000000002	0.15000000000000002	4.100000000000002	-1.8	0.1	Rational	95	95	95	95	0
1	2	32	0.15000000000000002	3.2000000000000015	3.2000000000000015	3.2000000000000015	3.2000000000000015	1	0	1	1	0	1	0.5	0.5	0.5	0.5	0.15000000000000002	0.15000000000000002	0.15000000000000002	0.15000000000000002	-1.9000000000000001	4.3000000000000025	0.1	Rational	100	95	100	95	0
1	2	33	0.15000000000000002	3.3000000000000016	3.3000000000000016	3.3000000000000016	3.3000000000000016	1	1	0	1	1	0	0.5	0.5	0.5	0.5	0.15000000000000002	0.15000000000000002	0.15000000000000002	0.15000000000000002	4.400000000000003	-1.9000000000000001	0.1	Rational	100	100	100	100	0
1	2	34	0.15000000000000002	3.4000000000000017	3.4000000000000017	3.4000000000000017	3.4000000000000017	1	0	1	1	0	1	0.5	0.5	0.5	0.5	0.15000000000000002	0.15000000000000002	0.15000000000000002	0.15000000000000002	-2	4.600000000000003	0.1	Rational	105	100	105	100	0
1	2	35	0.15000000000000002	3.5000000000000018	3.5000000000000018	3.5000000000000018	3.5000000000000018	1	1	0	1	1	0	0.5	0.5	0.5	0.5	0.15000000000000002	0.15000000000000002	0.15000000000000002	0.15000000000000002	4.700000000000003	-2	0.1	Rational	105	105	105	105	0
1	2	36	0.15000000000000002	3.600000000000002	3.600000000000002	3.600000000000002	3.600000000000002	1	0	1	1	0	1	0.5	0.5	0.5	0.5	0.15000000000000002	0.15000000000000002	0.15000000000000002	0.15000000000000002	-2.1	4.900000000000004	0.1	Rational	110	105	110	105	0
1	2	37	0.15000000000000002	3.700000000000002	3.700000000000002	3.700000000000002	3.700000000000002	1	1	0	1	1	0	0.5	0.5	0.5	0.5	0.15000000000000002	0.15000000000000002	0.15000000000000002	0.15000000000000002	5.0000000000000036	-2.1	0.1	Rational	110	110	110	110	0
1	2	38	0.15000000000000002	3.800000000000002	3.800000000000002	3.800000000000002	3.800000000000002	1	0	1	1	0	1	0.5	0.5	0.5	0.5	0.15000000000000002	0.15000000000000002	0.15000000000000002	0.15000000000000002	-2.2	5.200000000000004	0.1	Rational	115	110	115	110	0
1	2	39	0.15000000000000002	3.900000000000002	3.900000000000002	3.900000000000002	3.900000000000002	1	1	0	1	1	0	0.5	0.5	0.5	0.5	0.15000000000000002	0.15000000000000002	0.15000000000000002	0.15000000000000002	5.300000000000004	-2.2	0.1	Rational	115	115	115	115	0
1	2	40	0.15000000000000002	4.000000000000002	4.000000000000002	4.000000000000002	4.000000000000002	1	0	1	1	0	1	0.5	0.5	0.5	0.5	0.15000000000000002	0.15000000000000002	0.15000000000000002	0.15000000000000002	-2.3000000000000003	5.5000000000000036	0.1	Rational	120	115	120	115	0
1	2	40	0.15000000000000002	4.000000000000002	4.000000000000002	4.000000000000002	4.000000000000002	1	0	1	1	0	1	0.5	0.5	0.5	0.5	0.15000000000000002	0.15000000000000002	0.15000000000000002	0.15000000000000002	-2.3000000000000003	5.5000000000000036	0.1	Rational	120	115	120	115	2928.0499999999897
1	3	1	0.25	0.1	0.1	0.1	0.1	1	0.5	0.5	1	0.5	0.5	0.5	0.5	0.5	0.5	0.25	0.25	0.25	0.25	0	0	0.1	Rational	5	5	5	5	0
1	3	2	0.25	0.2	0.2	0.2	0.2	1	0.47133757961783	0.52866242038217	1	0.47133757961783	0.52866242038217	0.5	0.5	0.5	0.5	0.25	0.25	0.25	0.25	-0.005732484076433994	0.005732484076434008	0.1	Rational	10	10	10	10	0
1	3	3	0.25	0.30000000000000004	0.30000000000000004	0.30000000000000004	0.30000000000000004	1	0.40764331210191	0.59235668789809	1	0.40764331210191	0.59235668789809	0.5	0.5	0.5	0.5	0.25	0.25	0.25	0.25	-0.036942675159235994	0.03694267515923602	0.1	Rational	15	15	15	15	0
1	3	4	0.25	0.4	0.4	0.4	0.4	1	0.31210191082803	0.68789808917197	1	0.31210191082803	0.68789808917197	0.5	0.5	0.5	0.5	0.25	0.25	0.25	0.25	-0.11273885350318194	0.11273885350318208	0.1	Rational	20	20	20	20	0
1	3	5	0.25	0.5	0.5	0.5	0.5	1	0.18471337579618	0.81528662420382	1	0.18471337579618	0.81528662420382	0.5	0.5	0.5	0.5	0.25	0.25	0.25	0.25	-0.25222929936305605	0.25222929936305605	0.1	Rational	25	25	25	25	0
1	3	6	0.25	0.6	0.6	0.6	0.6	1	0.02547770700637	0.97452229299363	1	0.02547770700637	0.97452229299363	0.5	0.5	0.5	0.5	0.25	0.25	0.25	0.25	-0.47452229299363	0.47452229299363	0.1	Rational	30	30	30	30	0
1	3	7	0.25	0.7	0.7	0.7	0.7	1	0	1	1	0	1	0.5	0.5	0.5	0.5	0.25	0.25	0.25	0.25	-0.6	0.6	0.1	Rational	35	30	35	30	0
1	3	8	0.25	0.7999999999999999	0.7999999999999999	0.7999999999999999	0.7999999999999999	1	1	0	1	1	0	0.5	0.5	0.5	0.5	0.25	0.25	0.25	0.25	0.6999999999999998	-0.6	0.1	Rational	35	35	35	35	0
1	3	9	0.25	0.8999999999999999	0.8999999999999999	0.8999999999999999	0.8999999999999999	1	0	1	1	0	1	0.5	0.5	0.5	0.5	0.25	0.25	0.25	0.25	-0.7000000000000001	0.8999999999999998	0.1	Rational	40	35	40	35	0
1	3	10	0.25	0.9999999999999999	0.9999999999999999	0.9999999999999999	0.9999999999999999	1	1	0	1	1	0	0.5	0.5	0.5	0.5	0.25	0.25	0.25	0.25	0.9999999999999998	-0.7000000000000001	0.1	Rational	40	40	40	40	0
1	3	11	0.25	1.0999999999999999	1.0999999999999999	1.0999999999999999	1.0999999999999999	1	0	1	1	0	1	0.5	0.5	0.5	0.5	0.25	0.25	0.25	0.25	-0.8	1.1999999999999997	0.1	Rational	45	40	45	40	0
1	3	12	0.25	1.2	1.2	1.2	1.2	1	1	0	1	1	0	0.5	0.5	0.5	0.5	0.25	0.25	0.25	0.25	1.2999999999999998	-0.8	0.1	Rational	45	45	45	45	0
1	3	13	0.25	1.3	1.3	1.3	1.3	1	0	1	1	0	1	0.5	0.5	0.5	0.5	0.25	0.25	0.25	0.25	-0.9	1.5	0.1	Rational	50	45	50	45	0
1	3	14	0.25	1.4000000000000001	1.4000000000000001	1.4000000000000001	1.4000000000000001	1	1	0	1	1	0	0.5	0.5	0.5	0.5	0.25	0.25	0.25	0.25	1.6	-0.9	0.1	Rational	50	50	50	50	0
1	3	15	0.25	1.5000000000000002	1.5000000000000002	1.5000000000000002	1.5000000000000002	1	0	1	1	0	1	0.5	0.5	0.5	0.5	0.25	0.25	0.25	0.25	-1	1.8000000000000003	0.1	Rational	55	50	55	50	0
1	3	16	0.25	1.6000000000000003	1.6000000000000003	1.6000000000000003	1.6000000000000003	1	1	0	1	1	0	0.5	0.5	0.5	0.5	0.25	0.25	0.25	0.25	1.9000000000000004	-1	0.1	Rational	55	55	55	55	0
1	3	17	0.25	1.7000000000000004	1.7000000000000004	1.7000000000000004	1.7000000000000004	1	0	1	1	0	1	0.5	0.5	0.5	0.5	0.25	0.25	0.25	0.25	-1.1	2.1000000000000005	0.1	Rational	60	55	60	55	0
1	3	18	0.25	1.8000000000000005	1.8000000000000005	1.8000000000000005	1.8000000000000005	1	1	0	1	1	0	0.5	0.5	0.5	0.5	0.25	0.25	0.25	0.25	2.200000000000001	-1.1	0.1	Rational	60	60	60	60	0
1	3	19	0.25	1.9000000000000006	1.9000000000000006	1.9000000000000006	1.9000000000000006	1	0	1	1	0	1	0.5	0.5	0.5	0.5	0.25	0.25	0.25	0.25	-1.2	2.4000000000000012	0.1	Rational	65	60	65	60	0
1	3	20	0.25	2.0000000000000004	2.0000000000000004	2.0000000000000004	2.0000000000000004	1	1	0	1	1	0	0.5	0.5	0.5	0.5	0.25	0.25	0.25	0.25	2.500000000000001	-1.2	0.1	Rational	65	65	65	65	0
1	3	21	0.25	2.1000000000000005	2.1000000000000005	2.1000000000000005	2.1000000000000005	1	0	1	1	0	1	0.5	0.5	0.5	0.5	0.25	0.25	0.25	0.25	-1.3	2.700000000000001	0.1	Rational	70	65	70	65	0
1	3	22	0.25	2.2000000000000006	2.2000000000000006	2.2000000000000006	2.2000000000000006	1	1	0	1	1	0	0.5	0.5	0.5	0.5	0.25	0.25	0.25	0.25	2.8000000000000007	-1.3	0.1	Rational	70	70	70	70	0
1	3	23	0.25	2.3000000000000007	2.3000000000000007	2.3000000000000007	2.3000000000000007	1	0	1	1	0	1	0.5	0.5	0.5	0.5	0.25	0.25	0.25	0.25	-1.4000000000000001	3.000000000000001	0.1	Rational	75	70	75	70	0
1	3	24	0.25	2.400000000000001	2.400000000000001	2.400000000000001	2.400000000000001	1	1	0	1	1	0	0.5	0.5	0.5	0.5	0.25	0.25	0.25	0.25	3.1000000000000014	-1.4000000000000001	0.1	Rational	75	75	75	75	0
1	3	25	0.25	2.500000000000001	2.500000000000001	2.500000000000001	2.500000000000001	1	0	1	1	0	1	0.5	0.5	0.5	0.5	0.25	0.25	0.25	0.25	-1.5	3.3000000000000016	0.1	Rational	80	75	80	75	0
1	3	26	0.25	2.600000000000001	2.600000000000001	2.600000000000001	2.600000000000001	1	1	0	1	1	0	0.5	0.5	0.5	0.5	0.25	0.25	0.25	0.25	3.4000000000000017	-1.5	0.1	Rational	80	80	80	80	0
1	3	27	0.25	2.700000000000001	2.700000000000001	2.700000000000001	2.700000000000001	1	0	1	1	0	1	0.5	0.5	0.5	0.5	0.25	0.25	0.25	0.25	-1.6	3.600000000000002	0.1	Rational	85	80	85	80	0
1	3	28	0.25	2.800000000000001	2.800000000000001	2.800000000000001	2.800000000000001	1	1	0	1	1	0	0.5	0.5	0.5	0.5	0.25	0.25	0.25	0.25	3.700000000000002	-1.6	0.1	Rational	85	85	85	85	0
1	3	29	0.25	2.9000000000000012	2.9000000000000012	2.9000000000000012	2.9000000000000012	1	0	1	1	0	1	0.5	0.5	0.5	0.5	0.25	0.25	0.25	0.25	-1.7	3.900000000000002	0.1	Rational	90	85	90	85	0
1	3	30	0.25	3.0000000000000013	3.0000000000000013	3.0000000000000013	3.0000000000000013	1	1	0	1	1	0	0.5	0.5	0.5	0.5	0.25	0.25	0.25	0.25	4.000000000000003	-1.7	0.1	Rational	90	90	90	90	0
1	3	31	0.25	3.1000000000000014	3.1000000000000014	3.1000000000000014	3.1000000000000014	1	0	1	1	0	1	0.5	0.5	0.5	0.5	0.25	0.25	0.25	0.25	-1.8	4.200000000000003	0.1	Rational	95	90	95	90	0
1	3	32	0.25	3.2000000000000015	3.2000000000000015	3.2000000000000015	3.2000000000000015	1	1	0	1	1	0	0.5	0.5	0.5	0.5	0.25	0.25	0.25	0.25	4.3000000000000025	-1.8	0.1	Rational	95	95	95	95	0
1	3	33	0.25	3.3000000000000016	3.3000000000000016	3.3000000000000016	3.3000000000000016	1	0	1	1	0	1	0.5	0.5	0.5	0.5	0.25	0.25	0.25	0.25	-1.9000000000000001	4.500000000000003	0.1	Rational	100	95	100	95	0
1	3	34	0.25	3.4000000000000017	3.4000000000000017	3.4000000000000017	3.4000000000000017	1	1	0	1	1	0	0.5	0.5	0.5	0.5	0.25	0.25	0.25	0.25	4.600000000000003	-1.9000000000000001	0.1	Rational	100	100	100	100	0
1	3	35	0.25	3.5000000000000018	3.5000000000000018	3.5000000000000018	3.5000000000000018	1	0	1	1	0	1	0.5	0.5	0.5	0.5	0.25	0.25	0.25	0.25	-2	4.800000000000003	0.1	Rational	105	100	105	100	0
1	3	36	0.25	3.600000000000002	3.600000000000002	3.600000000000002	3.600000000000002	1	1	0	1	1	0	0.5	0.5	0.5	0.5	0.25	0.25	0.25	0.25	4.900000000000004	-2	0.1	Rational	105	105	105	105	0
1	3	37	0.25	3.700000000000002	3.700000000000002	3.700000000000002	3.700000000000002	1	0	1	1	0	1	0.5	0.5	0.5	0.5	0.25	0.25	0.25	0.25	-2.1	5.100000000000003	0.1	Rational	110	105	110	105	0
1	3	38	0.25	3.800000000000002	3.800000000000002	3.800000000000002	3.800000000000002	1	1	0	1	1	0	0.5	0.5	0.5	0.5	0.25	0.25	0.25	0.25	5.200000000000004	-2.1	0.1	Rational	110	110	110	110	0
1	3	39	0.25	3.900000000000002	3.900000000000002	3.900000000000002	3.900000000000002	1	0	1	1	0	1	0.5	0.5	0.5	0.5	0.25	0.25	0.25	0.25	-2.2	5.400000000000004	0.1	Rational	115	110	115	110	0
1	3	40	0.25	4.000000000000002	4.000000000000002	4.000000000000002	4.000000000000002	1	1	0	1	1	0	0.5	0.5	0.5	0.5	0.25	0.25	0.25	0.25	5.5000000000000036	-2.2	0.1	Rational	115	115	115	115	0
1	3	40	0.25	4.000000000000002	4.000000000000002	4.000000000000002	4.000000000000002	1	1	0	1	1	0	0.5	0.5	0.5	0.5	0.25	0.25	0.25	0.25	5.5000000000000036	-2.2	0.1	Rational	115	115	115	115	2896.6499999999833
1	4	1	0.35	0.1	0.1	0.1	0.1	1	0.5	0.5	1	0.5	0.5	0.5	0.5	0.5	0.5	0.35	0.35	0.35	0.35	0	0	0.1	Rational	5	5	5	5	0
1	4	2	0.35	0.2	0.2	0.2	0.2	1	0.47133757961783	0.52866242038217	1	0.47133757961783	0.52866242038217	0.5	0.5	0.5	0.5	0.35	0.35	0.35	0.35	-0.005732484076433994	0.005732484076434008	0.1	Rational	10	10	10	10	0
1	4	3	0.35	0.30000000000000004	0.30000000000000004	0.30000000000000004	0.30000000000000004	1	0.40764331210191	0.59235668789809	1	0.40764331210191	0.59235668789809	0.5	0.5	0.5	0.5	0.35	0.35	0.35	0.35	-0.036942675159235994	0.03694267515923602	0.1	Rational	15	15	15	15	0
1	4	4	0.35	0.4	0.4	0.4	0.4	1	0.31210191082803	0.68789808917197	1	0.31210191082803	0.68789808917197	0.5	0.5	0.5	0.5	0.35	0.35	0.35	0.35	-0.11273885350318194	0.11273885350318208	0.1	Rational	20	20	20	20	0
1	4	5	0.35	0.5	0.5	0.5	0.5	1	0.18471337579618	0.81528662420382	1	0.18471337579618	0.81528662420382	0.5	0.5	0.5	0.5	0.35	0.35	0.35	0.35	-0.25222929936305605	0.25222929936305605	0.1	Rational	25	25	25	25	0
1	4	6	0.35	0.6	0.6	0.6	0.6	1	0.02547770700637	0.97452229299363	1	0.02547770700637	0.97452229299363	0.5	0.5	0.5	0.5	0.35	0.35	0.35	0.35	-0.47452229299363	0.47452229299363	0.1	Rational	30	30	30	30	0
1	4	7	0.35	0.7	0.7	0.7	0.7	1	0	1	1	0	1	0.5	0.5	0.5	0.5	0.35	0.35	0.35	0.35	-0.6	0.6	0.1	Rational	35	30	35	30	0
1	4	8	0.35	0.7999999999999999	0.7999999999999999	0.7999999999999999	0.7999999999999999	1	1	0	1	1	0	0.5	0.5	0.5	0.5	0.35	0.35	0.35	0.35	0.6999999999999998	-0.6	0.1	Rational	35	35	35	35	0
1	4	9	0.35	0.8999999999999999	0.8999999999999999	0.8999999999999999	0.8999999999999999	1	0	1	1	0	1	0.5	0.5	0.5	0.5	0.35	0.35	0.35	0.35	-0.7000000000000001	0.8999999999999998	0.1	Rational	40	35	40	35	0
1	4	10	0.35	0.9999999999999999	0.9999999999999999	0.9999999999999999	0.9999999999999999	1	1	0	1	1	0	0.5	0.5	0.5	0.5	0.35	0.35	0.35	0.35	0.9999999999999998	-0.7000000000000001	0.1	Rational	40	40	40	40	0
1	4	11	0.35	1.0999999999999999	1.0999999999999999	1.0999999999999999	1.0999999999999999	1	0	1	1	0	1	0.5	0.5	0.5	0.5	0.35	0.35	0.35	0.35	-0.8	1.1999999999999997	0.1	Rational	45	40	45	40	0
1	4	12	0.35	1.2	1.2	1.2	1.2	1	1	0	1	1	0	0.5	0.5	0.5	0.5	0.35	0.35	0.35	0.35	1.2999999999999998	-0.8	0.1	Rational	45	45	45	45	0
1	4	13	0.35	1.3	1.3	1.3	1.3	1	0	1	1	0	1	0.5	0.5	0.5	0.5	0.35	0.35	0.35	0.35	-0.9	1.5	0.1	Rational	50	45	50	45	0
1	4	14	0.35	1.4000000000000001	1.4000000000000001	1.4000000000000001	1.4000000000000001	1	1	0	1	1	0	0.5	0.5	0.5	0.5	0.35	0.35	0.35	0.35	1.6	-0.9	0.1	Rational	50	50	50	50	0
1	4	15	0.35	1.5000000000000002	1.5000000000000002	1.5000000000000002	1.5000000000000002	1	0	1	1	0	1	0.5	0.5	0.5	0.5	0.35	0.35	0.35	0.35	-1	1.8000000000000003	0.1	Rational	55	50	55	50	0
1	4	16	0.35	1.6000000000000003	1.6000000000000003	1.6000000000000003	1.6000000000000003	1	1	0	1	1	0	0.5	0.5	0.5	0.5	0.35	0.35	0.35	0.35	1.9000000000000004	-1	0.1	Rational	55	55	55	55	0
1	4	17	0.35	1.7000000000000004	1.7000000000000004	1.7000000000000004	1.7000000000000004	1	0	1	1	0	1	0.5	0.5	0.5	0.5	0.35	0.35	0.35	0.35	-1.1	2.1000000000000005	0.1	Rational	60	55	60	55	0
1	4	18	0.35	1.8000000000000005	1.8000000000000005	1.8000000000000005	1.8000000000000005	1	1	0	1	1	0	0.5	0.5	0.5	0.5	0.35	0.35	0.35	0.35	2.200000000000001	-1.1	0.1	Rational	60	60	60	60	0
1	4	19	0.35	1.9000000000000006	1.9000000000000006	1.9000000000000006	1.9000000000000006	1	0	1	1	0	1	0.5	0.5	0.5	0.5	0.35	0.35	0.35	0.35	-1.2	2.4000000000000012	0.1	Rational	65	60	65	60	0
1	4	20	0.35	2.0000000000000004	2.0000000000000004	2.0000000000000004	2.0000000000000004	1	1	0	1	1	0	0.5	0.5	0.5	0.5	0.35	0.35	0.35	0.35	2.500000000000001	-1.2	0.1	Rational	65	65	65	65	0
1	4	21	0.35	2.1000000000000005	2.1000000000000005	2.1000000000000005	2.1000000000000005	1	0	1	1	0	1	0.5	0.5	0.5	0.5	0.35	0.35	0.35	0.35	-1.3	2.700000000000001	0.1	Rational	70	65	70	65	0
1	4	22	0.35	2.2000000000000006	2.2000000000000006	2.2000000000000006	2.2000000000000006	1	1	0	1	1	0	0.5	0.5	0.5	0.5	0.35	0.35	0.35	0.35	2.8000000000000007	-1.3	0.1	Rational	70	70	70	70	0
1	4	23	0.35	2.3000000000000007	2.3000000000000007	2.3000000000000007	2.3000000000000007	1	0	1	1	0	1	0.5	0.5	0.5	0.5	0.35	0.35	0.35	0.35	-1.4000000000000001	3.000000000000001	0.1	Rational	75	70	75	70	0
1	4	24	0.35	2.400000000000001	2.400000000000001	2.400000000000001	2.400000000000001	1	1	0	1	1	0	0.5	0.5	0.5	0.5	0.35	0.35	0.35	0.35	3.1000000000000014	-1.4000000000000001	0.1	Rational	75	75	75	75	0
1	4	25	0.35	2.500000000000001	2.500000000000001	2.500000000000001	2.500000000000001	1	0	1	1	0	1	0.5	0.5	0.5	0.5	0.35	0.35	0.35	0.35	-1.5	3.3000000000000016	0.1	Rational	80	75	80	75	0
1	4	26	0.35	2.600000000000001	2.600000000000001	2.600000000000001	2.600000000000001	1	1	0	1	1	0	0.5	0.5	0.5	0.5	0.35	0.35	0.35	0.35	3.4000000000000017	-1.5	0.1	Rational	80	80	80	80	0
1	4	27	0.35	2.700000000000001	2.700000000000001	2.700000000000001	2.700000000000001	1	0	1	1	0	1	0.5	0.5	0.5	0.5	0.35	0.35	0.35	0.35	-1.6	3.600000000000002	0.1	Rational	85	80	85	80	0
1	4	28	0.35	2.800000000000001	2.800000000000001	2.800000000000001	2.800000000000001	1	1	0	1	1	0	0.5	0.5	0.5	0.5	0.35	0.35	0.35	0.35	3.700000000000002	-1.6	0.1	Rational	85	85	85	85	0
1	4	29	0.35	2.9000000000000012	2.9000000000000012	2.9000000000000012	2.9000000000000012	1	0	1	1	0	1	0.5	0.5	0.5	0.5	0.35	0.35	0.35	0.35	-1.7	3.900000000000002	0.1	Rational	90	85	90	85	0
1	4	30	0.35	3.0000000000000013	3.0000000000000013	3.0000000000000013	3.0000000000000013	1	1	0	1	1	0	0.5	0.5	0.5	0.5	0.35	0.35	0.35	0.35	4.000000000000003	-1.7	0.1	Rational	90	90	90	90	0
1	4	31	0.35	3.1000000000000014	3.1000000000000014	3.1000000000000014	3.1000000000000014	1	0	1	1	0	1	0.5	0.5	0.5	0.5	0.35	0.35	0.35	0.35	-1.8	4.200000000000003	0.1	Rational	95	90	95	90	0
1	4	32	0.35	3.2000000000000015	3.2000000000000015	3.2000000000000015	3.2000000000000015	1	1	0	1	1	0	0.5	0.5	0.5	0.5	0.35	0.35	0.35	0.35	4.3000000000000025	-1.8	0.1	Rational	95	95	95	95	0
1	4	33	0.35	3.3000000000000016	3.3000000000000016	3.3000000000000016	3.3000000000000016	1	0	1	1	0	1	0.5	0.5	0.5	0.5	0.35	0.35	0.35	0.35	-1.9000000000000001	4.500000000000003	0.1	Rational	100	95	100	95	0
1	4	34	0.35	3.4000000000000017	3.4000000000000017	3.4000000000000017	3.4000000000000017	1	1	0	1	1	0	0.5	0.5	0.5	0.5	0.35	0.35	0.35	0.35	4.600000000000003	-1.9000000000000001	0.1	Rational	100	100	100	100	0
1	4	35	0.35	3.5000000000000018	3.5000000000000018	3.5000000000000018	3.5000000000000018	1	0	1	1	0	1	0.5	0.5	0.5	0.5	0.35	0.35	0.35	0.35	-2	4.800000000000003	0.1	Rational	105	100	105	100	0
1	4	36	0.35	3.600000000000002	3.600000000000002	3.600000000000002	3.600000000000002	1	1	0	1	1	0	0.5	0.5	0.5	0.5	0.35	0.35	0.35	0.35	4.900000000000004	-2	0.1	Rational	105	105	105	105	0
1	4	37	0.35	3.700000000000002	3.700000000000002	3.700000000000002	3.700000000000002	1	0	1	1	0	1	0.5	0.5	0.5	0.5	0.35	0.35	0.35	0.35	-2.1	5.100000000000003	0.1	Rational	110	105	110	105	0
1	4	38	0.35	3.800000000000002	3.800000000000002	3.800000000000002	3.800000000000002	1	1	0	1	1	0	0.5	0.5	0.5	0.5	0.35	0.35	0.35	0.35	5.200000000000004	-2.1	0.1	Rational	110	110	110	110	0
1	4	39	0.35	3.900000000000002	3.900000000000002	3.900000000000002	3.900000000000002	1	0	1	1	0	1	0.5	0.5	0.5	0.5	0.35	0.35	0.35	0.35	-2.2	5.400000000000004	0.1	Rational	115	110	115	110	0
1	4	40	0.35	4.000000000000002	4.000000000000002	4.000000000000002	4.000000000000002	1	1	0	1	1	0	0.5	0.5	0.5	0.5	0.35	0.35	0.35	0.35	5.5000000000000036	-2.2	0.1	Rational	115	115	115	115	0
1	4	40	0.35	4.000000000000002	4.000000000000002	4.000000000000002	4.000000000000002	1	1	0	1	1	0	0.5	0.5	0.5	0.5	0.35	0.35	0.35	0.35	5.5000000000000036	-2.2	0.1	Rational	115	115	115	115	2912.3500000000167
1	5	1	0.44999999999999996	0.1	0.1	0.1	0.1	1	0.5	0.5	1	0.5	0.5	0.5	0.5	0.5	0.5	0.44999999999999996	0.44999999999999996	0.44999999999999996	0.44999999999999996	0	0	0.1	Rational	-5	5	-5	5	0
1	5	2	0.44999999999999996	0.2	0.2	0.2	0.2	1	0.5	0.5	1	0.5	0.5	0.5	0.5	0.5	0.5	0.44999999999999996	0.44999999999999996	0.44999999999999996	0.44999999999999996	0	0	0.1	Rational	-10	10	-10	10	0
1	5	3	0.44999999999999996	0.30000000000000004	0.30000000000000004	0.30000000000000004	0.30000000000000004	1	0.5	0.5	1	0.5	0.5	0.5	0.5	0.5	0.5	0.44999999999999996	0.44999999999999996	0.44999999999999996	0.44999999999999996	0	0	0.1	Rational	-15	15	-15	15	0
1	5	4	0.44999999999999996	0.4	0.4	0.4	0.4	1	0.5	0.5	1	0.5	0.5	0.5	0.5	0.5	0.5	0.44999999999999996	0.44999999999999996	0.44999999999999996	0.44999999999999996	5.551115123125783E-17	5.551115123125783E-17	0.1	Rational	-20	20	-20	20	0
1	5	5	0.44999999999999996	0.5	0.5	0.5	0.5	1	0.5	0.5	1	0.5	0.5	0.5	0.5	0.5	0.5	0.44999999999999996	0.44999999999999996	0.44999999999999996	0.44999999999999996	0	0	0.1	Rational	-25	25	-25	25	0
1	5	6	0.44999999999999996	0.6	0.6	0.6	0.6	1	0.5	0.5	1	0.5	0.5	0.5	0.5	0.5	0.5	0.44999999999999996	0.44999999999999996	0.44999999999999996	0.44999999999999996	0	0	0.1	Rational	-30	30	-30	30	0
1	5	7	0.44999999999999996	0.7	0.7	0.7	0.7	1	0.5	0.5	1	0.5	0.5	0.5	0.5	0.5	0.5	0.44999999999999996	0.44999999999999996	0.44999999999999996	0.44999999999999996	0	0	0.1	Rational	-35	35	-35	35	0
1	5	8	0.44999999999999996	0.7999999999999999	0.7999999999999999	0.7999999999999999	0.7999999999999999	1	0.5	0.5	1	0.5	0.5	0.5	0.5	0.5	0.5	0.44999999999999996	0.44999999999999996	0.44999999999999996	0.44999999999999996	-1.1102230246251565E-16	-1.1102230246251565E-16	0.1	Rational	-40	40	-40	40	0
1	5	9	0.44999999999999996	0.8999999999999999	0.8999999999999999	0.8999999999999999	0.8999999999999999	1	0.5	0.5	1	0.5	0.5	0.5	0.5	0.5	0.5	0.44999999999999996	0.44999999999999996	0.44999999999999996	0.44999999999999996	-1.1102230246251565E-16	-1.1102230246251565E-16	0.1	Rational	-45	45	-45	45	0
1	5	10	0.44999999999999996	0.9999999999999999	0.9999999999999999	0.9999999999999999	0.9999999999999999	1	0.5	0.5	1	0.5	0.5	0.5	0.5	0.5	0.5	0.44999999999999996	0.44999999999999996	0.44999999999999996	0.44999999999999996	-1.1102230246251565E-16	-1.1102230246251565E-16	0.1	Rational	-50	50	-50	50	0
1	5	11	0.44999999999999996	1.0999999999999999	1.0999999999999999	1.0999999999999999	1.0999999999999999	1	0.5	0.5	1	0.5	0.5	0.5	0.5	0.5	0.5	0.44999999999999996	0.44999999999999996	0.44999999999999996	0.44999999999999996	-1.1102230246251565E-16	-1.1102230246251565E-16	0.1	Rational	-55	55	-55	55	0
1	5	12	0.44999999999999996	1.2	1.2	1.2	1.2	1	0.5	0.5	1	0.5	0.5	0.5	0.5	0.5	0.5	0.44999999999999996	0.44999999999999996	0.44999999999999996	0.44999999999999996	-2.220446049250313E-16	-2.220446049250313E-16	0.1	Rational	-60	60	-60	60	0
1	5	13	0.44999999999999996	1.3	1.3	1.3	1.3	1	0.5	0.5	1	0.5	0.5	0.5	0.5	0.5	0.5	0.44999999999999996	0.44999999999999996	0.44999999999999996	0.44999999999999996	0	0	0.1	Rational	-65	65	-65	65	0
1	5	14	0.44999999999999996	1.4000000000000001	1.4000000000000001	1.4000000000000001	1.4000000000000001	1	0.5	0.5	1	0.5	0.5	0.5	0.5	0.5	0.5	0.44999999999999996	0.44999999999999996	0.44999999999999996	0.44999999999999996	0	0	0.1	Rational	-70	70	-70	70	0
1	5	15	0.44999999999999996	1.5000000000000002	1.5000000000000002	1.5000000000000002	1.5000000000000002	1	0.5	0.5	1	0.5	0.5	0.5	0.5	0.5	0.5	0.44999999999999996	0.44999999999999996	0.44999999999999996	0.44999999999999996	0	0	0.1	Rational	-75	75	-75	75	0
1	5	16	0.44999999999999996	1.6000000000000003	1.6000000000000003	1.6000000000000003	1.6000000000000003	1	0.5	0.5	1	0.5	0.5	0.5	0.5	0.5	0.5	0.44999999999999996	0.44999999999999996	0.44999999999999996	0.44999999999999996	2.220446049250313E-16	2.220446049250313E-16	0.1	Rational	-80	80	-80	80	0
1	5	17	0.44999999999999996	1.7000000000000004	1.7000000000000004	1.7000000000000004	1.7000000000000004	1	0.5	0.5	1	0.5	0.5	0.5	0.5	0.5	0.5	0.44999999999999996	0.44999999999999996	0.44999999999999996	0.44999999999999996	2.220446049250313E-16	2.220446049250313E-16	0.1	Rational	-85	85	-85	85	0
1	5	18	0.44999999999999996	1.8000000000000005	1.8000000000000005	1.8000000000000005	1.8000000000000005	1	0.5	0.5	1	0.5	0.5	0.5	0.5	0.5	0.5	0.44999999999999996	0.44999999999999996	0.44999999999999996	0.44999999999999996	4.440892098500626E-16	4.440892098500626E-16	0.1	Rational	-90	90	-90	90	0
1	5	19	0.44999999999999996	1.9000000000000006	1.9000000000000006	1.9000000000000006	1.9000000000000006	1	0.5	0.5	1	0.5	0.5	0.5	0.5	0.5	0.5	0.44999999999999996	0.44999999999999996	0.44999999999999996	0.44999999999999996	4.440892098500626E-16	4.440892098500626E-16	0.1	Rational	-95	95	-95	95	0
1	5	20	0.44999999999999996	2.0000000000000004	2.0000000000000004	2.0000000000000004	2.0000000000000004	1	0.5	0.5	1	0.5	0.5	0.5	0.5	0.5	0.5	0.44999999999999996	0.44999999999999996	0.44999999999999996	0.44999999999999996	4.440892098500626E-16	4.440892098500626E-16	0.1	Rational	-100	100	-100	100	0
1	5	21	0.44999999999999996	2.1000000000000005	2.1000000000000005	2.1000000000000005	2.1000000000000005	1	0.5	0.5	1	0.5	0.5	0.5	0.5	0.5	0.5	0.44999999999999996	0.44999999999999996	0.44999999999999996	0.44999999999999996	4.440892098500626E-16	4.440892098500626E-16	0.1	Rational	-105	105	-105	105	0
1	5	22	0.44999999999999996	2.2000000000000006	2.2000000000000006	2.2000000000000006	2.2000000000000006	1	0.5	0.5	1	0.5	0.5	0.5	0.5	0.5	0.5	0.44999999999999996	0.44999999999999996	0.44999999999999996	0.44999999999999996	4.440892098500626E-16	4.440892098500626E-16	0.1	Rational	-110	110	-110	110	0
1	5	23	0.44999999999999996	2.3000000000000007	2.3000000000000007	2.3000000000000007	2.3000000000000007	1	0.5	0.5	1	0.5	0.5	0.5	0.5	0.5	0.5	0.44999999999999996	0.44999999999999996	0.44999999999999996	0.44999999999999996	4.440892098500626E-16	4.440892098500626E-16	0.1	Rational	-115	115	-115	115	0
1	5	24	0.44999999999999996	2.400000000000001	2.400000000000001	2.400000000000001	2.400000000000001	1	0.5	0.5	1	0.5	0.5	0.5	0.5	0.5	0.5	0.44999999999999996	0.44999999999999996	0.44999999999999996	0.44999999999999996	4.440892098500626E-16	4.440892098500626E-16	0.1	Rational	-120	120	-120	120	0
1	5	25	0.44999999999999996	2.500000000000001	2.500000000000001	2.500000000000001	2.500000000000001	1	0.5	0.5	1	0.5	0.5	0.5	0.5	0.5	0.5	0.44999999999999996	0.44999999999999996	0.44999999999999996	0.44999999999999996	8.881784197001252E-16	8.881784197001252E-16	0.1	Rational	-125	125	-125	125	0
1	5	26	0.44999999999999996	2.600000000000001	2.600000000000001	2.600000000000001	2.600000000000001	1	0.5	0.5	1	0.5	0.5	0.5	0.5	0.5	0.5	0.44999999999999996	0.44999999999999996	0.44999999999999996	0.44999999999999996	8.881784197001252E-16	8.881784197001252E-16	0.1	Rational	-130	130	-130	130	0
1	5	27	0.44999999999999996	2.700000000000001	2.700000000000001	2.700000000000001	2.700000000000001	1	0.5	0.5	1	0.5	0.5	0.5	0.5	0.5	0.5	0.44999999999999996	0.44999999999999996	0.44999999999999996	0.44999999999999996	8.881784197001252E-16	8.881784197001252E-16	0.1	Rational	-135	135	-135	135	0
1	5	28	0.44999999999999996	2.800000000000001	2.800000000000001	2.800000000000001	2.800000000000001	1	0.5	0.5	1	0.5	0.5	0.5	0.5	0.5	0.5	0.44999999999999996	0.44999999999999996	0.44999999999999996	0.44999999999999996	8.881784197001252E-16	8.881784197001252E-16	0.1	Rational	-140	140	-140	140	0
1	5	29	0.44999999999999996	2.9000000000000012	2.9000000000000012	2.9000000000000012	2.9000000000000012	1	0.5	0.5	1	0.5	0.5	0.5	0.5	0.5	0.5	0.44999999999999996	0.44999999999999996	0.44999999999999996	0.44999999999999996	8.881784197001252E-16	8.881784197001252E-16	0.1	Rational	-145	145	-145	145	0
1	5	30	0.44999999999999996	3.0000000000000013	3.0000000000000013	3.0000000000000013	3.0000000000000013	1	0.5	0.5	1	0.5	0.5	0.5	0.5	0.5	0.5	0.44999999999999996	0.44999999999999996	0.44999999999999996	0.44999999999999996	1.3322676295501878E-15	1.3322676295501878E-15	0.1	Rational	-150	150	-150	150	0
1	5	31	0.44999999999999996	3.1000000000000014	3.1000000000000014	3.1000000000000014	3.1000000000000014	1	0.5	0.5	1	0.5	0.5	0.5	0.5	0.5	0.5	0.44999999999999996	0.44999999999999996	0.44999999999999996	0.44999999999999996	1.3322676295501878E-15	1.3322676295501878E-15	0.1	Rational	-155	155	-155	155	0
1	5	32	0.44999999999999996	3.2000000000000015	3.2000000000000015	3.2000000000000015	3.2000000000000015	1	0.5	0.5	1	0.5	0.5	0.5	0.5	0.5	0.5	0.44999999999999996	0.44999999999999996	0.44999999999999996	0.44999999999999996	1.3322676295501878E-15	1.3322676295501878E-15	0.1	Rational	-160	160	-160	160	0
1	5	33	0.44999999999999996	3.3000000000000016	3.3000000000000016	3.3000000000000016	3.3000000000000016	1	0.5	0.5	1	0.5	0.5	0.5	0.5	0.5	0.5	0.44999999999999996	0.44999999999999996	0.44999999999999996	0.44999999999999996	1.3322676295501878E-15	1.3322676295501878E-15	0.1	Rational	-165	165	-165	165	0
1	5	34	0.44999999999999996	3.4000000000000017	3.4000000000000017	3.4000000000000017	3.4000000000000017	1	0.5	0.5	1	0.5	0.5	0.5	0.5	0.5	0.5	0.44999999999999996	0.44999999999999996	0.44999999999999996	0.44999999999999996	1.3322676295501878E-15	1.3322676295501878E-15	0.1	Rational	-170	170	-170	170	0
1	5	35	0.44999999999999996	3.5000000000000018	3.5000000000000018	3.5000000000000018	3.5000000000000018	1	0.5	0.5	1	0.5	0.5	0.5	0.5	0.5	0.5	0.44999999999999996	0.44999999999999996	0.44999999999999996	0.44999999999999996	1.7763568394002505E-15	1.7763568394002505E-15	0.1	Rational	-175	175	-175	175	0
1	5	36	0.44999999999999996	3.600000000000002	3.600000000000002	3.600000000000002	3.600000000000002	1	0.5	0.5	1	0.5	0.5	0.5	0.5	0.5	0.5	0.44999999999999996	0.44999999999999996	0.44999999999999996	0.44999999999999996	1.7763568394002505E-15	1.7763568394002505E-15	0.1	Rational	-180	180	-180	180	0
1	5	37	0.44999999999999996	3.700000000000002	3.700000000000002	3.700000000000002	3.700000000000002	1	0.5	0.5	1	0.5	0.5	0.5	0.5	0.5	0.5	0.44999999999999996	0.44999999999999996	0.44999999999999996	0.44999999999999996	1.7763568394002505E-15	1.7763568394002505E-15	0.1	Rational	-185	185	-185	185	0
1	5	38	0.44999999999999996	3.800000000000002	3.800000000000002	3.800000000000002	3.800000000000002	1	0.5	0.5	1	0.5	0.5	0.5	0.5	0.5	0.5	0.44999999999999996	0.44999999999999996	0.44999999999999996	0.44999999999999996	1.7763568394002505E-15	1.7763568394002505E-15	0.1	Rational	-190	190	-190	190	0
1	5	39	0.44999999999999996	3.900000000000002	3.900000000000002	3.900000000000002	3.900000000000002	1	0.5	0.5	1	0.5	0.5	0.5	0.5	0.5	0.5	0.44999999999999996	0.44999999999999996	0.44999999999999996	0.44999999999999996	1.7763568394002505E-15	1.7763568394002505E-15	0.1	Rational	-195	195	-195	195	0
1	5	40	0.44999999999999996	4.000000000000002	4.000000000000002	4.000000000000002	4.000000000000002	1	0.5	0.5	1	0.5	0.5	0.5	0.5	0.5	0.5	0.44999999999999996	0.44999999999999996	0.44999999999999996	0.44999999999999996	2.220446049250313E-15	2.220446049250313E-15	0.1	Rational	-200	200	-200	200	0
1	5	40	0.44999999999999996	4.000000000000002	4.000000000000002	4.000000000000002	4.000000000000002	1	0.5	0.5	1	0.5	0.5	0.5	0.5	0.5	0.5	0.44999999999999996	0.44999999999999996	0.44999999999999996	0.44999999999999996	2.220446049250313E-15	2.220446049250313E-15	0.1	Rational	-200	200	-200	200	5546.25
1	6	1	0.5499999999999999	0.1	0.1	0.1	0.1	1	0.5	0.5	1	0.5	0.5	0.5	0.5	0.5	0.5	0.5499999999999999	0.5499999999999999	0.5499999999999999	0.5499999999999999	0	0	0.1	Rational	0	0	0	0	0
1	6	2	0.5499999999999999	0.2	0.2	0.2	0.2	1	0.5	0.5	1	0.5	0.5	0.5	0.5	0.5	0.5	0.5499999999999999	0.5499999999999999	0.5499999999999999	0.5499999999999999	0.1	0.1	0.1	Rational	-5	5	-5	5	0
1	6	3	0.5499999999999999	0.30000000000000004	0.30000000000000004	0.30000000000000004	0.30000000000000004	1	0.5	0.5	1	0.5	0.5	0.5	0.5	0.5	0.5	0.5499999999999999	0.5499999999999999	0.5499999999999999	0.5499999999999999	0.1	0.1	0.1	Rational	-10	10	-10	10	0
1	6	4	0.5499999999999999	0.4	0.4	0.4	0.4	1	0.5	0.5	1	0.5	0.5	0.5	0.5	0.5	0.5	0.5499999999999999	0.5499999999999999	0.5499999999999999	0.5499999999999999	0.10000000000000003	0.10000000000000003	0.1	Rational	-15	15	-15	15	0
1	6	5	0.5499999999999999	0.5	0.5	0.5	0.5	1	0.5	0.5	1	0.5	0.5	0.5	0.5	0.5	0.5	0.5499999999999999	0.5499999999999999	0.5499999999999999	0.5499999999999999	0.10000000000000003	0.10000000000000003	0.1	Rational	-20	20	-20	20	0
1	6	6	0.5499999999999999	0.6	0.6	0.6	0.6	1	0.5	0.5	1	0.5	0.5	0.5	0.5	0.5	0.5	0.5499999999999999	0.5499999999999999	0.5499999999999999	0.5499999999999999	0.09999999999999998	0.09999999999999998	0.1	Rational	-25	25	-25	25	0
1	6	7	0.5499999999999999	0.7	0.7	0.7	0.7	1	0.5	0.5	1	0.5	0.5	0.5	0.5	0.5	0.5	0.5499999999999999	0.5499999999999999	0.5499999999999999	0.5499999999999999	0.09999999999999998	0.09999999999999998	0.1	Rational	-30	30	-30	30	0
1	6	8	0.5499999999999999	0.7999999999999999	0.7999999999999999	0.7999999999999999	0.7999999999999999	1	0.5	0.5	1	0.5	0.5	0.5	0.5	0.5	0.5	0.5499999999999999	0.5499999999999999	0.5499999999999999	0.5499999999999999	0.09999999999999998	0.09999999999999998	0.1	Rational	-35	35	-35	35	0
1	6	9	0.5499999999999999	0.8999999999999999	0.8999999999999999	0.8999999999999999	0.8999999999999999	1	0.5	0.5	1	0.5	0.5	0.5	0.5	0.5	0.5	0.5499999999999999	0.5499999999999999	0.5499999999999999	0.5499999999999999	0.09999999999999987	0.09999999999999987	0.1	Rational	-40	40	-40	40	0
1	6	10	0.5499999999999999	0.9999999999999999	0.9999999999999999	0.9999999999999999	0.9999999999999999	1	0.5	0.5	1	0.5	0.5	0.5	0.5	0.5	0.5	0.5499999999999999	0.5499999999999999	0.5499999999999999	0.5499999999999999	0.09999999999999987	0.09999999999999987	0.1	Rational	-45	45	-45	45	0
1	6	11	0.5499999999999999	1.0999999999999999	1.0999999999999999	1.0999999999999999	1.0999999999999999	1	0.5	0.5	1	0.5	0.5	0.5	0.5	0.5	0.5	0.5499999999999999	0.5499999999999999	0.5499999999999999	0.5499999999999999	0.09999999999999987	0.09999999999999987	0.1	Rational	-50	50	-50	50	0
1	6	12	0.5499999999999999	1.2	1.2	1.2	1.2	1	0.5	0.5	1	0.5	0.5	0.5	0.5	0.5	0.5	0.5499999999999999	0.5499999999999999	0.5499999999999999	0.5499999999999999	0.09999999999999987	0.09999999999999987	0.1	Rational	-55	55	-55	55	0
1	6	13	0.5499999999999999	1.3	1.3	1.3	1.3	1	0.5	0.5	1	0.5	0.5	0.5	0.5	0.5	0.5	0.5499999999999999	0.5499999999999999	0.5499999999999999	0.5499999999999999	0.09999999999999987	0.09999999999999987	0.1	Rational	-60	60	-60	60	0
1	6	14	0.5499999999999999	1.4000000000000001	1.4000000000000001	1.4000000000000001	1.4000000000000001	1	0.5	0.5	1	0.5	0.5	0.5	0.5	0.5	0.5	0.5499999999999999	0.5499999999999999	0.5499999999999999	0.5499999999999999	0.10000000000000009	0.10000000000000009	0.1	Rational	-65	65	-65	65	0
1	6	15	0.5499999999999999	1.5000000000000002	1.5000000000000002	1.5000000000000002	1.5000000000000002	1	0.5	0.5	1	0.5	0.5	0.5	0.5	0.5	0.5	0.5499999999999999	0.5499999999999999	0.5499999999999999	0.5499999999999999	0.10000000000000009	0.10000000000000009	0.1	Rational	-70	70	-70	70	0
1	6	16	0.5499999999999999	1.4000000000000001	1.4000000000000001	1.4000000000000001	1.4000000000000001	1	0.5	0.5	1	0.5	0.5	0.5	0.5	0.5	0.5	0.5499999999999999	0.5499999999999999	0.5499999999999999	0.5499999999999999	0.10000000000000009	0.10000000000000009	0.1	Rational	-75	75	-75	75	0
1	6	17	0.5499999999999999	1.5000000000000002	1.5000000000000002	1.5000000000000002	1.5000000000000002	1	0.5	0.5	1	0.5	0.5	0.5	0.5	0.5	0.5	0.5499999999999999	0.5499999999999999	0.5499999999999999	0.5499999999999999	-0.09999999999999987	-0.09999999999999987	0.1	Rational	-80	80	-80	80	0
1	6	18	0.5499999999999999	1.4000000000000001	1.4000000000000001	1.4000000000000001	1.4000000000000001	1	0.5	0.5	1	0.5	0.5	0.5	0.5	0.5	0.5	0.5499999999999999	0.5499999999999999	0.5499999999999999	0.5499999999999999	-0.09999999999999987	-0.09999999999999987	0.1	Rational	-85	85	-85	85	0
1	6	19	0.5499999999999999	1.5000000000000002	1.5000000000000002	1.5000000000000002	1.5000000000000002	1	0.5	0.5	1	0.5	0.5	0.5	0.5	0.5	0.5	0.5499999999999999	0.5499999999999999	0.5499999999999999	0.5499999999999999	-0.2999999999999998	-0.2999999999999998	0.1	Rational	-90	90	-90	90	0
1	6	20	0.5499999999999999	1.4000000000000001	1.4000000000000001	1.4000000000000001	1.4000000000000001	1	0.5	0.5	1	0.5	0.5	0.5	0.5	0.5	0.5	0.5499999999999999	0.5499999999999999	0.5499999999999999	0.5499999999999999	-0.2999999999999998	-0.2999999999999998	0.1	Rational	-95	95	-95	95	0
1	6	21	0.5499999999999999	1.5000000000000002	1.5000000000000002	1.5000000000000002	1.5000000000000002	1	0.5	0.5	1	0.5	0.5	0.5	0.5	0.5	0.5	0.5499999999999999	0.5499999999999999	0.5499999999999999	0.5499999999999999	-0.5	-0.5	0.1	Rational	-100	100	-100	100	0
1	6	22	0.5499999999999999	1.4000000000000001	1.4000000000000001	1.4000000000000001	1.4000000000000001	1	0.5	0.5	1	0.5	0.5	0.5	0.5	0.5	0.5	0.5499999999999999	0.5499999999999999	0.5499999999999999	0.5499999999999999	-0.4999999999999998	-0.4999999999999998	0.1	Rational	-105	105	-105	105	0
1	6	23	0.5499999999999999	1.4000000000000001	1.4000000000000001	1.4000000000000001	1.4000000000000001	1	0.5	0.5	1	0.5	0.5	0.5	0.5	0.5	0.5	0.5499999999999999	0.5499999999999999	0.5499999999999999	0.5499999999999999	-0.7	-0.7	0.1	Rational	-105	105	-105	105	0
1	6	24	0.5499999999999999	1.4000000000000001	1.4000000000000001	1.4000000000000001	1.4000000000000001	1	0.5	0.5	1	0.5	0.5	0.5	0.5	0.5	0.5	0.5499999999999999	0.5499999999999999	0.5499999999999999	0.5499999999999999	-0.7	-0.7	0.1	Rational	-105	105	-105	105	0
1	6	25	0.5499999999999999	1.4000000000000001	1.4000000000000001	1.4000000000000001	1.4000000000000001	1	0.5	0.5	1	0.5	0.5	0.5	0.5	0.5	0.5	0.5499999999999999	0.5499999999999999	0.5499999999999999	0.5499999999999999	-0.7	-0.7	0.1	Rational	-105	105	-105	105	0
1	6	26	0.5499999999999999	1.4000000000000001	1.4000000000000001	1.4000000000000001	1.4000000000000001	1	0.5	0.5	1	0.5	0.5	0.5	0.5	0.5	0.5	0.5499999999999999	0.5499999999999999	0.5499999999999999	0.5499999999999999	-0.7	-0.7	0.1	Rational	-105	105	-105	105	0
1	6	27	0.5499999999999999	1.4000000000000001	1.4000000000000001	1.4000000000000001	1.4000000000000001	1	0.5	0.5	1	0.5	0.5	0.5	0.5	0.5	0.5	0.5499999999999999	0.5499999999999999	0.5499999999999999	0.5499999999999999	-0.7	-0.7	0.1	Rational	-105	105	-105	105	0
1	6	28	0.5499999999999999	1.4000000000000001	1.4000000000000001	1.4000000000000001	1.4000000000000001	1	0.5	0.5	1	0.5	0.5	0.5	0.5	0.5	0.5	0.5499999999999999	0.5499999999999999	0.5499999999999999	0.5499999999999999	-0.7	-0.7	0.1	Rational	-105	105	-105	105	0
1	6	29	0.5499999999999999	1.4000000000000001	1.4000000000000001	1.4000000000000001	1.4000000000000001	1	0.5	0.5	1	0.5	0.5	0.5	0.5	0.5	0.5	0.5499999999999999	0.5499999999999999	0.5499999999999999	0.5499999999999999	-0.7	-0.7	0.1	Rational	-105	105	-105	105	0
1	6	30	0.5499999999999999	1.4000000000000001	1.4000000000000001	1.4000000000000001	1.4000000000000001	1	0.5	0.5	1	0.5	0.5	0.5	0.5	0.5	0.5	0.5499999999999999	0.5499999999999999	0.5499999999999999	0.5499999999999999	-0.7	-0.7	0.1	Rational	-105	105	-105	105	0
1	6	31	0.5499999999999999	1.4000000000000001	1.4000000000000001	1.4000000000000001	1.4000000000000001	1	0.5	0.5	1	0.5	0.5	0.5	0.5	0.5	0.5	0.5499999999999999	0.5499999999999999	0.5499999999999999	0.5499999999999999	-0.7	-0.7	0.1	Rational	-105	105	-105	105	0
1	6	32	0.5499999999999999	1.4000000000000001	1.4000000000000001	1.4000000000000001	1.4000000000000001	1	0.5	0.5	1	0.5	0.5	0.5	0.5	0.5	0.5	0.5499999999999999	0.5499999999999999	0.5499999999999999	0.5499999999999999	-0.7	-0.7	0.1	Rational	-105	105	-105	105	0
1	6	33	0.5499999999999999	1.4000000000000001	1.4000000000000001	1.4000000000000001	1.4000000000000001	1	0.5	0.5	1	0.5	0.5	0.5	0.5	0.5	0.5	0.5499999999999999	0.5499999999999999	0.5499999999999999	0.5499999999999999	-0.7	-0.7	0.1	Rational	-105	105	-105	105	0
1	6	34	0.5499999999999999	1.4000000000000001	1.4000000000000001	1.4000000000000001	1.4000000000000001	1	0.5	0.5	1	0.5	0.5	0.5	0.5	0.5	0.5	0.5499999999999999	0.5499999999999999	0.5499999999999999	0.5499999999999999	-0.7	-0.7	0.1	Rational	-105	105	-105	105	0
1	6	35	0.5499999999999999	1.4000000000000001	1.4000000000000001	1.4000000000000001	1.4000000000000001	1	0.5	0.5	1	0.5	0.5	0.5	0.5	0.5	0.5	0.5499999999999999	0.5499999999999999	0.5499999999999999	0.5499999999999999	-0.7	-0.7	0.1	Rational	-105	105	-105	105	0
1	6	36	0.5499999999999999	1.4000000000000001	1.4000000000000001	1.4000000000000001	1.4000000000000001	1	0.5	0.5	1	0.5	0.5	0.5	0.5	0.5	0.5	0.5499999999999999	0.5499999999999999	0.5499999999999999	0.5499999999999999	-0.7	-0.7	0.1	Rational	-105	105	-105	105	0
1	6	37	0.5499999999999999	1.4000000000000001	1.4000000000000001	1.4000000000000001	1.4000000000000001	1	0.5	0.5	1	0.5	0.5	0.5	0.5	0.5	0.5	0.5499999999999999	0.5499999999999999	0.5499999999999999	0.5499999999999999	-0.7	-0.7	0.1	Rational	-105	105	-105	105	0
1	6	38	0.5499999999999999	1.4000000000000001	1.4000000000000001	1.4000000000000001	1.4000000000000001	1	0.5	0.5	1	0.5	0.5	0.5	0.5	0.5	0.5	0.5499999999999999	0.5499999999999999	0.5499999999999999	0.5499999999999999	-0.7	-0.7	0.1	Rational	-105	105	-105	105	0
1	6	39	0.5499999999999999	1.4000000000000001	1.4000000000000001	1.4000000000000001	1.4000000000000001	1	0.5	0.5	1	0.5	0.5	0.5	0.5	0.5	0.5	0.5499999999999999	0.5499999999999999	0.5499999999999999	0.5499999999999999	-0.7	-0.7	0.1	Rational	-105	105	-105	105	0
1	6	40	0.5499999999999999	1.4000000000000001	1.4000000000000001	1.4000000000000001	1.4000000000000001	1	0.5	0.5	1	0.5	0.5	0.5	0.5	0.5	0.5	0.5499999999999999	0.5499999999999999	0.5499999999999999	0.5499999999999999	-0.7	-0.7	0.1	Rational	-105	105	-105	105	0
1	6	40	0.5499999999999999	1.4000000000000001	1.4000000000000001	1.4000000000000001	1.4000000000000001	1	0.5	0.5	1	0.5	0.5	0.5	0.5	0.5	0.5	0.5499999999999999	0.5499999999999999	0.5499999999999999	0.5499999999999999	-0.7	-0.7	0.1	Rational	-105	105	-105	105	3544.549999999998
1	7	1	0.6499999999999999	0.1	0.1	0.1	0.1	1	0.5	0.5	1	0.5	0.5	0.5	0.5	0.5	0.5	0.6499999999999999	0.6499999999999999	0.6499999999999999	0.6499999999999999	0	0	0.1	Rational	0	0	0	0	0
1	7	2	0.6499999999999999	0.2	0.2	0.2	0.2	1	0.5	0.5	1	0.5	0.5	0.5	0.5	0.5	0.5	0.6499999999999999	0.6499999999999999	0.6499999999999999	0.6499999999999999	0.1	0.1	0.1	Rational	-5	5	-5	5	0
1	7	3	0.6499999999999999	0.30000000000000004	0.30000000000000004	0.30000000000000004	0.30000000000000004	1	0.5	0.5	1	0.5	0.5	0.5	0.5	0.5	0.5	0.6499999999999999	0.6499999999999999	0.6499999999999999	0.6499999999999999	0.1	0.1	0.1	Rational	-10	10	-10	10	0
1	7	4	0.6499999999999999	0.4	0.4	0.4	0.4	1	0.5	0.5	1	0.5	0.5	0.5	0.5	0.5	0.5	0.6499999999999999	0.6499999999999999	0.6499999999999999	0.6499999999999999	0.10000000000000003	0.10000000000000003	0.1	Rational	-15	15	-15	15	0
1	7	5	0.6499999999999999	0.5	0.5	0.5	0.5	1	0.5	0.5	1	0.5	0.5	0.5	0.5	0.5	0.5	0.6499999999999999	0.6499999999999999	0.6499999999999999	0.6499999999999999	0.10000000000000003	0.10000000000000003	0.1	Rational	-20	20	-20	20	0
1	7	6	0.6499999999999999	0.6	0.6	0.6	0.6	1	0.5	0.5	1	0.5	0.5	0.5	0.5	0.5	0.5	0.6499999999999999	0.6499999999999999	0.6499999999999999	0.6499999999999999	0.09999999999999998	0.09999999999999998	0.1	Rational	-25	25	-25	25	0
1	7	7	0.6499999999999999	0.7	0.7	0.7	0.7	1	0.5	0.5	1	0.5	0.5	0.5	0.5	0.5	0.5	0.6499999999999999	0.6499999999999999	0.6499999999999999	0.6499999999999999	0.09999999999999998	0.09999999999999998	0.1	Rational	-30	30	-30	30	0
1	7	8	0.6499999999999999	0.7999999999999999	0.7999999999999999	0.7999999999999999	0.7999999999999999	1	0.5	0.5	1	0.5	0.5	0.5	0.5	0.5	0.5	0.6499999999999999	0.6499999999999999	0.6499999999999999	0.6499999999999999	0.09999999999999998	0.09999999999999998	0.1	Rational	-35	35	-35	35	0
1	7	9	0.6499999999999999	0.8999999999999999	0.8999999999999999	0.8999999999999999	0.8999999999999999	1	0.5	0.5	1	0.5	0.5	0.5	0.5	0.5	0.5	0.6499999999999999	0.6499999999999999	0.6499999999999999	0.6499999999999999	0.09999999999999987	0.09999999999999987	0.1	Rational	-40	40	-40	40	0
1	7	10	0.6499999999999999	0.9999999999999999	0.9999999999999999	0.9999999999999999	0.9999999999999999	1	0.5	0.5	1	0.5	0.5	0.5	0.5	0.5	0.5	0.6499999999999999	0.6499999999999999	0.6499999999999999	0.6499999999999999	0.09999999999999987	0.09999999999999987	0.1	Rational	-45	45	-45	45	0
1	7	11	0.6499999999999999	1.0999999999999999	1.0999999999999999	1.0999999999999999	1.0999999999999999	1	0.5	0.5	1	0.5	0.5	0.5	0.5	0.5	0.5	0.6499999999999999	0.6499999999999999	0.6499999999999999	0.6499999999999999	0.09999999999999987	0.09999999999999987	0.1	Rational	-50	50	-50	50	0
1	7	12	0.6499999999999999	1.2	1.2	1.2	1.2	1	0.5	0.5	1	0.5	0.5	0.5	0.5	0.5	0.5	0.6499999999999999	0.6499999999999999	0.6499999999999999	0.6499999999999999	0.09999999999999987	0.09999999999999987	0.1	Rational	-55	55	-55	55	0
1	7	13	0.6499999999999999	1.0999999999999999	1.0999999999999999	1.0999999999999999	1.0999999999999999	1	0.5	0.5	1	0.5	0.5	0.5	0.5	0.5	0.5	0.6499999999999999	0.6499999999999999	0.6499999999999999	0.6499999999999999	0.09999999999999987	0.09999999999999987	0.1	Rational	-60	60	-60	60	0
1	7	14	0.6499999999999999	1.2	1.2	1.2	1.2	1	0.5	0.5	1	0.5	0.5	0.5	0.5	0.5	0.5	0.6499999999999999	0.6499999999999999	0.6499999999999999	0.6499999999999999	-0.10000000000000009	-0.10000000000000009	0.1	Rational	-65	65	-65	65	0
1	7	15	0.6499999999999999	1.0999999999999999	1.0999999999999999	1.0999999999999999	1.0999999999999999	1	0.5	0.5	1	0.5	0.5	0.5	0.5	0.5	0.5	0.6499999999999999	0.6499999999999999	0.6499999999999999	0.6499999999999999	-0.10000000000000009	-0.10000000000000009	0.1	Rational	-70	70	-70	70	0
1	7	16	0.6499999999999999	1.2	1.2	1.2	1.2	1	0.5	0.5	1	0.5	0.5	0.5	0.5	0.5	0.5	0.6499999999999999	0.6499999999999999	0.6499999999999999	0.6499999999999999	-0.30000000000000027	-0.30000000000000027	0.1	Rational	-75	75	-75	75	0
1	7	17	0.6499999999999999	1.0999999999999999	1.0999999999999999	1.0999999999999999	1.0999999999999999	1	0.5	0.5	1	0.5	0.5	0.5	0.5	0.5	0.5	0.6499999999999999	0.6499999999999999	0.6499999999999999	0.6499999999999999	-0.30000000000000004	-0.30000000000000004	0.1	Rational	-80	80	-80	80	0
1	7	18	0.6499999999999999	1.0999999999999999	1.0999999999999999	1.0999999999999999	1.0999999999999999	1	0.5	0.5	1	0.5	0.5	0.5	0.5	0.5	0.5	0.6499999999999999	0.6499999999999999	0.6499999999999999	0.6499999999999999	-0.5000000000000002	-0.5000000000000002	0.1	Rational	-80	80	-80	80	0
1	7	19	0.6499999999999999	1.0999999999999999	1.0999999999999999	1.0999999999999999	1.0999999999999999	1	0.5	0.5	1	0.5	0.5	0.5	0.5	0.5	0.5	0.6499999999999999	0.6499999999999999	0.6499999999999999	0.6499999999999999	-0.5000000000000002	-0.5000000000000002	0.1	Rational	-80	80	-80	80	0
1	7	20	0.6499999999999999	1.0999999999999999	1.0999999999999999	1.0999999999999999	1.0999999999999999	1	0.5	0.5	1	0.5	0.5	0.5	0.5	0.5	0.5	0.6499999999999999	0.6499999999999999	0.6499999999999999	0.6499999999999999	-0.5000000000000002	-0.5000000000000002	0.1	Rational	-80	80	-80	80	0
1	7	21	0.6499999999999999	1.0999999999999999	1.0999999999999999	1.0999999999999999	1.0999999999999999	1	0.5	0.5	1	0.5	0.5	0.5	0.5	0.5	0.5	0.6499999999999999	0.6499999999999999	0.6499999999999999	0.6499999999999999	-0.5000000000000002	-0.5000000000000002	0.1	Rational	-80	80	-80	80	0
1	7	22	0.6499999999999999	1.0999999999999999	1.0999999999999999	1.0999999999999999	1.0999999999999999	1	0.5	0.5	1	0.5	0.5	0.5	0.5	0.5	0.5	0.6499999999999999	0.6499999999999999	0.6499999999999999	0.6499999999999999	-0.5000000000000002	-0.5000000000000002	0.1	Rational	-80	80	-80	80	0
1	7	23	0.6499999999999999	1.0999999999999999	1.0999999999999999	1.0999999999999999	1.0999999999999999	1	0.5	0.5	1	0.5	0.5	0.5	0.5	0.5	0.5	0.6499999999999999	0.6499999999999999	0.6499999999999999	0.6499999999999999	-0.5000000000000002	-0.5000000000000002	0.1	Rational	-80	80	-80	80	0
1	7	24	0.6499999999999999	1.0999999999999999	1.0999999999999999	1.0999999999999999	1.0999999999999999	1	0.5	0.5	1	0.5	0.5	0.5	0.5	0.5	0.5	0.6499999999999999	0.6499999999999999	0.6499999999999999	0.6499999999999999	-0.5000000000000002	-0.5000000000000002	0.1	Rational	-80	80	-80	80	0
1	7	25	0.6499999999999999	1.0999999999999999	1.0999999999999999	1.0999999999999999	1.0999999999999999	1	0.5	0.5	1	0.5	0.5	0.5	0.5	0.5	0.5	0.6499999999999999	0.6499999999999999	0.6499999999999999	0.6499999999999999	-0.5000000000000002	-0.5000000000000002	0.1	Rational	-80	80	-80	80	0
1	7	26	0.6499999999999999	1.0999999999999999	1.0999999999999999	1.0999999999999999	1.0999999999999999	1	0.5	0.5	1	0.5	0.5	0.5	0.5	0.5	0.5	0.6499999999999999	0.6499999999999999	0.6499999999999999	0.6499999999999999	-0.5000000000000002	-0.5000000000000002	0.1	Rational	-80	80	-80	80	0
1	7	27	0.6499999999999999	1.0999999999999999	1.0999999999999999	1.0999999999999999	1.0999999999999999	1	0.5	0.5	1	0.5	0.5	0.5	0.5	0.5	0.5	0.6499999999999999	0.6499999999999999	0.6499999999999999	0.6499999999999999	-0.5000000000000002	-0.5000000000000002	0.1	Rational	-80	80	-80	80	0
1	7	28	0.6499999999999999	1.0999999999999999	1.0999999999999999	1.0999999999999999	1.0999999999999999	1	0.5	0.5	1	0.5	0.5	0.5	0.5	0.5	0.5	0.6499999999999999	0.6499999999999999	0.6499999999999999	0.6499999999999999	-0.5000000000000002	-0.5000000000000002	0.1	Rational	-80	80	-80	80	0
1	7	29	0.6499999999999999	1.0999999999999999	1.0999999999999999	1.0999999999999999	1.0999999999999999	1	0.5	0.5	1	0.5	0.5	0.5	0.5	0.5	0.5	0.6499999999999999	0.6499999999999999	0.6499999999999999	0.6499999999999999	-0.5000000000000002	-0.5000000000000002	0.1	Rational	-80	80	-80	80	0
1	7	30	0.6499999999999999	1.0999999999999999	1.0999999999999999	1.0999999999999999	1.0999999999999999	1	0.5	0.5	1	0.5	0.5	0.5	0.5	0.5	0.5	0.6499999999999999	0.6499999999999999	0.6499999999999999	0.6499999999999999	-0.5000000000000002	-0.5000000000000002	0.1	Rational	-80	80	-80	80	0
1	7	31	0.6499999999999999	1.0999999999999999	1.0999999999999999	1.0999999999999999	1.0999999999999999	1	0.5	0.5	1	0.5	0.5	0.5	0.5	0.5	0.5	0.6499999999999999	0.6499999999999999	0.6499999999999999	0.6499999999999999	-0.5000000000000002	-0.5000000000000002	0.1	Rational	-80	80	-80	80	0
1	7	32	0.6499999999999999	1.0999999999999999	1.0999999999999999	1.0999999999999999	1.0999999999999999	1	0.5	0.5	1	0.5	0.5	0.5	0.5	0.5	0.5	0.6499999999999999	0.6499999999999999	0.6499999999999999	0.6499999999999999	-0.5000000000000002	-0.5000000000000002	0.1	Rational	-80	80	-80	80	0
1	7	33	0.6499999999999999	1.0999999999999999	1.0999999999999999	1.0999999999999999	1.0999999999999999	1	0.5	0.5	1	0.5	0.5	0.5	0.5	0.5	0.5	0.6499999999999999	0.6499999999999999	0.6499999999999999	0.6499999999999999	-0.5000000000000002	-0.5000000000000002	0.1	Rational	-80	80	-80	80	0
1	7	34	0.6499999999999999	1.0999999999999999	1.0999999999999999	1.0999999999999999	1.0999999999999999	1	0.5	0.5	1	0.5	0.5	0.5	0.5	0.5	0.5	0.6499999999999999	0.6499999999999999	0.6499999999999999	0.6499999999999999	-0.5000000000000002	-0.5000000000000002	0.1	Rational	-80	80	-80	80	0
1	7	35	0.6499999999999999	1.0999999999999999	1.0999999999999999	1.0999999999999999	1.0999999999999999	1	0.5	0.5	1	0.5	0.5	0.5	0.5	0.5	0.5	0.6499999999999999	0.6499999999999999	0.6499999999999999	0.6499999999999999	-0.5000000000000002	-0.5000000000000002	0.1	Rational	-80	80	-80	80	0
1	7	36	0.6499999999999999	1.0999999999999999	1.0999999999999999	1.0999999999999999	1.0999999999999999	1	0.5	0.5	1	0.5	0.5	0.5	0.5	0.5	0.5	0.6499999999999999	0.6499999999999999	0.6499999999999999	0.6499999999999999	-0.5000000000000002	-0.5000000000000002	0.1	Rational	-80	80	-80	80	0
1	7	37	0.6499999999999999	1.0999999999999999	1.0999999999999999	1.0999999999999999	1.0999999999999999	1	0.5	0.5	1	0.5	0.5	0.5	0.5	0.5	0.5	0.6499999999999999	0.6499999999999999	0.6499999999999999	0.6499999999999999	-0.5000000000000002	-0.5000000000000002	0.1	Rational	-80	80	-80	80	0
1	7	38	0.6499999999999999	1.0999999999999999	1.0999999999999999	1.0999999999999999	1.0999999999999999	1	0.5	0.5	1	0.5	0.5	0.5	0.5	0.5	0.5	0.6499999999999999	0.6499999999999999	0.6499999999999999	0.6499999999999999	-0.5000000000000002	-0.5000000000000002	0.1	Rational	-80	80	-80	80	0
1	7	39	0.6499999999999999	1.0999999999999999	1.0999999999999999	1.0999999999999999	1.0999999999999999	1	0.5	0.5	1	0.5	0.5	0.5	0.5	0.5	0.5	0.6499999999999999	0.6499999999999999	0.6499999999999999	0.6499999999999999	-0.5000000000000002	-0.5000000000000002	0.1	Rational	-80	80	-80	80	0
1	7	40	0.6499999999999999	1.0999999999999999	1.0999999999999999	1.0999999999999999	1.0999999999999999	1	0.5	0.5	1	0.5	0.5	0.5	0.5	0.5	0.5	0.6499999999999999	0.6499999999999999	0.6499999999999999	0.6499999999999999	-0.5000000000000002	-0.5000000000000002	0.1	Rational	-80	80	-80	80	0
1	7	40	0.6499999999999999	1.0999999999999999	1.0999999999999999	1.0999999999999999	1.0999999999999999	1	0.5	0.5	1	0.5	0.5	0.5	0.5	0.5	0.5	0.6499999999999999	0.6499999999999999	0.6499999999999999	0.6499999999999999	-0.5000000000000002	-0.5000000000000002	0.1	Rational	-80	80	-80	80	2893.0499999999965
1	8	1	0.7499999999999999	0.1	0.1	0.1	0.1	1	0.5	0.5	1	0.5	0.5	0.5	0.5	0.5	0.5	0.7499999999999999	0.7499999999999999	0.7499999999999999	0.7499999999999999	0	0	0.1	Rational	0	0	0	0	0
1	8	2	0.7499999999999999	0.2	0.2	0.2	0.2	1	0.5	0.5	1	0.5	0.5	0.5	0.5	0.5	0.5	0.7499999999999999	0.7499999999999999	0.7499999999999999	0.7499999999999999	0.1	0.1	0.1	Rational	-5	5	-5	5	0
1	8	3	0.7499999999999999	0.30000000000000004	0.30000000000000004	0.30000000000000004	0.30000000000000004	1	0.5	0.5	1	0.5	0.5	0.5	0.5	0.5	0.5	0.7499999999999999	0.7499999999999999	0.7499999999999999	0.7499999999999999	0.1	0.1	0.1	Rational	-10	10	-10	10	0
1	8	4	0.7499999999999999	0.4	0.4	0.4	0.4	1	0.5	0.5	1	0.5	0.5	0.5	0.5	0.5	0.5	0.7499999999999999	0.7499999999999999	0.7499999999999999	0.7499999999999999	0.10000000000000003	0.10000000000000003	0.1	Rational	-15	15	-15	15	0
1	8	5	0.7499999999999999	0.5	0.5	0.5	0.5	1	0.5	0.5	1	0.5	0.5	0.5	0.5	0.5	0.5	0.7499999999999999	0.7499999999999999	0.7499999999999999	0.7499999999999999	0.10000000000000003	0.10000000000000003	0.1	Rational	-20	20	-20	20	0
1	8	6	0.7499999999999999	0.6	0.6	0.6	0.6	1	0.5	0.5	1	0.5	0.5	0.5	0.5	0.5	0.5	0.7499999999999999	0.7499999999999999	0.7499999999999999	0.7499999999999999	0.09999999999999998	0.09999999999999998	0.1	Rational	-25	25	-25	25	0
1	8	7	0.7499999999999999	0.7	0.7	0.7	0.7	1	0.5	0.5	1	0.5	0.5	0.5	0.5	0.5	0.5	0.7499999999999999	0.7499999999999999	0.7499999999999999	0.7499999999999999	0.09999999999999998	0.09999999999999998	0.1	Rational	-30	30	-30	30	0
1	8	8	0.7499999999999999	0.7999999999999999	0.7999999999999999	0.7999999999999999	0.7999999999999999	1	0.5	0.5	1	0.5	0.5	0.5	0.5	0.5	0.5	0.7499999999999999	0.7499999999999999	0.7499999999999999	0.7499999999999999	0.09999999999999998	0.09999999999999998	0.1	Rational	-35	35	-35	35	0
1	8	9	0.7499999999999999	0.8999999999999999	0.8999999999999999	0.8999999999999999	0.8999999999999999	1	0.5	0.5	1	0.5	0.5	0.5	0.5	0.5	0.5	0.7499999999999999	0.7499999999999999	0.7499999999999999	0.7499999999999999	0.09999999999999987	0.09999999999999987	0.1	Rational	-40	40	-40	40	0
1	8	10	0.7499999999999999	0.9999999999999999	0.9999999999999999	0.9999999999999999	0.9999999999999999	1	0.5	0.5	1	0.5	0.5	0.5	0.5	0.5	0.5	0.7499999999999999	0.7499999999999999	0.7499999999999999	0.7499999999999999	0.09999999999999987	0.09999999999999987	0.1	Rational	-45	45	-45	45	0
1	8	11	0.7499999999999999	1.0999999999999999	1.0999999999999999	1.0999999999999999	1.0999999999999999	1	0.5	0.5	1	0.5	0.5	0.5	0.5	0.5	0.5	0.7499999999999999	0.7499999999999999	0.7499999999999999	0.7499999999999999	0.09999999999999987	0.09999999999999987	0.1	Rational	-50	50	-50	50	0
1	8	12	0.7499999999999999	1.2	1.2	1.2	1.2	1	0.5	0.5	1	0.5	0.5	0.5	0.5	0.5	0.5	0.7499999999999999	0.7499999999999999	0.7499999999999999	0.7499999999999999	0.09999999999999987	0.09999999999999987	0.1	Rational	-55	55	-55	55	0
1	8	13	0.7499999999999999	1.3	1.3	1.3	1.3	1	0.5	0.5	1	0.5	0.5	0.5	0.5	0.5	0.5	0.7499999999999999	0.7499999999999999	0.7499999999999999	0.7499999999999999	0.09999999999999987	0.09999999999999987	0.1	Rational	-60	60	-60	60	0
1	8	14	0.7499999999999999	1.2	1.2	1.2	1.2	1	0.5	0.5	1	0.5	0.5	0.5	0.5	0.5	0.5	0.7499999999999999	0.7499999999999999	0.7499999999999999	0.7499999999999999	0.10000000000000009	0.10000000000000009	0.1	Rational	-65	65	-65	65	0
1	8	15	0.7499999999999999	1.3	1.3	1.3	1.3	1	0.5	0.5	1	0.5	0.5	0.5	0.5	0.5	0.5	0.7499999999999999	0.7499999999999999	0.7499999999999999	0.7499999999999999	-0.10000000000000009	-0.10000000000000009	0.1	Rational	-70	70	-70	70	0
1	8	16	0.7499999999999999	1.2	1.2	1.2	1.2	1	0.5	0.5	1	0.5	0.5	0.5	0.5	0.5	0.5	0.7499999999999999	0.7499999999999999	0.7499999999999999	0.7499999999999999	-0.10000000000000009	-0.10000000000000009	0.1	Rational	-75	75	-75	75	0
1	8	17	0.7499999999999999	1.3	1.3	1.3	1.3	1	0.5	0.5	1	0.5	0.5	0.5	0.5	0.5	0.5	0.7499999999999999	0.7499999999999999	0.7499999999999999	0.7499999999999999	-0.30000000000000004	-0.30000000000000004	0.1	Rational	-80	80	-80	80	0
1	8	18	0.7499999999999999	1.2	1.2	1.2	1.2	1	0.5	0.5	1	0.5	0.5	0.5	0.5	0.5	0.5	0.7499999999999999	0.7499999999999999	0.7499999999999999	0.7499999999999999	-0.30000000000000004	-0.30000000000000004	0.1	Rational	-85	85	-85	85	0
1	8	19	0.7499999999999999	1.2	1.2	1.2	1.2	1	0.5	0.5	1	0.5	0.5	0.5	0.5	0.5	0.5	0.7499999999999999	0.7499999999999999	0.7499999999999999	0.7499999999999999	-0.5	-0.5	0.1	Rational	-85	85	-85	85	0
1	8	20	0.7499999999999999	1.2	1.2	1.2	1.2	1	0.5	0.5	1	0.5	0.5	0.5	0.5	0.5	0.5	0.7499999999999999	0.7499999999999999	0.7499999999999999	0.7499999999999999	-0.5	-0.5	0.1	Rational	-85	85	-85	85	0
1	8	21	0.7499999999999999	1.2	1.2	1.2	1.2	1	0.5	0.5	1	0.5	0.5	0.5	0.5	0.5	0.5	0.7499999999999999	0.7499999999999999	0.7499999999999999	0.7499999999999999	-0.5	-0.5	0.1	Rational	-85	85	-85	85	0
1	8	22	0.7499999999999999	1.2	1.2	1.2	1.2	1	0.5	0.5	1	0.5	0.5	0.5	0.5	0.5	0.5	0.7499999999999999	0.7499999999999999	0.7499999999999999	0.7499999999999999	-0.5	-0.5	0.1	Rational	-85	85	-85	85	0
1	8	23	0.7499999999999999	1.2	1.2	1.2	1.2	1	0.5	0.5	1	0.5	0.5	0.5	0.5	0.5	0.5	0.7499999999999999	0.7499999999999999	0.7499999999999999	0.7499999999999999	-0.5	-0.5	0.1	Rational	-85	85	-85	85	0
1	8	24	0.7499999999999999	1.2	1.2	1.2	1.2	1	0.5	0.5	1	0.5	0.5	0.5	0.5	0.5	0.5	0.7499999999999999	0.7499999999999999	0.7499999999999999	0.7499999999999999	-0.5	-0.5	0.1	Rational	-85	85	-85	85	0
1	8	25	0.7499999999999999	1.2	1.2	1.2	1.2	1	0.5	0.5	1	0.5	0.5	0.5	0.5	0.5	0.5	0.7499999999999999	0.7499999999999999	0.7499999999999999	0.7499999999999999	-0.5	-0.5	0.1	Rational	-85	85	-85	85	0
1	8	26	0.7499999999999999	1.2	1.2	1.2	1.2	1	0.5	0.5	1	0.5	0.5	0.5	0.5	0.5	0.5	0.7499999999999999	0.7499999999999999	0.7499999999999999	0.7499999999999999	-0.5	-0.5	0.1	Rational	-85	85	-85	85	0
1	8	27	0.7499999999999999	1.2	1.2	1.2	1.2	1	0.5	0.5	1	0.5	0.5	0.5	0.5	0.5	0.5	0.7499999999999999	0.7499999999999999	0.7499999999999999	0.7499999999999999	-0.5	-0.5	0.1	Rational	-85	85	-85	85	0
1	8	28	0.7499999999999999	1.2	1.2	1.2	1.2	1	0.5	0.5	1	0.5	0.5	0.5	0.5	0.5	0.5	0.7499999999999999	0.7499999999999999	0.7499999999999999	0.7499999999999999	-0.5	-0.5	0.1	Rational	-85	85	-85	85	0
1	8	29	0.7499999999999999	1.2	1.2	1.2	1.2	1	0.5	0.5	1	0.5	0.5	0.5	0.5	0.5	0.5	0.7499999999999999	0.7499999999999999	0.7499999999999999	0.7499999999999999	-0.5	-0.5	0.1	Rational	-85	85	-85	85	0
1	8	30	0.7499999999999999	1.2	1.2	1.2	1.2	1	0.5	0.5	1	0.5	0.5	0.5	0.5	0.5	0.5	0.7499999999999999	0.7499999999999999	0.7499999999999999	0.7499999999999999	-0.5	-0.5	0.1	Rational	-85	85	-85	85	0
1	8	31	0.7499999999999999	1.2	1.2	1.2	1.2	1	0.5	0.5	1	0.5	0.5	0.5	0.5	0.5	0.5	0.7499999999999999	0.7499999999999999	0.7499999999999999	0.7499999999999999	-0.5	-0.5	0.1	Rational	-85	85	-85	85	0
1	8	32	0.7499999999999999	1.2	1.2	1.2	1.2	1	0.5	0.5	1	0.5	0.5	0.5	0.5	0.5	0.5	0.7499999999999999	0.7499999999999999	0.7499999999999999	0.7499999999999999	-0.5	-0.5	0.1	Rational	-85	85	-85	85	0
1	8	33	0.7499999999999999	1.2	1.2	1.2	1.2	1	0.5	0.5	1	0.5	0.5	0.5	0.5	0.5	0.5	0.7499999999999999	0.7499999999999999	0.7499999999999999	0.7499999999999999	-0.5	-0.5	0.1	Rational	-85	85	-85	85	0
1	8	34	0.7499999999999999	1.2	1.2	1.2	1.2	1	0.5	0.5	1	0.5	0.5	0.5	0.5	0.5	0.5	0.7499999999999999	0.7499999999999999	0.7499999999999999	0.7499999999999999	-0.5	-0.5	0.1	Rational	-85	85	-85	85	0
1	8	35	0.7499999999999999	1.2	1.2	1.2	1.2	1	0.5	0.5	1	0.5	0.5	0.5	0.5	0.5	0.5	0.7499999999999999	0.7499999999999999	0.7499999999999999	0.7499999999999999	-0.5	-0.5	0.1	Rational	-85	85	-85	85	0
1	8	36	0.7499999999999999	1.2	1.2	1.2	1.2	1	0.5	0.5	1	0.5	0.5	0.5	0.5	0.5	0.5	0.7499999999999999	0.7499999999999999	0.7499999999999999	0.7499999999999999	-0.5	-0.5	0.1	Rational	-85	85	-85	85	0
1	8	37	0.7499999999999999	1.2	1.2	1.2	1.2	1	0.5	0.5	1	0.5	0.5	0.5	0.5	0.5	0.5	0.7499999999999999	0.7499999999999999	0.7499999999999999	0.7499999999999999	-0.5	-0.5	0.1	Rational	-85	85	-85	85	0
1	8	38	0.7499999999999999	1.2	1.2	1.2	1.2	1	0.5	0.5	1	0.5	0.5	0.5	0.5	0.5	0.5	0.7499999999999999	0.7499999999999999	0.7499999999999999	0.7499999999999999	-0.5	-0.5	0.1	Rational	-85	85	-85	85	0
1	8	39	0.7499999999999999	1.2	1.2	1.2	1.2	1	0.5	0.5	1	0.5	0.5	0.5	0.5	0.5	0.5	0.7499999999999999	0.7499999999999999	0.7499999999999999	0.7499999999999999	-0.5	-0.5	0.1	Rational	-85	85	-85	85	0
1	8	40	0.7499999999999999	1.2	1.2	1.2	1.2	1	0.5	0.5	1	0.5	0.5	0.5	0.5	0.5	0.5	0.7499999999999999	0.7499999999999999	0.7499999999999999	0.7499999999999999	-0.5	-0.5	0.1	Rational	-85	85	-85	85	0
1	8	40	0.7499999999999999	1.2	1.2	1.2	1.2	1	0.5	0.5	1	0.5	0.5	0.5	0.5	0.5	0.5	0.7499999999999999	0.7499999999999999	0.7499999999999999	0.7499999999999999	-0.5	-0.5	0.1	Rational	-85	85	-85	85	3057.950000000001
1	9	1	0.8499999999999999	0.1	0.1	0.1	0.1	1	0.5	0.5	1	0.5	0.5	0.5	0.5	0.5	0.5	0.8499999999999999	0.8499999999999999	0.8499999999999999	0.8499999999999999	0	0	0.1	Rational	0	0	0	0	0
1	9	2	0.8499999999999999	0.2	0.2	0.2	0.2	1	0.5	0.5	1	0.5	0.5	0.5	0.5	0.5	0.5	0.8499999999999999	0.8499999999999999	0.8499999999999999	0.8499999999999999	0.1	0.1	0.1	Rational	-5	5	-5	5	0
1	9	3	0.8499999999999999	0.30000000000000004	0.30000000000000004	0.30000000000000004	0.30000000000000004	1	0.5	0.5	1	0.5	0.5	0.5	0.5	0.5	0.5	0.8499999999999999	0.8499999999999999	0.8499999999999999	0.8499999999999999	0.1	0.1	0.1	Rational	-10	10	-10	10	0
1	9	4	0.8499999999999999	0.4	0.4	0.4	0.4	1	0.5	0.5	1	0.5	0.5	0.5	0.5	0.5	0.5	0.8499999999999999	0.8499999999999999	0.8499999999999999	0.8499999999999999	0.10000000000000003	0.10000000000000003	0.1	Rational	-15	15	-15	15	0
1	9	5	0.8499999999999999	0.5	0.5	0.5	0.5	1	0.5	0.5	1	0.5	0.5	0.5	0.5	0.5	0.5	0.8499999999999999	0.8499999999999999	0.8499999999999999	0.8499999999999999	0.10000000000000003	0.10000000000000003	0.1	Rational	-20	20	-20	20	0
1	9	6	0.8499999999999999	0.6	0.6	0.6	0.6	1	0.5	0.5	1	0.5	0.5	0.5	0.5	0.5	0.5	0.8499999999999999	0.8499999999999999	0.8499999999999999	0.8499999999999999	0.09999999999999998	0.09999999999999998	0.1	Rational	-25	25	-25	25	0
1	9	7	0.8499999999999999	0.7	0.7	0.7	0.7	1	0.5	0.5	1	0.5	0.5	0.5	0.5	0.5	0.5	0.8499999999999999	0.8499999999999999	0.8499999999999999	0.8499999999999999	0.09999999999999998	0.09999999999999998	0.1	Rational	-30	30	-30	30	0
1	9	8	0.8499999999999999	0.7999999999999999	0.7999999999999999	0.7999999999999999	0.7999999999999999	1	0.5	0.5	1	0.5	0.5	0.5	0.5	0.5	0.5	0.8499999999999999	0.8499999999999999	0.8499999999999999	0.8499999999999999	0.09999999999999998	0.09999999999999998	0.1	Rational	-35	35	-35	35	0
1	9	9	0.8499999999999999	0.8999999999999999	0.8999999999999999	0.8999999999999999	0.8999999999999999	1	0.5	0.5	1	0.5	0.5	0.5	0.5	0.5	0.5	0.8499999999999999	0.8499999999999999	0.8499999999999999	0.8499999999999999	0.09999999999999987	0.09999999999999987	0.1	Rational	-40	40	-40	40	0
1	9	10	0.8499999999999999	0.9999999999999999	0.9999999999999999	0.9999999999999999	0.9999999999999999	1	0.5	0.5	1	0.5	0.5	0.5	0.5	0.5	0.5	0.8499999999999999	0.8499999999999999	0.8499999999999999	0.8499999999999999	0.09999999999999987	0.09999999999999987	0.1	Rational	-45	45	-45	45	0
1	9	11	0.8499999999999999	1.0999999999999999	1.0999999999999999	1.0999999999999999	1.0999999999999999	1	0.5	0.5	1	0.5	0.5	0.5	0.5	0.5	0.5	0.8499999999999999	0.8499999999999999	0.8499999999999999	0.8499999999999999	0.09999999999999987	0.09999999999999987	0.1	Rational	-50	50	-50	50	0
1	9	12	0.8499999999999999	1.2	1.2	1.2	1.2	1	0.5	0.5	1	0.5	0.5	0.5	0.5	0.5	0.5	0.8499999999999999	0.8499999999999999	0.8499999999999999	0.8499999999999999	0.09999999999999987	0.09999999999999987	0.1	Rational	-55	55	-55	55	0
1	9	13	0.8499999999999999	1.3	1.3	1.3	1.3	1	0.5	0.5	1	0.5	0.5	0.5	0.5	0.5	0.5	0.8499999999999999	0.8499999999999999	0.8499999999999999	0.8499999999999999	0.09999999999999987	0.09999999999999987	0.1	Rational	-60	60	-60	60	0
1	9	14	0.8499999999999999	1.4000000000000001	1.4000000000000001	1.4000000000000001	1.4000000000000001	1	0.5	0.5	1	0.5	0.5	0.5	0.5	0.5	0.5	0.8499999999999999	0.8499999999999999	0.8499999999999999	0.8499999999999999	0.10000000000000009	0.10000000000000009	0.1	Rational	-65	65	-65	65	0
1	9	15	0.8499999999999999	1.3	1.3	1.3	1.3	1	0.5	0.5	1	0.5	0.5	0.5	0.5	0.5	0.5	0.8499999999999999	0.8499999999999999	0.8499999999999999	0.8499999999999999	0.10000000000000009	0.10000000000000009	0.1	Rational	-70	70	-70	70	0
1	9	16	0.8499999999999999	1.4000000000000001	1.4000000000000001	1.4000000000000001	1.4000000000000001	1	0.5	0.5	1	0.5	0.5	0.5	0.5	0.5	0.5	0.8499999999999999	0.8499999999999999	0.8499999999999999	0.8499999999999999	-0.10000000000000009	-0.10000000000000009	0.1	Rational	-75	75	-75	75	0
1	9	17	0.8499999999999999	1.3	1.3	1.3	1.3	1	0.5	0.5	1	0.5	0.5	0.5	0.5	0.5	0.5	0.8499999999999999	0.8499999999999999	0.8499999999999999	0.8499999999999999	-0.09999999999999987	-0.09999999999999987	0.1	Rational	-80	80	-80	80	0
1	9	18	0.8499999999999999	1.4000000000000001	1.4000000000000001	1.4000000000000001	1.4000000000000001	1	0.5	0.5	1	0.5	0.5	0.5	0.5	0.5	0.5	0.8499999999999999	0.8499999999999999	0.8499999999999999	0.8499999999999999	-0.30000000000000004	-0.30000000000000004	0.1	Rational	-85	85	-85	85	0
1	9	19	0.8499999999999999	1.3	1.3	1.3	1.3	1	0.5	0.5	1	0.5	0.5	0.5	0.5	0.5	0.5	0.8499999999999999	0.8499999999999999	0.8499999999999999	0.8499999999999999	-0.2999999999999998	-0.2999999999999998	0.1	Rational	-90	90	-90	90	0
1	9	20	0.8499999999999999	1.3	1.3	1.3	1.3	1	0.5	0.5	1	0.5	0.5	0.5	0.5	0.5	0.5	0.8499999999999999	0.8499999999999999	0.8499999999999999	0.8499999999999999	-0.5	-0.5	0.1	Rational	-90	90	-90	90	0
1	9	21	0.8499999999999999	1.3	1.3	1.3	1.3	1	0.5	0.5	1	0.5	0.5	0.5	0.5	0.5	0.5	0.8499999999999999	0.8499999999999999	0.8499999999999999	0.8499999999999999	-0.5	-0.5	0.1	Rational	-90	90	-90	90	0
1	9	22	0.8499999999999999	1.3	1.3	1.3	1.3	1	0.5	0.5	1	0.5	0.5	0.5	0.5	0.5	0.5	0.8499999999999999	0.8499999999999999	0.8499999999999999	0.8499999999999999	-0.5	-0.5	0.1	Rational	-90	90	-90	90	0
1	9	23	0.8499999999999999	1.3	1.3	1.3	1.3	1	0.5	0.5	1	0.5	0.5	0.5	0.5	0.5	0.5	0.8499999999999999	0.8499999999999999	0.8499999999999999	0.8499999999999999	-0.5	-0.5	0.1	Rational	-90	90	-90	90	0
1	9	24	0.8499999999999999	1.3	1.3	1.3	1.3	1	0.5	0.5	1	0.5	0.5	0.5	0.5	0.5	0.5	0.8499999999999999	0.8499999999999999	0.8499999999999999	0.8499999999999999	-0.5	-0.5	0.1	Rational	-90	90	-90	90	0
1	9	25	0.8499999999999999	1.3	1.3	1.3	1.3	1	0.5	0.5	1	0.5	0.5	0.5	0.5	0.5	0.5	0.8499999999999999	0.8499999999999999	0.8499999999999999	0.8499999999999999	-0.5	-0.5	0.1	Rational	-90	90	-90	90	0
1	9	26	0.8499999999999999	1.3	1.3	1.3	1.3	1	0.5	0.5	1	0.5	0.5	0.5	0.5	0.5	0.5	0.8499999999999999	0.8499999999999999	0.8499999999999999	0.8499999999999999	-0.5	-0.5	0.1	Rational	-90	90	-90	90	0
1	9	27	0.8499999999999999	1.3	1.3	1.3	1.3	1	0.5	0.5	1	0.5	0.5	0.5	0.5	0.5	0.5	0.8499999999999999	0.8499999999999999	0.8499999999999999	0.8499999999999999	-0.5	-0.5	0.1	Rational	-90	90	-90	90	0
1	9	28	0.8499999999999999	1.3	1.3	1.3	1.3	1	0.5	0.5	1	0.5	0.5	0.5	0.5	0.5	0.5	0.8499999999999999	0.8499999999999999	0.8499999999999999	0.8499999999999999	-0.5	-0.5	0.1	Rational	-90	90	-90	90	0
1	9	29	0.8499999999999999	1.3	1.3	1.3	1.3	1	0.5	0.5	1	0.5	0.5	0.5	0.5	0.5	0.5	0.8499999999999999	0.8499999999999999	0.8499999999999999	0.8499999999999999	-0.5	-0.5	0.1	Rational	-90	90	-90	90	0
1	9	30	0.8499999999999999	1.3	1.3	1.3	1.3	1	0.5	0.5	1	0.5	0.5	0.5	0.5	0.5	0.5	0.8499999999999999	0.8499999999999999	0.8499999999999999	0.8499999999999999	-0.5	-0.5	0.1	Rational	-90	90	-90	90	0
1	9	31	0.8499999999999999	1.3	1.3	1.3	1.3	1	0.5	0.5	1	0.5	0.5	0.5	0.5	0.5	0.5	0.8499999999999999	0.8499999999999999	0.8499999999999999	0.8499999999999999	-0.5	-0.5	0.1	Rational	-90	90	-90	90	0
1	9	32	0.8499999999999999	1.3	1.3	1.3	1.3	1	0.5	0.5	1	0.5	0.5	0.5	0.5	0.5	0.5	0.8499999999999999	0.8499999999999999	0.8499999999999999	0.8499999999999999	-0.5	-0.5	0.1	Rational	-90	90	-90	90	0
1	9	33	0.8499999999999999	1.3	1.3	1.3	1.3	1	0.5	0.5	1	0.5	0.5	0.5	0.5	0.5	0.5	0.8499999999999999	0.8499999999999999	0.8499999999999999	0.8499999999999999	-0.5	-0.5	0.1	Rational	-90	90	-90	90	0
1	9	34	0.8499999999999999	1.3	1.3	1.3	1.3	1	0.5	0.5	1	0.5	0.5	0.5	0.5	0.5	0.5	0.8499999999999999	0.8499999999999999	0.8499999999999999	0.8499999999999999	-0.5	-0.5	0.1	Rational	-90	90	-90	90	0
1	9	35	0.8499999999999999	1.3	1.3	1.3	1.3	1	0.5	0.5	1	0.5	0.5	0.5	0.5	0.5	0.5	0.8499999999999999	0.8499999999999999	0.8499999999999999	0.8499999999999999	-0.5	-0.5	0.1	Rational	-90	90	-90	90	0
1	9	36	0.8499999999999999	1.3	1.3	1.3	1.3	1	0.5	0.5	1	0.5	0.5	0.5	0.5	0.5	0.5	0.8499999999999999	0.8499999999999999	0.8499999999999999	0.8499999999999999	-0.5	-0.5	0.1	Rational	-90	90	-90	90	0
1	9	37	0.8499999999999999	1.3	1.3	1.3	1.3	1	0.5	0.5	1	0.5	0.5	0.5	0.5	0.5	0.5	0.8499999999999999	0.8499999999999999	0.8499999999999999	0.8499999999999999	-0.5	-0.5	0.1	Rational	-90	90	-90	90	0
1	9	38	0.8499999999999999	1.3	1.3	1.3	1.3	1	0.5	0.5	1	0.5	0.5	0.5	0.5	0.5	0.5	0.8499999999999999	0.8499999999999999	0.8499999999999999	0.8499999999999999	-0.5	-0.5	0.1	Rational	-90	90	-90	90	0
1	9	39	0.8499999999999999	1.3	1.3	1.3	1.3	1	0.5	0.5	1	0.5	0.5	0.5	0.5	0.5	0.5	0.8499999999999999	0.8499999999999999	0.8499999999999999	0.8499999999999999	-0.5	-0.5	0.1	Rational	-90	90	-90	90	0
1	9	40	0.8499999999999999	1.3	1.3	1.3	1.3	1	0.5	0.5	1	0.5	0.5	0.5	0.5	0.5	0.5	0.8499999999999999	0.8499999999999999	0.8499999999999999	0.8499999999999999	-0.5	-0.5	0.1	Rational	-90	90	-90	90	0
1	9	40	0.8499999999999999	1.3	1.3	1.3	1.3	1	0.5	0.5	1	0.5	0.5	0.5	0.5	0.5	0.5	0.8499999999999999	0.8499999999999999	0.8499999999999999	0.8499999999999999	-0.5	-0.5	0.1	Rational	-90	90	-90	90	3222.849999999999
1	10	1	0.9499999999999998	0.1	0.1	0.1	0.1	1	0.5	0.5	1	0.5	0.5	0.5	0.5	0.5	0.5	0.9499999999999998	0.9499999999999998	0.9499999999999998	0.9499999999999998	0	0	0.1	Rational	0	0	0	0	0
1	10	2	0.9499999999999998	0.2	0.2	0.2	0.2	1	0.5	0.5	1	0.5	0.5	0.5	0.5	0.5	0.5	0.9499999999999998	0.9499999999999998	0.9499999999999998	0.9499999999999998	0.1	0.1	0.1	Rational	-5	5	-5	5	0
1	10	3	0.9499999999999998	0.30000000000000004	0.30000000000000004	0.30000000000000004	0.30000000000000004	1	0.5	0.5	1	0.5	0.5	0.5	0.5	0.5	0.5	0.9499999999999998	0.9499999999999998	0.9499999999999998	0.9499999999999998	0.1	0.1	0.1	Rational	-10	10	-10	10	0
1	10	4	0.9499999999999998	0.4	0.4	0.4	0.4	1	0.5	0.5	1	0.5	0.5	0.5	0.5	0.5	0.5	0.9499999999999998	0.9499999999999998	0.9499999999999998	0.9499999999999998	0.10000000000000003	0.10000000000000003	0.1	Rational	-15	15	-15	15	0
1	10	5	0.9499999999999998	0.5	0.5	0.5	0.5	1	0.5	0.5	1	0.5	0.5	0.5	0.5	0.5	0.5	0.9499999999999998	0.9499999999999998	0.9499999999999998	0.9499999999999998	0.10000000000000003	0.10000000000000003	0.1	Rational	-20	20	-20	20	0
1	10	6	0.9499999999999998	0.6	0.6	0.6	0.6	1	0.5	0.5	1	0.5	0.5	0.5	0.5	0.5	0.5	0.9499999999999998	0.9499999999999998	0.9499999999999998	0.9499999999999998	0.09999999999999998	0.09999999999999998	0.1	Rational	-25	25	-25	25	0
1	10	7	0.9499999999999998	0.7	0.7	0.7	0.7	1	0.5	0.5	1	0.5	0.5	0.5	0.5	0.5	0.5	0.9499999999999998	0.9499999999999998	0.9499999999999998	0.9499999999999998	0.09999999999999998	0.09999999999999998	0.1	Rational	-30	30	-30	30	0
1	10	8	0.9499999999999998	0.7999999999999999	0.7999999999999999	0.7999999999999999	0.7999999999999999	1	0.5	0.5	1	0.5	0.5	0.5	0.5	0.5	0.5	0.9499999999999998	0.9499999999999998	0.9499999999999998	0.9499999999999998	0.09999999999999998	0.09999999999999998	0.1	Rational	-35	35	-35	35	0
1	10	9	0.9499999999999998	0.8999999999999999	0.8999999999999999	0.8999999999999999	0.8999999999999999	1	0.5	0.5	1	0.5	0.5	0.5	0.5	0.5	0.5	0.9499999999999998	0.9499999999999998	0.9499999999999998	0.9499999999999998	0.09999999999999987	0.09999999999999987	0.1	Rational	-40	40	-40	40	0
1	10	10	0.9499999999999998	0.9999999999999999	0.9999999999999999	0.9999999999999999	0.9999999999999999	1	0.5	0.5	1	0.5	0.5	0.5	0.5	0.5	0.5	0.9499999999999998	0.9499999999999998	0.9499999999999998	0.9499999999999998	0.09999999999999987	0.09999999999999987	0.1	Rational	-45	45	-45	45	0
1	10	11	0.9499999999999998	1.0999999999999999	1.0999999999999999	1.0999999999999999	1.0999999999999999	1	0.5	0.5	1	0.5	0.5	0.5	0.5	0.5	0.5	0.9499999999999998	0.9499999999999998	0.9499999999999998	0.9499999999999998	0.09999999999999987	0.09999999999999987	0.1	Rational	-50	50	-50	50	0
1	10	12	0.9499999999999998	1.2	1.2	1.2	1.2	1	0.5	0.5	1	0.5	0.5	0.5	0.5	0.5	0.5	0.9499999999999998	0.9499999999999998	0.9499999999999998	0.9499999999999998	0.09999999999999987	0.09999999999999987	0.1	Rational	-55	55	-55	55	0
1	10	13	0.9499999999999998	1.3	1.3	1.3	1.3	1	0.5	0.5	1	0.5	0.5	0.5	0.5	0.5	0.5	0.9499999999999998	0.9499999999999998	0.9499999999999998	0.9499999999999998	0.09999999999999987	0.09999999999999987	0.1	Rational	-60	60	-60	60	0
1	10	14	0.9499999999999998	1.4000000000000001	1.4000000000000001	1.4000000000000001	1.4000000000000001	1	0.5	0.5	1	0.5	0.5	0.5	0.5	0.5	0.5	0.9499999999999998	0.9499999999999998	0.9499999999999998	0.9499999999999998	0.10000000000000009	0.10000000000000009	0.1	Rational	-65	65	-65	65	0
1	10	15	0.9499999999999998	1.5000000000000002	1.5000000000000002	1.5000000000000002	1.5000000000000002	1	0.5	0.5	1	0.5	0.5	0.5	0.5	0.5	0.5	0.9499999999999998	0.9499999999999998	0.9499999999999998	0.9499999999999998	0.10000000000000009	0.10000000000000009	0.1	Rational	-70	70	-70	70	0
1	10	16	0.9499999999999998	1.4000000000000001	1.4000000000000001	1.4000000000000001	1.4000000000000001	1	0.5	0.5	1	0.5	0.5	0.5	0.5	0.5	0.5	0.9499999999999998	0.9499999999999998	0.9499999999999998	0.9499999999999998	0.10000000000000009	0.10000000000000009	0.1	Rational	-75	75	-75	75	0
1	10	17	0.9499999999999998	1.5000000000000002	1.5000000000000002	1.5000000000000002	1.5000000000000002	1	0.5	0.5	1	0.5	0.5	0.5	0.5	0.5	0.5	0.9499999999999998	0.9499999999999998	0.9499999999999998	0.9499999999999998	-0.09999999999999987	-0.09999999999999987	0.1	Rational	-80	80	-80	80	0
1	10	18	0.9499999999999998	1.4000000000000001	1.4000000000000001	1.4000000000000001	1.4000000000000001	1	0.5	0.5	1	0.5	0.5	0.5	0.5	0.5	0.5	0.9499999999999998	0.9499999999999998	0.9499999999999998	0.9499999999999998	-0.09999999999999987	-0.09999999999999987	0.1	Rational	-85	85	-85	85	0
1	10	19	0.9499999999999998	1.5000000000000002	1.5000000000000002	1.5000000000000002	1.5000000000000002	1	0.5	0.5	1	0.5	0.5	0.5	0.5	0.5	0.5	0.9499999999999998	0.9499999999999998	0.9499999999999998	0.9499999999999998	-0.2999999999999998	-0.2999999999999998	0.1	Rational	-90	90	-90	90	0
1	10	20	0.9499999999999998	1.4000000000000001	1.4000000000000001	1.4000000000000001	1.4000000000000001	1	0.5	0.5	1	0.5	0.5	0.5	0.5	0.5	0.5	0.9499999999999998	0.9499999999999998	0.9499999999999998	0.9499999999999998	-0.2999999999999998	-0.2999999999999998	0.1	Rational	-95	95	-95	95	0
1	10	21	0.9499999999999998	1.4000000000000001	1.4000000000000001	1.4000000000000001	1.4000000000000001	1	0.5	0.5	1	0.5	0.5	0.5	0.5	0.5	0.5	0.9499999999999998	0.9499999999999998	0.9499999999999998	0.9499999999999998	-0.5	-0.5	0.1	Rational	-95	95	-95	95	0
1	10	22	0.9499999999999998	1.4000000000000001	1.4000000000000001	1.4000000000000001	1.4000000000000001	1	0.5	0.5	1	0.5	0.5	0.5	0.5	0.5	0.5	0.9499999999999998	0.9499999999999998	0.9499999999999998	0.9499999999999998	-0.5	-0.5	0.1	Rational	-95	95	-95	95	0
1	10	23	0.9499999999999998	1.4000000000000001	1.4000000000000001	1.4000000000000001	1.4000000000000001	1	0.5	0.5	1	0.5	0.5	0.5	0.5	0.5	0.5	0.9499999999999998	0.9499999999999998	0.9499999999999998	0.9499999999999998	-0.5	-0.5	0.1	Rational	-95	95	-95	95	0
1	10	24	0.9499999999999998	1.4000000000000001	1.4000000000000001	1.4000000000000001	1.4000000000000001	1	0.5	0.5	1	0.5	0.5	0.5	0.5	0.5	0.5	0.9499999999999998	0.9499999999999998	0.9499999999999998	0.9499999999999998	-0.5	-0.5	0.1	Rational	-95	95	-95	95	0
1	10	25	0.9499999999999998	1.4000000000000001	1.4000000000000001	1.4000000000000001	1.4000000000000001	1	0.5	0.5	1	0.5	0.5	0.5	0.5	0.5	0.5	0.9499999999999998	0.9499999999999998	0.9499999999999998	0.9499999999999998	-0.5	-0.5	0.1	Rational	-95	95	-95	95	0
1	10	26	0.9499999999999998	1.4000000000000001	1.4000000000000001	1.4000000000000001	1.4000000000000001	1	0.5	0.5	1	0.5	0.5	0.5	0.5	0.5	0.5	0.9499999999999998	0.9499999999999998	0.9499999999999998	0.9499999999999998	-0.5	-0.5	0.1	Rational	-95	95	-95	95	0
1	10	27	0.9499999999999998	1.4000000000000001	1.4000000000000001	1.4000000000000001	1.4000000000000001	1	0.5	0.5	1	0.5	0.5	0.5	0.5	0.5	0.5	0.9499999999999998	0.9499999999999998	0.9499999999999998	0.9499999999999998	-0.5	-0.5	0.1	Rational	-95	95	-95	95	0
1	10	28	0.9499999999999998	1.4000000000000001	1.4000000000000001	1.4000000000000001	1.4000000000000001	1	0.5	0.5	1	0.5	0.5	0.5	0.5	0.5	0.5	0.9499999999999998	0.9499999999999998	0.9499999999999998	0.9499999999999998	-0.5	-0.5	0.1	Rational	-95	95	-95	95	0
1	10	29	0.9499999999999998	1.4000000000000001	1.4000000000000001	1.4000000000000001	1.4000000000000001	1	0.5	0.5	1	0.5	0.5	0.5	0.5	0.5	0.5	0.9499999999999998	0.9499999999999998	0.9499999999999998	0.9499999999999998	-0.5	-0.5	0.1	Rational	-95	95	-95	95	0
1	10	30	0.9499999999999998	1.4000000000000001	1.4000000000000001	1.4000000000000001	1.4000000000000001	1	0.5	0.5	1	0.5	0.5	0.5	0.5	0.5	0.5	0.9499999999999998	0.9499999999999998	0.9499999999999998	0.9499999999999998	-0.5	-0.5	0.1	Rational	-95	95	-95	95	0
1	10	31	0.9499999999999998	1.4000000000000001	1.4000000000000001	1.4000000000000001	1.4000000000000001	1	0.5	0.5	1	0.5	0.5	0.5	0.5	0.5	0.5	0.9499999999999998	0.9499999999999998	0.9499999999999998	0.9499999999999998	-0.5	-0.5	0.1	Rational	-95	95	-95	95	0
1	10	32	0.9499999999999998	1.4000000000000001	1.4000000000000001	1.4000000000000001	1.4000000000000001	1	0.5	0.5	1	0.5	0.5	0.5	0.5	0.5	0.5	0.9499999999999998	0.9499999999999998	0.9499999999999998	0.9499999999999998	-0.5	-0.5	0.1	Rational	-95	95	-95	95	0
1	10	33	0.9499999999999998	1.4000000000000001	1.4000000000000001	1.4000000000000001	1.4000000000000001	1	0.5	0.5	1	0.5	0.5	0.5	0.5	0.5	0.5	0.9499999999999998	0.9499999999999998	0.9499999999999998	0.9499999999999998	-0.5	-0.5	0.1	Rational	-95	95	-95	95	0
1	10	34	0.9499999999999998	1.4000000000000001	1.4000000000000001	1.4000000000000001	1.4000000000000001	1	0.5	0.5	1	0.5	0.5	0.5	0.5	0.5	0.5	0.9499999999999998	0.9499999999999998	0.9499999999999998	0.9499999999999998	-0.5	-0.5	0.1	Rational	-95	95	-95	95	0
1	10	35	0.9499999999999998	1.4000000000000001	1.4000000000000001	1.4000000000000001	1.4000000000000001	1	0.5	0.5	1	0.5	0.5	0.5	0.5	0.5	0.5	0.9499999999999998	0.9499999999999998	0.9499999999999998	0.9499999999999998	-0.5	-0.5	0.1	Rational	-95	95	-95	95	0
1	10	36	0.9499999999999998	1.4000000000000001	1.4000000000000001	1.4000000000000001	1.4000000000000001	1	0.5	0.5	1	0.5	0.5	0.5	0.5	0.5	0.5	0.9499999999999998	0.9499999999999998	0.9499999999999998	0.9499999999999998	-0.5	-0.5	0.1	Rational	-95	95	-95	95	0
1	10	37	0.9499999999999998	1.4000000000000001	1.4000000000000001	1.4000000000000001	1.4000000000000001	1	0.5	0.5	1	0.5	0.5	0.5	0.5	0.5	0.5	0.9499999999999998	0.9499999999999998	0.9499999999999998	0.9499999999999998	-0.5	-0.5	0.1	Rational	-95	95	-95	95	0
1	10	38	0.9499999999999998	1.4000000000000001	1.4000000000000001	1.4000000000000001	1.4000000000000001	1	0.5	0.5	1	0.5	0.5	0.5	0.5	0.5	0.5	0.9499999999999998	0.9499999999999998	0.9499999999999998	0.9499999999999998	-0.5	-0.5	0.1	Rational	-95	95	-95	95	0
1	10	39	0.9499999999999998	1.4000000000000001	1.4000000000000001	1.4000000000000001	1.4000000000000001	1	0.5	0.5	1	0.5	0.5	0.5	0.5	0.5	0.5	0.9499999999999998	0.9499999999999998	0.9499999999999998	0.9499999999999998	-0.5	-0.5	0.1	Rational	-95	95	-95	95	0
1	10	40	0.9499999999999998	1.4000000000000001	1.4000000000000001	1.4000000000000001	1.4000000000000001	1	0.5	0.5	1	0.5	0.5	0.5	0.5	0.5	0.5	0.9499999999999998	0.9499999999999998	0.9499999999999998	0.9499999999999998	-0.5	-0.5	0.1	Rational	-95	95	-95	95	0
1	10	40	0.9499999999999998	1.4000000000000001	1.4000000000000001	1.4000000000000001	1.4000000000000001	1	0.5	0.5	1	0.5	0.5	0.5	0.5	0.5	0.5	0.9499999999999998	0.9499999999999998	0.9499999999999998	0.9499999999999998	-0.5	-0.5	0.1	Rational	-95	95	-95	95	3387.749999999999
2	1	1	0.95	0.1	0.1	0.1	0.1	1	0.5	0.5	1	0.5	0.5	0.5	0.5	0.5	0.5	0.95	0.95	0.95	0.95	0	0	0.1	Rational	0	0	0	0	0
2	1	2	0.95	0.2	0.2	0.2	0.2	1	0.5	0.5	1	0.5	0.5	0.5	0.5	0.5	0.5	0.95	0.95	0.95	0.95	0.1	0.1	0.1	Rational	-5	5	-5	5	0
2	1	3	0.95	0.30000000000000004	0.30000000000000004	0.30000000000000004	0.30000000000000004	1	0.5	0.5	1	0.5	0.5	0.5	0.5	0.5	0.5	0.95	0.95	0.95	0.95	0.1	0.1	0.1	Rational	-10	10	-10	10	0
2	1	4	0.95	0.4	0.4	0.4	0.4	1	0.5	0.5	1	0.5	0.5	0.5	0.5	0.5	0.5	0.95	0.95	0.95	0.95	0.10000000000000003	0.10000000000000003	0.1	Rational	-15	15	-15	15	0
2	1	5	0.95	0.5	0.5	0.5	0.5	1	0.5	0.5	1	0.5	0.5	0.5	0.5	0.5	0.5	0.95	0.95	0.95	0.95	0.10000000000000003	0.10000000000000003	0.1	Rational	-20	20	-20	20	0
2	1	6	0.95	0.6	0.6	0.6	0.6	1	0.5	0.5	1	0.5	0.5	0.5	0.5	0.5	0.5	0.95	0.95	0.95	0.95	0.09999999999999998	0.09999999999999998	0.1	Rational	-25	25	-25	25	0
2	1	7	0.95	0.7	0.7	0.7	0.7	1	0.5	0.5	1	0.5	0.5	0.5	0.5	0.5	0.5	0.95	0.95	0.95	0.95	0.09999999999999998	0.09999999999999998	0.1	Rational	-30	30	-30	30	0
2	1	8	0.95	0.7999999999999999	0.7999999999999999	0.7999999999999999	0.7999999999999999	1	0.5	0.5	1	0.5	0.5	0.5	0.5	0.5	0.5	0.95	0.95	0.95	0.95	0.09999999999999998	0.09999999999999998	0.1	Rational	-35	35	-35	35	0
2	1	9	0.95	0.8999999999999999	0.8999999999999999	0.8999999999999999	0.8999999999999999	1	0.5	0.5	1	0.5	0.5	0.5	0.5	0.5	0.5	0.95	0.95	0.95	0.95	0.09999999999999987	0.09999999999999987	0.1	Rational	-40	40	-40	40	0
2	1	10	0.95	0.9999999999999999	0.9999999999999999	0.9999999999999999	0.9999999999999999	1	0.5	0.5	1	0.5	0.5	0.5	0.5	0.5	0.5	0.95	0.95	0.95	0.95	0.09999999999999987	0.09999999999999987	0.1	Rational	-45	45	-45	45	0
2	1	11	0.95	1.0999999999999999	1.0999999999999999	1.0999999999999999	1.0999999999999999	1	0.5	0.5	1	0.5	0.5	0.5	0.5	0.5	0.5	0.95	0.95	0.95	0.95	0.09999999999999987	0.09999999999999987	0.1	Rational	-50	50	-50	50	0
2	1	12	0.95	1.2	1.2	1.2	1.2	1	0.5	0.5	1	0.5	0.5	0.5	0.5	0.5	0.5	0.95	0.95	0.95	0.95	0.09999999999999987	0.09999999999999987	0.1	Rational	-55	55	-55	55	0
2	1	13	0.95	1.3	1.3	1.3	1.3	1	0.5	0.5	1	0.5	0.5	0.5	0.5	0.5	0.5	0.95	0.95	0.95	0.95	0.09999999999999987	0.09999999999999987	0.1	Rational	-60	60	-60	60	0
2	1	14	0.95	1.4000000000000001	1.4000000000000001	1.4000000000000001	1.4000000000000001	1	0.5	0.5	1	0.5	0.5	0.5	0.5	0.5	0.5	0.95	0.95	0.95	0.95	0.10000000000000009	0.10000000000000009	0.1	Rational	-65	65	-65	65	0
2	1	15	0.95	1.5000000000000002	1.5000000000000002	1.5000000000000002	1.5000000000000002	1	0.5	0.5	1	0.5	0.5	0.5	0.5	0.5	0.5	0.95	0.95	0.95	0.95	0.10000000000000009	0.10000000000000009	0.1	Rational	-70	70	-70	70	0
2	1	16	0.95	1.4000000000000001	1.4000000000000001	1.4000000000000001	1.4000000000000001	1	0.5	0.5	1	0.5	0.5	0.5	0.5	0.5	0.5	0.95	0.95	0.95	0.95	0.10000000000000009	0.10000000000000009	0.1	Rational	-75	75	-75	75	0
2	1	17	0.95	1.5000000000000002	1.5000000000000002	1.5000000000000002	1.5000000000000002	1	0.5	0.5	1	0.5	0.5	0.5	0.5	0.5	0.5	0.95	0.95	0.95	0.95	-0.09999999999999987	-0.09999999999999987	0.1	Rational	-80	80	-80	80	0
2	1	18	0.95	1.4000000000000001	1.4000000000000001	1.4000000000000001	1.4000000000000001	1	0.5	0.5	1	0.5	0.5	0.5	0.5	0.5	0.5	0.95	0.95	0.95	0.95	-0.09999999999999987	-0.09999999999999987	0.1	Rational	-85	85	-85	85	0
2	1	19	0.95	1.5000000000000002	1.5000000000000002	1.5000000000000002	1.5000000000000002	1	0.5	0.5	1	0.5	0.5	0.5	0.5	0.5	0.5	0.95	0.95	0.95	0.95	-0.2999999999999998	-0.2999999999999998	0.1	Rational	-90	90	-90	90	0
2	1	20	0.95	1.4000000000000001	1.4000000000000001	1.4000000000000001	1.4000000000000001	1	0.5	0.5	1	0.5	0.5	0.5	0.5	0.5	0.5	0.95	0.95	0.95	0.95	-0.2999999999999998	-0.2999999999999998	0.1	Rational	-95	95	-95	95	0
2	1	21	0.95	1.4000000000000001	1.4000000000000001	1.4000000000000001	1.4000000000000001	1	0.5	0.5	1	0.5	0.5	0.5	0.5	0.5	0.5	0.95	0.95	0.95	0.95	-0.5	-0.5	0.1	Rational	-95	95	-95	95	0
2	1	22	0.95	1.4000000000000001	1.4000000000000001	1.4000000000000001	1.4000000000000001	1	0.5	0.5	1	0.5	0.5	0.5	0.5	0.5	0.5	0.95	0.95	0.95	0.95	-0.5	-0.5	0.1	Rational	-95	95	-95	95	0
2	1	23	0.95	1.4000000000000001	1.4000000000000001	1.4000000000000001	1.4000000000000001	1	0.5	0.5	1	0.5	0.5	0.5	0.5	0.5	0.5	0.95	0.95	0.95	0.95	-0.5	-0.5	0.1	Rational	-95	95	-95	95	0
2	1	24	0.95	1.4000000000000001	1.4000000000000001	1.4000000000000001	1.4000000000000001	1	0.5	0.5	1	0.5	0.5	0.5	0.5	0.5	0.5	0.95	0.95	0.95	0.95	-0.5	-0.5	0.1	Rational	-95	95	-95	95	0
2	1	25	0.95	1.4000000000000001	1.4000000000000001	1.4000000000000001	1.4000000000000001	1	0.5	0.5	1	0.5	0.5	0.5	0.5	0.5	0.5	0.95	0.95	0.95	0.95	-0.5	-0.5	0.1	Rational	-95	95	-95	95	0
2	1	26	0.95	1.4000000000000001	1.4000000000000001	1.4000000000000001	1.4000000000000001	1	0.5	0.5	1	0.5	0.5	0.5	0.5	0.5	0.5	0.95	0.95	0.95	0.95	-0.5	-0.5	0.1	Rational	-95	95	-95	95	0
2	1	27	0.95	1.4000000000000001	1.4000000000000001	1.4000000000000001	1.4000000000000001	1	0.5	0.5	1	0.5	0.5	0.5	0.5	0.5	0.5	0.95	0.95	0.95	0.95	-0.5	-0.5	0.1	Rational	-95	95	-95	95	0
2	1	28	0.95	1.4000000000000001	1.4000000000000001	1.4000000000000001	1.4000000000000001	1	0.5	0.5	1	0.5	0.5	0.5	0.5	0.5	0.5	0.95	0.95	0.95	0.95	-0.5	-0.5	0.1	Rational	-95	95	-95	95	0
2	1	29	0.95	1.4000000000000001	1.4000000000000001	1.4000000000000001	1.4000000000000001	1	0.5	0.5	1	0.5	0.5	0.5	0.5	0.5	0.5	0.95	0.95	0.95	0.95	-0.5	-0.5	0.1	Rational	-95	95	-95	95	0
2	1	30	0.95	1.4000000000000001	1.4000000000000001	1.4000000000000001	1.4000000000000001	1	0.5	0.5	1	0.5	0.5	0.5	0.5	0.5	0.5	0.95	0.95	0.95	0.95	-0.5	-0.5	0.1	Rational	-95	95	-95	95	0
2	1	31	0.95	1.4000000000000001	1.4000000000000001	1.4000000000000001	1.4000000000000001	1	0.5	0.5	1	0.5	0.5	0.5	0.5	0.5	0.5	0.95	0.95	0.95	0.95	-0.5	-0.5	0.1	Rational	-95	95	-95	95	0
2	1	32	0.95	1.4000000000000001	1.4000000000000001	1.4000000000000001	1.4000000000000001	1	0.5	0.5	1	0.5	0.5	0.5	0.5	0.5	0.5	0.95	0.95	0.95	0.95	-0.5	-0.5	0.1	Rational	-95	95	-95	95	0
2	1	33	0.95	1.4000000000000001	1.4000000000000001	1.4000000000000001	1.4000000000000001	1	0.5	0.5	1	0.5	0.5	0.5	0.5	0.5	0.5	0.95	0.95	0.95	0.95	-0.5	-0.5	0.1	Rational	-95	95	-95	95	0
2	1	34	0.95	1.4000000000000001	1.4000000000000001	1.4000000000000001	1.4000000000000001	1	0.5	0.5	1	0.5	0.5	0.5	0.5	0.5	0.5	0.95	0.95	0.95	0.95	-0.5	-0.5	0.1	Rational	-95	95	-95	95	0
2	1	35	0.95	1.4000000000000001	1.4000000000000001	1.4000000000000001	1.4000000000000001	1	0.5	0.5	1	0.5	0.5	0.5	0.5	0.5	0.5	0.95	0.95	0.95	0.95	-0.5	-0.5	0.1	Rational	-95	95	-95	95	0
2	1	36	0.95	1.4000000000000001	1.4000000000000001	1.4000000000000001	1.4000000000000001	1	0.5	0.5	1	0.5	0.5	0.5	0.5	0.5	0.5	0.95	0.95	0.95	0.95	-0.5	-0.5	0.1	Rational	-95	95	-95	95	0
2	1	37	0.95	1.4000000000000001	1.4000000000000001	1.4000000000000001	1.4000000000000001	1	0.5	0.5	1	0.5	0.5	0.5	0.5	0.5	0.5	0.95	0.95	0.95	0.95	-0.5	-0.5	0.1	Rational	-95	95	-95	95	0
2	1	38	0.95	1.4000000000000001	1.4000000000000001	1.4000000000000001	1.4000000000000001	1	0.5	0.5	1	0.5	0.5	0.5	0.5	0.5	0.5	0.95	0.95	0.95	0.95	-0.5	-0.5	0.1	Rational	-95	95	-95	95	0
2	1	39	0.95	1.4000000000000001	1.4000000000000001	1.4000000000000001	1.4000000000000001	1	0.5	0.5	1	0.5	0.5	0.5	0.5	0.5	0.5	0.95	0.95	0.95	0.95	-0.5	-0.5	0.1	Rational	-95	95	-95	95	0
2	1	40	0.95	1.4000000000000001	1.4000000000000001	1.4000000000000001	1.4000000000000001	1	0.5	0.5	1	0.5	0.5	0.5	0.5	0.5	0.5	0.95	0.95	0.95	0.95	-0.5	-0.5	0.1	Rational	-95	95	-95	95	0
2	1	40	0.95	1.4000000000000001	1.4000000000000001	1.4000000000000001	1.4000000000000001	1	0.5	0.5	1	0.5	0.5	0.5	0.5	0.5	0.5	0.95	0.95	0.95	0.95	-0.5	-0.5	0.1	Rational	-95	95	-95	95	3387.7500000000005
2	2	1	0.95	0.2	0.2	0.2	0.2	1	0.5	0.5	1	0.5	0.5	0.5	0.5	0.5	0.5	1.05	1.05	1.05	1.05	0	0	0.1	Rational	-5	5	-5	5	0
2	2	2	0.95	0.30000000000000004	0.30000000000000004	0.30000000000000004	0.30000000000000004	1	0.5	0.5	1	0.5	0.5	0.5	0.5	0.5	0.5	0.95	0.95	0.95	0.95	0.1	0.1	0.1	Rational	-10	10	-10	10	0
2	2	3	0.95	0.4	0.4	0.4	0.4	1	0.5	0.5	1	0.5	0.5	0.5	0.5	0.5	0.5	0.95	0.95	0.95	0.95	0.10000000000000003	0.10000000000000003	0.1	Rational	-15	15	-15	15	0
2	2	4	0.95	0.5	0.5	0.5	0.5	1	0.5	0.5	1	0.5	0.5	0.5	0.5	0.5	0.5	0.95	0.95	0.95	0.95	0.10000000000000003	0.10000000000000003	0.1	Rational	-20	20	-20	20	0
2	2	5	0.95	0.6	0.6	0.6	0.6	1	0.5	0.5	1	0.5	0.5	0.5	0.5	0.5	0.5	0.95	0.95	0.95	0.95	0.09999999999999998	0.09999999999999998	0.1	Rational	-25	25	-25	25	0
2	2	6	0.95	0.7	0.7	0.7	0.7	1	0.5	0.5	1	0.5	0.5	0.5	0.5	0.5	0.5	0.95	0.95	0.95	0.95	0.09999999999999998	0.09999999999999998	0.1	Rational	-30	30	-30	30	0
2	2	7	0.95	0.7999999999999999	0.7999999999999999	0.7999999999999999	0.7999999999999999	1	0.5	0.5	1	0.5	0.5	0.5	0.5	0.5	0.5	0.95	0.95	0.95	0.95	0.09999999999999998	0.09999999999999998	0.1	Rational	-35	35	-35	35	0
2	2	8	0.95	0.8999999999999999	0.8999999999999999	0.8999999999999999	0.8999999999999999	1	0.5	0.5	1	0.5	0.5	0.5	0.5	0.5	0.5	0.95	0.95	0.95	0.95	0.09999999999999987	0.09999999999999987	0.1	Rational	-40	40	-40	40	0
2	2	9	0.95	0.9999999999999999	0.9999999999999999	0.9999999999999999	0.9999999999999999	1	0.5	0.5	1	0.5	0.5	0.5	0.5	0.5	0.5	0.95	0.95	0.95	0.95	0.09999999999999987	0.09999999999999987	0.1	Rational	-45	45	-45	45	0
2	2	10	0.95	1.0999999999999999	1.0999999999999999	1.0999999999999999	1.0999999999999999	1	0.5	0.5	1	0.5	0.5	0.5	0.5	0.5	0.5	0.95	0.95	0.95	0.95	0.09999999999999987	0.09999999999999987	0.1	Rational	-50	50	-50	50	0
2	2	11	0.95	1.2	1.2	1.2	1.2	1	0.5	0.5	1	0.5	0.5	0.5	0.5	0.5	0.5	0.95	0.95	0.95	0.95	0.09999999999999987	0.09999999999999987	0.1	Rational	-55	55	-55	55	0
2	2	12	0.95	1.3	1.3	1.3	1.3	1	0.5	0.5	1	0.5	0.5	0.5	0.5	0.5	0.5	0.95	0.95	0.95	0.95	0.09999999999999987	0.09999999999999987	0.1	Rational	-60	60	-60	60	0
2	2	13	0.95	1.4000000000000001	1.4000000000000001	1.4000000000000001	1.4000000000000001	1	0.5	0.5	1	0.5	0.5	0.5	0.5	0.5	0.5	0.95	0.95	0.95	0.95	0.10000000000000009	0.10000000000000009	0.1	Rational	-65	65	-65	65	0
2	2	14	0.95	1.5000000000000002	1.5000000000000002	1.5000000000000002	1.5000000000000002	1	0.5	0.5	1	0.5	0.5	0.5	0.5	0.5	0.5	0.95	0.95	0.95	0.95	0.10000000000000009	0.10000000000000009	0.1	Rational	-70	70	-70	70	0
2	2	15	0.95	1.4000000000000001	1.4000000000000001	1.4000000000000001	1.4000000000000001	1	0.5	0.5	1	0.5	0.5	0.5	0.5	0.5	0.5	0.95	0.95	0.95	0.95	0.10000000000000009	0.10000000000000009	0.1	Rational	-75	75	-75	75	0
2	2	16	0.95	1.5000000000000002	1.5000000000000002	1.5000000000000002	1.5000000000000002	1	0.5	0.5	1	0.5	0.5	0.5	0.5	0.5	0.5	0.95	0.95	0.95	0.95	-0.09999999999999987	-0.09999999999999987	0.1	Rational	-80	80	-80	80	0
2	2	17	0.95	1.4000000000000001	1.4000000000000001	1.4000000000000001	1.4000000000000001	1	0.5	0.5	1	0.5	0.5	0.5	0.5	0.5	0.5	0.95	0.95	0.95	0.95	-0.09999999999999987	-0.09999999999999987	0.1	Rational	-85	85	-85	85	0
2	2	18	0.95	1.5000000000000002	1.5000000000000002	1.5000000000000002	1.5000000000000002	1	0.5	0.5	1	0.5	0.5	0.5	0.5	0.5	0.5	0.95	0.95	0.95	0.95	-0.2999999999999998	-0.2999999999999998	0.1	Rational	-90	90	-90	90	0
2	2	19	0.95	1.4000000000000001	1.4000000000000001	1.4000000000000001	1.4000000000000001	1	0.5	0.5	1	0.5	0.5	0.5	0.5	0.5	0.5	0.95	0.95	0.95	0.95	-0.2999999999999998	-0.2999999999999998	0.1	Rational	-95	95	-95	95	0
2	2	20	0.95	1.4000000000000001	1.4000000000000001	1.4000000000000001	1.4000000000000001	1	0.5	0.5	1	0.5	0.5	0.5	0.5	0.5	0.5	0.95	0.95	0.95	0.95	-0.5	-0.5	0.1	Rational	-95	95	-95	95	0
2	2	21	0.95	1.4000000000000001	1.4000000000000001	1.4000000000000001	1.4000000000000001	1	0.5	0.5	1	0.5	0.5	0.5	0.5	0.5	0.5	0.95	0.95	0.95	0.95	-0.5	-0.5	0.1	Rational	-95	95	-95	95	0
2	2	22	0.95	1.4000000000000001	1.4000000000000001	1.4000000000000001	1.4000000000000001	1	0.5	0.5	1	0.5	0.5	0.5	0.5	0.5	0.5	0.95	0.95	0.95	0.95	-0.5	-0.5	0.1	Rational	-95	95	-95	95	0
2	2	23	0.95	1.4000000000000001	1.4000000000000001	1.4000000000000001	1.4000000000000001	1	0.5	0.5	1	0.5	0.5	0.5	0.5	0.5	0.5	0.95	0.95	0.95	0.95	-0.5	-0.5	0.1	Rational	-95	95	-95	95	0
2	2	24	0.95	1.4000000000000001	1.4000000000000001	1.4000000000000001	1.4000000000000001	1	0.5	0.5	1	0.5	0.5	0.5	0.5	0.5	0.5	0.95	0.95	0.95	0.95	-0.5	-0.5	0.1	Rational	-95	95	-95	95	0
2	2	25	0.95	1.4000000000000001	1.4000000000000001	1.4000000000000001	1.4000000000000001	1	0.5	0.5	1	0.5	0.5	0.5	0.5	0.5	0.5	0.95	0.95	0.95	0.95	-0.5	-0.5	0.1	Rational	-95	95	-95	95	0
2	2	26	0.95	1.4000000000000001	1.4000000000000001	1.4000000000000001	1.4000000000000001	1	0.5	0.5	1	0.5	0.5	0.5	0.5	0.5	0.5	0.95	0.95	0.95	0.95	-0.5	-0.5	0.1	Rational	-95	95	-95	95	0
2	2	27	0.95	1.4000000000000001	1.4000000000000001	1.4000000000000001	1.4000000000000001	1	0.5	0.5	1	0.5	0.5	0.5	0.5	0.5	0.5	0.95	0.95	0.95	0.95	-0.5	-0.5	0.1	Rational	-95	95	-95	95	0
2	2	28	0.95	1.4000000000000001	1.4000000000000001	1.4000000000000001	1.4000000000000001	1	0.5	0.5	1	0.5	0.5	0.5	0.5	0.5	0.5	0.95	0.95	0.95	0.95	-0.5	-0.5	0.1	Rational	-95	95	-95	95	0
2	2	29	0.95	1.4000000000000001	1.4000000000000001	1.4000000000000001	1.4000000000000001	1	0.5	0.5	1	0.5	0.5	0.5	0.5	0.5	0.5	0.95	0.95	0.95	0.95	-0.5	-0.5	0.1	Rational	-95	95	-95	95	0
2	2	30	0.95	1.4000000000000001	1.4000000000000001	1.4000000000000001	1.4000000000000001	1	0.5	0.5	1	0.5	0.5	0.5	0.5	0.5	0.5	0.95	0.95	0.95	0.95	-0.5	-0.5	0.1	Rational	-95	95	-95	95	0
2	2	31	0.95	1.4000000000000001	1.4000000000000001	1.4000000000000001	1.4000000000000001	1	0.5	0.5	1	0.5	0.5	0.5	0.5	0.5	0.5	0.95	0.95	0.95	0.95	-0.5	-0.5	0.1	Rational	-95	95	-95	95	0
2	2	32	0.95	1.4000000000000001	1.4000000000000001	1.4000000000000001	1.4000000000000001	1	0.5	0.5	1	0.5	0.5	0.5	0.5	0.5	0.5	0.95	0.95	0.95	0.95	-0.5	-0.5	0.1	Rational	-95	95	-95	95	0
2	2	33	0.95	1.4000000000000001	1.4000000000000001	1.4000000000000001	1.4000000000000001	1	0.5	0.5	1	0.5	0.5	0.5	0.5	0.5	0.5	0.95	0.95	0.95	0.95	-0.5	-0.5	0.1	Rational	-95	95	-95	95	0
2	2	34	0.95	1.4000000000000001	1.4000000000000001	1.4000000000000001	1.4000000000000001	1	0.5	0.5	1	0.5	0.5	0.5	0.5	0.5	0.5	0.95	0.95	0.95	0.95	-0.5	-0.5	0.1	Rational	-95	95	-95	95	0
2	2	35	0.95	1.4000000000000001	1.4000000000000001	1.4000000000000001	1.4000000000000001	1	0.5	0.5	1	0.5	0.5	0.5	0.5	0.5	0.5	0.95	0.95	0.95	0.95	-0.5	-0.5	0.1	Rational	-95	95	-95	95	0
2	2	36	0.95	1.4000000000000001	1.4000000000000001	1.4000000000000001	1.4000000000000001	1	0.5	0.5	1	0.5	0.5	0.5	0.5	0.5	0.5	0.95	0.95	0.95	0.95	-0.5	-0.5	0.1	Rational	-95	95	-95	95	0
2	2	37	0.95	1.4000000000000001	1.4000000000000001	1.4000000000000001	1.4000000000000001	1	0.5	0.5	1	0.5	0.5	0.5	0.5	0.5	0.5	0.95	0.95	0.95	0.95	-0.5	-0.5	0.1	Rational	-95	95	-95	95	0
2	2	38	0.95	1.4000000000000001	1.4000000000000001	1.4000000000000001	1.4000000000000001	1	0.5	0.5	1	0.5	0.5	0.5	0.5	0.5	0.5	0.95	0.95	0.95	0.95	-0.5	-0.5	0.1	Rational	-95	95	-95	95	0
2	2	39	0.95	1.4000000000000001	1.4000000000000001	1.4000000000000001	1.4000000000000001	1	0.5	0.5	1	0.5	0.5	0.5	0.5	0.5	0.5	0.95	0.95	0.95	0.95	-0.5	-0.5	0.1	Rational	-95	95	-95	95	0
2	2	40	0.95	1.4000000000000001	1.4000000000000001	1.4000000000000001	1.4000000000000001	1	0.5	0.5	1	0.5	0.5	0.5	0.5	0.5	0.5	0.95	0.95	0.95	0.95	-0.5	-0.5	0.1	Rational	-95	95	-95	95	0
2	2	40	0.95	1.4000000000000001	1.4000000000000001	1.4000000000000001	1.4000000000000001	1	0.5	0.5	1	0.5	0.5	0.5	0.5	0.5	0.5	0.95	0.95	0.95	0.95	-0.5	-0.5	0.1	Rational	-95	95	-95	95	3387.7499999999995
2	3	1	0.95	0.30000000000000004	0.30000000000000004	0.30000000000000004	0.30000000000000004	1	0.5	0.5	1	0.5	0.5	0.5	0.5	0.5	0.5	1.15	1.15	1.15	1.15	0	0	0.1	Rational	-5	5	-5	5	0
2	3	2	0.95	0.4	0.4	0.4	0.4	1	0.5	0.5	1	0.5	0.5	0.5	0.5	0.5	0.5	0.95	0.95	0.95	0.95	0.20000000000000004	0.20000000000000004	0.1	Rational	-10	10	-10	10	0
2	3	3	0.95	0.5	0.5	0.5	0.5	1	0.5	0.5	1	0.5	0.5	0.5	0.5	0.5	0.5	0.95	0.95	0.95	0.95	0.2	0.2	0.1	Rational	-15	15	-15	15	0
2	3	4	0.95	0.6	0.6	0.6	0.6	1	0.5	0.5	1	0.5	0.5	0.5	0.5	0.5	0.5	0.95	0.95	0.95	0.95	0.2	0.2	0.1	Rational	-20	20	-20	20	0
2	3	5	0.95	0.7	0.7	0.7	0.7	1	0.5	0.5	1	0.5	0.5	0.5	0.5	0.5	0.5	0.95	0.95	0.95	0.95	0.19999999999999996	0.19999999999999996	0.1	Rational	-25	25	-25	25	0
2	3	6	0.95	0.7999999999999999	0.7999999999999999	0.7999999999999999	0.7999999999999999	1	0.5	0.5	1	0.5	0.5	0.5	0.5	0.5	0.5	0.95	0.95	0.95	0.95	0.19999999999999996	0.19999999999999996	0.1	Rational	-30	30	-30	30	0
2	3	7	0.95	0.8999999999999999	0.8999999999999999	0.8999999999999999	0.8999999999999999	1	0.5	0.5	1	0.5	0.5	0.5	0.5	0.5	0.5	0.95	0.95	0.95	0.95	0.19999999999999996	0.19999999999999996	0.1	Rational	-35	35	-35	35	0
2	3	8	0.95	0.9999999999999999	0.9999999999999999	0.9999999999999999	0.9999999999999999	1	0.5	0.5	1	0.5	0.5	0.5	0.5	0.5	0.5	0.95	0.95	0.95	0.95	0.19999999999999984	0.19999999999999984	0.1	Rational	-40	40	-40	40	0
2	3	9	0.95	1.0999999999999999	1.0999999999999999	1.0999999999999999	1.0999999999999999	1	0.5	0.5	1	0.5	0.5	0.5	0.5	0.5	0.5	0.95	0.95	0.95	0.95	0.19999999999999984	0.19999999999999984	0.1	Rational	-45	45	-45	45	0
2	3	10	0.95	1.2	1.2	1.2	1.2	1	0.5	0.5	1	0.5	0.5	0.5	0.5	0.5	0.5	0.95	0.95	0.95	0.95	0.19999999999999984	0.19999999999999984	0.1	Rational	-50	50	-50	50	0
2	3	11	0.95	1.3	1.3	1.3	1.3	1	0.5	0.5	1	0.5	0.5	0.5	0.5	0.5	0.5	0.95	0.95	0.95	0.95	0.19999999999999996	0.19999999999999996	0.1	Rational	-55	55	-55	55	0
2	3	12	0.95	1.4000000000000001	1.4000000000000001	1.4000000000000001	1.4000000000000001	1	0.5	0.5	1	0.5	0.5	0.5	0.5	0.5	0.5	0.95	0.95	0.95	0.95	0.19999999999999996	0.19999999999999996	0.1	Rational	-60	60	-60	60	0
2	3	13	0.95	1.5000000000000002	1.5000000000000002	1.5000000000000002	1.5000000000000002	1	0.5	0.5	1	0.5	0.5	0.5	0.5	0.5	0.5	0.95	0.95	0.95	0.95	0.20000000000000018	0.20000000000000018	0.1	Rational	-65	65	-65	65	0
2	3	14	0.95	1.4000000000000001	1.4000000000000001	1.4000000000000001	1.4000000000000001	1	0.5	0.5	1	0.5	0.5	0.5	0.5	0.5	0.5	0.95	0.95	0.95	0.95	0.20000000000000018	0.20000000000000018	0.1	Rational	-70	70	-70	70	0
2	3	15	0.95	1.5000000000000002	1.5000000000000002	1.5000000000000002	1.5000000000000002	1	0.5	0.5	1	0.5	0.5	0.5	0.5	0.5	0.5	0.95	0.95	0.95	0.95	0	0	0.1	Rational	-75	75	-75	75	0
2	3	16	0.95	1.4000000000000001	1.4000000000000001	1.4000000000000001	1.4000000000000001	1	0.5	0.5	1	0.5	0.5	0.5	0.5	0.5	0.5	0.95	0.95	0.95	0.95	2.220446049250313E-16	2.220446049250313E-16	0.1	Rational	-80	80	-80	80	0
2	3	17	0.95	1.5000000000000002	1.5000000000000002	1.5000000000000002	1.5000000000000002	1	0.5	0.5	1	0.5	0.5	0.5	0.5	0.5	0.5	0.95	0.95	0.95	0.95	-0.19999999999999996	-0.19999999999999996	0.1	Rational	-85	85	-85	85	0
2	3	18	0.95	1.4000000000000001	1.4000000000000001	1.4000000000000001	1.4000000000000001	1	0.5	0.5	1	0.5	0.5	0.5	0.5	0.5	0.5	0.95	0.95	0.95	0.95	-0.19999999999999973	-0.19999999999999973	0.1	Rational	-90	90	-90	90	0
2	3	19	0.95	1.4000000000000001	1.4000000000000001	1.4000000000000001	1.4000000000000001	1	0.5	0.5	1	0.5	0.5	0.5	0.5	0.5	0.5	0.95	0.95	0.95	0.95	-0.3999999999999999	-0.3999999999999999	0.1	Rational	-90	90	-90	90	0
2	3	20	0.95	1.4000000000000001	1.4000000000000001	1.4000000000000001	1.4000000000000001	1	0.5	0.5	1	0.5	0.5	0.5	0.5	0.5	0.5	0.95	0.95	0.95	0.95	-0.3999999999999999	-0.3999999999999999	0.1	Rational	-90	90	-90	90	0
2	3	21	0.95	1.4000000000000001	1.4000000000000001	1.4000000000000001	1.4000000000000001	1	0.5	0.5	1	0.5	0.5	0.5	0.5	0.5	0.5	0.95	0.95	0.95	0.95	-0.3999999999999999	-0.3999999999999999	0.1	Rational	-90	90	-90	90	0
2	3	22	0.95	1.4000000000000001	1.4000000000000001	1.4000000000000001	1.4000000000000001	1	0.5	0.5	1	0.5	0.5	0.5	0.5	0.5	0.5	0.95	0.95	0.95	0.95	-0.3999999999999999	-0.3999999999999999	0.1	Rational	-90	90	-90	90	0
2	3	23	0.95	1.4000000000000001	1.4000000000000001	1.4000000000000001	1.4000000000000001	1	0.5	0.5	1	0.5	0.5	0.5	0.5	0.5	0.5	0.95	0.95	0.95	0.95	-0.3999999999999999	-0.3999999999999999	0.1	Rational	-90	90	-90	90	0
2	3	24	0.95	1.4000000000000001	1.4000000000000001	1.4000000000000001	1.4000000000000001	1	0.5	0.5	1	0.5	0.5	0.5	0.5	0.5	0.5	0.95	0.95	0.95	0.95	-0.3999999999999999	-0.3999999999999999	0.1	Rational	-90	90	-90	90	0
2	3	25	0.95	1.4000000000000001	1.4000000000000001	1.4000000000000001	1.4000000000000001	1	0.5	0.5	1	0.5	0.5	0.5	0.5	0.5	0.5	0.95	0.95	0.95	0.95	-0.3999999999999999	-0.3999999999999999	0.1	Rational	-90	90	-90	90	0
2	3	26	0.95	1.4000000000000001	1.4000000000000001	1.4000000000000001	1.4000000000000001	1	0.5	0.5	1	0.5	0.5	0.5	0.5	0.5	0.5	0.95	0.95	0.95	0.95	-0.3999999999999999	-0.3999999999999999	0.1	Rational	-90	90	-90	90	0
2	3	27	0.95	1.4000000000000001	1.4000000000000001	1.4000000000000001	1.4000000000000001	1	0.5	0.5	1	0.5	0.5	0.5	0.5	0.5	0.5	0.95	0.95	0.95	0.95	-0.3999999999999999	-0.3999999999999999	0.1	Rational	-90	90	-90	90	0
2	3	28	0.95	1.4000000000000001	1.4000000000000001	1.4000000000000001	1.4000000000000001	1	0.5	0.5	1	0.5	0.5	0.5	0.5	0.5	0.5	0.95	0.95	0.95	0.95	-0.3999999999999999	-0.3999999999999999	0.1	Rational	-90	90	-90	90	0
2	3	29	0.95	1.4000000000000001	1.4000000000000001	1.4000000000000001	1.4000000000000001	1	0.5	0.5	1	0.5	0.5	0.5	0.5	0.5	0.5	0.95	0.95	0.95	0.95	-0.3999999999999999	-0.3999999999999999	0.1	Rational	-90	90	-90	90	0
2	3	30	0.95	1.4000000000000001	1.4000000000000001	1.4000000000000001	1.4000000000000001	1	0.5	0.5	1	0.5	0.5	0.5	0.5	0.5	0.5	0.95	0.95	0.95	0.95	-0.3999999999999999	-0.3999999999999999	0.1	Rational	-90	90	-90	90	0
2	3	31	0.95	1.4000000000000001	1.4000000000000001	1.4000000000000001	1.4000000000000001	1	0.5	0.5	1	0.5	0.5	0.5	0.5	0.5	0.5	0.95	0.95	0.95	0.95	-0.3999999999999999	-0.3999999999999999	0.1	Rational	-90	90	-90	90	0
2	3	32	0.95	1.4000000000000001	1.4000000000000001	1.4000000000000001	1.4000000000000001	1	0.5	0.5	1	0.5	0.5	0.5	0.5	0.5	0.5	0.95	0.95	0.95	0.95	-0.3999999999999999	-0.3999999999999999	0.1	Rational	-90	90	-90	90	0
2	3	33	0.95	1.4000000000000001	1.4000000000000001	1.4000000000000001	1.4000000000000001	1	0.5	0.5	1	0.5	0.5	0.5	0.5	0.5	0.5	0.95	0.95	0.95	0.95	-0.3999999999999999	-0.3999999999999999	0.1	Rational	-90	90	-90	90	0
2	3	34	0.95	1.4000000000000001	1.4000000000000001	1.4000000000000001	1.4000000000000001	1	0.5	0.5	1	0.5	0.5	0.5	0.5	0.5	0.5	0.95	0.95	0.95	0.95	-0.3999999999999999	-0.3999999999999999	0.1	Rational	-90	90	-90	90	0
2	3	35	0.95	1.4000000000000001	1.4000000000000001	1.4000000000000001	1.4000000000000001	1	0.5	0.5	1	0.5	0.5	0.5	0.5	0.5	0.5	0.95	0.95	0.95	0.95	-0.3999999999999999	-0.3999999999999999	0.1	Rational	-90	90	-90	90	0
2	3	36	0.95	1.4000000000000001	1.4000000000000001	1.4000000000000001	1.4000000000000001	1	0.5	0.5	1	0.5	0.5	0.5	0.5	0.5	0.5	0.95	0.95	0.95	0.95	-0.3999999999999999	-0.3999999999999999	0.1	Rational	-90	90	-90	90	0
2	3	37	0.95	1.4000000000000001	1.4000000000000001	1.4000000000000001	1.4000000000000001	1	0.5	0.5	1	0.5	0.5	0.5	0.5	0.5	0.5	0.95	0.95	0.95	0.95	-0.3999999999999999	-0.3999999999999999	0.1	Rational	-90	90	-90	90	0
2	3	38	0.95	1.4000000000000001	1.4000000000000001	1.4000000000000001	1.4000000000000001	1	0.5	0.5	1	0.5	0.5	0.5	0.5	0.5	0.5	0.95	0.95	0.95	0.95	-0.3999999999999999	-0.3999999999999999	0.1	Rational	-90	90	-90	90	0
2	3	39	0.95	1.4000000000000001	1.4000000000000001	1.4000000000000001	1.4000000000000001	1	0.5	0.5	1	0.5	0.5	0.5	0.5	0.5	0.5	0.95	0.95	0.95	0.95	-0.3999999999999999	-0.3999999999999999	0.1	Rational	-90	90	-90	90	0
2	3	40	0.95	1.4000000000000001	1.4000000000000001	1.4000000000000001	1.4000000000000001	1	0.5	0.5	1	0.5	0.5	0.5	0.5	0.5	0.5	0.95	0.95	0.95	0.95	-0.3999999999999999	-0.3999999999999999	0.1	Rational	-90	90	-90	90	0
2	3	40	0.95	1.4000000000000001	1.4000000000000001	1.4000000000000001	1.4000000000000001	1	0.5	0.5	1	0.5	0.5	0.5	0.5	0.5	0.5	0.95	0.95	0.95	0.95	-0.3999999999999999	-0.3999999999999999	0.1	Rational	-90	90	-90	90	3230.7500000000023
2	4	1	0.95	0.4	0.4	0.4	0.4	1	0.5	0.5	1	0.5	0.5	0.5	0.5	0.5	0.5	1.25	1.25	1.25	1.25	0	0	0.1	Rational	-5	5	-5	5	0
2	4	2	0.95	0.5	0.5	0.5	0.5	1	0.5	0.5	1	0.5	0.5	0.5	0.5	0.5	0.5	1	1	1	1	0.24999999999999997	0.24999999999999997	0.1	Rational	-10	10	-10	10	0
2	4	3	0.95	0.6	0.6	0.6	0.6	1	0.5	0.5	1	0.5	0.5	0.5	0.5	0.5	0.5	0.95	0.95	0.95	0.95	0.3	0.3	0.1	Rational	-15	15	-15	15	0
2	4	4	0.95	0.7	0.7	0.7	0.7	1	0.5	0.5	1	0.5	0.5	0.5	0.5	0.5	0.5	0.95	0.95	0.95	0.95	0.3	0.3	0.1	Rational	-20	20	-20	20	0
2	4	5	0.95	0.7999999999999999	0.7999999999999999	0.7999999999999999	0.7999999999999999	1	0.5	0.5	1	0.5	0.5	0.5	0.5	0.5	0.5	0.95	0.95	0.95	0.95	0.29999999999999993	0.29999999999999993	0.1	Rational	-25	25	-25	25	0
2	4	6	0.95	0.8999999999999999	0.8999999999999999	0.8999999999999999	0.8999999999999999	1	0.5	0.5	1	0.5	0.5	0.5	0.5	0.5	0.5	0.95	0.95	0.95	0.95	0.29999999999999993	0.29999999999999993	0.1	Rational	-30	30	-30	30	0
2	4	7	0.95	0.9999999999999999	0.9999999999999999	0.9999999999999999	0.9999999999999999	1	0.5	0.5	1	0.5	0.5	0.5	0.5	0.5	0.5	0.95	0.95	0.95	0.95	0.29999999999999993	0.29999999999999993	0.1	Rational	-35	35	-35	35	0
2	4	8	0.95	1.0999999999999999	1.0999999999999999	1.0999999999999999	1.0999999999999999	1	0.5	0.5	1	0.5	0.5	0.5	0.5	0.5	0.5	0.95	0.95	0.95	0.95	0.2999999999999998	0.2999999999999998	0.1	Rational	-40	40	-40	40	0
2	4	9	0.95	1.2	1.2	1.2	1.2	1	0.5	0.5	1	0.5	0.5	0.5	0.5	0.5	0.5	0.95	0.95	0.95	0.95	0.2999999999999998	0.2999999999999998	0.1	Rational	-45	45	-45	45	0
2	4	10	0.95	1.3	1.3	1.3	1.3	1	0.5	0.5	1	0.5	0.5	0.5	0.5	0.5	0.5	0.95	0.95	0.95	0.95	0.29999999999999993	0.29999999999999993	0.1	Rational	-50	50	-50	50	0
2	4	11	0.95	1.4000000000000001	1.4000000000000001	1.4000000000000001	1.4000000000000001	1	0.5	0.5	1	0.5	0.5	0.5	0.5	0.5	0.5	0.95	0.95	0.95	0.95	0.30000000000000004	0.30000000000000004	0.1	Rational	-55	55	-55	55	0
2	4	12	0.95	1.5000000000000002	1.5000000000000002	1.5000000000000002	1.5000000000000002	1	0.5	0.5	1	0.5	0.5	0.5	0.5	0.5	0.5	0.95	0.95	0.95	0.95	0.30000000000000004	0.30000000000000004	0.1	Rational	-60	60	-60	60	0
2	4	13	0.95	1.4000000000000001	1.4000000000000001	1.4000000000000001	1.4000000000000001	1	0.5	0.5	1	0.5	0.5	0.5	0.5	0.5	0.5	0.95	0.95	0.95	0.95	0.30000000000000027	0.30000000000000027	0.1	Rational	-65	65	-65	65	0
2	4	14	0.95	1.5000000000000002	1.5000000000000002	1.5000000000000002	1.5000000000000002	1	0.5	0.5	1	0.5	0.5	0.5	0.5	0.5	0.5	0.95	0.95	0.95	0.95	0.10000000000000009	0.10000000000000009	0.1	Rational	-70	70	-70	70	0
2	4	15	0.95	1.4000000000000001	1.4000000000000001	1.4000000000000001	1.4000000000000001	1	0.5	0.5	1	0.5	0.5	0.5	0.5	0.5	0.5	0.95	0.95	0.95	0.95	0.10000000000000009	0.10000000000000009	0.1	Rational	-75	75	-75	75	0
2	4	16	0.95	1.5000000000000002	1.5000000000000002	1.5000000000000002	1.5000000000000002	1	0.5	0.5	1	0.5	0.5	0.5	0.5	0.5	0.5	0.95	0.95	0.95	0.95	-0.09999999999999987	-0.09999999999999987	0.1	Rational	-80	80	-80	80	0
2	4	17	0.95	1.4000000000000001	1.4000000000000001	1.4000000000000001	1.4000000000000001	1	0.5	0.5	1	0.5	0.5	0.5	0.5	0.5	0.5	0.95	0.95	0.95	0.95	-0.09999999999999987	-0.09999999999999987	0.1	Rational	-85	85	-85	85	0
2	4	18	0.95	1.5000000000000002	1.5000000000000002	1.5000000000000002	1.5000000000000002	1	0.5	0.5	1	0.5	0.5	0.5	0.5	0.5	0.5	0.95	0.95	0.95	0.95	-0.2999999999999998	-0.2999999999999998	0.1	Rational	-90	90	-90	90	0
2	4	19	0.95	1.4000000000000001	1.4000000000000001	1.4000000000000001	1.4000000000000001	1	0.5	0.5	1	0.5	0.5	0.5	0.5	0.5	0.5	0.95	0.95	0.95	0.95	-0.2999999999999998	-0.2999999999999998	0.1	Rational	-95	95	-95	95	0
2	4	20	0.95	1.4000000000000001	1.4000000000000001	1.4000000000000001	1.4000000000000001	1	0.5	0.5	1	0.5	0.5	0.5	0.5	0.5	0.5	0.95	0.95	0.95	0.95	-0.5	-0.5	0.1	Rational	-95	95	-95	95	0
2	4	21	0.95	1.4000000000000001	1.4000000000000001	1.4000000000000001	1.4000000000000001	1	0.5	0.5	1	0.5	0.5	0.5	0.5	0.5	0.5	0.95	0.95	0.95	0.95	-0.5	-0.5	0.1	Rational	-95	95	-95	95	0
2	4	22	0.95	1.4000000000000001	1.4000000000000001	1.4000000000000001	1.4000000000000001	1	0.5	0.5	1	0.5	0.5	0.5	0.5	0.5	0.5	0.95	0.95	0.95	0.95	-0.5	-0.5	0.1	Rational	-95	95	-95	95	0
2	4	23	0.95	1.4000000000000001	1.4000000000000001	1.4000000000000001	1.4000000000000001	1	0.5	0.5	1	0.5	0.5	0.5	0.5	0.5	0.5	0.95	0.95	0.95	0.95	-0.5	-0.5	0.1	Rational	-95	95	-95	95	0
2	4	24	0.95	1.4000000000000001	1.4000000000000001	1.4000000000000001	1.4000000000000001	1	0.5	0.5	1	0.5	0.5	0.5	0.5	0.5	0.5	0.95	0.95	0.95	0.95	-0.5	-0.5	0.1	Rational	-95	95	-95	95	0
2	4	25	0.95	1.4000000000000001	1.4000000000000001	1.4000000000000001	1.4000000000000001	1	0.5	0.5	1	0.5	0.5	0.5	0.5	0.5	0.5	0.95	0.95	0.95	0.95	-0.5	-0.5	0.1	Rational	-95	95	-95	95	0
2	4	26	0.95	1.4000000000000001	1.4000000000000001	1.4000000000000001	1.4000000000000001	1	0.5	0.5	1	0.5	0.5	0.5	0.5	0.5	0.5	0.95	0.95	0.95	0.95	-0.5	-0.5	0.1	Rational	-95	95	-95	95	0
2	4	27	0.95	1.4000000000000001	1.4000000000000001	1.4000000000000001	1.4000000000000001	1	0.5	0.5	1	0.5	0.5	0.5	0.5	0.5	0.5	0.95	0.95	0.95	0.95	-0.5	-0.5	0.1	Rational	-95	95	-95	95	0
2	4	28	0.95	1.4000000000000001	1.4000000000000001	1.4000000000000001	1.4000000000000001	1	0.5	0.5	1	0.5	0.5	0.5	0.5	0.5	0.5	0.95	0.95	0.95	0.95	-0.5	-0.5	0.1	Rational	-95	95	-95	95	0
2	4	29	0.95	1.4000000000000001	1.4000000000000001	1.4000000000000001	1.4000000000000001	1	0.5	0.5	1	0.5	0.5	0.5	0.5	0.5	0.5	0.95	0.95	0.95	0.95	-0.5	-0.5	0.1	Rational	-95	95	-95	95	0
2	4	30	0.95	1.4000000000000001	1.4000000000000001	1.4000000000000001	1.4000000000000001	1	0.5	0.5	1	0.5	0.5	0.5	0.5	0.5	0.5	0.95	0.95	0.95	0.95	-0.5	-0.5	0.1	Rational	-95	95	-95	95	0
2	4	31	0.95	1.4000000000000001	1.4000000000000001	1.4000000000000001	1.4000000000000001	1	0.5	0.5	1	0.5	0.5	0.5	0.5	0.5	0.5	0.95	0.95	0.95	0.95	-0.5	-0.5	0.1	Rational	-95	95	-95	95	0
2	4	32	0.95	1.4000000000000001	1.4000000000000001	1.4000000000000001	1.4000000000000001	1	0.5	0.5	1	0.5	0.5	0.5	0.5	0.5	0.5	0.95	0.95	0.95	0.95	-0.5	-0.5	0.1	Rational	-95	95	-95	95	0
2	4	33	0.95	1.4000000000000001	1.4000000000000001	1.4000000000000001	1.4000000000000001	1	0.5	0.5	1	0.5	0.5	0.5	0.5	0.5	0.5	0.95	0.95	0.95	0.95	-0.5	-0.5	0.1	Rational	-95	95	-95	95	0
2	4	34	0.95	1.4000000000000001	1.4000000000000001	1.4000000000000001	1.4000000000000001	1	0.5	0.5	1	0.5	0.5	0.5	0.5	0.5	0.5	0.95	0.95	0.95	0.95	-0.5	-0.5	0.1	Rational	-95	95	-95	95	0
2	4	35	0.95	1.4000000000000001	1.4000000000000001	1.4000000000000001	1.4000000000000001	1	0.5	0.5	1	0.5	0.5	0.5	0.5	0.5	0.5	0.95	0.95	0.95	0.95	-0.5	-0.5	0.1	Rational	-95	95	-95	95	0
2	4	36	0.95	1.4000000000000001	1.4000000000000001	1.4000000000000001	1.4000000000000001	1	0.5	0.5	1	0.5	0.5	0.5	0.5	0.5	0.5	0.95	0.95	0.95	0.95	-0.5	-0.5	0.1	Rational	-95	95	-95	95	0
2	4	37	0.95	1.4000000000000001	1.4000000000000001	1.4000000000000001	1.4000000000000001	1	0.5	0.5	1	0.5	0.5	0.5	0.5	0.5	0.5	0.95	0.95	0.95	0.95	-0.5	-0.5	0.1	Rational	-95	95	-95	95	0
2	4	38	0.95	1.4000000000000001	1.4000000000000001	1.4000000000000001	1.4000000000000001	1	0.5	0.5	1	0.5	0.5	0.5	0.5	0.5	0.5	0.95	0.95	0.95	0.95	-0.5	-0.5	0.1	Rational	-95	95	-95	95	0
2	4	39	0.95	1.4000000000000001	1.4000000000000001	1.4000000000000001	1.4000000000000001	1	0.5	0.5	1	0.5	0.5	0.5	0.5	0.5	0.5	0.95	0.95	0.95	0.95	-0.5	-0.5	0.1	Rational	-95	95	-95	95	0
2	4	40	0.95	1.4000000000000001	1.4000000000000001	1.4000000000000001	1.4000000000000001	1	0.5	0.5	1	0.5	0.5	0.5	0.5	0.5	0.5	0.95	0.95	0.95	0.95	-0.5	-0.5	0.1	Rational	-95	95	-95	95	0
2	4	40	0.95	1.4000000000000001	1.4000000000000001	1.4000000000000001	1.4000000000000001	1	0.5	0.5	1	0.5	0.5	0.5	0.5	0.5	0.5	0.95	0.95	0.95	0.95	-0.5	-0.5	0.1	Rational	-95	95	-95	95	3387.7500000000014
2	5	1	0.95	0.5	0.5	0.5	0.5	1	0.5	0.5	1	0.5	0.5	0.5	0.5	0.5	0.5	1.35	1.35	1.35	1.35	0	0	0.1	Rational	-5	5	-5	5	0
2	5	2	0.95	0.6	0.6	0.6	0.6	1	0.5	0.5	1	0.5	0.5	0.5	0.5	0.5	0.5	1.1	1.1	1.1	1.1	0.24999999999999997	0.24999999999999997	0.1	Rational	-10	10	-10	10	0
2	5	3	0.95	0.7	0.7	0.7	0.7	1	0.5	0.5	1	0.5	0.5	0.5	0.5	0.5	0.5	0.95	0.95	0.95	0.95	0.39999999999999997	0.39999999999999997	0.1	Rational	-15	15	-15	15	0
2	5	4	0.95	0.7999999999999999	0.7999999999999999	0.7999999999999999	0.7999999999999999	1	0.5	0.5	1	0.5	0.5	0.5	0.5	0.5	0.5	0.95	0.95	0.95	0.95	0.39999999999999997	0.39999999999999997	0.1	Rational	-20	20	-20	20	0
2	5	5	0.95	0.8999999999999999	0.8999999999999999	0.8999999999999999	0.8999999999999999	1	0.5	0.5	1	0.5	0.5	0.5	0.5	0.5	0.5	0.95	0.95	0.95	0.95	0.3999999999999999	0.3999999999999999	0.1	Rational	-25	25	-25	25	0
2	5	6	0.95	0.9999999999999999	0.9999999999999999	0.9999999999999999	0.9999999999999999	1	0.5	0.5	1	0.5	0.5	0.5	0.5	0.5	0.5	0.95	0.95	0.95	0.95	0.3999999999999999	0.3999999999999999	0.1	Rational	-30	30	-30	30	0
2	5	7	0.95	1.0999999999999999	1.0999999999999999	1.0999999999999999	1.0999999999999999	1	0.5	0.5	1	0.5	0.5	0.5	0.5	0.5	0.5	0.95	0.95	0.95	0.95	0.3999999999999999	0.3999999999999999	0.1	Rational	-35	35	-35	35	0
2	5	8	0.95	1.2	1.2	1.2	1.2	1	0.5	0.5	1	0.5	0.5	0.5	0.5	0.5	0.5	0.95	0.95	0.95	0.95	0.3999999999999998	0.3999999999999998	0.1	Rational	-40	40	-40	40	0
2	5	9	0.95	1.3	1.3	1.3	1.3	1	0.5	0.5	1	0.5	0.5	0.5	0.5	0.5	0.5	0.95	0.95	0.95	0.95	0.3999999999999999	0.3999999999999999	0.1	Rational	-45	45	-45	45	0
2	5	10	0.95	1.4000000000000001	1.4000000000000001	1.4000000000000001	1.4000000000000001	1	0.5	0.5	1	0.5	0.5	0.5	0.5	0.5	0.5	0.95	0.95	0.95	0.95	0.4	0.4	0.1	Rational	-50	50	-50	50	0
2	5	11	0.95	1.5000000000000002	1.5000000000000002	1.5000000000000002	1.5000000000000002	1	0.5	0.5	1	0.5	0.5	0.5	0.5	0.5	0.5	0.95	0.95	0.95	0.95	0.40000000000000013	0.40000000000000013	0.1	Rational	-55	55	-55	55	0
2	5	12	0.95	1.4000000000000001	1.4000000000000001	1.4000000000000001	1.4000000000000001	1	0.5	0.5	1	0.5	0.5	0.5	0.5	0.5	0.5	0.95	0.95	0.95	0.95	0.40000000000000013	0.40000000000000013	0.1	Rational	-60	60	-60	60	0
2	5	13	0.95	1.5000000000000002	1.5000000000000002	1.5000000000000002	1.5000000000000002	1	0.5	0.5	1	0.5	0.5	0.5	0.5	0.5	0.5	0.95	0.95	0.95	0.95	0.20000000000000018	0.20000000000000018	0.1	Rational	-65	65	-65	65	0
2	5	14	0.95	1.4000000000000001	1.4000000000000001	1.4000000000000001	1.4000000000000001	1	0.5	0.5	1	0.5	0.5	0.5	0.5	0.5	0.5	0.95	0.95	0.95	0.95	0.20000000000000018	0.20000000000000018	0.1	Rational	-70	70	-70	70	0
2	5	15	0.95	1.5000000000000002	1.5000000000000002	1.5000000000000002	1.5000000000000002	1	0.5	0.5	1	0.5	0.5	0.5	0.5	0.5	0.5	0.95	0.95	0.95	0.95	0	0	0.1	Rational	-75	75	-75	75	0
2	5	16	0.95	1.4000000000000001	1.4000000000000001	1.4000000000000001	1.4000000000000001	1	0.5	0.5	1	0.5	0.5	0.5	0.5	0.5	0.5	0.95	0.95	0.95	0.95	2.220446049250313E-16	2.220446049250313E-16	0.1	Rational	-80	80	-80	80	0
2	5	17	0.95	1.5000000000000002	1.5000000000000002	1.5000000000000002	1.5000000000000002	1	0.5	0.5	1	0.5	0.5	0.5	0.5	0.5	0.5	0.95	0.95	0.95	0.95	-0.19999999999999996	-0.19999999999999996	0.1	Rational	-85	85	-85	85	0
2	5	18	0.95	1.4000000000000001	1.4000000000000001	1.4000000000000001	1.4000000000000001	1	0.5	0.5	1	0.5	0.5	0.5	0.5	0.5	0.5	0.95	0.95	0.95	0.95	-0.19999999999999973	-0.19999999999999973	0.1	Rational	-90	90	-90	90	0
2	5	19	0.95	1.4000000000000001	1.4000000000000001	1.4000000000000001	1.4000000000000001	1	0.5	0.5	1	0.5	0.5	0.5	0.5	0.5	0.5	0.95	0.95	0.95	0.95	-0.3999999999999999	-0.3999999999999999	0.1	Rational	-90	90	-90	90	0
2	5	20	0.95	1.4000000000000001	1.4000000000000001	1.4000000000000001	1.4000000000000001	1	0.5	0.5	1	0.5	0.5	0.5	0.5	0.5	0.5	0.95	0.95	0.95	0.95	-0.3999999999999999	-0.3999999999999999	0.1	Rational	-90	90	-90	90	0
2	5	21	0.95	1.4000000000000001	1.4000000000000001	1.4000000000000001	1.4000000000000001	1	0.5	0.5	1	0.5	0.5	0.5	0.5	0.5	0.5	0.95	0.95	0.95	0.95	-0.3999999999999999	-0.3999999999999999	0.1	Rational	-90	90	-90	90	0
2	5	22	0.95	1.4000000000000001	1.4000000000000001	1.4000000000000001	1.4000000000000001	1	0.5	0.5	1	0.5	0.5	0.5	0.5	0.5	0.5	0.95	0.95	0.95	0.95	-0.3999999999999999	-0.3999999999999999	0.1	Rational	-90	90	-90	90	0
2	5	23	0.95	1.4000000000000001	1.4000000000000001	1.4000000000000001	1.4000000000000001	1	0.5	0.5	1	0.5	0.5	0.5	0.5	0.5	0.5	0.95	0.95	0.95	0.95	-0.3999999999999999	-0.3999999999999999	0.1	Rational	-90	90	-90	90	0
2	5	24	0.95	1.4000000000000001	1.4000000000000001	1.4000000000000001	1.4000000000000001	1	0.5	0.5	1	0.5	0.5	0.5	0.5	0.5	0.5	0.95	0.95	0.95	0.95	-0.3999999999999999	-0.3999999999999999	0.1	Rational	-90	90	-90	90	0
2	5	25	0.95	1.4000000000000001	1.4000000000000001	1.4000000000000001	1.4000000000000001	1	0.5	0.5	1	0.5	0.5	0.5	0.5	0.5	0.5	0.95	0.95	0.95	0.95	-0.3999999999999999	-0.3999999999999999	0.1	Rational	-90	90	-90	90	0
2	5	26	0.95	1.4000000000000001	1.4000000000000001	1.4000000000000001	1.4000000000000001	1	0.5	0.5	1	0.5	0.5	0.5	0.5	0.5	0.5	0.95	0.95	0.95	0.95	-0.3999999999999999	-0.3999999999999999	0.1	Rational	-90	90	-90	90	0
2	5	27	0.95	1.4000000000000001	1.4000000000000001	1.4000000000000001	1.4000000000000001	1	0.5	0.5	1	0.5	0.5	0.5	0.5	0.5	0.5	0.95	0.95	0.95	0.95	-0.3999999999999999	-0.3999999999999999	0.1	Rational	-90	90	-90	90	0
2	5	28	0.95	1.4000000000000001	1.4000000000000001	1.4000000000000001	1.4000000000000001	1	0.5	0.5	1	0.5	0.5	0.5	0.5	0.5	0.5	0.95	0.95	0.95	0.95	-0.3999999999999999	-0.3999999999999999	0.1	Rational	-90	90	-90	90	0
2	5	29	0.95	1.4000000000000001	1.4000000000000001	1.4000000000000001	1.4000000000000001	1	0.5	0.5	1	0.5	0.5	0.5	0.5	0.5	0.5	0.95	0.95	0.95	0.95	-0.3999999999999999	-0.3999999999999999	0.1	Rational	-90	90	-90	90	0
2	5	30	0.95	1.4000000000000001	1.4000000000000001	1.4000000000000001	1.4000000000000001	1	0.5	0.5	1	0.5	0.5	0.5	0.5	0.5	0.5	0.95	0.95	0.95	0.95	-0.3999999999999999	-0.3999999999999999	0.1	Rational	-90	90	-90	90	0
2	5	31	0.95	1.4000000000000001	1.4000000000000001	1.4000000000000001	1.4000000000000001	1	0.5	0.5	1	0.5	0.5	0.5	0.5	0.5	0.5	0.95	0.95	0.95	0.95	-0.3999999999999999	-0.3999999999999999	0.1	Rational	-90	90	-90	90	0
2	5	32	0.95	1.4000000000000001	1.4000000000000001	1.4000000000000001	1.4000000000000001	1	0.5	0.5	1	0.5	0.5	0.5	0.5	0.5	0.5	0.95	0.95	0.95	0.95	-0.3999999999999999	-0.3999999999999999	0.1	Rational	-90	90	-90	90	0
2	5	33	0.95	1.4000000000000001	1.4000000000000001	1.4000000000000001	1.4000000000000001	1	0.5	0.5	1	0.5	0.5	0.5	0.5	0.5	0.5	0.95	0.95	0.95	0.95	-0.3999999999999999	-0.3999999999999999	0.1	Rational	-90	90	-90	90	0
2	5	34	0.95	1.4000000000000001	1.4000000000000001	1.4000000000000001	1.4000000000000001	1	0.5	0.5	1	0.5	0.5	0.5	0.5	0.5	0.5	0.95	0.95	0.95	0.95	-0.3999999999999999	-0.3999999999999999	0.1	Rational	-90	90	-90	90	0
2	5	35	0.95	1.4000000000000001	1.4000000000000001	1.4000000000000001	1.4000000000000001	1	0.5	0.5	1	0.5	0.5	0.5	0.5	0.5	0.5	0.95	0.95	0.95	0.95	-0.3999999999999999	-0.3999999999999999	0.1	Rational	-90	90	-90	90	0
2	5	36	0.95	1.4000000000000001	1.4000000000000001	1.4000000000000001	1.4000000000000001	1	0.5	0.5	1	0.5	0.5	0.5	0.5	0.5	0.5	0.95	0.95	0.95	0.95	-0.3999999999999999	-0.3999999999999999	0.1	Rational	-90	90	-90	90	0
2	5	37	0.95	1.4000000000000001	1.4000000000000001	1.4000000000000001	1.4000000000000001	1	0.5	0.5	1	0.5	0.5	0.5	0.5	0.5	0.5	0.95	0.95	0.95	0.95	-0.3999999999999999	-0.3999999999999999	0.1	Rational	-90	90	-90	90	0
2	5	38	0.95	1.4000000000000001	1.4000000000000001	1.4000000000000001	1.4000000000000001	1	0.5	0.5	1	0.5	0.5	0.5	0.5	0.5	0.5	0.95	0.95	0.95	0.95	-0.3999999999999999	-0.3999999999999999	0.1	Rational	-90	90	-90	90	0
2	5	39	0.95	1.4000000000000001	1.4000000000000001	1.4000000000000001	1.4000000000000001	1	0.5	0.5	1	0.5	0.5	0.5	0.5	0.5	0.5	0.95	0.95	0.95	0.95	-0.3999999999999999	-0.3999999999999999	0.1	Rational	-90	90	-90	90	0
2	5	40	0.95	1.4000000000000001	1.4000000000000001	1.4000000000000001	1.4000000000000001	1	0.5	0.5	1	0.5	0.5	0.5	0.5	0.5	0.5	0.95	0.95	0.95	0.95	-0.3999999999999999	-0.3999999999999999	0.1	Rational	-90	90	-90	90	0
2	5	40	0.95	1.4000000000000001	1.4000000000000001	1.4000000000000001	1.4000000000000001	1	0.5	0.5	1	0.5	0.5	0.5	0.5	0.5	0.5	0.95	0.95	0.95	0.95	-0.3999999999999999	-0.3999999999999999	0.1	Rational	-90	90	-90	90	3230.7500000000005
2	6	1	0.95	0.6	0.6	0.6	0.6	1	0.5	0.5	1	0.5	0.5	0.5	0.5	0.5	0.5	1.45	1.45	1.45	1.45	0	0	0.1	Rational	-5	5	-5	5	0
2	6	2	0.95	0.7	0.7	0.7	0.7	1	0.5	0.5	1	0.5	0.5	0.5	0.5	0.5	0.5	1.2	1.2	1.2	1.2	0.24999999999999997	0.24999999999999997	0.1	Rational	-10	10	-10	10	0
2	6	3	0.95	0.7999999999999999	0.7999999999999999	0.7999999999999999	0.7999999999999999	1	0.5	0.5	1	0.5	0.5	0.5	0.5	0.5	0.5	0.95	0.95	0.95	0.95	0.49999999999999994	0.49999999999999994	0.1	Rational	-15	15	-15	15	0
2	6	4	0.95	0.8999999999999999	0.8999999999999999	0.8999999999999999	0.8999999999999999	1	0.5	0.5	1	0.5	0.5	0.5	0.5	0.5	0.5	0.95	0.95	0.95	0.95	0.49999999999999994	0.49999999999999994	0.1	Rational	-20	20	-20	20	0
2	6	5	0.95	0.9999999999999999	0.9999999999999999	0.9999999999999999	0.9999999999999999	1	0.5	0.5	1	0.5	0.5	0.5	0.5	0.5	0.5	0.95	0.95	0.95	0.95	0.4999999999999999	0.4999999999999999	0.1	Rational	-25	25	-25	25	0
2	6	6	0.95	1.0999999999999999	1.0999999999999999	1.0999999999999999	1.0999999999999999	1	0.5	0.5	1	0.5	0.5	0.5	0.5	0.5	0.5	0.95	0.95	0.95	0.95	0.4999999999999999	0.4999999999999999	0.1	Rational	-30	30	-30	30	0
2	6	7	0.95	1.2	1.2	1.2	1.2	1	0.5	0.5	1	0.5	0.5	0.5	0.5	0.5	0.5	0.95	0.95	0.95	0.95	0.4999999999999999	0.4999999999999999	0.1	Rational	-35	35	-35	35	0
2	6	8	0.95	1.3	1.3	1.3	1.3	1	0.5	0.5	1	0.5	0.5	0.5	0.5	0.5	0.5	0.95	0.95	0.95	0.95	0.4999999999999999	0.4999999999999999	0.1	Rational	-40	40	-40	40	0
2	6	9	0.95	1.4000000000000001	1.4000000000000001	1.4000000000000001	1.4000000000000001	1	0.5	0.5	1	0.5	0.5	0.5	0.5	0.5	0.5	0.95	0.95	0.95	0.95	0.5	0.5	0.1	Rational	-45	45	-45	45	0
2	6	10	0.95	1.5000000000000002	1.5000000000000002	1.5000000000000002	1.5000000000000002	1	0.5	0.5	1	0.5	0.5	0.5	0.5	0.5	0.5	0.95	0.95	0.95	0.95	0.5000000000000001	0.5000000000000001	0.1	Rational	-50	50	-50	50	0
2	6	11	0.95	1.4000000000000001	1.4000000000000001	1.4000000000000001	1.4000000000000001	1	0.5	0.5	1	0.5	0.5	0.5	0.5	0.5	0.5	0.95	0.95	0.95	0.95	0.5000000000000002	0.5000000000000002	0.1	Rational	-55	55	-55	55	0
2	6	12	0.95	1.5000000000000002	1.5000000000000002	1.5000000000000002	1.5000000000000002	1	0.5	0.5	1	0.5	0.5	0.5	0.5	0.5	0.5	0.95	0.95	0.95	0.95	0.30000000000000004	0.30000000000000004	0.1	Rational	-60	60	-60	60	0
2	6	13	0.95	1.4000000000000001	1.4000000000000001	1.4000000000000001	1.4000000000000001	1	0.5	0.5	1	0.5	0.5	0.5	0.5	0.5	0.5	0.95	0.95	0.95	0.95	0.30000000000000027	0.30000000000000027	0.1	Rational	-65	65	-65	65	0
2	6	14	0.95	1.5000000000000002	1.5000000000000002	1.5000000000000002	1.5000000000000002	1	0.5	0.5	1	0.5	0.5	0.5	0.5	0.5	0.5	0.95	0.95	0.95	0.95	0.10000000000000009	0.10000000000000009	0.1	Rational	-70	70	-70	70	0
2	6	15	0.95	1.4000000000000001	1.4000000000000001	1.4000000000000001	1.4000000000000001	1	0.5	0.5	1	0.5	0.5	0.5	0.5	0.5	0.5	0.95	0.95	0.95	0.95	0.10000000000000009	0.10000000000000009	0.1	Rational	-75	75	-75	75	0
2	6	16	0.95	1.5000000000000002	1.5000000000000002	1.5000000000000002	1.5000000000000002	1	0.5	0.5	1	0.5	0.5	0.5	0.5	0.5	0.5	0.95	0.95	0.95	0.95	-0.09999999999999987	-0.09999999999999987	0.1	Rational	-80	80	-80	80	0
2	6	17	0.95	1.4000000000000001	1.4000000000000001	1.4000000000000001	1.4000000000000001	1	0.5	0.5	1	0.5	0.5	0.5	0.5	0.5	0.5	0.95	0.95	0.95	0.95	-0.09999999999999987	-0.09999999999999987	0.1	Rational	-85	85	-85	85	0
2	6	18	0.95	1.5000000000000002	1.5000000000000002	1.5000000000000002	1.5000000000000002	1	0.5	0.5	1	0.5	0.5	0.5	0.5	0.5	0.5	0.95	0.95	0.95	0.95	-0.2999999999999998	-0.2999999999999998	0.1	Rational	-90	90	-90	90	0
2	6	19	0.95	1.4000000000000001	1.4000000000000001	1.4000000000000001	1.4000000000000001	1	0.5	0.5	1	0.5	0.5	0.5	0.5	0.5	0.5	0.95	0.95	0.95	0.95	-0.2999999999999998	-0.2999999999999998	0.1	Rational	-95	95	-95	95	0
2	6	20	0.95	1.4000000000000001	1.4000000000000001	1.4000000000000001	1.4000000000000001	1	0.5	0.5	1	0.5	0.5	0.5	0.5	0.5	0.5	0.95	0.95	0.95	0.95	-0.5	-0.5	0.1	Rational	-95	95	-95	95	0
2	6	21	0.95	1.4000000000000001	1.4000000000000001	1.4000000000000001	1.4000000000000001	1	0.5	0.5	1	0.5	0.5	0.5	0.5	0.5	0.5	0.95	0.95	0.95	0.95	-0.5	-0.5	0.1	Rational	-95	95	-95	95	0
2	6	22	0.95	1.4000000000000001	1.4000000000000001	1.4000000000000001	1.4000000000000001	1	0.5	0.5	1	0.5	0.5	0.5	0.5	0.5	0.5	0.95	0.95	0.95	0.95	-0.5	-0.5	0.1	Rational	-95	95	-95	95	0
2	6	23	0.95	1.4000000000000001	1.4000000000000001	1.4000000000000001	1.4000000000000001	1	0.5	0.5	1	0.5	0.5	0.5	0.5	0.5	0.5	0.95	0.95	0.95	0.95	-0.5	-0.5	0.1	Rational	-95	95	-95	95	0
2	6	24	0.95	1.4000000000000001	1.4000000000000001	1.4000000000000001	1.4000000000000001	1	0.5	0.5	1	0.5	0.5	0.5	0.5	0.5	0.5	0.95	0.95	0.95	0.95	-0.5	-0.5	0.1	Rational	-95	95	-95	95	0
2	6	25	0.95	1.4000000000000001	1.4000000000000001	1.4000000000000001	1.4000000000000001	1	0.5	0.5	1	0.5	0.5	0.5	0.5	0.5	0.5	0.95	0.95	0.95	0.95	-0.5	-0.5	0.1	Rational	-95	95	-95	95	0
2	6	26	0.95	1.4000000000000001	1.4000000000000001	1.4000000000000001	1.4000000000000001	1	0.5	0.5	1	0.5	0.5	0.5	0.5	0.5	0.5	0.95	0.95	0.95	0.95	-0.5	-0.5	0.1	Rational	-95	95	-95	95	0
2	6	27	0.95	1.4000000000000001	1.4000000000000001	1.4000000000000001	1.4000000000000001	1	0.5	0.5	1	0.5	0.5	0.5	0.5	0.5	0.5	0.95	0.95	0.95	0.95	-0.5	-0.5	0.1	Rational	-95	95	-95	95	0
[truncated: 1,818 more rows]
