# Supplementary material for: A computational model of the competitive effects of ESG
Source: PLoS One. 2023 Jul 21;18(7):e0284237. doi: 10.1371/journal.pone.0284237 (PMC10361511; doi:10.1371/journal.pone.0284237)
Supplement: S1 File — (ZIP) [file pone.0284237.s001.zip › Supporting Information files/S1_Folder/S3_Folder/S5_Folder/S6_Dataset.txt]

case	simulacion	ticks	transportationcosts	prices_users_platform1	prices_users_platform2	prices_firms_platform1	prices_firms_platform2	total_adoption	demand1	demand2	total_adoption_firms	demand1_firms	demand2_firms	theo_demand1_users	theo_demand2_users	theo_demand1_firms	theo_demand2_firms	theo_users_prices1	theo_users_prices2	theo_firms_prices1	theo_firms_prices2	profits1	profits2	price-jump	behavior	esg_p1	esg_p2	esg-f_p1	esg-f_p2	welfare
1	1	1	0.05	0.05	0	0.05	0	1	0.5	0.5	1	0.5	0.5	0.5	0.5	0.5	0.5	0.05	0.05	0.05	0.05	0	0	0.05	Rational	0	0	0	0	0
1	1	2	0.05	0.05	0.05	0.05	0.05	1	0.0031847133758	0.9968152866242	1	0.0031847133758	0.9968152866242	0.5	0.5	0.5	0.5	0.05	0.05	0.05	0.05	3.1847133758000005E-4	0	0.05	Rational	0	0	0	0	0
1	1	3	0.05	0.05	0.05	0.05	0.05	1	0.5	0.5	1	0.5	0.5	0.5	0.5	0.5	0.5	0.05	0.05	0.05	0.05	0.05	0.05	0.05	Rational	0	0	0	0	0
1	1	4	0.05	0.05	0.05	0.05	0.05	1	0.5	0.5	1	0.5	0.5	0.5	0.5	0.5	0.5	0.05	0.05	0.05	0.05	0.05	0.05	0.05	Rational	0	0	0	0	0
1	1	5	0.05	0.05	0.05	0.05	0.05	1	0.5	0.5	1	0.5	0.5	0.5	0.5	0.5	0.5	0.05	0.05	0.05	0.05	0.05	0.05	0.05	Rational	0	0	0	0	0
1	1	6	0.05	0.05	0.05	0.05	0.05	1	0.5	0.5	1	0.5	0.5	0.5	0.5	0.5	0.5	0.05	0.05	0.05	0.05	0.05	0.05	0.05	Rational	0	0	0	0	0
1	1	7	0.05	0.05	0.05	0.05	0.05	1	0.5	0.5	1	0.5	0.5	0.5	0.5	0.5	0.5	0.05	0.05	0.05	0.05	0.05	0.05	0.05	Rational	0	0	0	0	0
1	1	8	0.05	0.05	0.05	0.05	0.05	1	0.5	0.5	1	0.5	0.5	0.5	0.5	0.5	0.5	0.05	0.05	0.05	0.05	0.05	0.05	0.05	Rational	0	0	0	0	0
1	1	9	0.05	0.05	0.05	0.05	0.05	1	0.5	0.5	1	0.5	0.5	0.5	0.5	0.5	0.5	0.05	0.05	0.05	0.05	0.05	0.05	0.05	Rational	0	0	0	0	0
1	1	10	0.05	0.05	0.05	0.05	0.05	1	0.5	0.5	1	0.5	0.5	0.5	0.5	0.5	0.5	0.05	0.05	0.05	0.05	0.05	0.05	0.05	Rational	0	0	0	0	0
1	1	11	0.05	0.05	0.05	0.05	0.05	1	0.5	0.5	1	0.5	0.5	0.5	0.5	0.5	0.5	0.05	0.05	0.05	0.05	0.05	0.05	0.05	Rational	0	0	0	0	0
1	1	12	0.05	0.05	0.05	0.05	0.05	1	0.5	0.5	1	0.5	0.5	0.5	0.5	0.5	0.5	0.05	0.05	0.05	0.05	0.05	0.05	0.05	Rational	0	0	0	0	0
1	1	13	0.05	0.05	0.05	0.05	0.05	1	0.5	0.5	1	0.5	0.5	0.5	0.5	0.5	0.5	0.05	0.05	0.05	0.05	0.05	0.05	0.05	Rational	0	0	0	0	0
1	1	14	0.05	0.05	0.05	0.05	0.05	1	0.5	0.5	1	0.5	0.5	0.5	0.5	0.5	0.5	0.05	0.05	0.05	0.05	0.05	0.05	0.05	Rational	0	0	0	0	0
1	1	15	0.05	0.05	0.05	0.05	0.05	1	0.5	0.5	1	0.5	0.5	0.5	0.5	0.5	0.5	0.05	0.05	0.05	0.05	0.05	0.05	0.05	Rational	0	0	0	0	0
1	1	16	0.05	0.05	0.05	0.05	0.05	1	0.5	0.5	1	0.5	0.5	0.5	0.5	0.5	0.5	0.05	0.05	0.05	0.05	0.05	0.05	0.05	Rational	0	0	0	0	0
1	1	17	0.05	0.05	0.05	0.05	0.05	1	0.5	0.5	1	0.5	0.5	0.5	0.5	0.5	0.5	0.05	0.05	0.05	0.05	0.05	0.05	0.05	Rational	0	0	0	0	0
1	1	18	0.05	0.05	0.05	0.05	0.05	1	0.5	0.5	1	0.5	0.5	0.5	0.5	0.5	0.5	0.05	0.05	0.05	0.05	0.05	0.05	0.05	Rational	0	0	0	0	0
1	1	19	0.05	0.05	0.05	0.05	0.05	1	0.5	0.5	1	0.5	0.5	0.5	0.5	0.5	0.5	0.05	0.05	0.05	0.05	0.05	0.05	0.05	Rational	0	0	0	0	0
1	1	20	0.05	0.05	0.05	0.05	0.05	1	0.5	0.5	1	0.5	0.5	0.5	0.5	0.5	0.5	0.05	0.05	0.05	0.05	0.05	0.05	0.05	Rational	0	0	0	0	0
1	1	21	0.05	0.05	0.05	0.05	0.05	1	0.5	0.5	1	0.5	0.5	0.5	0.5	0.5	0.5	0.05	0.05	0.05	0.05	0.05	0.05	0.05	Rational	0	0	0	0	0
1	1	22	0.05	0.05	0.05	0.05	0.05	1	0.5	0.5	1	0.5	0.5	0.5	0.5	0.5	0.5	0.05	0.05	0.05	0.05	0.05	0.05	0.05	Rational	0	0	0	0	0
1	1	23	0.05	0.05	0.05	0.05	0.05	1	0.5	0.5	1	0.5	0.5	0.5	0.5	0.5	0.5	0.05	0.05	0.05	0.05	0.05	0.05	0.05	Rational	0	0	0	0	0
1	1	24	0.05	0.05	0.05	0.05	0.05	1	0.5	0.5	1	0.5	0.5	0.5	0.5	0.5	0.5	0.05	0.05	0.05	0.05	0.05	0.05	0.05	Rational	0	0	0	0	0
1	1	25	0.05	0.05	0.05	0.05	0.05	1	0.5	0.5	1	0.5	0.5	0.5	0.5	0.5	0.5	0.05	0.05	0.05	0.05	0.05	0.05	0.05	Rational	0	0	0	0	0
1	1	26	0.05	0.05	0.05	0.05	0.05	1	0.5	0.5	1	0.5	0.5	0.5	0.5	0.5	0.5	0.05	0.05	0.05	0.05	0.05	0.05	0.05	Rational	0	0	0	0	0
1	1	27	0.05	0.05	0.05	0.05	0.05	1	0.5	0.5	1	0.5	0.5	0.5	0.5	0.5	0.5	0.05	0.05	0.05	0.05	0.05	0.05	0.05	Rational	0	0	0	0	0
1	1	28	0.05	0.05	0.05	0.05	0.05	1	0.5	0.5	1	0.5	0.5	0.5	0.5	0.5	0.5	0.05	0.05	0.05	0.05	0.05	0.05	0.05	Rational	0	0	0	0	0
1	1	29	0.05	0.05	0.05	0.05	0.05	1	0.5	0.5	1	0.5	0.5	0.5	0.5	0.5	0.5	0.05	0.05	0.05	0.05	0.05	0.05	0.05	Rational	0	0	0	0	0
1	1	30	0.05	0.05	0.05	0.05	0.05	1	0.5	0.5	1	0.5	0.5	0.5	0.5	0.5	0.5	0.05	0.05	0.05	0.05	0.05	0.05	0.05	Rational	0	0	0	0	0
1	1	31	0.05	0.05	0.05	0.05	0.05	1	0.5	0.5	1	0.5	0.5	0.5	0.5	0.5	0.5	0.05	0.05	0.05	0.05	0.05	0.05	0.05	Rational	0	0	0	0	0
1	1	32	0.05	0.05	0.05	0.05	0.05	1	0.5	0.5	1	0.5	0.5	0.5	0.5	0.5	0.5	0.05	0.05	0.05	0.05	0.05	0.05	0.05	Rational	0	0	0	0	0
1	1	33	0.05	0.05	0.05	0.05	0.05	1	0.5	0.5	1	0.5	0.5	0.5	0.5	0.5	0.5	0.05	0.05	0.05	0.05	0.05	0.05	0.05	Rational	0	0	0	0	0
1	1	34	0.05	0.05	0.05	0.05	0.05	1	0.5	0.5	1	0.5	0.5	0.5	0.5	0.5	0.5	0.05	0.05	0.05	0.05	0.05	0.05	0.05	Rational	0	0	0	0	0
1	1	35	0.05	0.05	0.05	0.05	0.05	1	0.5	0.5	1	0.5	0.5	0.5	0.5	0.5	0.5	0.05	0.05	0.05	0.05	0.05	0.05	0.05	Rational	0	0	0	0	0
1	1	36	0.05	0.05	0.05	0.05	0.05	1	0.5	0.5	1	0.5	0.5	0.5	0.5	0.5	0.5	0.05	0.05	0.05	0.05	0.05	0.05	0.05	Rational	0	0	0	0	0
1	1	37	0.05	0.05	0.05	0.05	0.05	1	0.5	0.5	1	0.5	0.5	0.5	0.5	0.5	0.5	0.05	0.05	0.05	0.05	0.05	0.05	0.05	Rational	0	0	0	0	0
1	1	38	0.05	0.05	0.05	0.05	0.05	1	0.5	0.5	1	0.5	0.5	0.5	0.5	0.5	0.5	0.05	0.05	0.05	0.05	0.05	0.05	0.05	Rational	0	0	0	0	0
1	1	39	0.05	0.05	0.05	0.05	0.05	1	0.5	0.5	1	0.5	0.5	0.5	0.5	0.5	0.5	0.05	0.05	0.05	0.05	0.05	0.05	0.05	Rational	0	0	0	0	0
1	1	40	0.05	0.05	0.05	0.05	0.05	1	0.5	0.5	1	0.5	0.5	0.5	0.5	0.5	0.5	0.05	0.05	0.05	0.05	0.05	0.05	0.05	Rational	0	0	0	0	0
1	1	40	0.05	0.05	0.05	0.05	0.05	1	0.5	0.5	1	0.5	0.5	0.5	0.5	0.5	0.5	0.05	0.05	0.05	0.05	0.05	0.05	0.05	Rational	0	0	0	0	474.94999999999993
1	2	1	0.15000000000000002	0.05	0.05	0.05	0.05	1	0.5	0.5	1	0.5	0.5	0.5	0.5	0.5	0.5	0.15000000000000002	0.15000000000000002	0.15000000000000002	0.15000000000000002	0	0	0.05	Rational	0	0	0	0	0
1	2	2	0.15000000000000002	0.1	0.1	0.1	0.1	1	0.5	0.5	1	0.5	0.5	0.5	0.5	0.5	0.5	0.15000000000000002	0.15000000000000002	0.15000000000000002	0.15000000000000002	0.05	0.05	0.05	Rational	0	0	0	0	0
1	2	3	0.15000000000000002	0.15000000000000002	0.15000000000000002	0.15000000000000002	0.15000000000000002	1	0.5	0.5	1	0.5	0.5	0.5	0.5	0.5	0.5	0.15000000000000002	0.15000000000000002	0.15000000000000002	0.15000000000000002	0.1	0.1	0.05	Rational	0	0	0	0	0
1	2	4	0.15000000000000002	0.15000000000000002	0.15000000000000002	0.15000000000000002	0.15000000000000002	1	0.5	0.5	1	0.5	0.5	0.5	0.5	0.5	0.5	0.15000000000000002	0.15000000000000002	0.15000000000000002	0.15000000000000002	0.15000000000000002	0.15000000000000002	0.05	Rational	0	0	0	0	0
1	2	5	0.15000000000000002	0.15000000000000002	0.15000000000000002	0.15000000000000002	0.15000000000000002	1	0.5	0.5	1	0.5	0.5	0.5	0.5	0.5	0.5	0.15000000000000002	0.15000000000000002	0.15000000000000002	0.15000000000000002	0.15000000000000002	0.15000000000000002	0.05	Rational	0	0	0	0	0
1	2	6	0.15000000000000002	0.15000000000000002	0.15000000000000002	0.15000000000000002	0.15000000000000002	1	0.5	0.5	1	0.5	0.5	0.5	0.5	0.5	0.5	0.15000000000000002	0.15000000000000002	0.15000000000000002	0.15000000000000002	0.15000000000000002	0.15000000000000002	0.05	Rational	0	0	0	0	0
1	2	7	0.15000000000000002	0.15000000000000002	0.15000000000000002	0.15000000000000002	0.15000000000000002	1	0.5	0.5	1	0.5	0.5	0.5	0.5	0.5	0.5	0.15000000000000002	0.15000000000000002	0.15000000000000002	0.15000000000000002	0.15000000000000002	0.15000000000000002	0.05	Rational	0	0	0	0	0
1	2	8	0.15000000000000002	0.15000000000000002	0.15000000000000002	0.15000000000000002	0.15000000000000002	1	0.5	0.5	1	0.5	0.5	0.5	0.5	0.5	0.5	0.15000000000000002	0.15000000000000002	0.15000000000000002	0.15000000000000002	0.15000000000000002	0.15000000000000002	0.05	Rational	0	0	0	0	0
1	2	9	0.15000000000000002	0.15000000000000002	0.15000000000000002	0.15000000000000002	0.15000000000000002	1	0.5	0.5	1	0.5	0.5	0.5	0.5	0.5	0.5	0.15000000000000002	0.15000000000000002	0.15000000000000002	0.15000000000000002	0.15000000000000002	0.15000000000000002	0.05	Rational	0	0	0	0	0
1	2	10	0.15000000000000002	0.15000000000000002	0.15000000000000002	0.15000000000000002	0.15000000000000002	1	0.5	0.5	1	0.5	0.5	0.5	0.5	0.5	0.5	0.15000000000000002	0.15000000000000002	0.15000000000000002	0.15000000000000002	0.15000000000000002	0.15000000000000002	0.05	Rational	0	0	0	0	0
1	2	11	0.15000000000000002	0.15000000000000002	0.15000000000000002	0.15000000000000002	0.15000000000000002	1	0.5	0.5	1	0.5	0.5	0.5	0.5	0.5	0.5	0.15000000000000002	0.15000000000000002	0.15000000000000002	0.15000000000000002	0.15000000000000002	0.15000000000000002	0.05	Rational	0	0	0	0	0
1	2	12	0.15000000000000002	0.15000000000000002	0.15000000000000002	0.15000000000000002	0.15000000000000002	1	0.5	0.5	1	0.5	0.5	0.5	0.5	0.5	0.5	0.15000000000000002	0.15000000000000002	0.15000000000000002	0.15000000000000002	0.15000000000000002	0.15000000000000002	0.05	Rational	0	0	0	0	0
1	2	13	0.15000000000000002	0.15000000000000002	0.15000000000000002	0.15000000000000002	0.15000000000000002	1	0.5	0.5	1	0.5	0.5	0.5	0.5	0.5	0.5	0.15000000000000002	0.15000000000000002	0.15000000000000002	0.15000000000000002	0.15000000000000002	0.15000000000000002	0.05	Rational	0	0	0	0	0
1	2	14	0.15000000000000002	0.15000000000000002	0.15000000000000002	0.15000000000000002	0.15000000000000002	1	0.5	0.5	1	0.5	0.5	0.5	0.5	0.5	0.5	0.15000000000000002	0.15000000000000002	0.15000000000000002	0.15000000000000002	0.15000000000000002	0.15000000000000002	0.05	Rational	0	0	0	0	0
1	2	15	0.15000000000000002	0.15000000000000002	0.15000000000000002	0.15000000000000002	0.15000000000000002	1	0.5	0.5	1	0.5	0.5	0.5	0.5	0.5	0.5	0.15000000000000002	0.15000000000000002	0.15000000000000002	0.15000000000000002	0.15000000000000002	0.15000000000000002	0.05	Rational	0	0	0	0	0
1	2	16	0.15000000000000002	0.15000000000000002	0.15000000000000002	0.15000000000000002	0.15000000000000002	1	0.5	0.5	1	0.5	0.5	0.5	0.5	0.5	0.5	0.15000000000000002	0.15000000000000002	0.15000000000000002	0.15000000000000002	0.15000000000000002	0.15000000000000002	0.05	Rational	0	0	0	0	0
1	2	17	0.15000000000000002	0.15000000000000002	0.15000000000000002	0.15000000000000002	0.15000000000000002	1	0.5	0.5	1	0.5	0.5	0.5	0.5	0.5	0.5	0.15000000000000002	0.15000000000000002	0.15000000000000002	0.15000000000000002	0.15000000000000002	0.15000000000000002	0.05	Rational	0	0	0	0	0
1	2	18	0.15000000000000002	0.15000000000000002	0.15000000000000002	0.15000000000000002	0.15000000000000002	1	0.5	0.5	1	0.5	0.5	0.5	0.5	0.5	0.5	0.15000000000000002	0.15000000000000002	0.15000000000000002	0.15000000000000002	0.15000000000000002	0.15000000000000002	0.05	Rational	0	0	0	0	0
1	2	19	0.15000000000000002	0.15000000000000002	0.15000000000000002	0.15000000000000002	0.15000000000000002	1	0.5	0.5	1	0.5	0.5	0.5	0.5	0.5	0.5	0.15000000000000002	0.15000000000000002	0.15000000000000002	0.15000000000000002	0.15000000000000002	0.15000000000000002	0.05	Rational	0	0	0	0	0
1	2	20	0.15000000000000002	0.15000000000000002	0.15000000000000002	0.15000000000000002	0.15000000000000002	1	0.5	0.5	1	0.5	0.5	0.5	0.5	0.5	0.5	0.15000000000000002	0.15000000000000002	0.15000000000000002	0.15000000000000002	0.15000000000000002	0.15000000000000002	0.05	Rational	0	0	0	0	0
1	2	21	0.15000000000000002	0.15000000000000002	0.15000000000000002	0.15000000000000002	0.15000000000000002	1	0.5	0.5	1	0.5	0.5	0.5	0.5	0.5	0.5	0.15000000000000002	0.15000000000000002	0.15000000000000002	0.15000000000000002	0.15000000000000002	0.15000000000000002	0.05	Rational	0	0	0	0	0
1	2	22	0.15000000000000002	0.15000000000000002	0.15000000000000002	0.15000000000000002	0.15000000000000002	1	0.5	0.5	1	0.5	0.5	0.5	0.5	0.5	0.5	0.15000000000000002	0.15000000000000002	0.15000000000000002	0.15000000000000002	0.15000000000000002	0.15000000000000002	0.05	Rational	0	0	0	0	0
1	2	23	0.15000000000000002	0.15000000000000002	0.15000000000000002	0.15000000000000002	0.15000000000000002	1	0.5	0.5	1	0.5	0.5	0.5	0.5	0.5	0.5	0.15000000000000002	0.15000000000000002	0.15000000000000002	0.15000000000000002	0.15000000000000002	0.15000000000000002	0.05	Rational	0	0	0	0	0
1	2	24	0.15000000000000002	0.15000000000000002	0.15000000000000002	0.15000000000000002	0.15000000000000002	1	0.5	0.5	1	0.5	0.5	0.5	0.5	0.5	0.5	0.15000000000000002	0.15000000000000002	0.15000000000000002	0.15000000000000002	0.15000000000000002	0.15000000000000002	0.05	Rational	0	0	0	0	0
1	2	25	0.15000000000000002	0.15000000000000002	0.15000000000000002	0.15000000000000002	0.15000000000000002	1	0.5	0.5	1	0.5	0.5	0.5	0.5	0.5	0.5	0.15000000000000002	0.15000000000000002	0.15000000000000002	0.15000000000000002	0.15000000000000002	0.15000000000000002	0.05	Rational	0	0	0	0	0
1	2	26	0.15000000000000002	0.15000000000000002	0.15000000000000002	0.15000000000000002	0.15000000000000002	1	0.5	0.5	1	0.5	0.5	0.5	0.5	0.5	0.5	0.15000000000000002	0.15000000000000002	0.15000000000000002	0.15000000000000002	0.15000000000000002	0.15000000000000002	0.05	Rational	0	0	0	0	0
1	2	27	0.15000000000000002	0.15000000000000002	0.15000000000000002	0.15000000000000002	0.15000000000000002	1	0.5	0.5	1	0.5	0.5	0.5	0.5	0.5	0.5	0.15000000000000002	0.15000000000000002	0.15000000000000002	0.15000000000000002	0.15000000000000002	0.15000000000000002	0.05	Rational	0	0	0	0	0
1	2	28	0.15000000000000002	0.15000000000000002	0.15000000000000002	0.15000000000000002	0.15000000000000002	1	0.5	0.5	1	0.5	0.5	0.5	0.5	0.5	0.5	0.15000000000000002	0.15000000000000002	0.15000000000000002	0.15000000000000002	0.15000000000000002	0.15000000000000002	0.05	Rational	0	0	0	0	0
1	2	29	0.15000000000000002	0.15000000000000002	0.15000000000000002	0.15000000000000002	0.15000000000000002	1	0.5	0.5	1	0.5	0.5	0.5	0.5	0.5	0.5	0.15000000000000002	0.15000000000000002	0.15000000000000002	0.15000000000000002	0.15000000000000002	0.15000000000000002	0.05	Rational	0	0	0	0	0
1	2	30	0.15000000000000002	0.15000000000000002	0.15000000000000002	0.15000000000000002	0.15000000000000002	1	0.5	0.5	1	0.5	0.5	0.5	0.5	0.5	0.5	0.15000000000000002	0.15000000000000002	0.15000000000000002	0.15000000000000002	0.15000000000000002	0.15000000000000002	0.05	Rational	0	0	0	0	0
1	2	31	0.15000000000000002	0.15000000000000002	0.15000000000000002	0.15000000000000002	0.15000000000000002	1	0.5	0.5	1	0.5	0.5	0.5	0.5	0.5	0.5	0.15000000000000002	0.15000000000000002	0.15000000000000002	0.15000000000000002	0.15000000000000002	0.15000000000000002	0.05	Rational	0	0	0	0	0
1	2	32	0.15000000000000002	0.15000000000000002	0.15000000000000002	0.15000000000000002	0.15000000000000002	1	0.5	0.5	1	0.5	0.5	0.5	0.5	0.5	0.5	0.15000000000000002	0.15000000000000002	0.15000000000000002	0.15000000000000002	0.15000000000000002	0.15000000000000002	0.05	Rational	0	0	0	0	0
1	2	33	0.15000000000000002	0.15000000000000002	0.15000000000000002	0.15000000000000002	0.15000000000000002	1	0.5	0.5	1	0.5	0.5	0.5	0.5	0.5	0.5	0.15000000000000002	0.15000000000000002	0.15000000000000002	0.15000000000000002	0.15000000000000002	0.15000000000000002	0.05	Rational	0	0	0	0	0
1	2	34	0.15000000000000002	0.15000000000000002	0.15000000000000002	0.15000000000000002	0.15000000000000002	1	0.5	0.5	1	0.5	0.5	0.5	0.5	0.5	0.5	0.15000000000000002	0.15000000000000002	0.15000000000000002	0.15000000000000002	0.15000000000000002	0.15000000000000002	0.05	Rational	0	0	0	0	0
1	2	35	0.15000000000000002	0.15000000000000002	0.15000000000000002	0.15000000000000002	0.15000000000000002	1	0.5	0.5	1	0.5	0.5	0.5	0.5	0.5	0.5	0.15000000000000002	0.15000000000000002	0.15000000000000002	0.15000000000000002	0.15000000000000002	0.15000000000000002	0.05	Rational	0	0	0	0	0
1	2	36	0.15000000000000002	0.15000000000000002	0.15000000000000002	0.15000000000000002	0.15000000000000002	1	0.5	0.5	1	0.5	0.5	0.5	0.5	0.5	0.5	0.15000000000000002	0.15000000000000002	0.15000000000000002	0.15000000000000002	0.15000000000000002	0.15000000000000002	0.05	Rational	0	0	0	0	0
1	2	37	0.15000000000000002	0.15000000000000002	0.15000000000000002	0.15000000000000002	0.15000000000000002	1	0.5	0.5	1	0.5	0.5	0.5	0.5	0.5	0.5	0.15000000000000002	0.15000000000000002	0.15000000000000002	0.15000000000000002	0.15000000000000002	0.15000000000000002	0.05	Rational	0	0	0	0	0
1	2	38	0.15000000000000002	0.15000000000000002	0.15000000000000002	0.15000000000000002	0.15000000000000002	1	0.5	0.5	1	0.5	0.5	0.5	0.5	0.5	0.5	0.15000000000000002	0.15000000000000002	0.15000000000000002	0.15000000000000002	0.15000000000000002	0.15000000000000002	0.05	Rational	0	0	0	0	0
1	2	39	0.15000000000000002	0.15000000000000002	0.15000000000000002	0.15000000000000002	0.15000000000000002	1	0.5	0.5	1	0.5	0.5	0.5	0.5	0.5	0.5	0.15000000000000002	0.15000000000000002	0.15000000000000002	0.15000000000000002	0.15000000000000002	0.15000000000000002	0.05	Rational	0	0	0	0	0
1	2	40	0.15000000000000002	0.15000000000000002	0.15000000000000002	0.15000000000000002	0.15000000000000002	1	0.5	0.5	1	0.5	0.5	0.5	0.5	0.5	0.5	0.15000000000000002	0.15000000000000002	0.15000000000000002	0.15000000000000002	0.15000000000000002	0.15000000000000002	0.05	Rational	0	0	0	0	0
1	2	40	0.15000000000000002	0.15000000000000002	0.15000000000000002	0.15000000000000002	0.15000000000000002	1	0.5	0.5	1	0.5	0.5	0.5	0.5	0.5	0.5	0.15000000000000002	0.15000000000000002	0.15000000000000002	0.15000000000000002	0.15000000000000002	0.15000000000000002	0.05	Rational	0	0	0	0	482.8500000000002
1	3	1	0.25	0.05	0.05	0.05	0.05	1	0.5	0.5	1	0.5	0.5	0.5	0.5	0.5	0.5	0.25	0.25	0.25	0.25	0	0	0.05	Rational	0	0	0	0	0
1	3	2	0.25	0.1	0.1	0.1	0.1	1	0.5	0.5	1	0.5	0.5	0.5	0.5	0.5	0.5	0.25	0.25	0.25	0.25	0.05	0.05	0.05	Rational	0	0	0	0	0
1	3	3	0.25	0.15000000000000002	0.15000000000000002	0.15000000000000002	0.15000000000000002	1	0.5	0.5	1	0.5	0.5	0.5	0.5	0.5	0.5	0.25	0.25	0.25	0.25	0.1	0.1	0.05	Rational	0	0	0	0	0
1	3	4	0.25	0.2	0.2	0.2	0.2	1	0.5	0.5	1	0.5	0.5	0.5	0.5	0.5	0.5	0.25	0.25	0.25	0.25	0.15000000000000002	0.15000000000000002	0.05	Rational	0	0	0	0	0
1	3	5	0.25	0.25	0.25	0.25	0.25	1	0.5	0.5	1	0.5	0.5	0.5	0.5	0.5	0.5	0.25	0.25	0.25	0.25	0.2	0.2	0.05	Rational	0	0	0	0	0
1	3	6	0.25	0.25	0.25	0.25	0.25	1	0.5	0.5	1	0.5	0.5	0.5	0.5	0.5	0.5	0.25	0.25	0.25	0.25	0.25	0.25	0.05	Rational	0	0	0	0	0
1	3	7	0.25	0.25	0.25	0.25	0.25	1	0.5	0.5	1	0.5	0.5	0.5	0.5	0.5	0.5	0.25	0.25	0.25	0.25	0.25	0.25	0.05	Rational	0	0	0	0	0
1	3	8	0.25	0.25	0.25	0.25	0.25	1	0.5	0.5	1	0.5	0.5	0.5	0.5	0.5	0.5	0.25	0.25	0.25	0.25	0.25	0.25	0.05	Rational	0	0	0	0	0
1	3	9	0.25	0.25	0.25	0.25	0.25	1	0.5	0.5	1	0.5	0.5	0.5	0.5	0.5	0.5	0.25	0.25	0.25	0.25	0.25	0.25	0.05	Rational	0	0	0	0	0
1	3	10	0.25	0.25	0.25	0.25	0.25	1	0.5	0.5	1	0.5	0.5	0.5	0.5	0.5	0.5	0.25	0.25	0.25	0.25	0.25	0.25	0.05	Rational	0	0	0	0	0
1	3	11	0.25	0.25	0.25	0.25	0.25	1	0.5	0.5	1	0.5	0.5	0.5	0.5	0.5	0.5	0.25	0.25	0.25	0.25	0.25	0.25	0.05	Rational	0	0	0	0	0
1	3	12	0.25	0.25	0.25	0.25	0.25	1	0.5	0.5	1	0.5	0.5	0.5	0.5	0.5	0.5	0.25	0.25	0.25	0.25	0.25	0.25	0.05	Rational	0	0	0	0	0
1	3	13	0.25	0.25	0.25	0.25	0.25	1	0.5	0.5	1	0.5	0.5	0.5	0.5	0.5	0.5	0.25	0.25	0.25	0.25	0.25	0.25	0.05	Rational	0	0	0	0	0
1	3	14	0.25	0.25	0.25	0.25	0.25	1	0.5	0.5	1	0.5	0.5	0.5	0.5	0.5	0.5	0.25	0.25	0.25	0.25	0.25	0.25	0.05	Rational	0	0	0	0	0
1	3	15	0.25	0.25	0.25	0.25	0.25	1	0.5	0.5	1	0.5	0.5	0.5	0.5	0.5	0.5	0.25	0.25	0.25	0.25	0.25	0.25	0.05	Rational	0	0	0	0	0
1	3	16	0.25	0.25	0.25	0.25	0.25	1	0.5	0.5	1	0.5	0.5	0.5	0.5	0.5	0.5	0.25	0.25	0.25	0.25	0.25	0.25	0.05	Rational	0	0	0	0	0
1	3	17	0.25	0.25	0.25	0.25	0.25	1	0.5	0.5	1	0.5	0.5	0.5	0.5	0.5	0.5	0.25	0.25	0.25	0.25	0.25	0.25	0.05	Rational	0	0	0	0	0
1	3	18	0.25	0.25	0.25	0.25	0.25	1	0.5	0.5	1	0.5	0.5	0.5	0.5	0.5	0.5	0.25	0.25	0.25	0.25	0.25	0.25	0.05	Rational	0	0	0	0	0
1	3	19	0.25	0.25	0.25	0.25	0.25	1	0.5	0.5	1	0.5	0.5	0.5	0.5	0.5	0.5	0.25	0.25	0.25	0.25	0.25	0.25	0.05	Rational	0	0	0	0	0
1	3	20	0.25	0.25	0.25	0.25	0.25	1	0.5	0.5	1	0.5	0.5	0.5	0.5	0.5	0.5	0.25	0.25	0.25	0.25	0.25	0.25	0.05	Rational	0	0	0	0	0
1	3	21	0.25	0.25	0.25	0.25	0.25	1	0.5	0.5	1	0.5	0.5	0.5	0.5	0.5	0.5	0.25	0.25	0.25	0.25	0.25	0.25	0.05	Rational	0	0	0	0	0
1	3	22	0.25	0.25	0.25	0.25	0.25	1	0.5	0.5	1	0.5	0.5	0.5	0.5	0.5	0.5	0.25	0.25	0.25	0.25	0.25	0.25	0.05	Rational	0	0	0	0	0
1	3	23	0.25	0.25	0.25	0.25	0.25	1	0.5	0.5	1	0.5	0.5	0.5	0.5	0.5	0.5	0.25	0.25	0.25	0.25	0.25	0.25	0.05	Rational	0	0	0	0	0
1	3	24	0.25	0.25	0.25	0.25	0.25	1	0.5	0.5	1	0.5	0.5	0.5	0.5	0.5	0.5	0.25	0.25	0.25	0.25	0.25	0.25	0.05	Rational	0	0	0	0	0
1	3	25	0.25	0.25	0.25	0.25	0.25	1	0.5	0.5	1	0.5	0.5	0.5	0.5	0.5	0.5	0.25	0.25	0.25	0.25	0.25	0.25	0.05	Rational	0	0	0	0	0
1	3	26	0.25	0.25	0.25	0.25	0.25	1	0.5	0.5	1	0.5	0.5	0.5	0.5	0.5	0.5	0.25	0.25	0.25	0.25	0.25	0.25	0.05	Rational	0	0	0	0	0
1	3	27	0.25	0.25	0.25	0.25	0.25	1	0.5	0.5	1	0.5	0.5	0.5	0.5	0.5	0.5	0.25	0.25	0.25	0.25	0.25	0.25	0.05	Rational	0	0	0	0	0
1	3	28	0.25	0.25	0.25	0.25	0.25	1	0.5	0.5	1	0.5	0.5	0.5	0.5	0.5	0.5	0.25	0.25	0.25	0.25	0.25	0.25	0.05	Rational	0	0	0	0	0
1	3	29	0.25	0.25	0.25	0.25	0.25	1	0.5	0.5	1	0.5	0.5	0.5	0.5	0.5	0.5	0.25	0.25	0.25	0.25	0.25	0.25	0.05	Rational	0	0	0	0	0
1	3	30	0.25	0.25	0.25	0.25	0.25	1	0.5	0.5	1	0.5	0.5	0.5	0.5	0.5	0.5	0.25	0.25	0.25	0.25	0.25	0.25	0.05	Rational	0	0	0	0	0
1	3	31	0.25	0.25	0.25	0.25	0.25	1	0.5	0.5	1	0.5	0.5	0.5	0.5	0.5	0.5	0.25	0.25	0.25	0.25	0.25	0.25	0.05	Rational	0	0	0	0	0
1	3	32	0.25	0.25	0.25	0.25	0.25	1	0.5	0.5	1	0.5	0.5	0.5	0.5	0.5	0.5	0.25	0.25	0.25	0.25	0.25	0.25	0.05	Rational	0	0	0	0	0
1	3	33	0.25	0.25	0.25	0.25	0.25	1	0.5	0.5	1	0.5	0.5	0.5	0.5	0.5	0.5	0.25	0.25	0.25	0.25	0.25	0.25	0.05	Rational	0	0	0	0	0
1	3	34	0.25	0.25	0.25	0.25	0.25	1	0.5	0.5	1	0.5	0.5	0.5	0.5	0.5	0.5	0.25	0.25	0.25	0.25	0.25	0.25	0.05	Rational	0	0	0	0	0
1	3	35	0.25	0.25	0.25	0.25	0.25	1	0.5	0.5	1	0.5	0.5	0.5	0.5	0.5	0.5	0.25	0.25	0.25	0.25	0.25	0.25	0.05	Rational	0	0	0	0	0
1	3	36	0.25	0.25	0.25	0.25	0.25	1	0.5	0.5	1	0.5	0.5	0.5	0.5	0.5	0.5	0.25	0.25	0.25	0.25	0.25	0.25	0.05	Rational	0	0	0	0	0
1	3	37	0.25	0.25	0.25	0.25	0.25	1	0.5	0.5	1	0.5	0.5	0.5	0.5	0.5	0.5	0.25	0.25	0.25	0.25	0.25	0.25	0.05	Rational	0	0	0	0	0
1	3	38	0.25	0.25	0.25	0.25	0.25	1	0.5	0.5	1	0.5	0.5	0.5	0.5	0.5	0.5	0.25	0.25	0.25	0.25	0.25	0.25	0.05	Rational	0	0	0	0	0
1	3	39	0.25	0.25	0.25	0.25	0.25	1	0.5	0.5	1	0.5	0.5	0.5	0.5	0.5	0.5	0.25	0.25	0.25	0.25	0.25	0.25	0.05	Rational	0	0	0	0	0
1	3	40	0.25	0.25	0.25	0.25	0.25	1	0.5	0.5	1	0.5	0.5	0.5	0.5	0.5	0.5	0.25	0.25	0.25	0.25	0.25	0.25	0.05	Rational	0	0	0	0	0
1	3	40	0.25	0.25	0.25	0.25	0.25	1	0.5	0.5	1	0.5	0.5	0.5	0.5	0.5	0.5	0.25	0.25	0.25	0.25	0.25	0.25	0.05	Rational	0	0	0	0	490.7500000000001
1	4	1	0.35	0.05	0.05	0.05	0.05	1	0.5	0.5	1	0.5	0.5	0.5	0.5	0.5	0.5	0.35	0.35	0.35	0.35	0	0	0.05	Rational	0	0	0	0	0
1	4	2	0.35	0.1	0.1	0.1	0.1	1	0.5	0.5	1	0.5	0.5	0.5	0.5	0.5	0.5	0.35	0.35	0.35	0.35	0.05	0.05	0.05	Rational	0	0	0	0	0
1	4	3	0.35	0.15000000000000002	0.15000000000000002	0.15000000000000002	0.15000000000000002	1	0.5	0.5	1	0.5	0.5	0.5	0.5	0.5	0.5	0.35	0.35	0.35	0.35	0.1	0.1	0.05	Rational	0	0	0	0	0
1	4	4	0.35	0.2	0.2	0.2	0.2	1	0.5	0.5	1	0.5	0.5	0.5	0.5	0.5	0.5	0.35	0.35	0.35	0.35	0.15000000000000002	0.15000000000000002	0.05	Rational	0	0	0	0	0
1	4	5	0.35	0.25	0.25	0.25	0.25	1	0.5	0.5	1	0.5	0.5	0.5	0.5	0.5	0.5	0.35	0.35	0.35	0.35	0.2	0.2	0.05	Rational	0	0	0	0	0
1	4	6	0.35	0.3	0.3	0.3	0.3	1	0.5	0.5	1	0.5	0.5	0.5	0.5	0.5	0.5	0.35	0.35	0.35	0.35	0.25	0.25	0.05	Rational	0	0	0	0	0
1	4	7	0.35	0.35	0.35	0.35	0.35	1	0.5	0.5	1	0.5	0.5	0.5	0.5	0.5	0.5	0.35	0.35	0.35	0.35	0.3	0.3	0.05	Rational	0	0	0	0	0
1	4	8	0.35	0.35	0.35	0.35	0.35	1	0.5	0.5	1	0.5	0.5	0.5	0.5	0.5	0.5	0.35	0.35	0.35	0.35	0.35	0.35	0.05	Rational	0	0	0	0	0
1	4	9	0.35	0.35	0.35	0.35	0.35	1	0.5	0.5	1	0.5	0.5	0.5	0.5	0.5	0.5	0.35	0.35	0.35	0.35	0.35	0.35	0.05	Rational	0	0	0	0	0
1	4	10	0.35	0.35	0.35	0.35	0.35	1	0.5	0.5	1	0.5	0.5	0.5	0.5	0.5	0.5	0.35	0.35	0.35	0.35	0.35	0.35	0.05	Rational	0	0	0	0	0
1	4	11	0.35	0.35	0.35	0.35	0.35	1	0.5	0.5	1	0.5	0.5	0.5	0.5	0.5	0.5	0.35	0.35	0.35	0.35	0.35	0.35	0.05	Rational	0	0	0	0	0
1	4	12	0.35	0.35	0.35	0.35	0.35	1	0.5	0.5	1	0.5	0.5	0.5	0.5	0.5	0.5	0.35	0.35	0.35	0.35	0.35	0.35	0.05	Rational	0	0	0	0	0
1	4	13	0.35	0.35	0.35	0.35	0.35	1	0.5	0.5	1	0.5	0.5	0.5	0.5	0.5	0.5	0.35	0.35	0.35	0.35	0.35	0.35	0.05	Rational	0	0	0	0	0
1	4	14	0.35	0.35	0.35	0.35	0.35	1	0.5	0.5	1	0.5	0.5	0.5	0.5	0.5	0.5	0.35	0.35	0.35	0.35	0.35	0.35	0.05	Rational	0	0	0	0	0
1	4	15	0.35	0.35	0.35	0.35	0.35	1	0.5	0.5	1	0.5	0.5	0.5	0.5	0.5	0.5	0.35	0.35	0.35	0.35	0.35	0.35	0.05	Rational	0	0	0	0	0
1	4	16	0.35	0.35	0.35	0.35	0.35	1	0.5	0.5	1	0.5	0.5	0.5	0.5	0.5	0.5	0.35	0.35	0.35	0.35	0.35	0.35	0.05	Rational	0	0	0	0	0
1	4	17	0.35	0.35	0.35	0.35	0.35	1	0.5	0.5	1	0.5	0.5	0.5	0.5	0.5	0.5	0.35	0.35	0.35	0.35	0.35	0.35	0.05	Rational	0	0	0	0	0
1	4	18	0.35	0.35	0.35	0.35	0.35	1	0.5	0.5	1	0.5	0.5	0.5	0.5	0.5	0.5	0.35	0.35	0.35	0.35	0.35	0.35	0.05	Rational	0	0	0	0	0
1	4	19	0.35	0.35	0.35	0.35	0.35	1	0.5	0.5	1	0.5	0.5	0.5	0.5	0.5	0.5	0.35	0.35	0.35	0.35	0.35	0.35	0.05	Rational	0	0	0	0	0
1	4	20	0.35	0.35	0.35	0.35	0.35	1	0.5	0.5	1	0.5	0.5	0.5	0.5	0.5	0.5	0.35	0.35	0.35	0.35	0.35	0.35	0.05	Rational	0	0	0	0	0
1	4	21	0.35	0.35	0.35	0.35	0.35	1	0.5	0.5	1	0.5	0.5	0.5	0.5	0.5	0.5	0.35	0.35	0.35	0.35	0.35	0.35	0.05	Rational	0	0	0	0	0
1	4	22	0.35	0.35	0.35	0.35	0.35	1	0.5	0.5	1	0.5	0.5	0.5	0.5	0.5	0.5	0.35	0.35	0.35	0.35	0.35	0.35	0.05	Rational	0	0	0	0	0
1	4	23	0.35	0.35	0.35	0.35	0.35	1	0.5	0.5	1	0.5	0.5	0.5	0.5	0.5	0.5	0.35	0.35	0.35	0.35	0.35	0.35	0.05	Rational	0	0	0	0	0
1	4	24	0.35	0.35	0.35	0.35	0.35	1	0.5	0.5	1	0.5	0.5	0.5	0.5	0.5	0.5	0.35	0.35	0.35	0.35	0.35	0.35	0.05	Rational	0	0	0	0	0
1	4	25	0.35	0.35	0.35	0.35	0.35	1	0.5	0.5	1	0.5	0.5	0.5	0.5	0.5	0.5	0.35	0.35	0.35	0.35	0.35	0.35	0.05	Rational	0	0	0	0	0
1	4	26	0.35	0.35	0.35	0.35	0.35	1	0.5	0.5	1	0.5	0.5	0.5	0.5	0.5	0.5	0.35	0.35	0.35	0.35	0.35	0.35	0.05	Rational	0	0	0	0	0
1	4	27	0.35	0.35	0.35	0.35	0.35	1	0.5	0.5	1	0.5	0.5	0.5	0.5	0.5	0.5	0.35	0.35	0.35	0.35	0.35	0.35	0.05	Rational	0	0	0	0	0
1	4	28	0.35	0.35	0.35	0.35	0.35	1	0.5	0.5	1	0.5	0.5	0.5	0.5	0.5	0.5	0.35	0.35	0.35	0.35	0.35	0.35	0.05	Rational	0	0	0	0	0
1	4	29	0.35	0.35	0.35	0.35	0.35	1	0.5	0.5	1	0.5	0.5	0.5	0.5	0.5	0.5	0.35	0.35	0.35	0.35	0.35	0.35	0.05	Rational	0	0	0	0	0
1	4	30	0.35	0.35	0.35	0.35	0.35	1	0.5	0.5	1	0.5	0.5	0.5	0.5	0.5	0.5	0.35	0.35	0.35	0.35	0.35	0.35	0.05	Rational	0	0	0	0	0
1	4	31	0.35	0.35	0.35	0.35	0.35	1	0.5	0.5	1	0.5	0.5	0.5	0.5	0.5	0.5	0.35	0.35	0.35	0.35	0.35	0.35	0.05	Rational	0	0	0	0	0
1	4	32	0.35	0.35	0.35	0.35	0.35	1	0.5	0.5	1	0.5	0.5	0.5	0.5	0.5	0.5	0.35	0.35	0.35	0.35	0.35	0.35	0.05	Rational	0	0	0	0	0
1	4	33	0.35	0.35	0.35	0.35	0.35	1	0.5	0.5	1	0.5	0.5	0.5	0.5	0.5	0.5	0.35	0.35	0.35	0.35	0.35	0.35	0.05	Rational	0	0	0	0	0
1	4	34	0.35	0.35	0.35	0.35	0.35	1	0.5	0.5	1	0.5	0.5	0.5	0.5	0.5	0.5	0.35	0.35	0.35	0.35	0.35	0.35	0.05	Rational	0	0	0	0	0
1	4	35	0.35	0.35	0.35	0.35	0.35	1	0.5	0.5	1	0.5	0.5	0.5	0.5	0.5	0.5	0.35	0.35	0.35	0.35	0.35	0.35	0.05	Rational	0	0	0	0	0
1	4	36	0.35	0.35	0.35	0.35	0.35	1	0.5	0.5	1	0.5	0.5	0.5	0.5	0.5	0.5	0.35	0.35	0.35	0.35	0.35	0.35	0.05	Rational	0	0	0	0	0
1	4	37	0.35	0.35	0.35	0.35	0.35	1	0.5	0.5	1	0.5	0.5	0.5	0.5	0.5	0.5	0.35	0.35	0.35	0.35	0.35	0.35	0.05	Rational	0	0	0	0	0
1	4	38	0.35	0.35	0.35	0.35	0.35	1	0.5	0.5	1	0.5	0.5	0.5	0.5	0.5	0.5	0.35	0.35	0.35	0.35	0.35	0.35	0.05	Rational	0	0	0	0	0
1	4	39	0.35	0.35	0.35	0.35	0.35	1	0.5	0.5	1	0.5	0.5	0.5	0.5	0.5	0.5	0.35	0.35	0.35	0.35	0.35	0.35	0.05	Rational	0	0	0	0	0
1	4	40	0.35	0.35	0.35	0.35	0.35	1	0.5	0.5	1	0.5	0.5	0.5	0.5	0.5	0.5	0.35	0.35	0.35	0.35	0.35	0.35	0.05	Rational	0	0	0	0	0
1	4	40	0.35	0.35	0.35	0.35	0.35	1	0.5	0.5	1	0.5	0.5	0.5	0.5	0.5	0.5	0.35	0.35	0.35	0.35	0.35	0.35	0.05	Rational	0	0	0	0	498.64999999999975
1	5	1	0.44999999999999996	0.05	0.05	0.05	0.05	1	0.5	0.5	1	0.5	0.5	0.5	0.5	0.5	0.5	0.44999999999999996	0.44999999999999996	0.44999999999999996	0.44999999999999996	0	0	0.05	Rational	0	0	0	0	0
1	5	2	0.44999999999999996	0.1	0.1	0.1	0.1	1	0.5	0.5	1	0.5	0.5	0.5	0.5	0.5	0.5	0.44999999999999996	0.44999999999999996	0.44999999999999996	0.44999999999999996	0.05	0.05	0.05	Rational	0	0	0	0	0
1	5	3	0.44999999999999996	0.15000000000000002	0.15000000000000002	0.15000000000000002	0.15000000000000002	1	0.5	0.5	1	0.5	0.5	0.5	0.5	0.5	0.5	0.44999999999999996	0.44999999999999996	0.44999999999999996	0.44999999999999996	0.1	0.1	0.05	Rational	0	0	0	0	0
1	5	4	0.44999999999999996	0.2	0.2	0.2	0.2	1	0.5	0.5	1	0.5	0.5	0.5	0.5	0.5	0.5	0.44999999999999996	0.44999999999999996	0.44999999999999996	0.44999999999999996	0.15000000000000002	0.15000000000000002	0.05	Rational	0	0	0	0	0
1	5	5	0.44999999999999996	0.25	0.25	0.25	0.25	1	0.5	0.5	1	0.5	0.5	0.5	0.5	0.5	0.5	0.44999999999999996	0.44999999999999996	0.44999999999999996	0.44999999999999996	0.2	0.2	0.05	Rational	0	0	0	0	0
1	5	6	0.44999999999999996	0.3	0.3	0.3	0.3	1	0.5	0.5	1	0.5	0.5	0.5	0.5	0.5	0.5	0.44999999999999996	0.44999999999999996	0.44999999999999996	0.44999999999999996	0.25	0.25	0.05	Rational	0	0	0	0	0
1	5	7	0.44999999999999996	0.35	0.35	0.35	0.35	1	0.5	0.5	1	0.5	0.5	0.5	0.5	0.5	0.5	0.44999999999999996	0.44999999999999996	0.44999999999999996	0.44999999999999996	0.3	0.3	0.05	Rational	0	0	0	0	0
1	5	8	0.44999999999999996	0.39999999999999997	0.39999999999999997	0.39999999999999997	0.39999999999999997	1	0.5	0.5	1	0.5	0.5	0.5	0.5	0.5	0.5	0.44999999999999996	0.44999999999999996	0.44999999999999996	0.44999999999999996	0.35	0.35	0.05	Rational	0	0	0	0	0
1	5	9	0.44999999999999996	0.44999999999999996	0.44999999999999996	0.44999999999999996	0.44999999999999996	1	0.5	0.5	1	0.5	0.5	0.5	0.5	0.5	0.5	0.44999999999999996	0.44999999999999996	0.44999999999999996	0.44999999999999996	0.39999999999999997	0.39999999999999997	0.05	Rational	0	0	0	0	0
1	5	10	0.44999999999999996	0.44999999999999996	0.44999999999999996	0.44999999999999996	0.44999999999999996	1	0.5	0.5	1	0.5	0.5	0.5	0.5	0.5	0.5	0.44999999999999996	0.44999999999999996	0.44999999999999996	0.44999999999999996	0.44999999999999996	0.44999999999999996	0.05	Rational	0	0	0	0	0
1	5	11	0.44999999999999996	0.44999999999999996	0.44999999999999996	0.44999999999999996	0.44999999999999996	1	0.5	0.5	1	0.5	0.5	0.5	0.5	0.5	0.5	0.44999999999999996	0.44999999999999996	0.44999999999999996	0.44999999999999996	0.44999999999999996	0.44999999999999996	0.05	Rational	0	0	0	0	0
1	5	12	0.44999999999999996	0.44999999999999996	0.44999999999999996	0.44999999999999996	0.44999999999999996	1	0.5	0.5	1	0.5	0.5	0.5	0.5	0.5	0.5	0.44999999999999996	0.44999999999999996	0.44999999999999996	0.44999999999999996	0.44999999999999996	0.44999999999999996	0.05	Rational	0	0	0	0	0
1	5	13	0.44999999999999996	0.44999999999999996	0.44999999999999996	0.44999999999999996	0.44999999999999996	1	0.5	0.5	1	0.5	0.5	0.5	0.5	0.5	0.5	0.44999999999999996	0.44999999999999996	0.44999999999999996	0.44999999999999996	0.44999999999999996	0.44999999999999996	0.05	Rational	0	0	0	0	0
1	5	14	0.44999999999999996	0.44999999999999996	0.44999999999999996	0.44999999999999996	0.44999999999999996	1	0.5	0.5	1	0.5	0.5	0.5	0.5	0.5	0.5	0.44999999999999996	0.44999999999999996	0.44999999999999996	0.44999999999999996	0.44999999999999996	0.44999999999999996	0.05	Rational	0	0	0	0	0
1	5	15	0.44999999999999996	0.44999999999999996	0.44999999999999996	0.44999999999999996	0.44999999999999996	1	0.5	0.5	1	0.5	0.5	0.5	0.5	0.5	0.5	0.44999999999999996	0.44999999999999996	0.44999999999999996	0.44999999999999996	0.44999999999999996	0.44999999999999996	0.05	Rational	0	0	0	0	0
1	5	16	0.44999999999999996	0.44999999999999996	0.44999999999999996	0.44999999999999996	0.44999999999999996	1	0.5	0.5	1	0.5	0.5	0.5	0.5	0.5	0.5	0.44999999999999996	0.44999999999999996	0.44999999999999996	0.44999999999999996	0.44999999999999996	0.44999999999999996	0.05	Rational	0	0	0	0	0
1	5	17	0.44999999999999996	0.44999999999999996	0.44999999999999996	0.44999999999999996	0.44999999999999996	1	0.5	0.5	1	0.5	0.5	0.5	0.5	0.5	0.5	0.44999999999999996	0.44999999999999996	0.44999999999999996	0.44999999999999996	0.44999999999999996	0.44999999999999996	0.05	Rational	0	0	0	0	0
1	5	18	0.44999999999999996	0.44999999999999996	0.44999999999999996	0.44999999999999996	0.44999999999999996	1	0.5	0.5	1	0.5	0.5	0.5	0.5	0.5	0.5	0.44999999999999996	0.44999999999999996	0.44999999999999996	0.44999999999999996	0.44999999999999996	0.44999999999999996	0.05	Rational	0	0	0	0	0
1	5	19	0.44999999999999996	0.44999999999999996	0.44999999999999996	0.44999999999999996	0.44999999999999996	1	0.5	0.5	1	0.5	0.5	0.5	0.5	0.5	0.5	0.44999999999999996	0.44999999999999996	0.44999999999999996	0.44999999999999996	0.44999999999999996	0.44999999999999996	0.05	Rational	0	0	0	0	0
1	5	20	0.44999999999999996	0.44999999999999996	0.44999999999999996	0.44999999999999996	0.44999999999999996	1	0.5	0.5	1	0.5	0.5	0.5	0.5	0.5	0.5	0.44999999999999996	0.44999999999999996	0.44999999999999996	0.44999999999999996	0.44999999999999996	0.44999999999999996	0.05	Rational	0	0	0	0	0
1	5	21	0.44999999999999996	0.44999999999999996	0.44999999999999996	0.44999999999999996	0.44999999999999996	1	0.5	0.5	1	0.5	0.5	0.5	0.5	0.5	0.5	0.44999999999999996	0.44999999999999996	0.44999999999999996	0.44999999999999996	0.44999999999999996	0.44999999999999996	0.05	Rational	0	0	0	0	0
1	5	22	0.44999999999999996	0.44999999999999996	0.44999999999999996	0.44999999999999996	0.44999999999999996	1	0.5	0.5	1	0.5	0.5	0.5	0.5	0.5	0.5	0.44999999999999996	0.44999999999999996	0.44999999999999996	0.44999999999999996	0.44999999999999996	0.44999999999999996	0.05	Rational	0	0	0	0	0
1	5	23	0.44999999999999996	0.44999999999999996	0.44999999999999996	0.44999999999999996	0.44999999999999996	1	0.5	0.5	1	0.5	0.5	0.5	0.5	0.5	0.5	0.44999999999999996	0.44999999999999996	0.44999999999999996	0.44999999999999996	0.44999999999999996	0.44999999999999996	0.05	Rational	0	0	0	0	0
1	5	24	0.44999999999999996	0.44999999999999996	0.44999999999999996	0.44999999999999996	0.44999999999999996	1	0.5	0.5	1	0.5	0.5	0.5	0.5	0.5	0.5	0.44999999999999996	0.44999999999999996	0.44999999999999996	0.44999999999999996	0.44999999999999996	0.44999999999999996	0.05	Rational	0	0	0	0	0
1	5	25	0.44999999999999996	0.44999999999999996	0.44999999999999996	0.44999999999999996	0.44999999999999996	1	0.5	0.5	1	0.5	0.5	0.5	0.5	0.5	0.5	0.44999999999999996	0.44999999999999996	0.44999999999999996	0.44999999999999996	0.44999999999999996	0.44999999999999996	0.05	Rational	0	0	0	0	0
1	5	26	0.44999999999999996	0.44999999999999996	0.44999999999999996	0.44999999999999996	0.44999999999999996	1	0.5	0.5	1	0.5	0.5	0.5	0.5	0.5	0.5	0.44999999999999996	0.44999999999999996	0.44999999999999996	0.44999999999999996	0.44999999999999996	0.44999999999999996	0.05	Rational	0	0	0	0	0
1	5	27	0.44999999999999996	0.44999999999999996	0.44999999999999996	0.44999999999999996	0.44999999999999996	1	0.5	0.5	1	0.5	0.5	0.5	0.5	0.5	0.5	0.44999999999999996	0.44999999999999996	0.44999999999999996	0.44999999999999996	0.44999999999999996	0.44999999999999996	0.05	Rational	0	0	0	0	0
1	5	28	0.44999999999999996	0.44999999999999996	0.44999999999999996	0.44999999999999996	0.44999999999999996	1	0.5	0.5	1	0.5	0.5	0.5	0.5	0.5	0.5	0.44999999999999996	0.44999999999999996	0.44999999999999996	0.44999999999999996	0.44999999999999996	0.44999999999999996	0.05	Rational	0	0	0	0	0
1	5	29	0.44999999999999996	0.44999999999999996	0.44999999999999996	0.44999999999999996	0.44999999999999996	1	0.5	0.5	1	0.5	0.5	0.5	0.5	0.5	0.5	0.44999999999999996	0.44999999999999996	0.44999999999999996	0.44999999999999996	0.44999999999999996	0.44999999999999996	0.05	Rational	0	0	0	0	0
1	5	30	0.44999999999999996	0.44999999999999996	0.44999999999999996	0.44999999999999996	0.44999999999999996	1	0.5	0.5	1	0.5	0.5	0.5	0.5	0.5	0.5	0.44999999999999996	0.44999999999999996	0.44999999999999996	0.44999999999999996	0.44999999999999996	0.44999999999999996	0.05	Rational	0	0	0	0	0
1	5	31	0.44999999999999996	0.44999999999999996	0.44999999999999996	0.44999999999999996	0.44999999999999996	1	0.5	0.5	1	0.5	0.5	0.5	0.5	0.5	0.5	0.44999999999999996	0.44999999999999996	0.44999999999999996	0.44999999999999996	0.44999999999999996	0.44999999999999996	0.05	Rational	0	0	0	0	0
1	5	32	0.44999999999999996	0.44999999999999996	0.44999999999999996	0.44999999999999996	0.44999999999999996	1	0.5	0.5	1	0.5	0.5	0.5	0.5	0.5	0.5	0.44999999999999996	0.44999999999999996	0.44999999999999996	0.44999999999999996	0.44999999999999996	0.44999999999999996	0.05	Rational	0	0	0	0	0
1	5	33	0.44999999999999996	0.44999999999999996	0.44999999999999996	0.44999999999999996	0.44999999999999996	1	0.5	0.5	1	0.5	0.5	0.5	0.5	0.5	0.5	0.44999999999999996	0.44999999999999996	0.44999999999999996	0.44999999999999996	0.44999999999999996	0.44999999999999996	0.05	Rational	0	0	0	0	0
1	5	34	0.44999999999999996	0.44999999999999996	0.44999999999999996	0.44999999999999996	0.44999999999999996	1	0.5	0.5	1	0.5	0.5	0.5	0.5	0.5	0.5	0.44999999999999996	0.44999999999999996	0.44999999999999996	0.44999999999999996	0.44999999999999996	0.44999999999999996	0.05	Rational	0	0	0	0	0
1	5	35	0.44999999999999996	0.44999999999999996	0.44999999999999996	0.44999999999999996	0.44999999999999996	1	0.5	0.5	1	0.5	0.5	0.5	0.5	0.5	0.5	0.44999999999999996	0.44999999999999996	0.44999999999999996	0.44999999999999996	0.44999999999999996	0.44999999999999996	0.05	Rational	0	0	0	0	0
1	5	36	0.44999999999999996	0.44999999999999996	0.44999999999999996	0.44999999999999996	0.44999999999999996	1	0.5	0.5	1	0.5	0.5	0.5	0.5	0.5	0.5	0.44999999999999996	0.44999999999999996	0.44999999999999996	0.44999999999999996	0.44999999999999996	0.44999999999999996	0.05	Rational	0	0	0	0	0
1	5	37	0.44999999999999996	0.44999999999999996	0.44999999999999996	0.44999999999999996	0.44999999999999996	1	0.5	0.5	1	0.5	0.5	0.5	0.5	0.5	0.5	0.44999999999999996	0.44999999999999996	0.44999999999999996	0.44999999999999996	0.44999999999999996	0.44999999999999996	0.05	Rational	0	0	0	0	0
1	5	38	0.44999999999999996	0.44999999999999996	0.44999999999999996	0.44999999999999996	0.44999999999999996	1	0.5	0.5	1	0.5	0.5	0.5	0.5	0.5	0.5	0.44999999999999996	0.44999999999999996	0.44999999999999996	0.44999999999999996	0.44999999999999996	0.44999999999999996	0.05	Rational	0	0	0	0	0
1	5	39	0.44999999999999996	0.44999999999999996	0.44999999999999996	0.44999999999999996	0.44999999999999996	1	0.5	0.5	1	0.5	0.5	0.5	0.5	0.5	0.5	0.44999999999999996	0.44999999999999996	0.44999999999999996	0.44999999999999996	0.44999999999999996	0.44999999999999996	0.05	Rational	0	0	0	0	0
1	5	40	0.44999999999999996	0.44999999999999996	0.44999999999999996	0.44999999999999996	0.44999999999999996	1	0.5	0.5	1	0.5	0.5	0.5	0.5	0.5	0.5	0.44999999999999996	0.44999999999999996	0.44999999999999996	0.44999999999999996	0.44999999999999996	0.44999999999999996	0.05	Rational	0	0	0	0	0
1	5	40	0.44999999999999996	0.44999999999999996	0.44999999999999996	0.44999999999999996	0.44999999999999996	1	0.5	0.5	1	0.5	0.5	0.5	0.5	0.5	0.5	0.44999999999999996	0.44999999999999996	0.44999999999999996	0.44999999999999996	0.44999999999999996	0.44999999999999996	0.05	Rational	0	0	0	0	506.5500000000002
1	6	1	0.5499999999999999	0.05	0.05	0.05	0.05	1	0.5	0.5	1	0.5	0.5	0.5	0.5	0.5	0.5	0.5499999999999999	0.5499999999999999	0.5499999999999999	0.5499999999999999	0	0	0.05	Rational	0	0	0	0	0
1	6	2	0.5499999999999999	0.1	0.1	0.1	0.1	1	0.5	0.5	1	0.5	0.5	0.5	0.5	0.5	0.5	0.5499999999999999	0.5499999999999999	0.5499999999999999	0.5499999999999999	0.05	0.05	0.05	Rational	0	0	0	0	0
1	6	3	0.5499999999999999	0.15000000000000002	0.15000000000000002	0.15000000000000002	0.15000000000000002	1	0.5	0.5	1	0.5	0.5	0.5	0.5	0.5	0.5	0.5499999999999999	0.5499999999999999	0.5499999999999999	0.5499999999999999	0.1	0.1	0.05	Rational	0	0	0	0	0
1	6	4	0.5499999999999999	0.2	0.2	0.2	0.2	1	0.5	0.5	1	0.5	0.5	0.5	0.5	0.5	0.5	0.5499999999999999	0.5499999999999999	0.5499999999999999	0.5499999999999999	0.15000000000000002	0.15000000000000002	0.05	Rational	0	0	0	0	0
1	6	5	0.5499999999999999	0.25	0.25	0.25	0.25	1	0.5	0.5	1	0.5	0.5	0.5	0.5	0.5	0.5	0.5499999999999999	0.5499999999999999	0.5499999999999999	0.5499999999999999	0.2	0.2	0.05	Rational	0	0	0	0	0
1	6	6	0.5499999999999999	0.3	0.3	0.3	0.3	1	0.5	0.5	1	0.5	0.5	0.5	0.5	0.5	0.5	0.5499999999999999	0.5499999999999999	0.5499999999999999	0.5499999999999999	0.25	0.25	0.05	Rational	0	0	0	0	0
1	6	7	0.5499999999999999	0.35	0.35	0.35	0.35	1	0.5	0.5	1	0.5	0.5	0.5	0.5	0.5	0.5	0.5499999999999999	0.5499999999999999	0.5499999999999999	0.5499999999999999	0.3	0.3	0.05	Rational	0	0	0	0	0
1	6	8	0.5499999999999999	0.39999999999999997	0.39999999999999997	0.39999999999999997	0.39999999999999997	1	0.5	0.5	1	0.5	0.5	0.5	0.5	0.5	0.5	0.5499999999999999	0.5499999999999999	0.5499999999999999	0.5499999999999999	0.35	0.35	0.05	Rational	0	0	0	0	0
1	6	9	0.5499999999999999	0.44999999999999996	0.44999999999999996	0.44999999999999996	0.44999999999999996	1	0.5	0.5	1	0.5	0.5	0.5	0.5	0.5	0.5	0.5499999999999999	0.5499999999999999	0.5499999999999999	0.5499999999999999	0.39999999999999997	0.39999999999999997	0.05	Rational	0	0	0	0	0
1	6	10	0.5499999999999999	0.49999999999999994	0.49999999999999994	0.49999999999999994	0.49999999999999994	1	0.5	0.5	1	0.5	0.5	0.5	0.5	0.5	0.5	0.5499999999999999	0.5499999999999999	0.5499999999999999	0.5499999999999999	0.44999999999999996	0.44999999999999996	0.05	Rational	0	0	0	0	0
1	6	11	0.5499999999999999	0.5499999999999999	0.5499999999999999	0.5499999999999999	0.5499999999999999	1	0.5	0.5	1	0.5	0.5	0.5	0.5	0.5	0.5	0.5499999999999999	0.5499999999999999	0.5499999999999999	0.5499999999999999	0.49999999999999994	0.49999999999999994	0.05	Rational	0	0	0	0	0
1	6	12	0.5499999999999999	0.5499999999999999	0.5499999999999999	0.5499999999999999	0.5499999999999999	1	0.5	0.5	1	0.5	0.5	0.5	0.5	0.5	0.5	0.5499999999999999	0.5499999999999999	0.5499999999999999	0.5499999999999999	0.5499999999999999	0.5499999999999999	0.05	Rational	0	0	0	0	0
1	6	13	0.5499999999999999	0.5499999999999999	0.5499999999999999	0.5499999999999999	0.5499999999999999	1	0.5	0.5	1	0.5	0.5	0.5	0.5	0.5	0.5	0.5499999999999999	0.5499999999999999	0.5499999999999999	0.5499999999999999	0.5499999999999999	0.5499999999999999	0.05	Rational	0	0	0	0	0
1	6	14	0.5499999999999999	0.5499999999999999	0.5499999999999999	0.5499999999999999	0.5499999999999999	1	0.5	0.5	1	0.5	0.5	0.5	0.5	0.5	0.5	0.5499999999999999	0.5499999999999999	0.5499999999999999	0.5499999999999999	0.5499999999999999	0.5499999999999999	0.05	Rational	0	0	0	0	0
1	6	15	0.5499999999999999	0.5499999999999999	0.5499999999999999	0.5499999999999999	0.5499999999999999	1	0.5	0.5	1	0.5	0.5	0.5	0.5	0.5	0.5	0.5499999999999999	0.5499999999999999	0.5499999999999999	0.5499999999999999	0.5499999999999999	0.5499999999999999	0.05	Rational	0	0	0	0	0
1	6	16	0.5499999999999999	0.5499999999999999	0.5499999999999999	0.5499999999999999	0.5499999999999999	1	0.5	0.5	1	0.5	0.5	0.5	0.5	0.5	0.5	0.5499999999999999	0.5499999999999999	0.5499999999999999	0.5499999999999999	0.5499999999999999	0.5499999999999999	0.05	Rational	0	0	0	0	0
1	6	17	0.5499999999999999	0.5499999999999999	0.5499999999999999	0.5499999999999999	0.5499999999999999	1	0.5	0.5	1	0.5	0.5	0.5	0.5	0.5	0.5	0.5499999999999999	0.5499999999999999	0.5499999999999999	0.5499999999999999	0.5499999999999999	0.5499999999999999	0.05	Rational	0	0	0	0	0
1	6	18	0.5499999999999999	0.5499999999999999	0.5499999999999999	0.5499999999999999	0.5499999999999999	1	0.5	0.5	1	0.5	0.5	0.5	0.5	0.5	0.5	0.5499999999999999	0.5499999999999999	0.5499999999999999	0.5499999999999999	0.5499999999999999	0.5499999999999999	0.05	Rational	0	0	0	0	0
1	6	19	0.5499999999999999	0.5499999999999999	0.5499999999999999	0.5499999999999999	0.5499999999999999	1	0.5	0.5	1	0.5	0.5	0.5	0.5	0.5	0.5	0.5499999999999999	0.5499999999999999	0.5499999999999999	0.5499999999999999	0.5499999999999999	0.5499999999999999	0.05	Rational	0	0	0	0	0
1	6	20	0.5499999999999999	0.5499999999999999	0.5499999999999999	0.5499999999999999	0.5499999999999999	1	0.5	0.5	1	0.5	0.5	0.5	0.5	0.5	0.5	0.5499999999999999	0.5499999999999999	0.5499999999999999	0.5499999999999999	0.5499999999999999	0.5499999999999999	0.05	Rational	0	0	0	0	0
1	6	21	0.5499999999999999	0.5499999999999999	0.5499999999999999	0.5499999999999999	0.5499999999999999	1	0.5	0.5	1	0.5	0.5	0.5	0.5	0.5	0.5	0.5499999999999999	0.5499999999999999	0.5499999999999999	0.5499999999999999	0.5499999999999999	0.5499999999999999	0.05	Rational	0	0	0	0	0
1	6	22	0.5499999999999999	0.5499999999999999	0.5499999999999999	0.5499999999999999	0.5499999999999999	1	0.5	0.5	1	0.5	0.5	0.5	0.5	0.5	0.5	0.5499999999999999	0.5499999999999999	0.5499999999999999	0.5499999999999999	0.5499999999999999	0.5499999999999999	0.05	Rational	0	0	0	0	0
1	6	23	0.5499999999999999	0.5499999999999999	0.5499999999999999	0.5499999999999999	0.5499999999999999	1	0.5	0.5	1	0.5	0.5	0.5	0.5	0.5	0.5	0.5499999999999999	0.5499999999999999	0.5499999999999999	0.5499999999999999	0.5499999999999999	0.5499999999999999	0.05	Rational	0	0	0	0	0
1	6	24	0.5499999999999999	0.5499999999999999	0.5499999999999999	0.5499999999999999	0.5499999999999999	1	0.5	0.5	1	0.5	0.5	0.5	0.5	0.5	0.5	0.5499999999999999	0.5499999999999999	0.5499999999999999	0.5499999999999999	0.5499999999999999	0.5499999999999999	0.05	Rational	0	0	0	0	0
1	6	25	0.5499999999999999	0.5499999999999999	0.5499999999999999	0.5499999999999999	0.5499999999999999	1	0.5	0.5	1	0.5	0.5	0.5	0.5	0.5	0.5	0.5499999999999999	0.5499999999999999	0.5499999999999999	0.5499999999999999	0.5499999999999999	0.5499999999999999	0.05	Rational	0	0	0	0	0
1	6	26	0.5499999999999999	0.5499999999999999	0.5499999999999999	0.5499999999999999	0.5499999999999999	1	0.5	0.5	1	0.5	0.5	0.5	0.5	0.5	0.5	0.5499999999999999	0.5499999999999999	0.5499999999999999	0.5499999999999999	0.5499999999999999	0.5499999999999999	0.05	Rational	0	0	0	0	0
1	6	27	0.5499999999999999	0.5499999999999999	0.5499999999999999	0.5499999999999999	0.5499999999999999	1	0.5	0.5	1	0.5	0.5	0.5	0.5	0.5	0.5	0.5499999999999999	0.5499999999999999	0.5499999999999999	0.5499999999999999	0.5499999999999999	0.5499999999999999	0.05	Rational	0	0	0	0	0
1	6	28	0.5499999999999999	0.5499999999999999	0.5499999999999999	0.5499999999999999	0.5499999999999999	1	0.5	0.5	1	0.5	0.5	0.5	0.5	0.5	0.5	0.5499999999999999	0.5499999999999999	0.5499999999999999	0.5499999999999999	0.5499999999999999	0.5499999999999999	0.05	Rational	0	0	0	0	0
1	6	29	0.5499999999999999	0.5499999999999999	0.5499999999999999	0.5499999999999999	0.5499999999999999	1	0.5	0.5	1	0.5	0.5	0.5	0.5	0.5	0.5	0.5499999999999999	0.5499999999999999	0.5499999999999999	0.5499999999999999	0.5499999999999999	0.5499999999999999	0.05	Rational	0	0	0	0	0
1	6	30	0.5499999999999999	0.5499999999999999	0.5499999999999999	0.5499999999999999	0.5499999999999999	1	0.5	0.5	1	0.5	0.5	0.5	0.5	0.5	0.5	0.5499999999999999	0.5499999999999999	0.5499999999999999	0.5499999999999999	0.5499999999999999	0.5499999999999999	0.05	Rational	0	0	0	0	0
1	6	31	0.5499999999999999	0.5499999999999999	0.5499999999999999	0.5499999999999999	0.5499999999999999	1	0.5	0.5	1	0.5	0.5	0.5	0.5	0.5	0.5	0.5499999999999999	0.5499999999999999	0.5499999999999999	0.5499999999999999	0.5499999999999999	0.5499999999999999	0.05	Rational	0	0	0	0	0
1	6	32	0.5499999999999999	0.5499999999999999	0.5499999999999999	0.5499999999999999	0.5499999999999999	1	0.5	0.5	1	0.5	0.5	0.5	0.5	0.5	0.5	0.5499999999999999	0.5499999999999999	0.5499999999999999	0.5499999999999999	0.5499999999999999	0.5499999999999999	0.05	Rational	0	0	0	0	0
1	6	33	0.5499999999999999	0.5499999999999999	0.5499999999999999	0.5499999999999999	0.5499999999999999	1	0.5	0.5	1	0.5	0.5	0.5	0.5	0.5	0.5	0.5499999999999999	0.5499999999999999	0.5499999999999999	0.5499999999999999	0.5499999999999999	0.5499999999999999	0.05	Rational	0	0	0	0	0
1	6	34	0.5499999999999999	0.5499999999999999	0.5499999999999999	0.5499999999999999	0.5499999999999999	1	0.5	0.5	1	0.5	0.5	0.5	0.5	0.5	0.5	0.5499999999999999	0.5499999999999999	0.5499999999999999	0.5499999999999999	0.5499999999999999	0.5499999999999999	0.05	Rational	0	0	0	0	0
1	6	35	0.5499999999999999	0.5499999999999999	0.5499999999999999	0.5499999999999999	0.5499999999999999	1	0.5	0.5	1	0.5	0.5	0.5	0.5	0.5	0.5	0.5499999999999999	0.5499999999999999	0.5499999999999999	0.5499999999999999	0.5499999999999999	0.5499999999999999	0.05	Rational	0	0	0	0	0
1	6	36	0.5499999999999999	0.5499999999999999	0.5499999999999999	0.5499999999999999	0.5499999999999999	1	0.5	0.5	1	0.5	0.5	0.5	0.5	0.5	0.5	0.5499999999999999	0.5499999999999999	0.5499999999999999	0.5499999999999999	0.5499999999999999	0.5499999999999999	0.05	Rational	0	0	0	0	0
1	6	37	0.5499999999999999	0.5499999999999999	0.5499999999999999	0.5499999999999999	0.5499999999999999	1	0.5	0.5	1	0.5	0.5	0.5	0.5	0.5	0.5	0.5499999999999999	0.5499999999999999	0.5499999999999999	0.5499999999999999	0.5499999999999999	0.5499999999999999	0.05	Rational	0	0	0	0	0
1	6	38	0.5499999999999999	0.5499999999999999	0.5499999999999999	0.5499999999999999	0.5499999999999999	1	0.5	0.5	1	0.5	0.5	0.5	0.5	0.5	0.5	0.5499999999999999	0.5499999999999999	0.5499999999999999	0.5499999999999999	0.5499999999999999	0.5499999999999999	0.05	Rational	0	0	0	0	0
1	6	39	0.5499999999999999	0.5499999999999999	0.5499999999999999	0.5499999999999999	0.5499999999999999	1	0.5	0.5	1	0.5	0.5	0.5	0.5	0.5	0.5	0.5499999999999999	0.5499999999999999	0.5499999999999999	0.5499999999999999	0.5499999999999999	0.5499999999999999	0.05	Rational	0	0	0	0	0
1	6	40	0.5499999999999999	0.5499999999999999	0.5499999999999999	0.5499999999999999	0.5499999999999999	1	0.5	0.5	1	0.5	0.5	0.5	0.5	0.5	0.5	0.5499999999999999	0.5499999999999999	0.5499999999999999	0.5499999999999999	0.5499999999999999	0.5499999999999999	0.05	Rational	0	0	0	0	0
1	6	40	0.5499999999999999	0.5499999999999999	0.5499999999999999	0.5499999999999999	0.5499999999999999	1	0.5	0.5	1	0.5	0.5	0.5	0.5	0.5	0.5	0.5499999999999999	0.5499999999999999	0.5499999999999999	0.5499999999999999	0.5499999999999999	0.5499999999999999	0.05	Rational	0	0	0	0	514.4500000000003
1	7	1	0.6499999999999999	0.05	0.05	0.05	0.05	1	0.5	0.5	1	0.5	0.5	0.5	0.5	0.5	0.5	0.6499999999999999	0.6499999999999999	0.6499999999999999	0.6499999999999999	0	0	0.05	Rational	0	0	0	0	0
1	7	2	0.6499999999999999	0.1	0.1	0.1	0.1	1	0.5	0.5	1	0.5	0.5	0.5	0.5	0.5	0.5	0.6499999999999999	0.6499999999999999	0.6499999999999999	0.6499999999999999	0.05	0.05	0.05	Rational	0	0	0	0	0
1	7	3	0.6499999999999999	0.15000000000000002	0.15000000000000002	0.15000000000000002	0.15000000000000002	1	0.5	0.5	1	0.5	0.5	0.5	0.5	0.5	0.5	0.6499999999999999	0.6499999999999999	0.6499999999999999	0.6499999999999999	0.1	0.1	0.05	Rational	0	0	0	0	0
1	7	4	0.6499999999999999	0.2	0.2	0.2	0.2	1	0.5	0.5	1	0.5	0.5	0.5	0.5	0.5	0.5	0.6499999999999999	0.6499999999999999	0.6499999999999999	0.6499999999999999	0.15000000000000002	0.15000000000000002	0.05	Rational	0	0	0	0	0
1	7	5	0.6499999999999999	0.25	0.25	0.25	0.25	1	0.5	0.5	1	0.5	0.5	0.5	0.5	0.5	0.5	0.6499999999999999	0.6499999999999999	0.6499999999999999	0.6499999999999999	0.2	0.2	0.05	Rational	0	0	0	0	0
1	7	6	0.6499999999999999	0.3	0.3	0.3	0.3	1	0.5	0.5	1	0.5	0.5	0.5	0.5	0.5	0.5	0.6499999999999999	0.6499999999999999	0.6499999999999999	0.6499999999999999	0.25	0.25	0.05	Rational	0	0	0	0	0
1	7	7	0.6499999999999999	0.35	0.35	0.35	0.35	1	0.5	0.5	1	0.5	0.5	0.5	0.5	0.5	0.5	0.6499999999999999	0.6499999999999999	0.6499999999999999	0.6499999999999999	0.3	0.3	0.05	Rational	0	0	0	0	0
1	7	8	0.6499999999999999	0.39999999999999997	0.39999999999999997	0.39999999999999997	0.39999999999999997	1	0.5	0.5	1	0.5	0.5	0.5	0.5	0.5	0.5	0.6499999999999999	0.6499999999999999	0.6499999999999999	0.6499999999999999	0.35	0.35	0.05	Rational	0	0	0	0	0
1	7	9	0.6499999999999999	0.44999999999999996	0.44999999999999996	0.44999999999999996	0.44999999999999996	1	0.5	0.5	1	0.5	0.5	0.5	0.5	0.5	0.5	0.6499999999999999	0.6499999999999999	0.6499999999999999	0.6499999999999999	0.39999999999999997	0.39999999999999997	0.05	Rational	0	0	0	0	0
1	7	10	0.6499999999999999	0.49999999999999994	0.49999999999999994	0.49999999999999994	0.49999999999999994	1	0.5	0.5	1	0.5	0.5	0.5	0.5	0.5	0.5	0.6499999999999999	0.6499999999999999	0.6499999999999999	0.6499999999999999	0.44999999999999996	0.44999999999999996	0.05	Rational	0	0	0	0	0
1	7	11	0.6499999999999999	0.5499999999999999	0.5499999999999999	0.5499999999999999	0.5499999999999999	1	0.5	0.5	1	0.5	0.5	0.5	0.5	0.5	0.5	0.6499999999999999	0.6499999999999999	0.6499999999999999	0.6499999999999999	0.49999999999999994	0.49999999999999994	0.05	Rational	0	0	0	0	0
1	7	12	0.6499999999999999	0.6	0.6	0.6	0.6	1	0.5	0.5	1	0.5	0.5	0.5	0.5	0.5	0.5	0.6499999999999999	0.6499999999999999	0.6499999999999999	0.6499999999999999	0.5499999999999999	0.5499999999999999	0.05	Rational	0	0	0	0	0
1	7	13	0.6499999999999999	0.65	0.65	0.65	0.65	1	0.5	0.5	1	0.5	0.5	0.5	0.5	0.5	0.5	0.6499999999999999	0.6499999999999999	0.6499999999999999	0.6499999999999999	0.6	0.6	0.05	Rational	0	0	0	0	0
1	7	14	0.6499999999999999	0.65	0.65	0.65	0.65	1	0.5	0.5	1	0.5	0.5	0.5	0.5	0.5	0.5	0.6499999999999999	0.6499999999999999	0.6499999999999999	0.6499999999999999	0.65	0.65	0.05	Rational	0	0	0	0	0
1	7	15	0.6499999999999999	0.65	0.65	0.65	0.65	1	0.5	0.5	1	0.5	0.5	0.5	0.5	0.5	0.5	0.6499999999999999	0.6499999999999999	0.6499999999999999	0.6499999999999999	0.65	0.65	0.05	Rational	0	0	0	0	0
1	7	16	0.6499999999999999	0.65	0.65	0.65	0.65	1	0.5	0.5	1	0.5	0.5	0.5	0.5	0.5	0.5	0.6499999999999999	0.6499999999999999	0.6499999999999999	0.6499999999999999	0.65	0.65	0.05	Rational	0	0	0	0	0
1	7	17	0.6499999999999999	0.65	0.65	0.65	0.65	1	0.5	0.5	1	0.5	0.5	0.5	0.5	0.5	0.5	0.6499999999999999	0.6499999999999999	0.6499999999999999	0.6499999999999999	0.65	0.65	0.05	Rational	0	0	0	0	0
1	7	18	0.6499999999999999	0.65	0.65	0.65	0.65	1	0.5	0.5	1	0.5	0.5	0.5	0.5	0.5	0.5	0.6499999999999999	0.6499999999999999	0.6499999999999999	0.6499999999999999	0.65	0.65	0.05	Rational	0	0	0	0	0
1	7	19	0.6499999999999999	0.65	0.65	0.65	0.65	1	0.5	0.5	1	0.5	0.5	0.5	0.5	0.5	0.5	0.6499999999999999	0.6499999999999999	0.6499999999999999	0.6499999999999999	0.65	0.65	0.05	Rational	0	0	0	0	0
1	7	20	0.6499999999999999	0.65	0.65	0.65	0.65	1	0.5	0.5	1	0.5	0.5	0.5	0.5	0.5	0.5	0.6499999999999999	0.6499999999999999	0.6499999999999999	0.6499999999999999	0.65	0.65	0.05	Rational	0	0	0	0	0
1	7	21	0.6499999999999999	0.65	0.65	0.65	0.65	1	0.5	0.5	1	0.5	0.5	0.5	0.5	0.5	0.5	0.6499999999999999	0.6499999999999999	0.6499999999999999	0.6499999999999999	0.65	0.65	0.05	Rational	0	0	0	0	0
1	7	22	0.6499999999999999	0.65	0.65	0.65	0.65	1	0.5	0.5	1	0.5	0.5	0.5	0.5	0.5	0.5	0.6499999999999999	0.6499999999999999	0.6499999999999999	0.6499999999999999	0.65	0.65	0.05	Rational	0	0	0	0	0
1	7	23	0.6499999999999999	0.65	0.65	0.65	0.65	1	0.5	0.5	1	0.5	0.5	0.5	0.5	0.5	0.5	0.6499999999999999	0.6499999999999999	0.6499999999999999	0.6499999999999999	0.65	0.65	0.05	Rational	0	0	0	0	0
1	7	24	0.6499999999999999	0.65	0.65	0.65	0.65	1	0.5	0.5	1	0.5	0.5	0.5	0.5	0.5	0.5	0.6499999999999999	0.6499999999999999	0.6499999999999999	0.6499999999999999	0.65	0.65	0.05	Rational	0	0	0	0	0
1	7	25	0.6499999999999999	0.65	0.65	0.65	0.65	1	0.5	0.5	1	0.5	0.5	0.5	0.5	0.5	0.5	0.6499999999999999	0.6499999999999999	0.6499999999999999	0.6499999999999999	0.65	0.65	0.05	Rational	0	0	0	0	0
1	7	26	0.6499999999999999	0.65	0.65	0.65	0.65	1	0.5	0.5	1	0.5	0.5	0.5	0.5	0.5	0.5	0.6499999999999999	0.6499999999999999	0.6499999999999999	0.6499999999999999	0.65	0.65	0.05	Rational	0	0	0	0	0
1	7	27	0.6499999999999999	0.65	0.65	0.65	0.65	1	0.5	0.5	1	0.5	0.5	0.5	0.5	0.5	0.5	0.6499999999999999	0.6499999999999999	0.6499999999999999	0.6499999999999999	0.65	0.65	0.05	Rational	0	0	0	0	0
1	7	28	0.6499999999999999	0.65	0.65	0.65	0.65	1	0.5	0.5	1	0.5	0.5	0.5	0.5	0.5	0.5	0.6499999999999999	0.6499999999999999	0.6499999999999999	0.6499999999999999	0.65	0.65	0.05	Rational	0	0	0	0	0
1	7	29	0.6499999999999999	0.65	0.65	0.65	0.65	1	0.5	0.5	1	0.5	0.5	0.5	0.5	0.5	0.5	0.6499999999999999	0.6499999999999999	0.6499999999999999	0.6499999999999999	0.65	0.65	0.05	Rational	0	0	0	0	0
1	7	30	0.6499999999999999	0.65	0.65	0.65	0.65	1	0.5	0.5	1	0.5	0.5	0.5	0.5	0.5	0.5	0.6499999999999999	0.6499999999999999	0.6499999999999999	0.6499999999999999	0.65	0.65	0.05	Rational	0	0	0	0	0
1	7	31	0.6499999999999999	0.65	0.65	0.65	0.65	1	0.5	0.5	1	0.5	0.5	0.5	0.5	0.5	0.5	0.6499999999999999	0.6499999999999999	0.6499999999999999	0.6499999999999999	0.65	0.65	0.05	Rational	0	0	0	0	0
1	7	32	0.6499999999999999	0.65	0.65	0.65	0.65	1	0.5	0.5	1	0.5	0.5	0.5	0.5	0.5	0.5	0.6499999999999999	0.6499999999999999	0.6499999999999999	0.6499999999999999	0.65	0.65	0.05	Rational	0	0	0	0	0
1	7	33	0.6499999999999999	0.65	0.65	0.65	0.65	1	0.5	0.5	1	0.5	0.5	0.5	0.5	0.5	0.5	0.6499999999999999	0.6499999999999999	0.6499999999999999	0.6499999999999999	0.65	0.65	0.05	Rational	0	0	0	0	0
1	7	34	0.6499999999999999	0.65	0.65	0.65	0.65	1	0.5	0.5	1	0.5	0.5	0.5	0.5	0.5	0.5	0.6499999999999999	0.6499999999999999	0.6499999999999999	0.6499999999999999	0.65	0.65	0.05	Rational	0	0	0	0	0
1	7	35	0.6499999999999999	0.65	0.65	0.65	0.65	1	0.5	0.5	1	0.5	0.5	0.5	0.5	0.5	0.5	0.6499999999999999	0.6499999999999999	0.6499999999999999	0.6499999999999999	0.65	0.65	0.05	Rational	0	0	0	0	0
1	7	36	0.6499999999999999	0.65	0.65	0.65	0.65	1	0.5	0.5	1	0.5	0.5	0.5	0.5	0.5	0.5	0.6499999999999999	0.6499999999999999	0.6499999999999999	0.6499999999999999	0.65	0.65	0.05	Rational	0	0	0	0	0
1	7	37	0.6499999999999999	0.65	0.65	0.65	0.65	1	0.5	0.5	1	0.5	0.5	0.5	0.5	0.5	0.5	0.6499999999999999	0.6499999999999999	0.6499999999999999	0.6499999999999999	0.65	0.65	0.05	Rational	0	0	0	0	0
1	7	38	0.6499999999999999	0.65	0.65	0.65	0.65	1	0.5	0.5	1	0.5	0.5	0.5	0.5	0.5	0.5	0.6499999999999999	0.6499999999999999	0.6499999999999999	0.6499999999999999	0.65	0.65	0.05	Rational	0	0	0	0	0
1	7	39	0.6499999999999999	0.65	0.65	0.65	0.65	1	0.5	0.5	1	0.5	0.5	0.5	0.5	0.5	0.5	0.6499999999999999	0.6499999999999999	0.6499999999999999	0.6499999999999999	0.65	0.65	0.05	Rational	0	0	0	0	0
1	7	40	0.6499999999999999	0.65	0.65	0.65	0.65	1	0.5	0.5	1	0.5	0.5	0.5	0.5	0.5	0.5	0.6499999999999999	0.6499999999999999	0.6499999999999999	0.6499999999999999	0.65	0.65	0.05	Rational	0	0	0	0	0
1	7	40	0.6499999999999999	0.65	0.65	0.65	0.65	1	0.5	0.5	1	0.5	0.5	0.5	0.5	0.5	0.5	0.6499999999999999	0.6499999999999999	0.6499999999999999	0.6499999999999999	0.65	0.65	0.05	Rational	0	0	0	0	522.3500000000003
1	8	1	0.7499999999999999	0.05	0.05	0.05	0.05	1	0.5	0.5	1	0.5	0.5	0.5	0.5	0.5	0.5	0.7499999999999999	0.7499999999999999	0.7499999999999999	0.7499999999999999	0	0	0.05	Rational	0	0	0	0	0
1	8	2	0.7499999999999999	0.1	0.1	0.1	0.1	1	0.5	0.5	1	0.5	0.5	0.5	0.5	0.5	0.5	0.7499999999999999	0.7499999999999999	0.7499999999999999	0.7499999999999999	0.05	0.05	0.05	Rational	0	0	0	0	0
1	8	3	0.7499999999999999	0.15000000000000002	0.15000000000000002	0.15000000000000002	0.15000000000000002	1	0.5	0.5	1	0.5	0.5	0.5	0.5	0.5	0.5	0.7499999999999999	0.7499999999999999	0.7499999999999999	0.7499999999999999	0.1	0.1	0.05	Rational	0	0	0	0	0
1	8	4	0.7499999999999999	0.2	0.2	0.2	0.2	1	0.5	0.5	1	0.5	0.5	0.5	0.5	0.5	0.5	0.7499999999999999	0.7499999999999999	0.7499999999999999	0.7499999999999999	0.15000000000000002	0.15000000000000002	0.05	Rational	0	0	0	0	0
1	8	5	0.7499999999999999	0.25	0.25	0.25	0.25	1	0.5	0.5	1	0.5	0.5	0.5	0.5	0.5	0.5	0.7499999999999999	0.7499999999999999	0.7499999999999999	0.7499999999999999	0.2	0.2	0.05	Rational	0	0	0	0	0
1	8	6	0.7499999999999999	0.3	0.3	0.3	0.3	1	0.5	0.5	1	0.5	0.5	0.5	0.5	0.5	0.5	0.7499999999999999	0.7499999999999999	0.7499999999999999	0.7499999999999999	0.25	0.25	0.05	Rational	0	0	0	0	0
1	8	7	0.7499999999999999	0.35	0.35	0.35	0.35	1	0.5	0.5	1	0.5	0.5	0.5	0.5	0.5	0.5	0.7499999999999999	0.7499999999999999	0.7499999999999999	0.7499999999999999	0.3	0.3	0.05	Rational	0	0	0	0	0
1	8	8	0.7499999999999999	0.39999999999999997	0.39999999999999997	0.39999999999999997	0.39999999999999997	1	0.5	0.5	1	0.5	0.5	0.5	0.5	0.5	0.5	0.7499999999999999	0.7499999999999999	0.7499999999999999	0.7499999999999999	0.35	0.35	0.05	Rational	0	0	0	0	0
1	8	9	0.7499999999999999	0.44999999999999996	0.44999999999999996	0.44999999999999996	0.44999999999999996	1	0.5	0.5	1	0.5	0.5	0.5	0.5	0.5	0.5	0.7499999999999999	0.7499999999999999	0.7499999999999999	0.7499999999999999	0.39999999999999997	0.39999999999999997	0.05	Rational	0	0	0	0	0
1	8	10	0.7499999999999999	0.49999999999999994	0.49999999999999994	0.49999999999999994	0.49999999999999994	1	0.5	0.5	1	0.5	0.5	0.5	0.5	0.5	0.5	0.7499999999999999	0.7499999999999999	0.7499999999999999	0.7499999999999999	0.44999999999999996	0.44999999999999996	0.05	Rational	0	0	0	0	0
1	8	11	0.7499999999999999	0.5499999999999999	0.5499999999999999	0.5499999999999999	0.5499999999999999	1	0.5	0.5	1	0.5	0.5	0.5	0.5	0.5	0.5	0.7499999999999999	0.7499999999999999	0.7499999999999999	0.7499999999999999	0.49999999999999994	0.49999999999999994	0.05	Rational	0	0	0	0	0
1	8	12	0.7499999999999999	0.6	0.6	0.6	0.6	1	0.5	0.5	1	0.5	0.5	0.5	0.5	0.5	0.5	0.7499999999999999	0.7499999999999999	0.7499999999999999	0.7499999999999999	0.5499999999999999	0.5499999999999999	0.05	Rational	0	0	0	0	0
1	8	13	0.7499999999999999	0.65	0.65	0.65	0.65	1	0.5	0.5	1	0.5	0.5	0.5	0.5	0.5	0.5	0.7499999999999999	0.7499999999999999	0.7499999999999999	0.7499999999999999	0.6	0.6	0.05	Rational	0	0	0	0	0
1	8	14	0.7499999999999999	0.7000000000000001	0.7000000000000001	0.7000000000000001	0.7000000000000001	1	0.5	0.5	1	0.5	0.5	0.5	0.5	0.5	0.5	0.7499999999999999	0.7499999999999999	0.7499999999999999	0.7499999999999999	0.65	0.65	0.05	Rational	0	0	0	0	0
1	8	15	0.7499999999999999	0.7500000000000001	0.7500000000000001	0.7500000000000001	0.7500000000000001	1	0.5	0.5	1	0.5	0.5	0.5	0.5	0.5	0.5	0.7499999999999999	0.7499999999999999	0.7499999999999999	0.7499999999999999	0.7000000000000001	0.7000000000000001	0.05	Rational	0	0	0	0	0
1	8	16	0.7499999999999999	0.7500000000000001	0.7500000000000001	0.7500000000000001	0.7500000000000001	1	0.5	0.5	1	0.5	0.5	0.5	0.5	0.5	0.5	0.7499999999999999	0.7499999999999999	0.7499999999999999	0.7499999999999999	0.7500000000000001	0.7500000000000001	0.05	Rational	0	0	0	0	0
1	8	17	0.7499999999999999	0.7500000000000001	0.7500000000000001	0.7500000000000001	0.7500000000000001	1	0.5	0.5	1	0.5	0.5	0.5	0.5	0.5	0.5	0.7499999999999999	0.7499999999999999	0.7499999999999999	0.7499999999999999	0.7500000000000001	0.7500000000000001	0.05	Rational	0	0	0	0	0
1	8	18	0.7499999999999999	0.7500000000000001	0.7500000000000001	0.7500000000000001	0.7500000000000001	1	0.5	0.5	1	0.5	0.5	0.5	0.5	0.5	0.5	0.7499999999999999	0.7499999999999999	0.7499999999999999	0.7499999999999999	0.7500000000000001	0.7500000000000001	0.05	Rational	0	0	0	0	0
1	8	19	0.7499999999999999	0.7500000000000001	0.7500000000000001	0.7500000000000001	0.7500000000000001	1	0.5	0.5	1	0.5	0.5	0.5	0.5	0.5	0.5	0.7499999999999999	0.7499999999999999	0.7499999999999999	0.7499999999999999	0.7500000000000001	0.7500000000000001	0.05	Rational	0	0	0	0	0
1	8	20	0.7499999999999999	0.7500000000000001	0.7500000000000001	0.7500000000000001	0.7500000000000001	1	0.5	0.5	1	0.5	0.5	0.5	0.5	0.5	0.5	0.7499999999999999	0.7499999999999999	0.7499999999999999	0.7499999999999999	0.7500000000000001	0.7500000000000001	0.05	Rational	0	0	0	0	0
1	8	21	0.7499999999999999	0.7500000000000001	0.7500000000000001	0.7500000000000001	0.7500000000000001	1	0.5	0.5	1	0.5	0.5	0.5	0.5	0.5	0.5	0.7499999999999999	0.7499999999999999	0.7499999999999999	0.7499999999999999	0.7500000000000001	0.7500000000000001	0.05	Rational	0	0	0	0	0
1	8	22	0.7499999999999999	0.7500000000000001	0.7500000000000001	0.7500000000000001	0.7500000000000001	1	0.5	0.5	1	0.5	0.5	0.5	0.5	0.5	0.5	0.7499999999999999	0.7499999999999999	0.7499999999999999	0.7499999999999999	0.7500000000000001	0.7500000000000001	0.05	Rational	0	0	0	0	0
1	8	23	0.7499999999999999	0.7500000000000001	0.7500000000000001	0.7500000000000001	0.7500000000000001	1	0.5	0.5	1	0.5	0.5	0.5	0.5	0.5	0.5	0.7499999999999999	0.7499999999999999	0.7499999999999999	0.7499999999999999	0.7500000000000001	0.7500000000000001	0.05	Rational	0	0	0	0	0
1	8	24	0.7499999999999999	0.7500000000000001	0.7500000000000001	0.7500000000000001	0.7500000000000001	1	0.5	0.5	1	0.5	0.5	0.5	0.5	0.5	0.5	0.7499999999999999	0.7499999999999999	0.7499999999999999	0.7499999999999999	0.7500000000000001	0.7500000000000001	0.05	Rational	0	0	0	0	0
1	8	25	0.7499999999999999	0.7500000000000001	0.7500000000000001	0.7500000000000001	0.7500000000000001	1	0.5	0.5	1	0.5	0.5	0.5	0.5	0.5	0.5	0.7499999999999999	0.7499999999999999	0.7499999999999999	0.7499999999999999	0.7500000000000001	0.7500000000000001	0.05	Rational	0	0	0	0	0
1	8	26	0.7499999999999999	0.7500000000000001	0.7500000000000001	0.7500000000000001	0.7500000000000001	1	0.5	0.5	1	0.5	0.5	0.5	0.5	0.5	0.5	0.7499999999999999	0.7499999999999999	0.7499999999999999	0.7499999999999999	0.7500000000000001	0.7500000000000001	0.05	Rational	0	0	0	0	0
1	8	27	0.7499999999999999	0.7500000000000001	0.7500000000000001	0.7500000000000001	0.7500000000000001	1	0.5	0.5	1	0.5	0.5	0.5	0.5	0.5	0.5	0.7499999999999999	0.7499999999999999	0.7499999999999999	0.7499999999999999	0.7500000000000001	0.7500000000000001	0.05	Rational	0	0	0	0	0
1	8	28	0.7499999999999999	0.7500000000000001	0.7500000000000001	0.7500000000000001	0.7500000000000001	1	0.5	0.5	1	0.5	0.5	0.5	0.5	0.5	0.5	0.7499999999999999	0.7499999999999999	0.7499999999999999	0.7499999999999999	0.7500000000000001	0.7500000000000001	0.05	Rational	0	0	0	0	0
1	8	29	0.7499999999999999	0.7500000000000001	0.7500000000000001	0.7500000000000001	0.7500000000000001	1	0.5	0.5	1	0.5	0.5	0.5	0.5	0.5	0.5	0.7499999999999999	0.7499999999999999	0.7499999999999999	0.7499999999999999	0.7500000000000001	0.7500000000000001	0.05	Rational	0	0	0	0	0
1	8	30	0.7499999999999999	0.7500000000000001	0.7500000000000001	0.7500000000000001	0.7500000000000001	1	0.5	0.5	1	0.5	0.5	0.5	0.5	0.5	0.5	0.7499999999999999	0.7499999999999999	0.7499999999999999	0.7499999999999999	0.7500000000000001	0.7500000000000001	0.05	Rational	0	0	0	0	0
1	8	31	0.7499999999999999	0.7500000000000001	0.7500000000000001	0.7500000000000001	0.7500000000000001	1	0.5	0.5	1	0.5	0.5	0.5	0.5	0.5	0.5	0.7499999999999999	0.7499999999999999	0.7499999999999999	0.7499999999999999	0.7500000000000001	0.7500000000000001	0.05	Rational	0	0	0	0	0
1	8	32	0.7499999999999999	0.7500000000000001	0.7500000000000001	0.7500000000000001	0.7500000000000001	1	0.5	0.5	1	0.5	0.5	0.5	0.5	0.5	0.5	0.7499999999999999	0.7499999999999999	0.7499999999999999	0.7499999999999999	0.7500000000000001	0.7500000000000001	0.05	Rational	0	0	0	0	0
1	8	33	0.7499999999999999	0.7500000000000001	0.7500000000000001	0.7500000000000001	0.7500000000000001	1	0.5	0.5	1	0.5	0.5	0.5	0.5	0.5	0.5	0.7499999999999999	0.7499999999999999	0.7499999999999999	0.7499999999999999	0.7500000000000001	0.7500000000000001	0.05	Rational	0	0	0	0	0
1	8	34	0.7499999999999999	0.7500000000000001	0.7500000000000001	0.7500000000000001	0.7500000000000001	1	0.5	0.5	1	0.5	0.5	0.5	0.5	0.5	0.5	0.7499999999999999	0.7499999999999999	0.7499999999999999	0.7499999999999999	0.7500000000000001	0.7500000000000001	0.05	Rational	0	0	0	0	0
1	8	35	0.7499999999999999	0.7500000000000001	0.7500000000000001	0.7500000000000001	0.7500000000000001	1	0.5	0.5	1	0.5	0.5	0.5	0.5	0.5	0.5	0.7499999999999999	0.7499999999999999	0.7499999999999999	0.7499999999999999	0.7500000000000001	0.7500000000000001	0.05	Rational	0	0	0	0	0
1	8	36	0.7499999999999999	0.7500000000000001	0.7500000000000001	0.7500000000000001	0.7500000000000001	1	0.5	0.5	1	0.5	0.5	0.5	0.5	0.5	0.5	0.7499999999999999	0.7499999999999999	0.7499999999999999	0.7499999999999999	0.7500000000000001	0.7500000000000001	0.05	Rational	0	0	0	0	0
1	8	37	0.7499999999999999	0.7500000000000001	0.7500000000000001	0.7500000000000001	0.7500000000000001	1	0.5	0.5	1	0.5	0.5	0.5	0.5	0.5	0.5	0.7499999999999999	0.7499999999999999	0.7499999999999999	0.7499999999999999	0.7500000000000001	0.7500000000000001	0.05	Rational	0	0	0	0	0
1	8	38	0.7499999999999999	0.7500000000000001	0.7500000000000001	0.7500000000000001	0.7500000000000001	1	0.5	0.5	1	0.5	0.5	0.5	0.5	0.5	0.5	0.7499999999999999	0.7499999999999999	0.7499999999999999	0.7499999999999999	0.7500000000000001	0.7500000000000001	0.05	Rational	0	0	0	0	0
1	8	39	0.7499999999999999	0.7500000000000001	0.7500000000000001	0.7500000000000001	0.7500000000000001	1	0.5	0.5	1	0.5	0.5	0.5	0.5	0.5	0.5	0.7499999999999999	0.7499999999999999	0.7499999999999999	0.7499999999999999	0.7500000000000001	0.7500000000000001	0.05	Rational	0	0	0	0	0
1	8	40	0.7499999999999999	0.7500000000000001	0.7500000000000001	0.7500000000000001	0.7500000000000001	1	0.5	0.5	1	0.5	0.5	0.5	0.5	0.5	0.5	0.7499999999999999	0.7499999999999999	0.7499999999999999	0.7499999999999999	0.7500000000000001	0.7500000000000001	0.05	Rational	0	0	0	0	0
1	8	40	0.7499999999999999	0.7500000000000001	0.7500000000000001	0.7500000000000001	0.7500000000000001	1	0.5	0.5	1	0.5	0.5	0.5	0.5	0.5	0.5	0.7499999999999999	0.7499999999999999	0.7499999999999999	0.7499999999999999	0.7500000000000001	0.7500000000000001	0.05	Rational	0	0	0	0	530.2499999999998
1	9	1	0.8499999999999999	0.05	0.05	0.05	0.05	1	0.5	0.5	1	0.5	0.5	0.5	0.5	0.5	0.5	0.8499999999999999	0.8499999999999999	0.8499999999999999	0.8499999999999999	0	0	0.05	Rational	0	0	0	0	0
1	9	2	0.8499999999999999	0.1	0.1	0.1	0.1	1	0.5	0.5	1	0.5	0.5	0.5	0.5	0.5	0.5	0.8499999999999999	0.8499999999999999	0.8499999999999999	0.8499999999999999	0.05	0.05	0.05	Rational	0	0	0	0	0
1	9	3	0.8499999999999999	0.15000000000000002	0.15000000000000002	0.15000000000000002	0.15000000000000002	1	0.5	0.5	1	0.5	0.5	0.5	0.5	0.5	0.5	0.8499999999999999	0.8499999999999999	0.8499999999999999	0.8499999999999999	0.1	0.1	0.05	Rational	0	0	0	0	0
1	9	4	0.8499999999999999	0.2	0.2	0.2	0.2	1	0.5	0.5	1	0.5	0.5	0.5	0.5	0.5	0.5	0.8499999999999999	0.8499999999999999	0.8499999999999999	0.8499999999999999	0.15000000000000002	0.15000000000000002	0.05	Rational	0	0	0	0	0
1	9	5	0.8499999999999999	0.25	0.25	0.25	0.25	1	0.5	0.5	1	0.5	0.5	0.5	0.5	0.5	0.5	0.8499999999999999	0.8499999999999999	0.8499999999999999	0.8499999999999999	0.2	0.2	0.05	Rational	0	0	0	0	0
1	9	6	0.8499999999999999	0.3	0.3	0.3	0.3	1	0.5	0.5	1	0.5	0.5	0.5	0.5	0.5	0.5	0.8499999999999999	0.8499999999999999	0.8499999999999999	0.8499999999999999	0.25	0.25	0.05	Rational	0	0	0	0	0
1	9	7	0.8499999999999999	0.35	0.35	0.35	0.35	1	0.5	0.5	1	0.5	0.5	0.5	0.5	0.5	0.5	0.8499999999999999	0.8499999999999999	0.8499999999999999	0.8499999999999999	0.3	0.3	0.05	Rational	0	0	0	0	0
1	9	8	0.8499999999999999	0.39999999999999997	0.39999999999999997	0.39999999999999997	0.39999999999999997	1	0.5	0.5	1	0.5	0.5	0.5	0.5	0.5	0.5	0.8499999999999999	0.8499999999999999	0.8499999999999999	0.8499999999999999	0.35	0.35	0.05	Rational	0	0	0	0	0
1	9	9	0.8499999999999999	0.44999999999999996	0.44999999999999996	0.44999999999999996	0.44999999999999996	1	0.5	0.5	1	0.5	0.5	0.5	0.5	0.5	0.5	0.8499999999999999	0.8499999999999999	0.8499999999999999	0.8499999999999999	0.39999999999999997	0.39999999999999997	0.05	Rational	0	0	0	0	0
1	9	10	0.8499999999999999	0.49999999999999994	0.49999999999999994	0.49999999999999994	0.49999999999999994	1	0.5	0.5	1	0.5	0.5	0.5	0.5	0.5	0.5	0.8499999999999999	0.8499999999999999	0.8499999999999999	0.8499999999999999	0.44999999999999996	0.44999999999999996	0.05	Rational	0	0	0	0	0
1	9	11	0.8499999999999999	0.5499999999999999	0.5499999999999999	0.5499999999999999	0.5499999999999999	1	0.5	0.5	1	0.5	0.5	0.5	0.5	0.5	0.5	0.8499999999999999	0.8499999999999999	0.8499999999999999	0.8499999999999999	0.49999999999999994	0.49999999999999994	0.05	Rational	0	0	0	0	0
1	9	12	0.8499999999999999	0.6	0.6	0.6	0.6	1	0.5	0.5	1	0.5	0.5	0.5	0.5	0.5	0.5	0.8499999999999999	0.8499999999999999	0.8499999999999999	0.8499999999999999	0.5499999999999999	0.5499999999999999	0.05	Rational	0	0	0	0	0
1	9	13	0.8499999999999999	0.65	0.65	0.65	0.65	1	0.5	0.5	1	0.5	0.5	0.5	0.5	0.5	0.5	0.8499999999999999	0.8499999999999999	0.8499999999999999	0.8499999999999999	0.6	0.6	0.05	Rational	0	0	0	0	0
1	9	14	0.8499999999999999	0.7000000000000001	0.7000000000000001	0.7000000000000001	0.7000000000000001	1	0.5	0.5	1	0.5	0.5	0.5	0.5	0.5	0.5	0.8499999999999999	0.8499999999999999	0.8499999999999999	0.8499999999999999	0.65	0.65	0.05	Rational	0	0	0	0	0
1	9	15	0.8499999999999999	0.7500000000000001	0.7500000000000001	0.7500000000000001	0.7500000000000001	1	0.5	0.5	1	0.5	0.5	0.5	0.5	0.5	0.5	0.8499999999999999	0.8499999999999999	0.8499999999999999	0.8499999999999999	0.7000000000000001	0.7000000000000001	0.05	Rational	0	0	0	0	0
1	9	16	0.8499999999999999	0.8000000000000002	0.8000000000000002	0.8000000000000002	0.8000000000000002	1	0.5	0.5	1	0.5	0.5	0.5	0.5	0.5	0.5	0.8499999999999999	0.8499999999999999	0.8499999999999999	0.8499999999999999	0.7500000000000001	0.7500000000000001	0.05	Rational	0	0	0	0	0
1	9	17	0.8499999999999999	0.8500000000000002	0.8500000000000002	0.8500000000000002	0.8500000000000002	1	0.5	0.5	1	0.5	0.5	0.5	0.5	0.5	0.5	0.8499999999999999	0.8499999999999999	0.8499999999999999	0.8499999999999999	0.8000000000000002	0.8000000000000002	0.05	Rational	0	0	0	0	0
1	9	18	0.8499999999999999	0.8500000000000002	0.8500000000000002	0.8500000000000002	0.8500000000000002	1	0.5	0.5	1	0.5	0.5	0.5	0.5	0.5	0.5	0.8499999999999999	0.8499999999999999	0.8499999999999999	0.8499999999999999	0.8500000000000002	0.8500000000000002	0.05	Rational	0	0	0	0	0
1	9	19	0.8499999999999999	0.8500000000000002	0.8500000000000002	0.8500000000000002	0.8500000000000002	1	0.5	0.5	1	0.5	0.5	0.5	0.5	0.5	0.5	0.8499999999999999	0.8499999999999999	0.8499999999999999	0.8499999999999999	0.8500000000000002	0.8500000000000002	0.05	Rational	0	0	0	0	0
1	9	20	0.8499999999999999	0.8500000000000002	0.8500000000000002	0.8500000000000002	0.8500000000000002	1	0.5	0.5	1	0.5	0.5	0.5	0.5	0.5	0.5	0.8499999999999999	0.8499999999999999	0.8499999999999999	0.8499999999999999	0.8500000000000002	0.8500000000000002	0.05	Rational	0	0	0	0	0
1	9	21	0.8499999999999999	0.8500000000000002	0.8500000000000002	0.8500000000000002	0.8500000000000002	1	0.5	0.5	1	0.5	0.5	0.5	0.5	0.5	0.5	0.8499999999999999	0.8499999999999999	0.8499999999999999	0.8499999999999999	0.8500000000000002	0.8500000000000002	0.05	Rational	0	0	0	0	0
1	9	22	0.8499999999999999	0.8500000000000002	0.8500000000000002	0.8500000000000002	0.8500000000000002	1	0.5	0.5	1	0.5	0.5	0.5	0.5	0.5	0.5	0.8499999999999999	0.8499999999999999	0.8499999999999999	0.8499999999999999	0.8500000000000002	0.8500000000000002	0.05	Rational	0	0	0	0	0
1	9	23	0.8499999999999999	0.8500000000000002	0.8500000000000002	0.8500000000000002	0.8500000000000002	1	0.5	0.5	1	0.5	0.5	0.5	0.5	0.5	0.5	0.8499999999999999	0.8499999999999999	0.8499999999999999	0.8499999999999999	0.8500000000000002	0.8500000000000002	0.05	Rational	0	0	0	0	0
1	9	24	0.8499999999999999	0.8500000000000002	0.8500000000000002	0.8500000000000002	0.8500000000000002	1	0.5	0.5	1	0.5	0.5	0.5	0.5	0.5	0.5	0.8499999999999999	0.8499999999999999	0.8499999999999999	0.8499999999999999	0.8500000000000002	0.8500000000000002	0.05	Rational	0	0	0	0	0
1	9	25	0.8499999999999999	0.8500000000000002	0.8500000000000002	0.8500000000000002	0.8500000000000002	1	0.5	0.5	1	0.5	0.5	0.5	0.5	0.5	0.5	0.8499999999999999	0.8499999999999999	0.8499999999999999	0.8499999999999999	0.8500000000000002	0.8500000000000002	0.05	Rational	0	0	0	0	0
1	9	26	0.8499999999999999	0.8500000000000002	0.8500000000000002	0.8500000000000002	0.8500000000000002	1	0.5	0.5	1	0.5	0.5	0.5	0.5	0.5	0.5	0.8499999999999999	0.8499999999999999	0.8499999999999999	0.8499999999999999	0.8500000000000002	0.8500000000000002	0.05	Rational	0	0	0	0	0
1	9	27	0.8499999999999999	0.8500000000000002	0.8500000000000002	0.8500000000000002	0.8500000000000002	1	0.5	0.5	1	0.5	0.5	0.5	0.5	0.5	0.5	0.8499999999999999	0.8499999999999999	0.8499999999999999	0.8499999999999999	0.8500000000000002	0.8500000000000002	0.05	Rational	0	0	0	0	0
1	9	28	0.8499999999999999	0.8500000000000002	0.8500000000000002	0.8500000000000002	0.8500000000000002	1	0.5	0.5	1	0.5	0.5	0.5	0.5	0.5	0.5	0.8499999999999999	0.8499999999999999	0.8499999999999999	0.8499999999999999	0.8500000000000002	0.8500000000000002	0.05	Rational	0	0	0	0	0
1	9	29	0.8499999999999999	0.8500000000000002	0.8500000000000002	0.8500000000000002	0.8500000000000002	1	0.5	0.5	1	0.5	0.5	0.5	0.5	0.5	0.5	0.8499999999999999	0.8499999999999999	0.8499999999999999	0.8499999999999999	0.8500000000000002	0.8500000000000002	0.05	Rational	0	0	0	0	0
1	9	30	0.8499999999999999	0.8500000000000002	0.8500000000000002	0.8500000000000002	0.8500000000000002	1	0.5	0.5	1	0.5	0.5	0.5	0.5	0.5	0.5	0.8499999999999999	0.8499999999999999	0.8499999999999999	0.8499999999999999	0.8500000000000002	0.8500000000000002	0.05	Rational	0	0	0	0	0
1	9	31	0.8499999999999999	0.8500000000000002	0.8500000000000002	0.8500000000000002	0.8500000000000002	1	0.5	0.5	1	0.5	0.5	0.5	0.5	0.5	0.5	0.8499999999999999	0.8499999999999999	0.8499999999999999	0.8499999999999999	0.8500000000000002	0.8500000000000002	0.05	Rational	0	0	0	0	0
1	9	32	0.8499999999999999	0.8500000000000002	0.8500000000000002	0.8500000000000002	0.8500000000000002	1	0.5	0.5	1	0.5	0.5	0.5	0.5	0.5	0.5	0.8499999999999999	0.8499999999999999	0.8499999999999999	0.8499999999999999	0.8500000000000002	0.8500000000000002	0.05	Rational	0	0	0	0	0
1	9	33	0.8499999999999999	0.8500000000000002	0.8500000000000002	0.8500000000000002	0.8500000000000002	1	0.5	0.5	1	0.5	0.5	0.5	0.5	0.5	0.5	0.8499999999999999	0.8499999999999999	0.8499999999999999	0.8499999999999999	0.8500000000000002	0.8500000000000002	0.05	Rational	0	0	0	0	0
1	9	34	0.8499999999999999	0.8500000000000002	0.8500000000000002	0.8500000000000002	0.8500000000000002	1	0.5	0.5	1	0.5	0.5	0.5	0.5	0.5	0.5	0.8499999999999999	0.8499999999999999	0.8499999999999999	0.8499999999999999	0.8500000000000002	0.8500000000000002	0.05	Rational	0	0	0	0	0
1	9	35	0.8499999999999999	0.8500000000000002	0.8500000000000002	0.8500000000000002	0.8500000000000002	1	0.5	0.5	1	0.5	0.5	0.5	0.5	0.5	0.5	0.8499999999999999	0.8499999999999999	0.8499999999999999	0.8499999999999999	0.8500000000000002	0.8500000000000002	0.05	Rational	0	0	0	0	0
1	9	36	0.8499999999999999	0.8500000000000002	0.8500000000000002	0.8500000000000002	0.8500000000000002	1	0.5	0.5	1	0.5	0.5	0.5	0.5	0.5	0.5	0.8499999999999999	0.8499999999999999	0.8499999999999999	0.8499999999999999	0.8500000000000002	0.8500000000000002	0.05	Rational	0	0	0	0	0
1	9	37	0.8499999999999999	0.8500000000000002	0.8500000000000002	0.8500000000000002	0.8500000000000002	1	0.5	0.5	1	0.5	0.5	0.5	0.5	0.5	0.5	0.8499999999999999	0.8499999999999999	0.8499999999999999	0.8499999999999999	0.8500000000000002	0.8500000000000002	0.05	Rational	0	0	0	0	0
1	9	38	0.8499999999999999	0.8500000000000002	0.8500000000000002	0.8500000000000002	0.8500000000000002	1	0.5	0.5	1	0.5	0.5	0.5	0.5	0.5	0.5	0.8499999999999999	0.8499999999999999	0.8499999999999999	0.8499999999999999	0.8500000000000002	0.8500000000000002	0.05	Rational	0	0	0	0	0
1	9	39	0.8499999999999999	0.8500000000000002	0.8500000000000002	0.8500000000000002	0.8500000000000002	1	0.5	0.5	1	0.5	0.5	0.5	0.5	0.5	0.5	0.8499999999999999	0.8499999999999999	0.8499999999999999	0.8499999999999999	0.8500000000000002	0.8500000000000002	0.05	Rational	0	0	0	0	0
1	9	40	0.8499999999999999	0.8500000000000002	0.8500000000000002	0.8500000000000002	0.8500000000000002	1	0.5	0.5	1	0.5	0.5	0.5	0.5	0.5	0.5	0.8499999999999999	0.8499999999999999	0.8499999999999999	0.8499999999999999	0.8500000000000002	0.8500000000000002	0.05	Rational	0	0	0	0	0
1	9	40	0.8499999999999999	0.8500000000000002	0.8500000000000002	0.8500000000000002	0.8500000000000002	1	0.5	0.5	1	0.5	0.5	0.5	0.5	0.5	0.5	0.8499999999999999	0.8499999999999999	0.8499999999999999	0.8499999999999999	0.8500000000000002	0.8500000000000002	0.05	Rational	0	0	0	0	538.1500000000004
1	10	1	0.9499999999999998	0.05	0.05	0.05	0.05	1	0.5	0.5	1	0.5	0.5	0.5	0.5	0.5	0.5	0.9499999999999998	0.9499999999999998	0.9499999999999998	0.9499999999999998	0	0	0.05	Rational	0	0	0	0	0
1	10	2	0.9499999999999998	0.1	0.1	0.1	0.1	1	0.5	0.5	1	0.5	0.5	0.5	0.5	0.5	0.5	0.9499999999999998	0.9499999999999998	0.9499999999999998	0.9499999999999998	0.05	0.05	0.05	Rational	0	0	0	0	0
1	10	3	0.9499999999999998	0.15000000000000002	0.15000000000000002	0.15000000000000002	0.15000000000000002	1	0.5	0.5	1	0.5	0.5	0.5	0.5	0.5	0.5	0.9499999999999998	0.9499999999999998	0.9499999999999998	0.9499999999999998	0.1	0.1	0.05	Rational	0	0	0	0	0
1	10	4	0.9499999999999998	0.2	0.2	0.2	0.2	1	0.5	0.5	1	0.5	0.5	0.5	0.5	0.5	0.5	0.9499999999999998	0.9499999999999998	0.9499999999999998	0.9499999999999998	0.15000000000000002	0.15000000000000002	0.05	Rational	0	0	0	0	0
1	10	5	0.9499999999999998	0.25	0.25	0.25	0.25	1	0.5	0.5	1	0.5	0.5	0.5	0.5	0.5	0.5	0.9499999999999998	0.9499999999999998	0.9499999999999998	0.9499999999999998	0.2	0.2	0.05	Rational	0	0	0	0	0
1	10	6	0.9499999999999998	0.3	0.3	0.3	0.3	1	0.5	0.5	1	0.5	0.5	0.5	0.5	0.5	0.5	0.9499999999999998	0.9499999999999998	0.9499999999999998	0.9499999999999998	0.25	0.25	0.05	Rational	0	0	0	0	0
1	10	7	0.9499999999999998	0.35	0.35	0.35	0.35	1	0.5	0.5	1	0.5	0.5	0.5	0.5	0.5	0.5	0.9499999999999998	0.9499999999999998	0.9499999999999998	0.9499999999999998	0.3	0.3	0.05	Rational	0	0	0	0	0
1	10	8	0.9499999999999998	0.39999999999999997	0.39999999999999997	0.39999999999999997	0.39999999999999997	1	0.5	0.5	1	0.5	0.5	0.5	0.5	0.5	0.5	0.9499999999999998	0.9499999999999998	0.9499999999999998	0.9499999999999998	0.35	0.35	0.05	Rational	0	0	0	0	0
1	10	9	0.9499999999999998	0.44999999999999996	0.44999999999999996	0.44999999999999996	0.44999999999999996	1	0.5	0.5	1	0.5	0.5	0.5	0.5	0.5	0.5	0.9499999999999998	0.9499999999999998	0.9499999999999998	0.9499999999999998	0.39999999999999997	0.39999999999999997	0.05	Rational	0	0	0	0	0
1	10	10	0.9499999999999998	0.49999999999999994	0.49999999999999994	0.49999999999999994	0.49999999999999994	1	0.5	0.5	1	0.5	0.5	0.5	0.5	0.5	0.5	0.9499999999999998	0.9499999999999998	0.9499999999999998	0.9499999999999998	0.44999999999999996	0.44999999999999996	0.05	Rational	0	0	0	0	0
1	10	11	0.9499999999999998	0.5499999999999999	0.5499999999999999	0.5499999999999999	0.5499999999999999	1	0.5	0.5	1	0.5	0.5	0.5	0.5	0.5	0.5	0.9499999999999998	0.9499999999999998	0.9499999999999998	0.9499999999999998	0.49999999999999994	0.49999999999999994	0.05	Rational	0	0	0	0	0
1	10	12	0.9499999999999998	0.6	0.6	0.6	0.6	1	0.5	0.5	1	0.5	0.5	0.5	0.5	0.5	0.5	0.9499999999999998	0.9499999999999998	0.9499999999999998	0.9499999999999998	0.5499999999999999	0.5499999999999999	0.05	Rational	0	0	0	0	0
1	10	13	0.9499999999999998	0.65	0.65	0.65	0.65	1	0.5	0.5	1	0.5	0.5	0.5	0.5	0.5	0.5	0.9499999999999998	0.9499999999999998	0.9499999999999998	0.9499999999999998	0.6	0.6	0.05	Rational	0	0	0	0	0
1	10	14	0.9499999999999998	0.7000000000000001	0.7000000000000001	0.7000000000000001	0.7000000000000001	1	0.5	0.5	1	0.5	0.5	0.5	0.5	0.5	0.5	0.9499999999999998	0.9499999999999998	0.9499999999999998	0.9499999999999998	0.65	0.65	0.05	Rational	0	0	0	0	0
1	10	15	0.9499999999999998	0.7500000000000001	0.7500000000000001	0.7500000000000001	0.7500000000000001	1	0.5	0.5	1	0.5	0.5	0.5	0.5	0.5	0.5	0.9499999999999998	0.9499999999999998	0.9499999999999998	0.9499999999999998	0.7000000000000001	0.7000000000000001	0.05	Rational	0	0	0	0	0
1	10	16	0.9499999999999998	0.8000000000000002	0.8000000000000002	0.8000000000000002	0.8000000000000002	1	0.5	0.5	1	0.5	0.5	0.5	0.5	0.5	0.5	0.9499999999999998	0.9499999999999998	0.9499999999999998	0.9499999999999998	0.7500000000000001	0.7500000000000001	0.05	Rational	0	0	0	0	0
1	10	17	0.9499999999999998	0.8500000000000002	0.8500000000000002	0.8500000000000002	0.8500000000000002	1	0.5	0.5	1	0.5	0.5	0.5	0.5	0.5	0.5	0.9499999999999998	0.9499999999999998	0.9499999999999998	0.9499999999999998	0.8000000000000002	0.8000000000000002	0.05	Rational	0	0	0	0	0
1	10	18	0.9499999999999998	0.9000000000000002	0.9000000000000002	0.9000000000000002	0.9000000000000002	1	0.5	0.5	1	0.5	0.5	0.5	0.5	0.5	0.5	0.9499999999999998	0.9499999999999998	0.9499999999999998	0.9499999999999998	0.8500000000000002	0.8500000000000002	0.05	Rational	0	0	0	0	0
1	10	19	0.9499999999999998	0.9500000000000003	0.9500000000000003	0.9500000000000003	0.9500000000000003	1	0.5	0.5	1	0.5	0.5	0.5	0.5	0.5	0.5	0.9499999999999998	0.9499999999999998	0.9499999999999998	0.9499999999999998	0.9000000000000002	0.9000000000000002	0.05	Rational	0	0	0	0	0
1	10	20	0.9499999999999998	0.9500000000000003	0.9500000000000003	0.9500000000000003	0.9500000000000003	1	0.5	0.5	1	0.5	0.5	0.5	0.5	0.5	0.5	0.9499999999999998	0.9499999999999998	0.9499999999999998	0.9499999999999998	0.9500000000000003	0.9500000000000003	0.05	Rational	0	0	0	0	0
1	10	21	0.9499999999999998	0.9500000000000003	0.9500000000000003	0.9500000000000003	0.9500000000000003	1	0.5	0.5	1	0.5	0.5	0.5	0.5	0.5	0.5	0.9499999999999998	0.9499999999999998	0.9499999999999998	0.9499999999999998	0.9500000000000003	0.9500000000000003	0.05	Rational	0	0	0	0	0
1	10	22	0.9499999999999998	0.9500000000000003	0.9500000000000003	0.9500000000000003	0.9500000000000003	1	0.5	0.5	1	0.5	0.5	0.5	0.5	0.5	0.5	0.9499999999999998	0.9499999999999998	0.9499999999999998	0.9499999999999998	0.9500000000000003	0.9500000000000003	0.05	Rational	0	0	0	0	0
1	10	23	0.9499999999999998	0.9500000000000003	0.9500000000000003	0.9500000000000003	0.9500000000000003	1	0.5	0.5	1	0.5	0.5	0.5	0.5	0.5	0.5	0.9499999999999998	0.9499999999999998	0.9499999999999998	0.9499999999999998	0.9500000000000003	0.9500000000000003	0.05	Rational	0	0	0	0	0
1	10	24	0.9499999999999998	0.9500000000000003	0.9500000000000003	0.9500000000000003	0.9500000000000003	1	0.5	0.5	1	0.5	0.5	0.5	0.5	0.5	0.5	0.9499999999999998	0.9499999999999998	0.9499999999999998	0.9499999999999998	0.9500000000000003	0.9500000000000003	0.05	Rational	0	0	0	0	0
1	10	25	0.9499999999999998	0.9500000000000003	0.9500000000000003	0.9500000000000003	0.9500000000000003	1	0.5	0.5	1	0.5	0.5	0.5	0.5	0.5	0.5	0.9499999999999998	0.9499999999999998	0.9499999999999998	0.9499999999999998	0.9500000000000003	0.9500000000000003	0.05	Rational	0	0	0	0	0
1	10	26	0.9499999999999998	0.9500000000000003	0.9500000000000003	0.9500000000000003	0.9500000000000003	1	0.5	0.5	1	0.5	0.5	0.5	0.5	0.5	0.5	0.9499999999999998	0.9499999999999998	0.9499999999999998	0.9499999999999998	0.9500000000000003	0.9500000000000003	0.05	Rational	0	0	0	0	0
1	10	27	0.9499999999999998	0.9500000000000003	0.9500000000000003	0.9500000000000003	0.9500000000000003	1	0.5	0.5	1	0.5	0.5	0.5	0.5	0.5	0.5	0.9499999999999998	0.9499999999999998	0.9499999999999998	0.9499999999999998	0.9500000000000003	0.9500000000000003	0.05	Rational	0	0	0	0	0
1	10	28	0.9499999999999998	0.9500000000000003	0.9500000000000003	0.9500000000000003	0.9500000000000003	1	0.5	0.5	1	0.5	0.5	0.5	0.5	0.5	0.5	0.9499999999999998	0.9499999999999998	0.9499999999999998	0.9499999999999998	0.9500000000000003	0.9500000000000003	0.05	Rational	0	0	0	0	0
1	10	29	0.9499999999999998	0.9500000000000003	0.9500000000000003	0.9500000000000003	0.9500000000000003	1	0.5	0.5	1	0.5	0.5	0.5	0.5	0.5	0.5	0.9499999999999998	0.9499999999999998	0.9499999999999998	0.9499999999999998	0.9500000000000003	0.9500000000000003	0.05	Rational	0	0	0	0	0
1	10	30	0.9499999999999998	0.9500000000000003	0.9500000000000003	0.9500000000000003	0.9500000000000003	1	0.5	0.5	1	0.5	0.5	0.5	0.5	0.5	0.5	0.9499999999999998	0.9499999999999998	0.9499999999999998	0.9499999999999998	0.9500000000000003	0.9500000000000003	0.05	Rational	0	0	0	0	0
1	10	31	0.9499999999999998	0.9500000000000003	0.9500000000000003	0.9500000000000003	0.9500000000000003	1	0.5	0.5	1	0.5	0.5	0.5	0.5	0.5	0.5	0.9499999999999998	0.9499999999999998	0.9499999999999998	0.9499999999999998	0.9500000000000003	0.9500000000000003	0.05	Rational	0	0	0	0	0
1	10	32	0.9499999999999998	0.9500000000000003	0.9500000000000003	0.9500000000000003	0.9500000000000003	1	0.5	0.5	1	0.5	0.5	0.5	0.5	0.5	0.5	0.9499999999999998	0.9499999999999998	0.9499999999999998	0.9499999999999998	0.9500000000000003	0.9500000000000003	0.05	Rational	0	0	0	0	0
1	10	33	0.9499999999999998	0.9500000000000003	0.9500000000000003	0.9500000000000003	0.9500000000000003	1	0.5	0.5	1	0.5	0.5	0.5	0.5	0.5	0.5	0.9499999999999998	0.9499999999999998	0.9499999999999998	0.9499999999999998	0.9500000000000003	0.9500000000000003	0.05	Rational	0	0	0	0	0
1	10	34	0.9499999999999998	0.9500000000000003	0.9500000000000003	0.9500000000000003	0.9500000000000003	1	0.5	0.5	1	0.5	0.5	0.5	0.5	0.5	0.5	0.9499999999999998	0.9499999999999998	0.9499999999999998	0.9499999999999998	0.9500000000000003	0.9500000000000003	0.05	Rational	0	0	0	0	0
1	10	35	0.9499999999999998	0.9500000000000003	0.9500000000000003	0.9500000000000003	0.9500000000000003	1	0.5	0.5	1	0.5	0.5	0.5	0.5	0.5	0.5	0.9499999999999998	0.9499999999999998	0.9499999999999998	0.9499999999999998	0.9500000000000003	0.9500000000000003	0.05	Rational	0	0	0	0	0
1	10	36	0.9499999999999998	0.9500000000000003	0.9500000000000003	0.9500000000000003	0.9500000000000003	1	0.5	0.5	1	0.5	0.5	0.5	0.5	0.5	0.5	0.9499999999999998	0.9499999999999998	0.9499999999999998	0.9499999999999998	0.9500000000000003	0.9500000000000003	0.05	Rational	0	0	0	0	0
1	10	37	0.9499999999999998	0.9500000000000003	0.9500000000000003	0.9500000000000003	0.9500000000000003	1	0.5	0.5	1	0.5	0.5	0.5	0.5	0.5	0.5	0.9499999999999998	0.9499999999999998	0.9499999999999998	0.9499999999999998	0.9500000000000003	0.9500000000000003	0.05	Rational	0	0	0	0	0
1	10	38	0.9499999999999998	0.9500000000000003	0.9500000000000003	0.9500000000000003	0.9500000000000003	1	0.5	0.5	1	0.5	0.5	0.5	0.5	0.5	0.5	0.9499999999999998	0.9499999999999998	0.9499999999999998	0.9499999999999998	0.9500000000000003	0.9500000000000003	0.05	Rational	0	0	0	0	0
1	10	39	0.9499999999999998	0.9500000000000003	0.9500000000000003	0.9500000000000003	0.9500000000000003	1	0.5	0.5	1	0.5	0.5	0.5	0.5	0.5	0.5	0.9499999999999998	0.9499999999999998	0.9499999999999998	0.9499999999999998	0.9500000000000003	0.9500000000000003	0.05	Rational	0	0	0	0	0
1	10	40	0.9499999999999998	0.9500000000000003	0.9500000000000003	0.9500000000000003	0.9500000000000003	1	0.5	0.5	1	0.5	0.5	0.5	0.5	0.5	0.5	0.9499999999999998	0.9499999999999998	0.9499999999999998	0.9499999999999998	0.9500000000000003	0.9500000000000003	0.05	Rational	0	0	0	0	0
1	10	40	0.9499999999999998	0.9500000000000003	0.9500000000000003	0.9500000000000003	0.9500000000000003	1	0.5	0.5	1	0.5	0.5	0.5	0.5	0.5	0.5	0.9499999999999998	0.9499999999999998	0.9499999999999998	0.9499999999999998	0.9500000000000003	0.9500000000000003	0.05	Rational	0	0	0	0	546.0500000000002
2	1	1	0.95	0.05	0.05	0.05	0.05	1	0.5	0.5	1	0.5	0.5	0.5	0.5	0.5	0.5	0.95	0.95	0.95	0.95	0	0	0.05	Rational	0	0	0	0	0
2	1	2	0.95	0.1	0.1	0.1	0.1	1	0.5	0.5	1	0.5	0.5	0.5	0.5	0.5	0.5	0.95	0.95	0.95	0.95	0.05	0.05	0.05	Rational	0	0	0	0	0
2	1	3	0.95	0.15000000000000002	0.15000000000000002	0.15000000000000002	0.15000000000000002	1	0.5	0.5	1	0.5	0.5	0.5	0.5	0.5	0.5	0.95	0.95	0.95	0.95	0.1	0.1	0.05	Rational	0	0	0	0	0
2	1	4	0.95	0.2	0.2	0.2	0.2	1	0.5	0.5	1	0.5	0.5	0.5	0.5	0.5	0.5	0.95	0.95	0.95	0.95	0.15000000000000002	0.15000000000000002	0.05	Rational	0	0	0	0	0
2	1	5	0.95	0.25	0.25	0.25	0.25	1	0.5	0.5	1	0.5	0.5	0.5	0.5	0.5	0.5	0.95	0.95	0.95	0.95	0.2	0.2	0.05	Rational	0	0	0	0	0
2	1	6	0.95	0.3	0.3	0.3	0.3	1	0.5	0.5	1	0.5	0.5	0.5	0.5	0.5	0.5	0.95	0.95	0.95	0.95	0.25	0.25	0.05	Rational	0	0	0	0	0
2	1	7	0.95	0.35	0.35	0.35	0.35	1	0.5	0.5	1	0.5	0.5	0.5	0.5	0.5	0.5	0.95	0.95	0.95	0.95	0.3	0.3	0.05	Rational	0	0	0	0	0
2	1	8	0.95	0.39999999999999997	0.39999999999999997	0.39999999999999997	0.39999999999999997	1	0.5	0.5	1	0.5	0.5	0.5	0.5	0.5	0.5	0.95	0.95	0.95	0.95	0.35	0.35	0.05	Rational	0	0	0	0	0
2	1	9	0.95	0.44999999999999996	0.44999999999999996	0.44999999999999996	0.44999999999999996	1	0.5	0.5	1	0.5	0.5	0.5	0.5	0.5	0.5	0.95	0.95	0.95	0.95	0.39999999999999997	0.39999999999999997	0.05	Rational	0	0	0	0	0
2	1	10	0.95	0.49999999999999994	0.49999999999999994	0.49999999999999994	0.49999999999999994	1	0.5	0.5	1	0.5	0.5	0.5	0.5	0.5	0.5	0.95	0.95	0.95	0.95	0.44999999999999996	0.44999999999999996	0.05	Rational	0	0	0	0	0
2	1	11	0.95	0.5499999999999999	0.5499999999999999	0.5499999999999999	0.5499999999999999	1	0.5	0.5	1	0.5	0.5	0.5	0.5	0.5	0.5	0.95	0.95	0.95	0.95	0.49999999999999994	0.49999999999999994	0.05	Rational	0	0	0	0	0
2	1	12	0.95	0.6	0.6	0.6	0.6	1	0.5	0.5	1	0.5	0.5	0.5	0.5	0.5	0.5	0.95	0.95	0.95	0.95	0.5499999999999999	0.5499999999999999	0.05	Rational	0	0	0	0	0
2	1	13	0.95	0.65	0.65	0.65	0.65	1	0.5	0.5	1	0.5	0.5	0.5	0.5	0.5	0.5	0.95	0.95	0.95	0.95	0.6	0.6	0.05	Rational	0	0	0	0	0
2	1	14	0.95	0.7000000000000001	0.7000000000000001	0.7000000000000001	0.7000000000000001	1	0.5	0.5	1	0.5	0.5	0.5	0.5	0.5	0.5	0.95	0.95	0.95	0.95	0.65	0.65	0.05	Rational	0	0	0	0	0
2	1	15	0.95	0.7500000000000001	0.7500000000000001	0.7500000000000001	0.7500000000000001	1	0.5	0.5	1	0.5	0.5	0.5	0.5	0.5	0.5	0.95	0.95	0.95	0.95	0.7000000000000001	0.7000000000000001	0.05	Rational	0	0	0	0	0
2	1	16	0.95	0.8000000000000002	0.8000000000000002	0.8000000000000002	0.8000000000000002	1	0.5	0.5	1	0.5	0.5	0.5	0.5	0.5	0.5	0.95	0.95	0.95	0.95	0.7500000000000001	0.7500000000000001	0.05	Rational	0	0	0	0	0
2	1	17	0.95	0.8500000000000002	0.8500000000000002	0.8500000000000002	0.8500000000000002	1	0.5	0.5	1	0.5	0.5	0.5	0.5	0.5	0.5	0.95	0.95	0.95	0.95	0.8000000000000002	0.8000000000000002	0.05	Rational	0	0	0	0	0
2	1	18	0.95	0.9000000000000002	0.9000000000000002	0.9000000000000002	0.9000000000000002	1	0.5	0.5	1	0.5	0.5	0.5	0.5	0.5	0.5	0.95	0.95	0.95	0.95	0.8500000000000002	0.8500000000000002	0.05	Rational	0	0	0	0	0
2	1	19	0.95	0.9500000000000003	0.9500000000000003	0.9500000000000003	0.9500000000000003	1	0.5	0.5	1	0.5	0.5	0.5	0.5	0.5	0.5	0.95	0.95	0.95	0.95	0.9000000000000002	0.9000000000000002	0.05	Rational	0	0	0	0	0
2	1	20	0.95	0.9500000000000003	0.9500000000000003	0.9500000000000003	0.9500000000000003	1	0.5	0.5	1	0.5	0.5	0.5	0.5	0.5	0.5	0.95	0.95	0.95	0.95	0.9500000000000003	0.9500000000000003	0.05	Rational	0	0	0	0	0
2	1	21	0.95	0.9500000000000003	0.9500000000000003	0.9500000000000003	0.9500000000000003	1	0.5	0.5	1	0.5	0.5	0.5	0.5	0.5	0.5	0.95	0.95	0.95	0.95	0.9500000000000003	0.9500000000000003	0.05	Rational	0	0	0	0	0
2	1	22	0.95	0.9500000000000003	0.9500000000000003	0.9500000000000003	0.9500000000000003	1	0.5	0.5	1	0.5	0.5	0.5	0.5	0.5	0.5	0.95	0.95	0.95	0.95	0.9500000000000003	0.9500000000000003	0.05	Rational	0	0	0	0	0
2	1	23	0.95	0.9500000000000003	0.9500000000000003	0.9500000000000003	0.9500000000000003	1	0.5	0.5	1	0.5	0.5	0.5	0.5	0.5	0.5	0.95	0.95	0.95	0.95	0.9500000000000003	0.9500000000000003	0.05	Rational	0	0	0	0	0
2	1	24	0.95	0.9500000000000003	0.9500000000000003	0.9500000000000003	0.9500000000000003	1	0.5	0.5	1	0.5	0.5	0.5	0.5	0.5	0.5	0.95	0.95	0.95	0.95	0.9500000000000003	0.9500000000000003	0.05	Rational	0	0	0	0	0
2	1	25	0.95	0.9500000000000003	0.9500000000000003	0.9500000000000003	0.9500000000000003	1	0.5	0.5	1	0.5	0.5	0.5	0.5	0.5	0.5	0.95	0.95	0.95	0.95	0.9500000000000003	0.9500000000000003	0.05	Rational	0	0	0	0	0
2	1	26	0.95	0.9500000000000003	0.9500000000000003	0.9500000000000003	0.9500000000000003	1	0.5	0.5	1	0.5	0.5	0.5	0.5	0.5	0.5	0.95	0.95	0.95	0.95	0.9500000000000003	0.9500000000000003	0.05	Rational	0	0	0	0	0
2	1	27	0.95	0.9500000000000003	0.9500000000000003	0.9500000000000003	0.9500000000000003	1	0.5	0.5	1	0.5	0.5	0.5	0.5	0.5	0.5	0.95	0.95	0.95	0.95	0.9500000000000003	0.9500000000000003	0.05	Rational	0	0	0	0	0
2	1	28	0.95	0.9500000000000003	0.9500000000000003	0.9500000000000003	0.9500000000000003	1	0.5	0.5	1	0.5	0.5	0.5	0.5	0.5	0.5	0.95	0.95	0.95	0.95	0.9500000000000003	0.9500000000000003	0.05	Rational	0	0	0	0	0
2	1	29	0.95	0.9500000000000003	0.9500000000000003	0.9500000000000003	0.9500000000000003	1	0.5	0.5	1	0.5	0.5	0.5	0.5	0.5	0.5	0.95	0.95	0.95	0.95	0.9500000000000003	0.9500000000000003	0.05	Rational	0	0	0	0	0
2	1	30	0.95	0.9500000000000003	0.9500000000000003	0.9500000000000003	0.9500000000000003	1	0.5	0.5	1	0.5	0.5	0.5	0.5	0.5	0.5	0.95	0.95	0.95	0.95	0.9500000000000003	0.9500000000000003	0.05	Rational	0	0	0	0	0
2	1	31	0.95	0.9500000000000003	0.9500000000000003	0.9500000000000003	0.9500000000000003	1	0.5	0.5	1	0.5	0.5	0.5	0.5	0.5	0.5	0.95	0.95	0.95	0.95	0.9500000000000003	0.9500000000000003	0.05	Rational	0	0	0	0	0
2	1	32	0.95	0.9500000000000003	0.9500000000000003	0.9500000000000003	0.9500000000000003	1	0.5	0.5	1	0.5	0.5	0.5	0.5	0.5	0.5	0.95	0.95	0.95	0.95	0.9500000000000003	0.9500000000000003	0.05	Rational	0	0	0	0	0
2	1	33	0.95	0.9500000000000003	0.9500000000000003	0.9500000000000003	0.9500000000000003	1	0.5	0.5	1	0.5	0.5	0.5	0.5	0.5	0.5	0.95	0.95	0.95	0.95	0.9500000000000003	0.9500000000000003	0.05	Rational	0	0	0	0	0
2	1	34	0.95	0.9500000000000003	0.9500000000000003	0.9500000000000003	0.9500000000000003	1	0.5	0.5	1	0.5	0.5	0.5	0.5	0.5	0.5	0.95	0.95	0.95	0.95	0.9500000000000003	0.9500000000000003	0.05	Rational	0	0	0	0	0
2	1	35	0.95	0.9500000000000003	0.9500000000000003	0.9500000000000003	0.9500000000000003	1	0.5	0.5	1	0.5	0.5	0.5	0.5	0.5	0.5	0.95	0.95	0.95	0.95	0.9500000000000003	0.9500000000000003	0.05	Rational	0	0	0	0	0
2	1	36	0.95	0.9500000000000003	0.9500000000000003	0.9500000000000003	0.9500000000000003	1	0.5	0.5	1	0.5	0.5	0.5	0.5	0.5	0.5	0.95	0.95	0.95	0.95	0.9500000000000003	0.9500000000000003	0.05	Rational	0	0	0	0	0
2	1	37	0.95	0.9500000000000003	0.9500000000000003	0.9500000000000003	0.9500000000000003	1	0.5	0.5	1	0.5	0.5	0.5	0.5	0.5	0.5	0.95	0.95	0.95	0.95	0.9500000000000003	0.9500000000000003	0.05	Rational	0	0	0	0	0
2	1	38	0.95	0.9500000000000003	0.9500000000000003	0.9500000000000003	0.9500000000000003	1	0.5	0.5	1	0.5	0.5	0.5	0.5	0.5	0.5	0.95	0.95	0.95	0.95	0.9500000000000003	0.9500000000000003	0.05	Rational	0	0	0	0	0
2	1	39	0.95	0.9500000000000003	0.9500000000000003	0.9500000000000003	0.9500000000000003	1	0.5	0.5	1	0.5	0.5	0.5	0.5	0.5	0.5	0.95	0.95	0.95	0.95	0.9500000000000003	0.9500000000000003	0.05	Rational	0	0	0	0	0
2	1	40	0.95	0.9500000000000003	0.9500000000000003	0.9500000000000003	0.9500000000000003	1	0.5	0.5	1	0.5	0.5	0.5	0.5	0.5	0.5	0.95	0.95	0.95	0.95	0.9500000000000003	0.9500000000000003	0.05	Rational	0	0	0	0	0
2	1	40	0.95	0.9500000000000003	0.9500000000000003	0.9500000000000003	0.9500000000000003	1	0.5	0.5	1	0.5	0.5	0.5	0.5	0.5	0.5	0.95	0.95	0.95	0.95	0.9500000000000003	0.9500000000000003	0.05	Rational	0	0	0	0	546.0500000000002
2	2	1	0.95	0.15000000000000002	0.15000000000000002	0.15000000000000002	0.15000000000000002	1	0.5	0.5	1	0.5	0.5	0.5	0.5	0.5	0.5	1.05	1.05	1.05	1.05	0	0	0.05	Rational	0	0	0	0	0
2	2	2	0.95	0.2	0.2	0.2	0.2	1	0.5	0.5	1	0.5	0.5	0.5	0.5	0.5	0.5	1.05	1.05	1.05	1.05	0.05000000000000002	0.05000000000000002	0.05	Rational	0	0	0	0	0
2	2	3	0.95	0.25	0.25	0.25	0.25	1	0.5	0.5	1	0.5	0.5	0.5	0.5	0.5	0.5	1.05	1.05	1.05	1.05	0.1	0.1	0.05	Rational	0	0	0	0	0
2	2	4	0.95	0.3	0.3	0.3	0.3	1	0.5	0.5	1	0.5	0.5	0.5	0.5	0.5	0.5	1.05	1.05	1.05	1.05	0.15	0.15	0.05	Rational	-5	0	-5	0	0
2	2	5	0.95	0.35	0.35	0.35	0.35	1	0.5	0.5	1	0.5	0.5	0.5	0.5	0.5	0.5	0.95	1.05	0.95	1.05	0.19999999999999998	0.19999999999999998	0.05	Rational	0	0	0	0	0
2	2	6	0.95	0.39999999999999997	0.39999999999999997	0.39999999999999997	0.39999999999999997	1	0.48726114649682	0.51273885350318	1	0.48726114649682	0.51273885350318	0.5	0.5	0.5	0.5	1.05	1.05	1.05	1.05	0.24363057324840998	0.25636942675158997	0.05	Rational	0	0	0	0	0
2	2	7	0.95	0.44999999999999996	0.44999999999999996	0.44999999999999996	0.44999999999999996	1	0.47133757961783	0.52866242038217	1	0.47133757961783	0.52866242038217	0.5	0.5	0.5	0.5	1.05	1.05	1.05	1.05	0.28280254777069797	0.31719745222930196	0.05	Rational	0	0	0	0	0
2	2	8	0.95	0.49999999999999994	0.49999999999999994	0.49999999999999994	0.49999999999999994	1	0.45541401273885	0.54458598726115	1	0.45541401273885	0.54458598726115	0.5	0.5	0.5	0.5	1.05	1.05	1.05	1.05	0.318789808917195	0.381210191082805	0.05	Rational	0	0	0	0	0
2	2	9	0.95	0.5499999999999999	0.5499999999999999	0.5499999999999999	0.5499999999999999	1	0.43949044585987	0.56050955414013	1	0.43949044585987	0.56050955414013	0.5	0.5	0.5	0.5	1.05	1.05	1.05	1.05	0.35159235668789596	0.4484076433121039	0.05	Rational	0	0	0	0	0
2	2	10	0.95	0.6	0.6	0.6	0.6	1	0.42356687898089	0.57643312101911	1	0.42356687898089	0.57643312101911	0.5	0.5	0.5	0.5	1.05	1.05	1.05	1.05	0.38121019108280096	0.518789808917199	0.05	Rational	0	0	0	0	0
2	2	11	0.95	0.65	0.65	0.65	0.65	1	0.40764331210191	0.59235668789809	1	0.40764331210191	0.59235668789809	0.5	0.5	0.5	0.5	1.05	1.05	1.05	1.05	0.40764331210191	0.59235668789809	0.05	Rational	0	0	0	0	0
2	2	12	0.95	0.7000000000000001	0.7000000000000001	0.7000000000000001	0.7000000000000001	1	0.39171974522293	0.60828025477707	1	0.39171974522293	0.60828025477707	0.5	0.5	0.5	0.5	1.05	1.05	1.05	1.05	0.43089171974522306	0.6691082802547771	0.05	Rational	0	0	0	0	0
2	2	13	0.95	0.7500000000000001	0.7500000000000001	0.7500000000000001	0.7500000000000001	1	0.37579617834395	0.62420382165605	1	0.37579617834395	0.62420382165605	0.5	0.5	0.5	0.5	1.05	1.05	1.05	1.05	0.4509554140127401	0.7490445859872602	0.05	Rational	0	0	0	0	0
2	2	14	0.95	0.7500000000000001	0.8000000000000002	0.7500000000000001	0.8000000000000002	1	0.35987261146497	0.64012738853503	1	0.35987261146497	0.64012738853503	0.5	0.5	0.5	0.5	1.05	1.05	1.05	1.05	0.4678343949044611	0.8321656050955393	0.05	Rational	0	0	0	0	0
2	2	15	0.95	0.8000000000000002	0.8500000000000002	0.8000000000000002	0.8500000000000002	1	0.36942675159236	0.63057324840764	1	0.36942675159236	0.63057324840764	0.5	0.5	0.5	0.5	1.05	1.05	1.05	1.05	0.4802547770700681	0.8828025477706961	0.05	Rational	0	0	0	0	0
2	2	16	0.95	0.8000000000000002	0.9000000000000002	0.8000000000000002	0.9000000000000002	1	0.35350318471338	0.64649681528662	1	0.35350318471338	0.64649681528662	0.5	0.5	0.5	0.5	1.05	1.05	1.05	1.05	0.4949044585987321	0.9697452229299303	0.05	Rational	0	0	0	0	0
2	2	17	0.95	0.8000000000000002	0.9500000000000003	0.8000000000000002	0.9500000000000003	1	0.36305732484076	0.63694267515924	1	0.36305732484076	0.63694267515924	0.5	0.5	0.5	0.5	1.05	1.05	1.05	1.05	0.5082802547770641	1.0191082802547844	0.05	Rational	0	0	0	0	0
2	2	18	0.95	0.7500000000000001	1.0000000000000002	0.7500000000000001	1.0000000000000002	1	0.37261146496815	0.62738853503185	1	0.37261146496815	0.62738853503185	0.5	0.5	0.5	0.5	1.05	1.05	1.05	1.05	0.5216560509554101	1.0665605095541453	0.05	Rational	0	0	0	0	0
2	2	19	0.95	0.8000000000000002	1.0500000000000003	0.8000000000000002	1.0500000000000003	1	0.41082802547771	0.58917197452229	1	0.41082802547771	0.58917197452229	0.5	0.5	0.5	0.5	1.05	1.05	1.05	1.05	0.5340764331210232	1.0605095541401222	0.05	Rational	0	0	0	0	0
2	2	20	0.95	0.8500000000000002	1.1000000000000003	0.8500000000000002	1.1000000000000003	1	0.39490445859873	0.60509554140127	1	0.39490445859873	0.60509554140127	0.5	0.5	0.5	0.5	1.05	1.05	1.05	1.05	0.5528662420382222	1.1496815286624134	0.05	Rational	0	0	0	0	0
2	2	21	0.95	0.8500000000000002	1.1500000000000004	0.8500000000000002	1.1500000000000004	1	0.37898089171975	0.62101910828025	1	0.37898089171975	0.62101910828025	0.5	0.5	0.5	0.5	1.05	1.05	1.05	1.05	0.5684713375796252	1.2420382165605002	0.05	Rational	0	0	0	0	0
2	2	22	0.95	0.8500000000000002	1.1000000000000003	0.8500000000000002	1.1000000000000003	1	0.38853503184713	0.61146496815287	1	0.38853503184713	0.61146496815287	0.5	0.5	0.5	0.5	1.05	1.05	1.05	1.05	0.5828025477706952	1.2840764331210273	0.05	Rational	0	0	0	0	0
2	2	23	0.95	0.8000000000000002	1.1500000000000004	0.8000000000000002	1.1500000000000004	1	0.34713375796178	0.65286624203822	1	0.34713375796178	0.65286624203822	0.5	0.5	0.5	0.5	1.05	1.05	1.05	1.05	0.5207006369426701	1.3057324840764402	0.05	Rational	0	0	0	0	0
2	2	24	0.95	0.8500000000000002	1.2000000000000004	0.8500000000000002	1.2000000000000004	1	0.38216560509554	0.61783439490446	1	0.38216560509554	0.61783439490446	0.5	0.5	0.5	0.5	1.05	1.05	1.05	1.05	0.5350318471337561	1.2974522292993664	0.05	Rational	0	0	0	0	0
2	2	25	0.95	0.8000000000000002	1.2500000000000004	0.8000000000000002	1.2500000000000004	1	0.36624203821656	0.63375796178344	1	0.36624203821656	0.63375796178344	0.5	0.5	0.5	0.5	1.05	1.05	1.05	1.05	0.5493630573248401	1.3942675159235685	0.05	Rational	0	0	0	0	0
2	2	26	0.95	0.8500000000000002	1.2000000000000004	0.8500000000000002	1.2000000000000004	1	0.40445859872611	0.59554140127389	1	0.40445859872611	0.59554140127389	0.5	0.5	0.5	0.5	1.05	1.05	1.05	1.05	0.5662420382165542	1.3697452229299474	0.05	Rational	0	0	0	0	0
2	2	27	0.95	0.8000000000000002	1.2500000000000004	0.8000000000000002	1.2500000000000004	1	0.3343949044586	0.6656050955414	1	0.3343949044586	0.6656050955414	0.5	0.5	0.5	0.5	1.05	1.05	1.05	1.05	0.5015923566879001	1.4643312101910804	0.05	Rational	0	0	0	0	0
2	2	28	0.95	0.8000000000000002	1.2000000000000004	0.8000000000000002	1.2000000000000004	1	0.37261146496815	0.62738853503185	1	0.37261146496815	0.62738853503185	0.5	0.5	0.5	0.5	1.05	1.05	1.05	1.05	0.5216560509554101	1.4429936305732554	0.05	Rational	0	0	0	0	0
2	2	29	0.95	0.7500000000000001	1.2500000000000004	0.7500000000000001	1.2500000000000004	1	0.3312101910828	0.6687898089172	1	0.3312101910828	0.6687898089172	0.5	0.5	0.5	0.5	1.05	1.05	1.05	1.05	0.4636942675159201	1.4713375796178403	0.05	Rational	0	0	0	0	0
2	2	30	0.95	0.8000000000000002	1.2000000000000004	0.8000000000000002	1.2000000000000004	1	0.36624203821656	0.63375796178344	1	0.36624203821656	0.63375796178344	0.5	0.5	0.5	0.5	1.05	1.05	1.05	1.05	0.47611464968152806	1.4576433121019126	0.05	Rational	0	0	0	0	0
2	2	31	0.95	0.7500000000000001	1.2500000000000004	0.7500000000000001	1.2500000000000004	1	0.29936305732484	0.70063694267516	1	0.29936305732484	0.70063694267516	0.5	0.5	0.5	0.5	1.05	1.05	1.05	1.05	0.4191082802547761	1.5414012738853524	0.05	Rational	0	0	0	0	0
2	2	32	0.95	0.7500000000000001	1.2000000000000004	0.7500000000000001	1.2000000000000004	1	0.3343949044586	0.6656050955414	1	0.3343949044586	0.6656050955414	0.5	0.5	0.5	0.5	1.05	1.05	1.05	1.05	0.4347133757961801	1.5308917197452205	0.05	Rational	0	0	0	0	0
2	2	33	0.95	0.7000000000000001	1.2500000000000004	0.7000000000000001	1.2500000000000004	1	0.29299363057325	0.70700636942675	1	0.29299363057325	0.70700636942675	0.5	0.5	0.5	0.5	1.05	1.05	1.05	1.05	0.38089171974522507	1.5554140127388505	0.05	Rational	0	0	0	0	0
2	2	34	0.95	0.7000000000000001	1.3000000000000005	0.7000000000000001	1.3000000000000005	1	0.32802547770701	0.67197452229299	1	0.32802547770701	0.67197452229299	0.5	0.5	0.5	0.5	1.05	1.05	1.05	1.05	0.39363057324841205	1.5455414012738775	0.05	Rational	0	0	0	0	0
2	2	35	0.95	0.7000000000000001	1.3500000000000005	0.7000000000000001	1.3500000000000005	1	0.34076433121019	0.65923566878981	1	0.34076433121019	0.65923566878981	0.5	0.5	0.5	0.5	1.05	1.05	1.05	1.05	0.40891719745222804	1.5821656050955446	0.05	Rational	0	0	0	0	0
2	2	36	0.95	0.7500000000000001	1.3000000000000005	0.7500000000000001	1.3000000000000005	1	0.35031847133758	0.64968152866242	1	0.35031847133758	0.64968152866242	0.5	0.5	0.5	0.5	1.05	1.05	1.05	1.05	0.42038216560509606	1.6242038216560506	0.05	Rational	0	0	0	0	0
2	2	37	0.95	0.7000000000000001	1.3500000000000005	0.7000000000000001	1.3500000000000005	1	0.28025477707006	0.71974522292994	1	0.28025477707006	0.71974522292994	0.5	0.5	0.5	0.5	1.05	1.05	1.05	1.05	0.3643312101910781	1.7273885350318567	0.05	Rational	0	0	0	0	0
2	2	38	0.95	0.7000000000000001	1.3000000000000005	0.7000000000000001	1.3000000000000005	1	0.31847133757962	0.68152866242038	1	0.31847133757962	0.68152866242038	0.5	0.5	0.5	0.5	1.05	1.05	1.05	1.05	0.38216560509554404	1.7038216560509507	0.05	Rational	0	0	0	0	0
2	2	39	0.95	0.65	1.3500000000000005	0.65	1.3500000000000005	1	0.27707006369427	0.72292993630573	1	0.27707006369427	0.72292993630573	0.5	0.5	0.5	0.5	1.05	1.05	1.05	1.05	0.33248407643312405	1.7350318471337525	0.05	Rational	0	0	0	0	0
2	2	40	0.95	0.7000000000000001	1.3000000000000005	0.7000000000000001	1.3000000000000005	1	0.31210191082803	0.68789808917197	1	0.31210191082803	0.68789808917197	0.5	0.5	0.5	0.5	1.05	1.05	1.05	1.05	0.34331210191083306	1.7197452229299257	0.05	Rational	0	0	0	0	0
2	2	40	0.95	0.7000000000000001	1.3000000000000005	0.7000000000000001	1.3000000000000005	1	0.31210191082803	0.68789808917197	1	0.31210191082803	0.68789808917197	0.5	0.5	0.5	0.5	1.05	1.05	1.05	1.05	0.34331210191083306	1.7197452229299257	0.05	Rational	0	0	0	0	494.2780254777055
2	3	1	0.95	0.25	0.25	0.25	0.25	1	0.5	0.5	1	0.5	0.5	0.5	0.5	0.5	0.5	1.15	1.15	1.15	1.15	0	0	0.05	Rational	-5	0	-5	0	0
2	3	2	0.95	0.3	0.3	0.3	0.3	1	0.5	0.5	1	0.5	0.5	0.5	0.5	0.5	0.5	0.95	1.15	0.95	1.15	0.15	0.04999999999999999	0.05	Rational	-5	0	-5	0	0
2	3	3	0.95	0.35	0.35	0.35	0.35	1	0.5	0.5	1	0.5	0.5	0.5	0.5	0.5	0.5	0.95	1.15	0.95	1.15	0.19999999999999998	0.09999999999999998	0.05	Rational	-5	0	-5	0	0
2	3	4	0.95	0.39999999999999997	0.39999999999999997	0.39999999999999997	0.39999999999999997	1	0.5	0.5	1	0.5	0.5	0.5	0.5	0.5	0.5	0.95	1.15	0.95	1.15	0.24999999999999997	0.14999999999999997	0.05	Rational	-5	0	-5	0	0
2	3	5	0.95	0.44999999999999996	0.44999999999999996	0.44999999999999996	0.44999999999999996	1	0.5	0.5	1	0.5	0.5	0.5	0.5	0.5	0.5	0.95	1.15	0.95	1.15	0.29999999999999993	0.19999999999999996	0.05	Rational	-5	0	-5	0	0
2	3	6	0.95	0.49999999999999994	0.49999999999999994	0.49999999999999994	0.49999999999999994	1	0.5	0.5	1	0.5	0.5	0.5	0.5	0.5	0.5	0.95	1.15	0.95	1.15	0.35	0.24999999999999994	0.05	Rational	-5	0	-5	0	0
2	3	7	0.95	0.5499999999999999	0.5499999999999999	0.5499999999999999	0.5499999999999999	1	0.5	0.5	1	0.5	0.5	0.5	0.5	0.5	0.5	0.95	1.15	0.95	1.15	0.3999999999999999	0.29999999999999993	0.05	Rational	-5	0	-5	0	0
2	3	8	0.95	0.6	0.6	0.6	0.6	1	0.5	0.5	1	0.5	0.5	0.5	0.5	0.5	0.5	0.95	1.15	0.95	1.15	0.44999999999999996	0.3499999999999999	0.05	Rational	-5	0	-5	0	0
2	3	9	0.95	0.65	0.65	0.65	0.65	1	0.5	0.5	1	0.5	0.5	0.5	0.5	0.5	0.5	0.95	1.15	0.95	1.15	0.5	0.39999999999999997	0.05	Rational	-5	0	-5	0	0
2	3	10	0.95	0.7000000000000001	0.7000000000000001	0.7000000000000001	0.7000000000000001	1	0.5	0.5	1	0.5	0.5	0.5	0.5	0.5	0.5	0.95	1.15	0.95	1.15	0.55	0.45	0.05	Rational	-5	0	-5	0	0
2	3	11	0.95	0.7500000000000001	0.7500000000000001	0.7500000000000001	0.7500000000000001	1	0.5	0.5	1	0.5	0.5	0.5	0.5	0.5	0.5	0.95	1.15	0.95	1.15	0.6000000000000001	0.5	0.05	Rational	-5	0	-5	0	0
2	3	12	0.95	0.8000000000000002	0.8000000000000002	0.8000000000000002	0.8000000000000002	1	0.5	0.5	1	0.5	0.5	0.5	0.5	0.5	0.5	0.95	1.15	0.95	1.15	0.6500000000000001	0.55	0.05	Rational	-5	0	-5	0	0
2	3	13	0.95	0.8500000000000002	0.8500000000000002	0.8500000000000002	0.8500000000000002	1	0.5	0.5	1	0.5	0.5	0.5	0.5	0.5	0.5	0.95	1.15	0.95	1.15	0.7000000000000002	0.6000000000000001	0.05	Rational	-5	0	-5	0	0
2	3	14	0.95	0.9000000000000002	0.9000000000000002	0.9000000000000002	0.9000000000000002	1	0.5	0.5	1	0.5	0.5	0.5	0.5	0.5	0.5	0.95	1.15	0.95	1.15	0.7500000000000002	0.6500000000000001	0.05	Rational	-5	0	-5	0	0
2	3	15	0.95	0.9500000000000003	0.9500000000000003	0.9500000000000003	0.9500000000000003	1	0.5	0.5	1	0.5	0.5	0.5	0.5	0.5	0.5	0.95	1.15	0.95	1.15	0.8000000000000003	0.7000000000000002	0.05	Rational	-5	0	-5	0	0
2	3	16	0.95	0.9500000000000003	1.0000000000000002	0.9500000000000003	1.0000000000000002	1	0.5	0.5	1	0.5	0.5	0.5	0.5	0.5	0.5	0.95	1.15	0.95	1.15	0.8500000000000003	0.7500000000000002	0.05	Rational	-5	0	-5	0	0
2	3	17	0.95	1.0000000000000002	0.9500000000000002	1.0000000000000002	0.9500000000000002	1	0.52547770700637	0.47452229299363	1	0.52547770700637	0.47452229299363	0.5	0.5	0.5	0.5	0.95	1.15	0.95	1.15	0.8984076433121033	0.7592356687898083	0.05	Rational	-5	0	-5	0	0
2	3	18	0.95	0.9500000000000002	1.0000000000000002	0.9500000000000002	1.0000000000000002	1	0.47452229299363	0.52547770700637	1	0.47452229299363	0.52547770700637	0.5	0.5	0.5	0.5	0.95	1.15	0.95	1.15	0.8490445859872603	0.7882165605095552	0.05	Rational	-5	0	-5	0	0
2	3	19	0.95	1.0000000000000002	0.9500000000000002	1.0000000000000002	0.9500000000000002	1	0.52547770700637	0.47452229299363	1	0.52547770700637	0.47452229299363	0.5	0.5	0.5	0.5	0.95	1.15	0.95	1.15	0.8984076433121032	0.7592356687898083	0.05	Rational	-5	0	-5	0	0
2	3	20	0.95	0.9500000000000002	1.0000000000000002	0.9500000000000002	1.0000000000000002	1	0.47452229299363	0.52547770700637	1	0.47452229299363	0.52547770700637	0.5	0.5	0.5	0.5	0.95	1.15	0.95	1.15	0.8490445859872603	0.7882165605095552	0.05	Rational	-5	0	-5	0	0
2	3	21	0.95	1.0000000000000002	0.9500000000000002	1.0000000000000002	0.9500000000000002	1	0.52547770700637	0.47452229299363	1	0.52547770700637	0.47452229299363	0.5	0.5	0.5	0.5	0.95	1.15	0.95	1.15	0.8984076433121032	0.7592356687898083	0.05	Rational	-5	0	-5	0	0
2	3	22	0.95	0.9500000000000002	1.0000000000000002	0.9500000000000002	1.0000000000000002	1	0.47452229299363	0.52547770700637	1	0.47452229299363	0.52547770700637	0.5	0.5	0.5	0.5	0.95	1.15	0.95	1.15	0.8490445859872603	0.7882165605095552	0.05	Rational	-5	0	-5	0	0
2	3	23	0.95	1.0000000000000002	0.9500000000000002	1.0000000000000002	0.9500000000000002	1	0.52547770700637	0.47452229299363	1	0.52547770700637	0.47452229299363	0.5	0.5	0.5	0.5	0.95	1.15	0.95	1.15	0.8984076433121032	0.7592356687898083	0.05	Rational	-5	0	-5	0	0
2	3	24	0.95	0.9500000000000002	1.0000000000000002	0.9500000000000002	1.0000000000000002	1	0.47452229299363	0.52547770700637	1	0.47452229299363	0.52547770700637	0.5	0.5	0.5	0.5	0.95	1.15	0.95	1.15	0.8490445859872603	0.7882165605095552	0.05	Rational	-5	0	-5	0	0
2	3	25	0.95	1.0000000000000002	0.9500000000000002	1.0000000000000002	0.9500000000000002	1	0.52547770700637	0.47452229299363	1	0.52547770700637	0.47452229299363	0.5	0.5	0.5	0.5	0.95	1.15	0.95	1.15	0.8984076433121032	0.7592356687898083	0.05	Rational	-5	0	-5	0	0
2	3	26	0.95	0.9500000000000002	1.0000000000000002	0.9500000000000002	1.0000000000000002	1	0.47452229299363	0.52547770700637	1	0.47452229299363	0.52547770700637	0.5	0.5	0.5	0.5	0.95	1.15	0.95	1.15	0.8490445859872603	0.7882165605095552	0.05	Rational	-5	0	-5	0	0
2	3	27	0.95	1.0000000000000002	0.9500000000000002	1.0000000000000002	0.9500000000000002	1	0.52547770700637	0.47452229299363	1	0.52547770700637	0.47452229299363	0.5	0.5	0.5	0.5	0.95	1.15	0.95	1.15	0.8984076433121032	0.7592356687898083	0.05	Rational	-5	0	-5	0	0
2	3	28	0.95	0.9500000000000002	1.0000000000000002	0.9500000000000002	1.0000000000000002	1	0.47452229299363	0.52547770700637	1	0.47452229299363	0.52547770700637	0.5	0.5	0.5	0.5	0.95	1.15	0.95	1.15	0.8490445859872603	0.7882165605095552	0.05	Rational	-5	0	-5	0	0
2	3	29	0.95	1.0000000000000002	0.9500000000000002	1.0000000000000002	0.9500000000000002	1	0.52547770700637	0.47452229299363	1	0.52547770700637	0.47452229299363	0.5	0.5	0.5	0.5	0.95	1.15	0.95	1.15	0.8984076433121032	0.7592356687898083	0.05	Rational	-5	0	-5	0	0
2	3	30	0.95	0.9500000000000002	1.0000000000000002	0.9500000000000002	1.0000000000000002	1	0.47452229299363	0.52547770700637	1	0.47452229299363	0.52547770700637	0.5	0.5	0.5	0.5	0.95	1.15	0.95	1.15	0.8490445859872603	0.7882165605095552	0.05	Rational	-5	0	-5	0	0
2	3	31	0.95	1.0000000000000002	0.9500000000000002	1.0000000000000002	0.9500000000000002	1	0.52547770700637	0.47452229299363	1	0.52547770700637	0.47452229299363	0.5	0.5	0.5	0.5	0.95	1.15	0.95	1.15	0.8984076433121032	0.7592356687898083	0.05	Rational	-5	0	-5	0	0
2	3	32	0.95	0.9500000000000002	1.0000000000000002	0.9500000000000002	1.0000000000000002	1	0.47452229299363	0.52547770700637	1	0.47452229299363	0.52547770700637	0.5	0.5	0.5	0.5	0.95	1.15	0.95	1.15	0.8490445859872603	0.7882165605095552	0.05	Rational	-5	0	-5	0	0
2	3	33	0.95	1.0000000000000002	0.9500000000000002	1.0000000000000002	0.9500000000000002	1	0.52547770700637	0.47452229299363	1	0.52547770700637	0.47452229299363	0.5	0.5	0.5	0.5	0.95	1.15	0.95	1.15	0.8984076433121032	0.7592356687898083	0.05	Rational	-5	0	-5	0	0
2	3	34	0.95	0.9500000000000002	1.0000000000000002	0.9500000000000002	1.0000000000000002	1	0.47452229299363	0.52547770700637	1	0.47452229299363	0.52547770700637	0.5	0.5	0.5	0.5	0.95	1.15	0.95	1.15	0.8490445859872603	0.7882165605095552	0.05	Rational	-5	0	-5	0	0
2	3	35	0.95	1.0000000000000002	0.9500000000000002	1.0000000000000002	0.9500000000000002	1	0.52547770700637	0.47452229299363	1	0.52547770700637	0.47452229299363	0.5	0.5	0.5	0.5	0.95	1.15	0.95	1.15	0.8984076433121032	0.7592356687898083	0.05	Rational	-5	0	-5	0	0
2	3	36	0.95	0.9500000000000002	1.0000000000000002	0.9500000000000002	1.0000000000000002	1	0.47452229299363	0.52547770700637	1	0.47452229299363	0.52547770700637	0.5	0.5	0.5	0.5	0.95	1.15	0.95	1.15	0.8490445859872603	0.7882165605095552	0.05	Rational	-5	0	-5	0	0
2	3	37	0.95	1.0000000000000002	0.9500000000000002	1.0000000000000002	0.9500000000000002	1	0.52547770700637	0.47452229299363	1	0.52547770700637	0.47452229299363	0.5	0.5	0.5	0.5	0.95	1.15	0.95	1.15	0.8984076433121032	0.7592356687898083	0.05	Rational	-5	0	-5	0	0
2	3	38	0.95	0.9500000000000002	1.0000000000000002	0.9500000000000002	1.0000000000000002	1	0.47452229299363	0.52547770700637	1	0.47452229299363	0.52547770700637	0.5	0.5	0.5	0.5	0.95	1.15	0.95	1.15	0.8490445859872603	0.7882165605095552	0.05	Rational	-5	0	-5	0	0
2	3	39	0.95	1.0000000000000002	0.9500000000000002	1.0000000000000002	0.9500000000000002	1	0.52547770700637	0.47452229299363	1	0.52547770700637	0.47452229299363	0.5	0.5	0.5	0.5	0.95	1.15	0.95	1.15	0.8984076433121032	0.7592356687898083	0.05	Rational	-5	0	-5	0	0
2	3	40	0.95	0.9500000000000002	1.0000000000000002	0.9500000000000002	1.0000000000000002	1	0.47452229299363	0.52547770700637	1	0.47452229299363	0.52547770700637	0.5	0.5	0.5	0.5	0.95	1.15	0.95	1.15	0.8490445859872603	0.7882165605095552	0.05	Rational	-5	0	-5	0	0
2	3	40	0.95	0.9500000000000002	1.0000000000000002	0.9500000000000002	1.0000000000000002	1	0.47452229299363	0.52547770700637	1	0.47452229299363	0.52547770700637	0.5	0.5	0.5	0.5	0.95	1.15	0.95	1.15	0.8490445859872603	0.7882165605095552	0.05	Rational	-5	0	-5	0	538.3821656050951
2	4	1	0.95	0.35000000000000003	0.35000000000000003	0.35000000000000003	0.35000000000000003	1	0.5	0.5	1	0.5	0.5	0.5	0.5	0.5	0.5	1.25	1.25	1.25	1.25	0	0	0.05	Rational	-5	0	-5	0	0
2	4	2	0.95	0.4	0.4	0.4	0.4	1	0.5	0.5	1	0.5	0.5	0.5	0.5	0.5	0.5	1	1.25	1	1.25	0.19999999999999998	0.04999999999999999	0.05	Rational	-5	0	-5	0	0
2	4	3	0.95	0.45	0.45	0.45	0.45	1	0.5	0.5	1	0.5	0.5	0.5	0.5	0.5	0.5	1	1.25	1	1.25	0.24999999999999997	0.09999999999999998	0.05	Rational	-5	0	-5	0	0
2	4	4	0.95	0.5	0.5	0.5	0.5	1	0.5	0.5	1	0.5	0.5	0.5	0.5	0.5	0.5	1	1.25	1	1.25	0.29999999999999993	0.14999999999999997	0.05	Rational	-5	0	-5	0	0
2	4	5	0.95	0.55	0.55	0.55	0.55	1	0.5	0.5	1	0.5	0.5	0.5	0.5	0.5	0.5	1	1.25	1	1.25	0.35	0.19999999999999996	0.05	Rational	-5	0	-5	0	0
2	4	6	0.95	0.6000000000000001	0.6000000000000001	0.6000000000000001	0.6000000000000001	1	0.5	0.5	1	0.5	0.5	0.5	0.5	0.5	0.5	1	1.25	1	1.25	0.4	0.25	0.05	Rational	-5	0	-5	0	0
2	4	7	0.95	0.6500000000000001	0.6500000000000001	0.6500000000000001	0.6500000000000001	1	0.5	0.5	1	0.5	0.5	0.5	0.5	0.5	0.5	1	1.25	1	1.25	0.45000000000000007	0.30000000000000004	0.05	Rational	-5	0	-5	0	0
2	4	8	0.95	0.7000000000000002	0.7000000000000002	0.7000000000000002	0.7000000000000002	1	0.5	0.5	1	0.5	0.5	0.5	0.5	0.5	0.5	1	1.25	1	1.25	0.5000000000000001	0.3500000000000001	0.05	Rational	-5	0	-5	0	0
2	4	9	0.95	0.7500000000000002	0.7500000000000002	0.7500000000000002	0.7500000000000002	1	0.5	0.5	1	0.5	0.5	0.5	0.5	0.5	0.5	1	1.25	1	1.25	0.5500000000000002	0.40000000000000013	0.05	Rational	-5	0	-5	0	0
2	4	10	0.95	0.8000000000000003	0.8000000000000003	0.8000000000000003	0.8000000000000003	1	0.5	0.5	1	0.5	0.5	0.5	0.5	0.5	0.5	1	1.25	1	1.25	0.6000000000000002	0.4500000000000002	0.05	Rational	-5	0	-5	0	0
2	4	11	0.95	0.8500000000000003	0.8500000000000003	0.8500000000000003	0.8500000000000003	1	0.5	0.5	1	0.5	0.5	0.5	0.5	0.5	0.5	1	1.25	1	1.25	0.6500000000000002	0.5000000000000002	0.05	Rational	-5	0	-5	0	0
2	4	12	0.95	0.9000000000000004	0.9000000000000004	0.9000000000000004	0.9000000000000004	1	0.5	0.5	1	0.5	0.5	0.5	0.5	0.5	0.5	1	1.25	1	1.25	0.7000000000000003	0.5500000000000003	0.05	Rational	-5	0	-5	0	0
2	4	13	0.95	0.9500000000000004	0.9500000000000004	0.9500000000000004	0.9500000000000004	1	0.5	0.5	1	0.5	0.5	0.5	0.5	0.5	0.5	1	1.25	1	1.25	0.7500000000000003	0.6000000000000003	0.05	Rational	-5	0	-5	0	0
2	4	14	0.95	1.0000000000000004	1.0000000000000004	1.0000000000000004	1.0000000000000004	1	0.5	0.5	1	0.5	0.5	0.5	0.5	0.5	0.5	1	1.25	1	1.25	0.8000000000000004	0.6500000000000004	0.05	Rational	-5	0	-5	0	0
2	4	15	0.95	1.0000000000000004	1.0500000000000005	1.0000000000000004	1.0500000000000005	1	0.5	0.5	1	0.5	0.5	0.5	0.5	0.5	0.5	1	1.25	1	1.25	0.8500000000000004	0.7000000000000004	0.05	Rational	-5	0	-5	0	0
2	4	16	0.95	1.0500000000000005	1.0000000000000004	1.0500000000000005	1.0000000000000004	1	0.52547770700637	0.47452229299363	1	0.52547770700637	0.47452229299363	0.5	0.5	0.5	0.5	1	1.25	1	1.25	0.8984076433121034	0.7117834394904454	0.05	Rational	-5	0	-5	0	0
2	4	17	0.95	1.0000000000000004	1.0500000000000005	1.0000000000000004	1.0500000000000005	1	0.47452229299363	0.52547770700637	1	0.47452229299363	0.52547770700637	0.5	0.5	0.5	0.5	1	1.25	1	1.25	0.8490445859872605	0.7356687898089184	0.05	Rational	-5	0	-5	0	0
2	4	18	0.95	1.0500000000000005	1.0000000000000004	1.0500000000000005	1.0000000000000004	1	0.52547770700637	0.47452229299363	1	0.52547770700637	0.47452229299363	0.5	0.5	0.5	0.5	1	1.25	1	1.25	0.8984076433121034	0.7117834394904454	0.05	Rational	-5	0	-5	0	0
2	4	19	0.95	1.0000000000000004	1.0500000000000005	1.0000000000000004	1.0500000000000005	1	0.47452229299363	0.52547770700637	1	0.47452229299363	0.52547770700637	0.5	0.5	0.5	0.5	1	1.25	1	1.25	0.8490445859872605	0.7356687898089184	0.05	Rational	-5	0	-5	0	0
2	4	20	0.95	1.0500000000000005	1.0000000000000004	1.0500000000000005	1.0000000000000004	1	0.52547770700637	0.47452229299363	1	0.52547770700637	0.47452229299363	0.5	0.5	0.5	0.5	1	1.25	1	1.25	0.8984076433121034	0.7117834394904454	0.05	Rational	-5	0	-5	0	0
2	4	21	0.95	1.0000000000000004	1.0500000000000005	1.0000000000000004	1.0500000000000005	1	0.47452229299363	0.52547770700637	1	0.47452229299363	0.52547770700637	0.5	0.5	0.5	0.5	1	1.25	1	1.25	0.8490445859872605	0.7356687898089184	0.05	Rational	-5	0	-5	0	0
2	4	22	0.95	1.0500000000000005	1.0000000000000004	1.0500000000000005	1.0000000000000004	1	0.52547770700637	0.47452229299363	1	0.52547770700637	0.47452229299363	0.5	0.5	0.5	0.5	1	1.25	1	1.25	0.8984076433121034	0.7117834394904454	0.05	Rational	-5	0	-5	0	0
2	4	23	0.95	1.0000000000000004	1.0500000000000005	1.0000000000000004	1.0500000000000005	1	0.47452229299363	0.52547770700637	1	0.47452229299363	0.52547770700637	0.5	0.5	0.5	0.5	1	1.25	1	1.25	0.8490445859872605	0.7356687898089184	0.05	Rational	-5	0	-5	0	0
2	4	24	0.95	1.0500000000000005	1.0000000000000004	1.0500000000000005	1.0000000000000004	1	0.52547770700637	0.47452229299363	1	0.52547770700637	0.47452229299363	0.5	0.5	0.5	0.5	1	1.25	1	1.25	0.8984076433121034	0.7117834394904454	0.05	Rational	-5	0	-5	0	0
2	4	25	0.95	1.0000000000000004	1.0500000000000005	1.0000000000000004	1.0500000000000005	1	0.47452229299363	0.52547770700637	1	0.47452229299363	0.52547770700637	0.5	0.5	0.5	0.5	1	1.25	1	1.25	0.8490445859872605	0.7356687898089184	0.05	Rational	-5	0	-5	0	0
2	4	26	0.95	1.0500000000000005	1.0000000000000004	1.0500000000000005	1.0000000000000004	1	0.52547770700637	0.47452229299363	1	0.52547770700637	0.47452229299363	0.5	0.5	0.5	0.5	1	1.25	1	1.25	0.8984076433121034	0.7117834394904454	0.05	Rational	-5	0	-5	0	0
2	4	27	0.95	1.0000000000000004	1.0500000000000005	1.0000000000000004	1.0500000000000005	1	0.47452229299363	0.52547770700637	1	0.47452229299363	0.52547770700637	0.5	0.5	0.5	0.5	1	1.25	1	1.25	0.8490445859872605	0.7356687898089184	0.05	Rational	-5	0	-5	0	0
2	4	28	0.95	1.0500000000000005	1.0000000000000004	1.0500000000000005	1.0000000000000004	1	0.52547770700637	0.47452229299363	1	0.52547770700637	0.47452229299363	0.5	0.5	0.5	0.5	1	1.25	1	1.25	0.8984076433121034	0.7117834394904454	0.05	Rational	-5	0	-5	0	0
2	4	29	0.95	1.0000000000000004	1.0500000000000005	1.0000000000000004	1.0500000000000005	1	0.47452229299363	0.52547770700637	1	0.47452229299363	0.52547770700637	0.5	0.5	0.5	0.5	1	1.25	1	1.25	0.8490445859872605	0.7356687898089184	0.05	Rational	-5	0	-5	0	0
2	4	30	0.95	1.0500000000000005	1.0000000000000004	1.0500000000000005	1.0000000000000004	1	0.52547770700637	0.47452229299363	1	0.52547770700637	0.47452229299363	0.5	0.5	0.5	0.5	1	1.25	1	1.25	0.8984076433121034	0.7117834394904454	0.05	Rational	-5	0	-5	0	0
2	4	31	0.95	1.0000000000000004	1.0500000000000005	1.0000000000000004	1.0500000000000005	1	0.47452229299363	0.52547770700637	1	0.47452229299363	0.52547770700637	0.5	0.5	0.5	0.5	1	1.25	1	1.25	0.8490445859872605	0.7356687898089184	0.05	Rational	-5	0	-5	0	0
2	4	32	0.95	1.0500000000000005	1.0000000000000004	1.0500000000000005	1.0000000000000004	1	0.52547770700637	0.47452229299363	1	0.52547770700637	0.47452229299363	0.5	0.5	0.5	0.5	1	1.25	1	1.25	0.8984076433121034	0.7117834394904454	0.05	Rational	-5	0	-5	0	0
2	4	33	0.95	1.0000000000000004	1.0500000000000005	1.0000000000000004	1.0500000000000005	1	0.47452229299363	0.52547770700637	1	0.47452229299363	0.52547770700637	0.5	0.5	0.5	0.5	1	1.25	1	1.25	0.8490445859872605	0.7356687898089184	0.05	Rational	-5	0	-5	0	0
2	4	34	0.95	1.0500000000000005	1.0000000000000004	1.0500000000000005	1.0000000000000004	1	0.52547770700637	0.47452229299363	1	0.52547770700637	0.47452229299363	0.5	0.5	0.5	0.5	1	1.25	1	1.25	0.8984076433121034	0.7117834394904454	0.05	Rational	-5	0	-5	0	0
2	4	35	0.95	1.0000000000000004	1.0500000000000005	1.0000000000000004	1.0500000000000005	1	0.47452229299363	0.52547770700637	1	0.47452229299363	0.52547770700637	0.5	0.5	0.5	0.5	1	1.25	1	1.25	0.8490445859872605	0.7356687898089184	0.05	Rational	-5	0	-5	0	0
2	4	36	0.95	1.0500000000000005	1.0000000000000004	1.0500000000000005	1.0000000000000004	1	0.52547770700637	0.47452229299363	1	0.52547770700637	0.47452229299363	0.5	0.5	0.5	0.5	1	1.25	1	1.25	0.8984076433121034	0.7117834394904454	0.05	Rational	-5	0	-5	0	0
2	4	37	0.95	1.0000000000000004	1.0500000000000005	1.0000000000000004	1.0500000000000005	1	0.47452229299363	0.52547770700637	1	0.47452229299363	0.52547770700637	0.5	0.5	0.5	0.5	1	1.25	1	1.25	0.8490445859872605	0.7356687898089184	0.05	Rational	-5	0	-5	0	0
2	4	38	0.95	1.0500000000000005	1.0000000000000004	1.0500000000000005	1.0000000000000004	1	0.52547770700637	0.47452229299363	1	0.52547770700637	0.47452229299363	0.5	0.5	0.5	0.5	1	1.25	1	1.25	0.8984076433121034	0.7117834394904454	0.05	Rational	-5	0	-5	0	0
2	4	39	0.95	1.0000000000000004	1.0500000000000005	1.0000000000000004	1.0500000000000005	1	0.47452229299363	0.52547770700637	1	0.47452229299363	0.52547770700637	0.5	0.5	0.5	0.5	1	1.25	1	1.25	0.8490445859872605	0.7356687898089184	0.05	Rational	-5	0	-5	0	0
2	4	40	0.95	1.0500000000000005	1.0000000000000004	1.0500000000000005	1.0000000000000004	1	0.52547770700637	0.47452229299363	1	0.52547770700637	0.47452229299363	0.5	0.5	0.5	0.5	1	1.25	1	1.25	0.8984076433121034	0.7117834394904454	0.05	Rational	-5	0	-5	0	0
2	4	40	0.95	1.0500000000000005	1.0000000000000004	1.0500000000000005	1.0000000000000004	1	0.52547770700637	0.47452229299363	1	0.52547770700637	0.47452229299363	0.5	0.5	0.5	0.5	1	1.25	1	1.25	0.8984076433121034	0.7117834394904454	0.05	Rational	-5	0	-5	0	522.6821656050953
2	5	1	0.95	0.45	0.45	0.45	0.45	1	0.5	0.5	1	0.5	0.5	0.5	0.5	0.5	0.5	1.35	1.35	1.35	1.35	0	0	0.05	Rational	-5	0	-5	0	0
2	5	2	0.95	0.5	0.5	0.5	0.5	1	0.5	0.5	1	0.5	0.5	0.5	0.5	0.5	0.5	1.1	1.35	1.1	1.35	0.19999999999999998	0.04999999999999999	0.05	Rational	-10	0	-10	0	0
2	5	3	0.95	0.55	0.55	0.55	0.55	1	0.51592356687898	0.48407643312102	1	0.51592356687898	0.48407643312102	0.5	0.5	0.5	0.5	0.95	1.35	0.95	1.35	0.31592356687898	0.09681528662420398	0.05	Rational	-10	0	-10	0	0
2	5	4	0.95	0.6000000000000001	0.6000000000000001	0.6000000000000001	0.6000000000000001	1	0.53184713375796	0.46815286624204	1	0.53184713375796	0.46815286624204	0.5	0.5	0.5	0.5	0.95	1.35	0.95	1.35	0.385031847133756	0.14044585987261202	0.05	Rational	-10	0	-10	0	0
2	5	5	0.95	0.6500000000000001	0.6500000000000001	0.6500000000000001	0.6500000000000001	1	0.54777070063694	0.45222929936306	1	0.54777070063694	0.45222929936306	0.5	0.5	0.5	0.5	0.95	1.35	0.95	1.35	0.45732484076432806	0.18089171974522406	0.05	Rational	-10	0	-10	0	0
2	5	6	0.95	0.7000000000000002	0.7000000000000002	0.7000000000000002	0.7000000000000002	1	0.56369426751592	0.43630573248408	1	0.56369426751592	0.43630573248408	0.5	0.5	0.5	0.5	0.95	1.35	0.95	1.35	0.5328025477706961	0.21815286624204008	0.05	Rational	-10	0	-10	0	0
2	5	7	0.95	0.7500000000000002	0.7500000000000002	0.7500000000000002	0.7500000000000002	1	0.5796178343949	0.4203821656051	1	0.5796178343949	0.4203821656051	0.5	0.5	0.5	0.5	0.95	1.35	0.95	1.35	0.6114649681528601	0.25222929936306016	0.05	Rational	-10	0	-10	0	0
2	5	8	0.95	0.8000000000000003	0.8000000000000003	0.8000000000000003	0.8000000000000003	1	0.59554140127389	0.40445859872611	1	0.59554140127389	0.40445859872611	0.5	0.5	0.5	0.5	0.95	1.35	0.95	1.35	0.6933121019108353	0.2831210191082772	0.05	Rational	-10	0	-10	0	0
2	5	9	0.95	0.8500000000000003	0.8500000000000003	0.8500000000000003	0.8500000000000003	1	0.61146496815287	0.38853503184713	1	0.61146496815287	0.38853503184713	0.5	0.5	0.5	0.5	0.95	1.35	0.95	1.35	0.7783439490445923	0.3108280254777042	0.05	Rational	-10	0	-10	0	0
2	5	10	0.95	0.9000000000000004	0.9000000000000004	0.9000000000000004	0.9000000000000004	1	0.62738853503185	0.37261146496815	1	0.62738853503185	0.37261146496815	0.5	0.5	0.5	0.5	0.95	1.35	0.95	1.35	0.8665605095541453	0.33535031847133523	0.05	Rational	-10	0	-10	0	0
2	5	11	0.95	0.9500000000000004	0.8500000000000003	0.9500000000000004	0.8500000000000003	1	0.64331210191083	0.35668789808917	1	0.64331210191083	0.35668789808917	0.5	0.5	0.5	0.5	0.95	1.35	0.95	1.35	0.9579617834394945	0.35668789808917023	0.05	Rational	-10	0	-10	0	0
2	5	12	0.95	1.0000000000000004	0.9000000000000004	1.0000000000000004	0.9000000000000004	1	0.60509554140127	0.39490445859873	1	0.60509554140127	0.39490445859873	0.5	0.5	0.5	0.5	0.95	1.35	0.95	1.35	0.9496815286624134	0.35541401273885725	0.05	Rational	-10	0	-10	0	0
2	5	13	0.95	1.0500000000000005	0.8500000000000003	1.0500000000000005	0.8500000000000003	1	0.62101910828025	0.37898089171975	1	0.62101910828025	0.37898089171975	0.5	0.5	0.5	0.5	0.95	1.35	0.95	1.35	1.0420382165605004	0.3789808917197503	0.05	Rational	-10	0	-10	0	0
2	5	14	0.95	1.1000000000000005	0.9000000000000004	1.1000000000000005	0.9000000000000004	1	0.5828025477707	0.4171974522293	1	0.5828025477707	0.4171974522293	0.5	0.5	0.5	0.5	0.95	1.35	0.95	1.35	1.0238853503184706	0.37547770700637023	0.05	Rational	-10	0	-10	0	0
2	5	15	0.95	1.1500000000000006	0.9500000000000004	1.1500000000000006	0.9500000000000004	1	0.59872611464968	0.40127388535032	1	0.59872611464968	0.40127388535032	0.5	0.5	0.5	0.5	0.95	1.35	0.95	1.35	1.1171974522292967	0.40127388535032027	0.05	Rational	-10	0	-10	0	0
2	5	16	0.95	1.1000000000000005	0.9000000000000004	1.1000000000000005	0.9000000000000004	1	0.61464968152866	0.38535031847134	1	0.61464968152866	0.38535031847134	0.5	0.5	0.5	0.5	0.95	1.35	0.95	1.35	1.2136942675159186	0.4238853503184743	0.05	Rational	-10	0	-10	0	0
2	5	17	0.95	1.1500000000000006	0.8500000000000003	1.1500000000000006	0.8500000000000003	1	0.63057324840764	0.36942675159236	1	0.63057324840764	0.36942675159236	0.5	0.5	0.5	0.5	0.95	1.35	0.95	1.35	1.1872611464968086	0.3694267515923602	0.05	Rational	-10	0	-10	0	0
2	5	18	0.95	1.1500000000000006	0.9000000000000004	1.1500000000000006	0.9000000000000004	1	0.59554140127389	0.40445859872611	1	0.59554140127389	0.40445859872611	0.5	0.5	0.5	0.5	0.95	1.35	0.95	1.35	1.1697452229299476	0.3640127388534992	0.05	Rational	-10	0	-10	0	0
2	5	19	0.95	1.2000000000000006	0.8500000000000003	1.2000000000000006	0.8500000000000003	1	0.63694267515924	0.36305732484076	1	0.63694267515924	0.36305732484076	0.5	0.5	0.5	0.5	0.95	1.35	0.95	1.35	1.2649681528662526	0.3630573248407602	0.05	Rational	-10	0	-10	0	0
2	5	20	0.95	1.2000000000000006	0.9000000000000004	1.2000000000000006	0.9000000000000004	1	0.60191082802548	0.39808917197452	1	0.60191082802548	0.39808917197452	0.5	0.5	0.5	0.5	0.95	1.35	0.95	1.35	1.2445859872611529	0.3582802547770682	0.05	Rational	-10	0	-10	0	0
2	5	21	0.95	1.2500000000000007	0.8500000000000003	1.2500000000000007	0.8500000000000003	1	0.64331210191083	0.35668789808917	1	0.64331210191083	0.35668789808917	0.5	0.5	0.5	0.5	0.95	1.35	0.95	1.35	1.3439490445859927	0.35668789808917023	0.05	Rational	-10	0	-10	0	0
2	5	22	0.95	1.2000000000000006	0.9000000000000004	1.2000000000000006	0.9000000000000004	1	0.60509554140127	0.39490445859873	1	0.60509554140127	0.39490445859873	0.5	0.5	0.5	0.5	0.95	1.35	0.95	1.35	1.3127388535031759	0.35541401273885725	0.05	Rational	-10	0	-10	0	0
2	5	23	0.95	1.2500000000000007	0.8500000000000003	1.2500000000000007	0.8500000000000003	1	0.67515923566879	0.32484076433121	1	0.67515923566879	0.32484076433121	0.5	0.5	0.5	0.5	0.95	1.35	0.95	1.35	1.4203821656050968	0.32484076433121023	0.05	Rational	-10	0	-10	0	0
2	5	24	0.95	1.2000000000000006	0.9000000000000004	1.2000000000000006	0.9000000000000004	1	0.63694267515924	0.36305732484076	1	0.63694267515924	0.36305732484076	0.5	0.5	0.5	0.5	0.95	1.35	0.95	1.35	1.3923566878981009	0.32675159235668416	0.05	Rational	-10	0	-10	0	0
2	5	25	0.95	1.2500000000000007	0.8500000000000003	1.2500000000000007	0.8500000000000003	1	0.70700636942675	0.29299363057325	1	0.70700636942675	0.29299363057325	0.5	0.5	0.5	0.5	0.95	1.35	0.95	1.35	1.4968152866242008	0.29299363057325023	0.05	Rational	-10	0	-10	0	0
2	5	26	0.95	1.2000000000000006	0.8000000000000003	1.2000000000000006	0.8000000000000003	1	0.6687898089172	0.3312101910828	1	0.6687898089172	0.3312101910828	0.5	0.5	0.5	0.5	0.95	1.35	0.95	1.35	1.471974522293001	0.2980891719745202	0.05	Rational	-10	0	-10	0	0
2	5	27	0.95	1.2500000000000007	0.7500000000000002	1.2500000000000007	0.7500000000000002	1	0.68471337579618	0.31528662420382	1	0.68471337579618	0.31528662420382	0.5	0.5	0.5	0.5	0.95	1.35	0.95	1.35	1.4433121019108328	0.25222929936305616	0.05	Rational	-10	0	-10	0	0
2	5	28	0.95	1.2500000000000007	0.8000000000000003	1.2500000000000007	0.8000000000000003	1	0.64968152866242	0.35031847133758	1	0.64968152866242	0.35031847133758	0.5	0.5	0.5	0.5	0.95	1.35	0.95	1.35	1.4242038216560509	0.24522292993630612	0.05	Rational	-10	0	-10	0	0
2	5	29	0.95	1.3000000000000007	0.7500000000000002	1.3000000000000007	0.7500000000000002	1	0.69108280254777	0.30891719745223	1	0.69108280254777	0.30891719745223	0.5	0.5	0.5	0.5	0.95	1.35	0.95	1.35	1.527707006369426	0.24713375796178416	0.05	Rational	-10	0	-10	0	0
2	5	30	0.95	1.3000000000000007	0.8000000000000003	1.3000000000000007	0.8000000000000003	1	0.65605095541401	0.34394904458599	1	0.65605095541401	0.34394904458599	0.5	0.5	0.5	0.5	0.95	1.35	0.95	1.35	1.505732484076427	0.24076433121019314	0.05	Rational	-10	0	-10	0	0
2	5	31	0.95	1.3500000000000008	0.7500000000000002	1.3500000000000008	0.7500000000000002	1	0.69745222929936	0.30254777070064	1	0.69745222929936	0.30254777070064	0.5	0.5	0.5	0.5	0.95	1.35	0.95	1.35	1.613375796178337	0.24203821656051214	0.05	Rational	-10	0	-10	0	0
2	5	32	0.95	1.3000000000000007	0.8000000000000003	1.3000000000000007	0.8000000000000003	1	0.65923566878981	0.34076433121019	1	0.65923566878981	0.34076433121019	0.5	0.5	0.5	0.5	0.95	1.35	0.95	1.35	1.579936305732488	0.23853503184713315	0.05	Rational	-10	0	-10	0	0
2	5	33	0.95	1.3500000000000008	0.7500000000000002	1.3500000000000008	0.7500000000000002	1	0.72929936305732	0.27070063694268	1	0.72929936305732	0.27070063694268	0.5	0.5	0.5	0.5	0.95	1.35	0.95	1.35	1.6961783439490332	0.21656050955414413	0.05	Rational	-10	0	-10	0	0
2	5	34	0.95	1.3000000000000007	0.8000000000000003	1.3000000000000007	0.8000000000000003	1	0.69108280254777	0.30891719745223	1	0.69108280254777	0.30891719745223	0.5	0.5	0.5	0.5	0.95	1.35	0.95	1.35	1.66592356687898	0.21624203821656113	0.05	Rational	-10	0	-10	0	0
2	5	35	0.95	1.3500000000000008	0.7500000000000002	1.3500000000000008	0.7500000000000002	1	0.76114649681529	0.23885350318471	1	0.76114649681529	0.23885350318471	0.5	0.5	0.5	0.5	0.95	1.35	0.95	1.35	1.7789808917197552	0.1910828025477681	0.05	Rational	-10	0	-10	0	0
2	5	36	0.95	1.3000000000000007	0.7000000000000002	1.3000000000000007	0.7000000000000002	1	0.72292993630573	0.27707006369427	1	0.72292993630573	0.27707006369427	0.5	0.5	0.5	0.5	0.95	1.35	0.95	1.35	1.751910828025472	0.1939490445859891	0.05	Rational	-10	0	-10	0	0
2	5	37	0.95	1.3500000000000008	0.6500000000000001	1.3500000000000008	0.6500000000000001	1	0.73885350318471	0.26114649681529	1	0.73885350318471	0.26114649681529	0.5	0.5	0.5	0.5	0.95	1.35	0.95	1.35	1.721019108280247	0.15668789808917408	0.05	Rational	-10	0	-10	0	0
2	5	38	0.95	1.3500000000000008	0.7000000000000002	1.3500000000000008	0.7000000000000002	1	0.70382165605096	0.29617834394904	1	0.70382165605096	0.29617834394904	0.5	0.5	0.5	0.5	0.95	1.35	0.95	1.35	1.7003184713375932	0.14808917197452007	0.05	Rational	-10	0	-10	0	0
2	5	39	0.95	1.4000000000000008	0.6500000000000001	1.4000000000000008	0.6500000000000001	1	0.74522292993631	0.25477707006369	1	0.74522292993631	0.25477707006369	0.5	0.5	0.5	0.5	0.95	1.35	0.95	1.35	1.8121019108280383	0.15286624203821408	0.05	Rational	-10	0	-10	0	0
2	5	40	0.95	1.4000000000000008	0.7000000000000002	1.4000000000000008	0.7000000000000002	1	0.71019108280255	0.28980891719745	1	0.71019108280255	0.28980891719745	0.5	0.5	0.5	0.5	0.95	1.35	0.95	1.35	1.7885350318471414	0.14490445859872506	0.05	Rational	-10	0	-10	0	0
2	5	40	0.95	1.4000000000000008	0.7000000000000002	1.4000000000000008	0.7000000000000002	1	0.71019108280255	0.28980891719745	1	0.71019108280255	0.28980891719745	0.5	0.5	0.5	0.5	0.95	1.35	0.95	1.35	1.7885350318471414	0.14490445859872506	0.05	Rational	-10	0	-10	0	480.70286624203663
2	6	1	0.95	0.55	0.55	0.55	0.55	1	0.5	0.5	1	0.5	0.5	0.5	0.5	0.5	0.5	1.45	1.45	1.45	1.45	0	0	0.05	Rational	-5	0	-5	0	0
2	6	2	0.95	0.6000000000000001	0.6000000000000001	0.6000000000000001	0.6000000000000001	1	0.5	0.5	1	0.5	0.5	0.5	0.5	0.5	0.5	1.2	1.45	1.2	1.45	0.20000000000000004	0.050000000000000044	0.05	Rational	-10	0	-10	0	0
2	6	3	0.95	0.6500000000000001	0.6500000000000001	0.6500000000000001	0.6500000000000001	1	0.51592356687898	0.48407643312102	1	0.51592356687898	0.48407643312102	0.5	0.5	0.5	0.5	0.95	1.45	0.95	1.45	0.41910828025477603	0.09681528662420409	0.05	Rational	-10	0	-10	0	0
2	6	4	0.95	0.7000000000000002	0.7000000000000002	0.7000000000000002	0.7000000000000002	1	0.53184713375796	0.46815286624204	1	0.53184713375796	0.46815286624204	0.5	0.5	0.5	0.5	0.95	1.45	0.95	1.45	0.4914012738853481	0.14044585987261213	0.05	Rational	-10	0	-10	0	0
2	6	5	0.95	0.7500000000000002	0.7500000000000002	0.7500000000000002	0.7500000000000002	1	0.54777070063694	0.45222929936306	1	0.54777070063694	0.45222929936306	0.5	0.5	0.5	0.5	0.95	1.45	0.95	1.45	0.5668789808917163	0.18089171974522417	0.05	Rational	-10	0	-10	0	0
2	6	6	0.95	0.8000000000000003	0.8000000000000003	0.8000000000000003	0.8000000000000003	1	0.56369426751592	0.43630573248408	1	0.56369426751592	0.43630573248408	0.5	0.5	0.5	0.5	0.95	1.45	0.95	1.45	0.6455414012738803	0.2181528662420402	0.05	Rational	-10	0	-10	0	0
2	6	7	0.95	0.8500000000000003	0.8500000000000003	0.8500000000000003	0.8500000000000003	1	0.5796178343949	0.4203821656051	1	0.5796178343949	0.4203821656051	0.5	0.5	0.5	0.5	0.95	1.45	0.95	1.45	0.7273885350318403	0.2522292993630602	0.05	Rational	-10	0	-10	0	0
2	6	8	0.95	0.9000000000000004	0.9000000000000004	0.9000000000000004	0.9000000000000004	1	0.59554140127389	0.40445859872611	1	0.59554140127389	0.40445859872611	0.5	0.5	0.5	0.5	0.95	1.45	0.95	1.45	0.8124203821656133	0.28312101910827725	0.05	Rational	-10	0	-10	0	0
2	6	9	0.95	0.9500000000000004	0.9500000000000004	0.9500000000000004	0.9500000000000004	1	0.61146496815287	0.38853503184713	1	0.61146496815287	0.38853503184713	0.5	0.5	0.5	0.5	0.95	1.45	0.95	1.45	0.9006369426751664	0.3108280254777043	0.05	Rational	-10	0	-10	0	0
2	6	10	0.95	1.0000000000000004	1.0000000000000004	1.0000000000000004	1.0000000000000004	1	0.62738853503185	0.37261146496815	1	0.62738853503185	0.37261146496815	0.5	0.5	0.5	0.5	0.95	1.45	0.95	1.45	0.9920382165605155	0.3353503184713353	0.05	Rational	-10	0	-10	0	0
2	6	11	0.95	1.0500000000000005	0.9500000000000004	1.0500000000000005	0.9500000000000004	1	0.64331210191083	0.35668789808917	1	0.64331210191083	0.35668789808917	0.5	0.5	0.5	0.5	0.95	1.45	0.95	1.45	1.0866242038216607	0.35668789808917034	0.05	Rational	-10	0	-10	0	0
2	6	12	0.95	1.1000000000000005	1.0000000000000004	1.1000000000000005	1.0000000000000004	1	0.60509554140127	0.39490445859873	1	0.60509554140127	0.39490445859873	0.5	0.5	0.5	0.5	0.95	1.45	0.95	1.45	1.0707006369426675	0.3554140127388573	0.05	Rational	-10	0	-10	0	0
2	6	13	0.95	1.1500000000000006	0.9500000000000004	1.1500000000000006	0.9500000000000004	1	0.62101910828025	0.37898089171975	1	0.62101910828025	0.37898089171975	0.5	0.5	0.5	0.5	0.95	1.45	0.95	1.45	1.1662420382165506	0.37898089171975036	0.05	Rational	-10	0	-10	0	0
2	6	14	0.95	1.1000000000000005	1.0000000000000004	1.1000000000000005	1.0000000000000004	1	0.5828025477707	0.4171974522293	1	0.5828025477707	0.4171974522293	0.5	0.5	0.5	0.5	0.95	1.45	0.95	1.45	1.1404458598726106	0.37547770700637034	0.05	Rational	-10	0	-10	0	0
2	6	15	0.95	1.1500000000000006	0.9500000000000004	1.1500000000000006	0.9500000000000004	1	0.65286624203822	0.34713375796178	1	0.65286624203822	0.34713375796178	0.5	0.5	0.5	0.5	0.95	1.45	0.95	1.45	1.2363057324840847	0.3471337579617803	0.05	Rational	-10	0	-10	0	0
2	6	16	0.95	1.1000000000000005	1.0000000000000004	1.1000000000000005	1.0000000000000004	1	0.61464968152866	0.38535031847134	1	0.61464968152866	0.38535031847134	0.5	0.5	0.5	0.5	0.95	1.45	0.95	1.45	1.2136942675159186	0.3468152866242063	0.05	Rational	-10	0	-10	0	0
2	6	17	0.95	1.1500000000000006	0.9500000000000004	1.1500000000000006	0.9500000000000004	1	0.68471337579618	0.31528662420382	1	0.68471337579618	0.31528662420382	0.5	0.5	0.5	0.5	0.95	1.45	0.95	1.45	1.3063694267515966	0.31528662420382025	0.05	Rational	-10	0	-10	0	0
2	6	18	0.95	1.2000000000000006	1.0000000000000004	1.2000000000000006	1.0000000000000004	1	0.64649681528662	0.35350318471338	1	0.64649681528662	0.35350318471338	0.5	0.5	0.5	0.5	0.95	1.45	0.95	1.45	1.2869426751592268	0.31815286624204225	0.05	Rational	-10	0	-10	0	0
2	6	19	0.95	1.2500000000000007	0.9500000000000004	1.2500000000000007	0.9500000000000004	1	0.66242038216561	0.33757961783439	1	0.66242038216561	0.33757961783439	0.5	0.5	0.5	0.5	0.95	1.45	0.95	1.45	1.389808917197465	0.3375796178343903	0.05	Rational	-10	0	-10	0	0
2	6	20	0.95	1.2500000000000007	1.0000000000000004	1.2500000000000007	1.0000000000000004	1	0.62738853503185	0.37261146496815	1	0.62738853503185	0.37261146496815	0.5	0.5	0.5	0.5	0.95	1.45	0.95	1.45	1.3684713375796258	0.3353503184713353	0.05	Rational	-10	0	-10	0	0
2	6	21	0.95	1.3000000000000007	0.9500000000000004	1.3000000000000007	0.9500000000000004	1	0.6687898089172	0.3312101910828	1	0.6687898089172	0.3312101910828	0.5	0.5	0.5	0.5	0.95	1.45	0.95	1.45	1.471974522293001	0.33121019108280025	0.05	Rational	-10	0	-10	0	0
2	6	22	0.95	1.2500000000000007	1.0000000000000004	1.2500000000000007	1.0000000000000004	1	0.63375796178344	0.36624203821656	1	0.63375796178344	0.36624203821656	0.5	0.5	0.5	0.5	0.95	1.45	0.95	1.45	1.447770700636945	0.3296178343949043	0.05	Rational	-10	0	-10	0	0
2	6	23	0.95	1.3000000000000007	0.9500000000000004	1.3000000000000007	0.9500000000000004	1	0.70063694267516	0.29936305732484	1	0.70063694267516	0.29936305732484	0.5	0.5	0.5	0.5	0.95	1.45	0.95	1.45	1.5515923566879009	0.29936305732484025	0.05	Rational	-10	0	-10	0	0
2	6	24	0.95	1.3000000000000007	0.9000000000000004	1.3000000000000007	0.9000000000000004	1	0.6656050955414	0.3343949044586	1	0.6656050955414	0.3343949044586	0.5	0.5	0.5	0.5	0.95	1.45	0.95	1.45	1.530573248407641	0.30095541401274023	0.05	Rational	-10	0	-10	0	0
2	6	25	0.95	1.2500000000000007	0.9500000000000004	1.2500000000000007	0.9500000000000004	1	0.65286624203822	0.34713375796178	1	0.65286624203822	0.34713375796178	0.5	0.5	0.5	0.5	0.95	1.45	0.95	1.45	1.4974522292993728	0.27770700636942425	0.05	Rational	-10	0	-10	0	0
2	6	26	0.95	1.3000000000000007	0.9000000000000004	1.3000000000000007	0.9000000000000004	1	0.72292993630573	0.27707006369427	1	0.72292993630573	0.27707006369427	0.5	0.5	0.5	0.5	0.95	1.45	0.95	1.45	1.607324840764326	0.24936305732484323	0.05	Rational	-10	0	-10	0	0
2	6	27	0.95	1.2500000000000007	0.8500000000000003	1.2500000000000007	0.8500000000000003	1	0.68471337579618	0.31528662420382	1	0.68471337579618	0.31528662420382	0.5	0.5	0.5	0.5	0.95	1.45	0.95	1.45	1.580254777070069	0.2522292993630562	0.05	Rational	-10	0	-10	0	0
2	6	28	0.95	1.3000000000000007	0.9000000000000004	1.3000000000000007	0.9000000000000004	1	0.70063694267516	0.29936305732484	1	0.70063694267516	0.29936305732484	0.5	0.5	0.5	0.5	0.95	1.45	0.95	1.45	1.5515923566879009	0.20955414012738818	0.05	Rational	-10	0	-10	0	0
2	6	29	0.95	1.3500000000000008	0.8500000000000003	1.3500000000000008	0.8500000000000003	1	0.71656050955414	0.28343949044586	1	0.71656050955414	0.28343949044586	0.5	0.5	0.5	0.5	0.95	1.45	0.95	1.45	1.663057324840765	0.22675159235668818	0.05	Rational	-10	0	-10	0	0
2	6	30	0.95	1.3500000000000008	0.9000000000000004	1.3500000000000008	0.9000000000000004	1	0.68152866242038	0.31847133757962	1	0.68152866242038	0.31847133757962	0.5	0.5	0.5	0.5	0.95	1.45	0.95	1.45	1.6401273885350272	0.22292993630573418	0.05	Rational	-10	0	-10	0	0
2	6	31	0.95	1.4000000000000008	0.8500000000000003	1.4000000000000008	0.8500000000000003	1	0.72292993630573	0.27707006369427	1	0.72292993630573	0.27707006369427	0.5	0.5	0.5	0.5	0.95	1.45	0.95	1.45	1.751910828025472	0.2216560509554162	0.05	Rational	-10	0	-10	0	0
2	6	32	0.95	1.3500000000000008	0.9000000000000004	1.3500000000000008	0.9000000000000004	1	0.68789808917197	0.31210191082803	1	0.68789808917197	0.31210191082803	0.5	0.5	0.5	0.5	0.95	1.45	0.95	1.45	1.7261146496815172	0.2184713375796212	0.05	Rational	-10	0	-10	0	0
2	6	33	0.95	1.4000000000000008	0.8500000000000003	1.4000000000000008	0.8500000000000003	1	0.75477707006369	0.24522292993631	1	0.75477707006369	0.24522292993631	0.5	0.5	0.5	0.5	0.95	1.45	0.95	1.45	1.8378980891719643	0.19617834394904818	0.05	Rational	-10	0	-10	0	0
2	6	34	0.95	1.4000000000000008	0.8000000000000003	1.4000000000000008	0.8000000000000003	1	0.71974522292994	0.28025477707006	1	0.71974522292994	0.28025477707006	0.5	0.5	0.5	0.5	0.95	1.45	0.95	1.45	1.8152866242038332	0.19617834394904218	0.05	Rational	-10	0	-10	0	0
2	6	35	0.95	1.3500000000000008	0.8500000000000003	1.3500000000000008	0.8500000000000003	1	0.70700636942675	0.29299363057325	1	0.70700636942675	0.29299363057325	0.5	0.5	0.5	0.5	0.95	1.45	0.95	1.45	1.7796178343949012	0.17579617834395017	0.05	Rational	-10	0	-10	0	0
2	6	36	0.95	1.4000000000000008	0.8000000000000003	1.4000000000000008	0.8000000000000003	1	0.77707006369427	0.22292993630573	1	0.77707006369427	0.22292993630573	0.5	0.5	0.5	0.5	0.95	1.45	0.95	1.45	1.89808917197453	0.15605095541401112	0.05	Rational	-10	0	-10	0	0
2	6	37	0.95	1.3500000000000008	0.7500000000000002	1.3500000000000008	0.7500000000000002	1	0.73885350318471	0.26114649681529	1	0.73885350318471	0.26114649681529	0.5	0.5	0.5	0.5	0.95	1.45	0.95	1.45	1.868789808917189	0.15668789808917413	0.05	Rational	-10	0	-10	0	0
2	6	38	0.95	1.4000000000000008	0.7000000000000002	1.4000000000000008	0.7000000000000002	1	0.75477707006369	0.24522292993631	1	0.75477707006369	0.24522292993631	0.5	0.5	0.5	0.5	0.95	1.45	0.95	1.45	1.8378980891719643	0.12261146496815511	0.05	Rational	-10	0	-10	0	0
2	6	39	0.95	1.4000000000000008	0.7500000000000002	1.4000000000000008	0.7500000000000002	1	0.71974522292994	0.28025477707006	1	0.71974522292994	0.28025477707006	0.5	0.5	0.5	0.5	0.95	1.45	0.95	1.45	1.8152866242038332	0.1121019108280241	0.05	Rational	-10	0	-10	0	0
2	6	40	0.95	1.4500000000000008	0.7000000000000002	1.4500000000000008	0.7000000000000002	1	0.76114649681529	0.23885350318471	1	0.76114649681529	0.23885350318471	0.5	0.5	0.5	0.5	0.95	1.45	0.95	1.45	1.9312101910828134	0.11942675159235511	0.05	Rational	-10	0	-10	0	0
2	6	40	0.95	1.4500000000000008	0.7000000000000002	1.4500000000000008	0.7000000000000002	1	0.76114649681529	0.23885350318471	1	0.76114649681529	0.23885350318471	0.5	0.5	0.5	0.5	0.95	1.45	0.95	1.45	1.9312101910828134	0.11942675159235511	0.05	Rational	-10	0	-10	0	472.3850318471323
2	7	1	0.95	0.65	0.65	0.65	0.65	1	0.5	0.5	1	0.5	0.5	0.5	0.5	0.5	0.5	1.5499999999999998	1.5499999999999998	1.5499999999999998	1.5499999999999998	0	0	0.05	Rational	-5	0	-5	0	0
2	7	2	0.95	0.7000000000000001	0.7000000000000001	0.7000000000000001	0.7000000000000001	1	0.5	0.5	1	0.5	0.5	0.5	0.5	0.5	0.5	1.2999999999999998	1.5499999999999998	1.2999999999999998	1.5499999999999998	0.20000000000000004	0.050000000000000044	0.05	Rational	-10	0	-10	0	0
2	7	3	0.95	0.7500000000000001	0.7500000000000001	0.7500000000000001	0.7500000000000001	1	0.51592356687898	0.48407643312102	1	0.51592356687898	0.48407643312102	0.5	0.5	0.5	0.5	1.0499999999999998	1.5499999999999998	1.0499999999999998	1.5499999999999998	0.41910828025477603	0.09681528662420409	0.05	Rational	-15	0	-15	0	0
2	7	4	0.95	0.8000000000000002	0.8000000000000002	0.8000000000000002	0.8000000000000002	1	0.54777070063694	0.45222929936306	1	0.54777070063694	0.45222929936306	0.5	0.5	0.5	0.5	0.95	1.5499999999999998	0.95	1.5499999999999998	0.5216560509554102	0.1356687898089181	0.05	Rational	-15	0	-15	0	0
2	7	5	0.95	0.8500000000000002	0.8500000000000002	0.8500000000000002	0.8500000000000002	1	0.5796178343949	0.4203821656051	1	0.5796178343949	0.4203821656051	0.5	0.5	0.5	0.5	0.95	1.5499999999999998	0.95	1.5499999999999998	0.6273885350318402	0.16815286624204015	0.05	Rational	-15	0	-15	0	0
2	7	6	0.95	0.9000000000000002	0.9000000000000002	0.9000000000000002	0.9000000000000002	1	0.61146496815287	0.38853503184713	1	0.61146496815287	0.38853503184713	0.5	0.5	0.5	0.5	0.95	1.5499999999999998	0.95	1.5499999999999998	0.7394904458598792	0.19426751592356517	0.05	Rational	-15	0	-15	0	0
2	7	7	0.95	0.9500000000000003	0.9500000000000003	0.9500000000000003	0.9500000000000003	1	0.64331210191083	0.35668789808917	1	0.64331210191083	0.35668789808917	0.5	0.5	0.5	0.5	0.95	1.5499999999999998	0.95	1.5499999999999998	0.8579617834394944	0.2140127388535022	0.05	Rational	-15	0	-15	0	0
2	7	8	0.95	1.0000000000000002	1.0000000000000002	1.0000000000000002	1.0000000000000002	1	0.67515923566879	0.32484076433121	1	0.67515923566879	0.32484076433121	0.5	0.5	0.5	0.5	0.95	1.5499999999999998	0.95	1.5499999999999998	0.9828025477707014	0.2273885350318472	0.05	Rational	-15	0	-15	0	0
2	7	9	0.95	1.0500000000000003	0.9500000000000002	1.0500000000000003	0.9500000000000002	1	0.70700636942675	0.29299363057325	1	0.70700636942675	0.29299363057325	0.5	0.5	0.5	0.5	0.95	1.5499999999999998	0.95	1.5499999999999998	1.1140127388535002	0.23439490445860015	0.05	Rational	-15	0	-15	0	0
2	7	10	0.95	1.1000000000000003	0.9000000000000001	1.1000000000000003	0.9000000000000001	1	0.68471337579618	0.31528662420382	1	0.68471337579618	0.31528662420382	0.5	0.5	0.5	0.5	0.95	1.5499999999999998	0.95	1.5499999999999998	1.1378980891719783	0.2207006369426741	0.05	Rational	-15	0	-15	0	0
2	7	11	0.95	1.1500000000000004	0.9500000000000002	1.1500000000000004	0.9500000000000002	1	0.66242038216561	0.33757961783439	1	0.66242038216561	0.33757961783439	0.5	0.5	0.5	0.5	0.95	1.5499999999999998	0.95	1.5499999999999998	1.1573248407643424	0.2025477707006341	0.05	Rational	-15	0	-15	0	0
2	7	12	0.95	1.2000000000000004	1.0000000000000002	1.2000000000000004	1.0000000000000002	1	0.69426751592357	0.30573248407643	1	0.69426751592357	0.30573248407643	0.5	0.5	0.5	0.5	0.95	1.5499999999999998	0.95	1.5499999999999998	1.2968152866242115	0.2140127388535011	0.05	Rational	-15	0	-15	0	0
2	7	13	0.95	1.2500000000000004	0.9500000000000002	1.2500000000000004	0.9500000000000002	1	0.72611464968153	0.27388535031847	1	0.72611464968153	0.27388535031847	0.5	0.5	0.5	0.5	0.95	1.5499999999999998	0.95	1.5499999999999998	1.4426751592356726	0.21910828025477613	0.05	Rational	-15	0	-15	0	0
2	7	14	0.95	1.3000000000000005	0.9000000000000001	1.3000000000000005	0.9000000000000001	1	0.70700636942675	0.29299363057325	1	0.70700636942675	0.29299363057325	0.5	0.5	0.5	0.5	0.95	1.5499999999999998	0.95	1.5499999999999998	1.4675159235668755	0.20509554140127512	0.05	Rational	-15	0	-15	0	0
2	7	15	0.95	1.2500000000000004	0.9500000000000002	1.2500000000000004	0.9500000000000002	1	0.68471337579618	0.31528662420382	1	0.68471337579618	0.31528662420382	0.5	0.5	0.5	0.5	0.95	1.5499999999999998	0.95	1.5499999999999998	1.4802547770700685	0.1891719745222921	0.05	Rational	-15	0	-15	0	0
2	7	16	0.95	1.3000000000000005	0.9000000000000001	1.3000000000000005	0.9000000000000001	1	0.77070063694268	0.22929936305732	1	0.77070063694268	0.22929936305732	0.5	0.5	0.5	0.5	0.95	1.5499999999999998	0.95	1.5499999999999998	1.6267515923567006	0.16050955414012408	0.05	Rational	-15	0	-15	0	0
2	7	17	0.95	1.3500000000000005	0.8500000000000001	1.3500000000000005	0.8500000000000001	1	0.7484076433121	0.2515923566879	1	0.7484076433121	0.2515923566879	0.5	0.5	0.5	0.5	0.95	1.5499999999999998	0.95	1.5499999999999998	1.6458598726114606	0.15095541401274007	0.05	Rational	-15	0	-15	0	0
2	7	18	0.95	1.4000000000000006	0.9000000000000001	1.4000000000000006	0.9000000000000001	1	0.72929936305732	0.27070063694268	1	0.72929936305732	0.27070063694268	0.5	0.5	0.5	0.5	0.95	1.5499999999999998	0.95	1.5499999999999998	1.6691082802547648	0.13535031847134005	0.05	Rational	-15	0	-15	0	0
2	7	19	0.95	1.4500000000000006	0.8500000000000001	1.4500000000000006	0.8500000000000001	1	0.76114649681529	0.23885350318471	1	0.76114649681529	0.23885350318471	0.5	0.5	0.5	0.5	0.95	1.5499999999999998	0.95	1.5499999999999998	1.831210191082813	0.14331210191082608	0.05	Rational	-15	0	-15	0	0
2	7	20	0.95	1.4000000000000006	0.9000000000000001	1.4000000000000006	0.9000000000000001	1	0.73885350318471	0.26114649681529	1	0.73885350318471	0.26114649681529	0.5	0.5	0.5	0.5	0.95	1.5499999999999998	0.95	1.5499999999999998	1.8426751592356598	0.13057324840764506	0.05	Rational	-15	0	-15	0	0
2	7	21	0.95	1.4500000000000006	0.8500000000000001	1.4500000000000006	0.8500000000000001	1	0.82484076433121	0.17515923566879	1	0.82484076433121	0.17515923566879	0.5	0.5	0.5	0.5	0.95	1.5499999999999998	0.95	1.5499999999999998	2.0095541401273893	0.10509554140127406	0.05	Rational	-15	0	-15	0	0
2	7	22	0.95	1.5000000000000007	0.8	1.5000000000000007	0.8	1	0.80254777070064	0.19745222929936	1	0.80254777070064	0.19745222929936	0.5	0.5	0.5	0.5	0.95	1.5499999999999998	0.95	1.5499999999999998	2.0273885350318572	0.09872611464968004	0.05	Rational	-15	0	-15	0	0
2	7	23	0.95	1.5000000000000007	0.75	1.5000000000000007	0.75	1	0.78343949044586	0.21656050955414	1	0.78343949044586	0.21656050955414	0.5	0.5	0.5	0.5	0.95	1.5499999999999998	0.95	1.5499999999999998	2.0503184713375813	0.08662420382165603	0.05	Rational	-15	0	-15	0	0
2	7	24	0.95	1.5000000000000007	0.8	1.5000000000000007	0.8	1	0.78980891719745	0.21019108280255	1	0.78980891719745	0.21019108280255	0.5	0.5	0.5	0.5	0.95	1.5499999999999998	0.95	1.5499999999999998	2.069426751592351	0.06305732484076501	0.05	Rational	-15	0	-15	0	0
2	7	25	0.95	1.5500000000000007	0.8500000000000001	1.5500000000000007	0.8500000000000001	1	0.84713375796178	0.15286624203822	1	0.84713375796178	0.15286624203822	0.5	0.5	0.5	0.5	0.95	1.5499999999999998	0.95	1.5499999999999998	2.2414012738853413	0.06114649681528802	0.05	Rational	-15	0	-15	0	0
2	7	26	0.95	1.6000000000000008	0.8500000000000001	1.6000000000000008	0.8500000000000001	1	0.89490445859873	0.10509554140127	1	0.89490445859873	0.10509554140127	0.5	0.5	0.5	0.5	0.95	1.5499999999999998	0.95	1.5499999999999998	2.4742038216560647	0.05254777070063502	0.05	Rational	-15	0	-15	0	0
2	7	27	0.95	1.6000000000000008	0.8	1.6000000000000008	0.8	1	0.9171974522293	0.0828025477707	1	0.9171974522293	0.0828025477707	0.5	0.5	0.5	0.5	0.95	1.5499999999999998	0.95	1.5499999999999998	2.635031847133762	0.04140127388535002	0.05	Rational	-15	0	-15	0	0
2	7	28	0.95	1.6500000000000008	0.75	1.6500000000000008	0.75	1	0.93630573248408	0.06369426751592	1	0.93630573248408	0.06369426751592	0.5	0.5	0.5	0.5	0.95	1.5499999999999998	0.95	1.5499999999999998	2.6961783439490574	0.02547770700636801	0.05	Rational	-15	0	-15	0	0
2	7	29	0.95	1.7000000000000008	0.7	1.7000000000000008	0.7	1	0.93312101910828	0.06687898089172	1	0.93312101910828	0.06687898089172	0.5	0.5	0.5	0.5	0.95	1.5499999999999998	0.95	1.5499999999999998	2.779299363057326	0.020063694267516002	0.05	Rational	-15	0	-15	0	0
2	7	30	0.95	1.6500000000000008	0.75	1.6500000000000008	0.75	1	0	1	1	0	1	0.5	0.5	0.5	0.5	0.95	1.5499999999999998	0.95	1.5499999999999998	-0.3	0.19999999999999996	0.05	Rational	-15	0	-15	0	0
2	7	31	0.95	1.7000000000000008	0.7	1.7000000000000008	0.7	1	0.9968152866242	0.0031847133758	1	0.9968152866242	0.0031847133758	0.5	0.5	0.5	0.5	0.95	1.5499999999999998	0.95	1.5499999999999998	2.989490445859862	9.554140127400002E-4	0.05	Rational	-15	0	-15	0	0
2	7	32	0.95	1.6500000000000008	0.75	1.6500000000000008	0.75	1	0	1	1	0	1	0.5	0.5	0.5	0.5	0.95	1.5499999999999998	0.95	1.5499999999999998	-0.3	0.19999999999999996	0.05	Rational	-15	0	-15	0	0
2	7	33	0.95	1.7000000000000008	0.7	1.7000000000000008	0.7	1	1	0	1	1	0	0.5	0.5	0.5	0.5	0.95	1.5499999999999998	0.95	1.5499999999999998	3.0000000000000018	0	0.05	Rational	-15	0	-15	0	0
2	7	34	0.95	1.6500000000000008	0.75	1.6500000000000008	0.75	1	0	1	1	0	1	0.5	0.5	0.5	0.5	0.95	1.5499999999999998	0.95	1.5499999999999998	-0.3	0.19999999999999996	0.05	Rational	-15	0	-15	0	0
2	7	35	0.95	1.7000000000000008	0.7	1.7000000000000008	0.7	1	1	0	1	1	0	0.5	0.5	0.5	0.5	0.95	1.5499999999999998	0.95	1.5499999999999998	3.0000000000000018	0	0.05	Rational	-15	0	-15	0	0
2	7	36	0.95	1.6500000000000008	0.75	1.6500000000000008	0.75	1	0	1	1	0	1	0.5	0.5	0.5	0.5	0.95	1.5499999999999998	0.95	1.5499999999999998	-0.3	0.19999999999999996	0.05	Rational	-15	0	-15	0	0
2	7	37	0.95	1.7000000000000008	0.7	1.7000000000000008	0.7	1	1	0	1	1	0	0.5	0.5	0.5	0.5	0.95	1.5499999999999998	0.95	1.5499999999999998	3.0000000000000018	0	0.05	Rational	-15	0	-15	0	0
2	7	38	0.95	1.6500000000000008	0.75	1.6500000000000008	0.75	1	0	1	1	0	1	0.5	0.5	0.5	0.5	0.95	1.5499999999999998	0.95	1.5499999999999998	-0.3	0.19999999999999996	0.05	Rational	-15	0	-15	0	0
2	7	39	0.95	1.7000000000000008	0.7	1.7000000000000008	0.7	1	1	0	1	1	0	0.5	0.5	0.5	0.5	0.95	1.5499999999999998	0.95	1.5499999999999998	3.0000000000000018	0	0.05	Rational	-15	0	-15	0	0
2	7	40	0.95	1.6500000000000008	0.75	1.6500000000000008	0.75	1	0	1	1	0	1	0.5	0.5	0.5	0.5	0.95	1.5499999999999998	0.95	1.5499999999999998	-0.3	0.19999999999999996	0.05	Rational	-15	0	-15	0	0
2	7	40	0.95	1.6500000000000008	0.75	1.6500000000000008	0.75	1	0	1	1	0	1	0.5	0.5	0.5	0.5	0.95	1.5499999999999998	0.95	1.5499999999999998	-0.3	0.19999999999999996	0.05	Rational	-15	0	-15	0	400.3499999999982
2	8	1	0.95	0.75	0.75	0.75	0.75	1	0.5	0.5	1	0.5	0.5	0.5	0.5	0.5	0.5	1.65	1.65	1.65	1.65	0	0	0.05	Rational	-5	0	-5	0	0
2	8	2	0.95	0.8	0.8	0.8	0.8	1	0.5	0.5	1	0.5	0.5	0.5	0.5	0.5	0.5	1.4	1.65	1.4	1.65	0.20000000000000004	0.050000000000000044	0.05	Rational	-10	0	-10	0	0
2	8	3	0.95	0.8500000000000001	0.8500000000000001	0.8500000000000001	0.8500000000000001	1	0.51592356687898	0.48407643312102	1	0.51592356687898	0.48407643312102	0.5	0.5	0.5	0.5	1.15	1.65	1.15	1.65	0.41910828025477603	0.09681528662420409	0.05	Rational	-15	0	-15	0	0
2	8	4	0.95	0.9000000000000001	0.9000000000000001	0.9000000000000001	0.9000000000000001	1	0.54777070063694	0.45222929936306	1	0.54777070063694	0.45222929936306	0.5	0.5	0.5	0.5	0.95	1.65	0.95	1.65	0.6312101910827981	0.1356687898089181	0.05	Rational	-15	0	-15	0	0
2	8	5	0.95	0.9500000000000002	0.9500000000000002	0.9500000000000002	0.9500000000000002	1	0.5796178343949	0.4203821656051	1	0.5796178343949	0.4203821656051	0.5	0.5	0.5	0.5	0.95	1.65	0.95	1.65	0.7433121019108202	0.16815286624204015	0.05	Rational	-15	0	-15	0	0
2	8	6	0.95	1.0000000000000002	1.0000000000000002	1.0000000000000002	1.0000000000000002	1	0.61146496815287	0.38853503184713	1	0.61146496815287	0.38853503184713	0.5	0.5	0.5	0.5	0.95	1.65	0.95	1.65	0.8617834394904531	0.19426751592356517	0.05	Rational	-15	0	-15	0	0
2	8	7	0.95	1.0500000000000003	1.0500000000000003	1.0500000000000003	1.0500000000000003	1	0.64331210191083	0.35668789808917	1	0.64331210191083	0.35668789808917	0.5	0.5	0.5	0.5	0.95	1.65	0.95	1.65	0.9866242038216602	0.2140127388535022	0.05	Rational	-15	0	-15	0	0
2	8	8	0.95	1.1000000000000003	1.1000000000000003	1.1000000000000003	1.1000000000000003	1	0.67515923566879	0.32484076433121	1	0.67515923566879	0.32484076433121	0.5	0.5	0.5	0.5	0.95	1.65	0.95	1.65	1.1178343949044593	0.2273885350318472	0.05	Rational	-15	0	-15	0	0
2	8	9	0.95	1.1500000000000004	1.0500000000000003	1.1500000000000004	1.0500000000000003	1	0.70700636942675	0.29299363057325	1	0.70700636942675	0.29299363057325	0.5	0.5	0.5	0.5	0.95	1.65	0.95	1.65	1.2554140127388504	0.23439490445860023	0.05	Rational	-15	0	-15	0	0
2	8	10	0.95	1.2000000000000004	1.0000000000000002	1.2000000000000004	1.0000000000000002	1	0.68471337579618	0.31528662420382	1	0.68471337579618	0.31528662420382	0.5	0.5	0.5	0.5	0.95	1.65	0.95	1.65	1.2748407643312143	0.22070063694267417	0.05	Rational	-15	0	-15	0	0
2	8	11	0.95	1.2500000000000004	1.0500000000000003	1.2500000000000004	1.0500000000000003	1	0.66242038216561	0.33757961783439	1	0.66242038216561	0.33757961783439	0.5	0.5	0.5	0.5	0.95	1.65	0.95	1.65	1.2898089171974647	0.20254777070063418	0.05	Rational	-15	0	-15	0	0
2	8	12	0.95	1.3000000000000005	1.1000000000000003	1.3000000000000005	1.1000000000000003	1	0.69426751592357	0.30573248407643	1	0.69426751592357	0.30573248407643	0.5	0.5	0.5	0.5	0.95	1.65	0.95	1.65	1.4356687898089258	0.2140127388535012	0.05	Rational	-15	0	-15	0	0
2	8	13	0.95	1.3500000000000005	1.0500000000000003	1.3500000000000005	1.0500000000000003	1	0.72611464968153	0.27388535031847	1	0.72611464968153	0.27388535031847	0.5	0.5	0.5	0.5	0.95	1.65	0.95	1.65	1.5878980891719787	0.2191082802547762	0.05	Rational	-15	0	-15	0	0
2	8	14	0.95	1.3500000000000005	1.0000000000000002	1.3500000000000005	1.0000000000000002	1	0.70700636942675	0.29299363057325	1	0.70700636942675	0.29299363057325	0.5	0.5	0.5	0.5	0.95	1.65	0.95	1.65	1.6089171974522256	0.2050955414012752	0.05	Rational	-15	0	-15	0	0
2	8	15	0.95	1.3500000000000005	1.0500000000000003	1.3500000000000005	1.0500000000000003	1	0.71337579617834	0.28662420382166	1	0.71337579617834	0.28662420382166	0.5	0.5	0.5	0.5	0.95	1.65	0.95	1.65	1.6261146496815189	0.17197452229299615	0.05	Rational	-15	0	-15	0	0
2	8	16	0.95	1.4000000000000006	1.0000000000000002	1.4000000000000006	1.0000000000000002	1	0.77070063694268	0.22929936305732	1	0.77070063694268	0.22929936305732	0.5	0.5	0.5	0.5	0.95	1.65	0.95	1.65	1.7808917197452365	0.16050955414012413	0.05	Rational	-15	0	-15	0	0
2	8	17	0.95	1.3500000000000005	0.9500000000000002	1.3500000000000005	0.9500000000000002	1	0.7484076433121	0.2515923566879	1	0.7484076433121	0.2515923566879	0.5	0.5	0.5	0.5	0.95	1.65	0.95	1.65	1.7955414012738806	0.15095541401274012	0.05	Rational	-15	0	-15	0	0
2	8	18	0.95	1.4000000000000006	0.9000000000000001	1.4000000000000006	0.9000000000000001	1	0.78025477707006	0.21974522292994	1	0.78025477707006	0.21974522292994	0.5	0.5	0.5	0.5	0.95	1.65	0.95	1.65	1.8066878980891625	0.1098726114649701	0.05	Rational	-15	0	-15	0	0
2	8	19	0.95	1.4500000000000006	0.9500000000000002	1.4500000000000006	0.9500000000000002	1	0.76114649681529	0.23885350318471	1	0.76114649681529	0.23885350318471	0.5	0.5	0.5	0.5	0.95	1.65	0.95	1.65	1.831210191082813	0.09554140127388408	0.05	Rational	-15	0	-15	0	0
2	8	20	0.95	1.5000000000000007	0.9000000000000001	1.5000000000000007	0.9000000000000001	1	0.79299363057325	0.20700636942675	1	0.79299363057325	0.20700636942675	0.5	0.5	0.5	0.5	0.95	1.65	0.95	1.65	1.9996815286624259	0.1035031847133751	0.05	Rational	-15	0	-15	0	0
2	8	21	0.95	1.4500000000000006	0.9500000000000002	1.4500000000000006	0.9500000000000002	1	0.77070063694268	0.22929936305732	1	0.77070063694268	0.22929936305732	0.5	0.5	0.5	0.5	0.95	1.65	0.95	1.65	2.0121019108280414	0.09171974522292807	0.05	Rational	-15	0	-15	0	0
2	8	22	0.95	1.5000000000000007	0.9500000000000002	1.5000000000000007	0.9500000000000002	1	0.85668789808917	0.14331210191083	1	0.85668789808917	0.14331210191083	0.5	0.5	0.5	0.5	0.95	1.65	0.95	1.65	2.1843949044585944	0.07165605095541507	0.05	Rational	-15	0	-15	0	0
2	8	23	0.95	1.5000000000000007	0.9500000000000002	1.5000000000000007	0.9500000000000002	1	0.87898089171975	0.12101910828025	1	0.87898089171975	0.12101910828025	0.5	0.5	0.5	0.5	0.95	1.65	0.95	1.65	2.3369426751592512	0.06050955414012506	0.05	Rational	-15	0	-15	0	0
2	8	24	0.95	1.5500000000000007	0.9000000000000001	1.5500000000000007	0.9000000000000001	1	0.92675159235669	0.07324840764331	1	0.92675159235669	0.07324840764331	0.5	0.5	0.5	0.5	0.95	1.65	0.95	1.65	2.4802547770700714	0.03662420382165504	0.05	Rational	-15	0	-15	0	0
2	8	25	0.95	1.6000000000000008	0.9000000000000001	1.6000000000000008	0.9000000000000001	1	0.9203821656051	0.0796178343949	1	0.9203821656051	0.0796178343949	0.5	0.5	0.5	0.5	0.95	1.65	0.95	1.65	2.5531847133758117	0.03184713375796003	0.05	Rational	-15	0	-15	0	0
2	8	26	0.95	1.6500000000000008	0.8500000000000001	1.6500000000000008	0.8500000000000001	1	0.94267515923567	0.05732484076433	1	0.94267515923567	0.05732484076433	0.5	0.5	0.5	0.5	0.95	1.65	0.95	1.65	2.716560509554146	0.022929936305732018	0.05	Rational	-15	0	-15	0	0
2	8	27	0.95	1.7000000000000008	0.8500000000000001	1.7000000000000008	0.8500000000000001	1	0.93630573248408	0.06369426751592	1	0.93630573248408	0.06369426751592	0.5	0.5	0.5	0.5	0.95	1.65	0.95	1.65	2.789808917197466	0.019108280254776018	0.05	Rational	-15	0	-15	0	0
2	8	28	0.95	1.7500000000000009	0.8	1.7500000000000009	0.8	1	0.95859872611465	0.04140127388535	1	0.95859872611465	0.04140127388535	0.5	0.5	0.5	0.5	0.95	1.65	0.95	1.65	2.959235668789812	0.01242038216560501	0.05	Rational	-15	0	-15	0	0
2	8	29	0.95	1.7500000000000009	0.75	1.7500000000000009	0.75	1	0.95541401273885	0.04458598726115	1	0.95541401273885	0.04458598726115	0.5	0.5	0.5	0.5	0.95	1.65	0.95	1.65	3.0439490445859767	0.008917197452230007	0.05	Rational	-15	0	-15	0	0
2	8	30	0.95	1.7000000000000008	0.8	1.7000000000000008	0.8	1	0	1	1	0	1	0.5	0.5	0.5	0.5	0.95	1.65	0.95	1.65	-0.3	0.10000000000000009	0.05	Rational	-15	0	-15	0	0
2	8	31	0.95	1.7500000000000009	0.75	1.7500000000000009	0.75	1	1	0	1	1	0	0.5	0.5	0.5	0.5	0.95	1.65	0.95	1.65	3.100000000000002	0	0.05	Rational	-15	0	-15	0	0
2	8	32	0.95	1.7000000000000008	0.8	1.7000000000000008	0.8	1	0	1	1	0	1	0.5	0.5	0.5	0.5	0.95	1.65	0.95	1.65	-0.3	0.10000000000000009	0.05	Rational	-15	0	-15	0	0
2	8	33	0.95	1.7500000000000009	0.75	1.7500000000000009	0.75	1	1	0	1	1	0	0.5	0.5	0.5	0.5	0.95	1.65	0.95	1.65	3.100000000000002	0	0.05	Rational	-15	0	-15	0	0
2	8	34	0.95	1.7000000000000008	0.8	1.7000000000000008	0.8	1	0	1	1	0	1	0.5	0.5	0.5	0.5	0.95	1.65	0.95	1.65	-0.3	0.10000000000000009	0.05	Rational	-15	0	-15	0	0
2	8	35	0.95	1.7500000000000009	0.75	1.7500000000000009	0.75	1	1	0	1	1	0	0.5	0.5	0.5	0.5	0.95	1.65	0.95	1.65	3.100000000000002	0	0.05	Rational	-15	0	-15	0	0
2	8	36	0.95	1.7000000000000008	0.8	1.7000000000000008	0.8	1	0	1	1	0	1	0.5	0.5	0.5	0.5	0.95	1.65	0.95	1.65	-0.3	0.10000000000000009	0.05	Rational	-15	0	-15	0	0
2	8	37	0.95	1.7500000000000009	0.75	1.7500000000000009	0.75	1	1	0	1	1	0	0.5	0.5	0.5	0.5	0.95	1.65	0.95	1.65	3.100000000000002	0	0.05	Rational	-15	0	-15	0	0
2	8	38	0.95	1.7000000000000008	0.8	1.7000000000000008	0.8	1	0	1	1	0	1	0.5	0.5	0.5	0.5	0.95	1.65	0.95	1.65	-0.3	0.10000000000000009	0.05	Rational	-15	0	-15	0	0
2	8	39	0.95	1.7500000000000009	0.75	1.7500000000000009	0.75	1	1	0	1	1	0	0.5	0.5	0.5	0.5	0.95	1.65	0.95	1.65	3.100000000000002	0	0.05	Rational	-15	0	-15	0	0
2	8	40	0.95	1.7000000000000008	0.8	1.7000000000000008	0.8	1	0	1	1	0	1	0.5	0.5	0.5	0.5	0.95	1.65	0.95	1.65	-0.3	0.10000000000000009	0.05	Rational	-15	0	-15	0	0
2	8	40	0.95	1.7000000000000008	0.8	1.7000000000000008	0.8	1	0	1	1	0	1	0.5	0.5	0.5	0.5	0.95	1.65	0.95	1.65	-0.3	0.10000000000000009	0.05	Rational	-15	0	-15	0	384.65000000000157
2	9	1	0.95	0.85	0.85	0.85	0.85	1	0.5	0.5	1	0.5	0.5	0.5	0.5	0.5	0.5	1.75	1.75	1.75	1.75	0	0	0.05	Rational	-5	0	-5	0	0
2	9	2	0.95	0.9	0.9	0.9	0.9	1	0.5	0.5	1	0.5	0.5	0.5	0.5	0.5	0.5	1.5	1.75	1.5	1.75	0.20000000000000004	0.050000000000000044	0.05	Rational	-10	0	-10	0	0
2	9	3	0.95	0.9500000000000001	0.9500000000000001	0.9500000000000001	0.9500000000000001	1	0.51592356687898	0.48407643312102	1	0.51592356687898	0.48407643312102	0.5	0.5	0.5	0.5	1.25	1.75	1.25	1.75	0.41910828025477603	0.09681528662420409	0.05	Rational	-15	0	-15	0	0
2	9	4	0.95	1	1	1	1	1	0.54777070063694	0.45222929936306	1	0.54777070063694	0.45222929936306	0.5	0.5	0.5	0.5	0.9999999999999999	1.75	0.9999999999999999	1.75	0.6859872611464921	0.1356687898089181	0.05	Rational	-15	0	-15	0	0
2	9	5	0.95	1.05	1.05	1.05	1.05	1	0.5796178343949	0.4203821656051	1	0.5796178343949	0.4203821656051	0.5	0.5	0.5	0.5	0.9999999999999999	1.75	0.9999999999999999	1.75	0.8012738853503101	0.16815286624204007	0.05	Rational	-15	0	-15	0	0
2	9	6	0.95	1.1	1.1	1.1	1.1	1	0.61146496815287	0.38853503184713	1	0.61146496815287	0.38853503184713	0.5	0.5	0.5	0.5	0.9999999999999999	1.75	0.9999999999999999	1.75	0.9229299363057399	0.1942675159235651	0.05	Rational	-15	0	-15	0	0
2	9	7	0.95	1.1500000000000001	1.1500000000000001	1.1500000000000001	1.1500000000000001	1	0.64331210191083	0.35668789808917	1	0.64331210191083	0.35668789808917	0.5	0.5	0.5	0.5	0.9999999999999999	1.75	0.9999999999999999	1.75	1.0509554140127433	0.2140127388535021	0.05	Rational	-15	0	-15	0	0
2	9	8	0.95	1.2000000000000002	1.2000000000000002	1.2000000000000002	1.2000000000000002	1	0.67515923566879	0.32484076433121	1	0.67515923566879	0.32484076433121	0.5	0.5	0.5	0.5	0.9999999999999999	1.75	0.9999999999999999	1.75	1.185350318471338	0.22738853503184714	0.05	Rational	-15	0	-15	0	0
2	9	9	0.95	1.2500000000000002	1.1500000000000001	1.2500000000000002	1.1500000000000001	1	0.70700636942675	0.29299363057325	1	0.70700636942675	0.29299363057325	0.5	0.5	0.5	0.5	0.9999999999999999	1.75	0.9999999999999999	1.75	1.3261146496815255	0.23439490445860015	0.05	Rational	-15	0	-15	0	0
2	9	10	0.95	1.3000000000000003	1.1	1.3000000000000003	1.1	1	0.68471337579618	0.31528662420382	1	0.68471337579618	0.31528662420382	0.5	0.5	0.5	0.5	0.9999999999999999	1.75	0.9999999999999999	1.75	1.343312101910832	0.2207006369426741	0.05	Rational	-15	0	-15	0	0
2	9	11	0.95	1.2500000000000002	1.1500000000000001	1.2500000000000002	1.1500000000000001	1	0.66242038216561	0.33757961783439	1	0.66242038216561	0.33757961783439	0.5	0.5	0.5	0.5	0.9999999999999999	1.75	0.9999999999999999	1.75	1.3560509554140256	0.2025477707006341	0.05	Rational	-15	0	-15	0	0
2	9	12	0.95	1.3000000000000003	1.1	1.3000000000000003	1.1	1	0.7484076433121	0.2515923566879	1	0.7484076433121	0.2515923566879	0.5	0.5	0.5	0.5	0.9999999999999999	1.75	0.9999999999999999	1.75	1.4961783439490401	0.1761146496815301	0.05	Rational	-15	0	-15	0	0
2	9	13	0.95	1.3500000000000003	1.05	1.3500000000000003	1.05	1	0.72611464968153	0.27388535031847	1	0.72611464968153	0.27388535031847	0.5	0.5	0.5	0.5	0.9999999999999999	1.75	0.9999999999999999	1.75	1.5152866242038256	0.16433121019108207	0.05	Rational	-15	0	-15	0	0
2	9	14	0.95	1.4000000000000004	1	1.4000000000000004	1	1	0.73885350318471	0.26114649681529	1	0.73885350318471	0.26114649681529	0.5	0.5	0.5	0.5	0.9999999999999999	1.75	0.9999999999999999	1.75	1.6210191082802463	0.13057324840764506	0.05	Rational	-15	0	-15	0	0
2	9	15	0.95	1.3500000000000003	1.05	1.3500000000000003	1.05	1	0.71656050955414	0.28343949044586	1	0.71656050955414	0.28343949044586	0.5	0.5	0.5	0.5	0.9999999999999999	1.75	0.9999999999999999	1.75	1.6347133757961787	0.11337579617834403	0.05	Rational	-15	0	-15	0	0
2	9	16	0.95	1.4000000000000004	1	1.4000000000000004	1	1	0.80254777070064	0.19745222929936	1	0.80254777070064	0.19745222929936	0.5	0.5	0.5	0.5	0.9999999999999999	1.75	0.9999999999999999	1.75	1.7866242038216644	0.09872611464968004	0.05	Rational	-15	0	-15	0	0
2	9	17	0.95	1.4500000000000004	0.95	1.4500000000000004	0.95	1	0.78025477707006	0.21974522292994	1	0.78025477707006	0.21974522292994	0.5	0.5	0.5	0.5	0.9999999999999999	1.75	0.9999999999999999	1.75	1.8066878980891625	0.08789808917197603	0.05	Rational	-20	0	-20	0	0
2	9	18	0.95	1.5000000000000004	1	1.5000000000000004	1	1	0.77707006369427	0.22292993630573	1	0.77707006369427	0.22292993630573	0.5	0.5	0.5	0.5	0.95	1.75	0.95	1.75	1.8535031847133836	0.06687898089171901	0.05	Rational	-20	0	-20	0	0
2	9	19	0.95	1.5500000000000005	1.05	1.5500000000000005	1.05	1	0.82484076433121	0.17515923566879	1	0.82484076433121	0.17515923566879	0.5	0.5	0.5	0.5	0.95	1.75	0.95	1.75	2.0745222929936307	0.07006369426751602	0.05	Rational	-20	0	-20	0	0
2	9	20	0.95	1.6000000000000005	1.05	1.6000000000000005	1.05	1	0.88853503184713	0.11146496815287	1	0.88853503184713	0.11146496815287	0.5	0.5	0.5	0.5	0.95	1.75	0.95	1.75	2.354458598726104	0.05573248407643503	0.05	Rational	-20	0	-20	0	0
2	9	21	0.95	1.6000000000000005	1	1.6000000000000005	1	1	0.92675159235669	0.07324840764331	1	0.92675159235669	0.07324840764331	0.5	0.5	0.5	0.5	0.95	1.75	0.95	1.75	2.565605095541409	0.036624203821655016	0.05	Rational	-20	0	-20	0	0
2	9	22	0.95	1.6500000000000006	0.95	1.6500000000000006	0.95	1	0.96178343949045	0.03821656050955	1	0.96178343949045	0.03821656050955	0.5	0.5	0.5	0.5	0.95	1.75	0.95	1.75	2.6777070063694413	0.015286624203820006	0.05	Rational	-20	0	-20	0	0
2	9	23	0.95	1.7000000000000006	0.8999999999999999	1.7000000000000006	0.8999999999999999	1	0.97452229299363	0.02547770700637	1	0.97452229299363	0.02547770700637	0.5	0.5	0.5	0.5	0.95	1.75	0.95	1.75	2.8159235668789804	0.0076433121019110015	0.05	Rational	-20	0	-20	0	0
2	9	24	0.95	1.7500000000000007	0.8499999999999999	1.7500000000000007	0.8499999999999999	1	0.98407643312102	0.01592356687898	1	0.98407643312102	0.01592356687898	0.5	0.5	0.5	0.5	0.95	1.75	0.95	1.75	2.9458598726114693	0.0031847133757959994	0.05	Rational	-20	0	-20	0	0
2	9	25	0.95	1.8000000000000007	0.7999999999999998	1.8000000000000007	0.7999999999999998	1	0.9968152866242	0.0031847133758	1	0.9968152866242	0.0031847133758	0.5	0.5	0.5	0.5	0.95	1.75	0.95	1.75	3.0888535031847018	3.1847133757999957E-4	0.05	Rational	-20	0	-20	0	0
2	9	26	0.95	1.7500000000000007	0.8499999999999999	1.7500000000000007	0.8499999999999999	1	0	1	1	0	1	0.5	0.5	0.5	0.5	0.95	1.75	0.95	1.75	-0.4	-2.220446049250313E-16	0.05	Rational	-20	0	-20	0	0
2	9	27	0.95	1.8000000000000007	0.7999999999999998	1.8000000000000007	0.7999999999999998	1	1	0	1	1	0	0.5	0.5	0.5	0.5	0.95	1.75	0.95	1.75	3.1000000000000014	0	0.05	Rational	-20	0	-20	0	0
2	9	28	0.95	1.7500000000000007	0.8499999999999999	1.7500000000000007	0.8499999999999999	1	0	1	1	0	1	0.5	0.5	0.5	0.5	0.95	1.75	0.95	1.75	-0.4	-2.220446049250313E-16	0.05	Rational	-20	0	-20	0	0
2	9	29	0.95	1.8000000000000007	0.7999999999999998	1.8000000000000007	0.7999999999999998	1	1	0	1	1	0	0.5	0.5	0.5	0.5	0.95	1.75	0.95	1.75	3.1000000000000014	0	0.05	Rational	-20	0	-20	0	0
2	9	30	0.95	1.7500000000000007	0.8499999999999999	1.7500000000000007	0.8499999999999999	1	0	1	1	0	1	0.5	0.5	0.5	0.5	0.95	1.75	0.95	1.75	-0.4	-2.220446049250313E-16	0.05	Rational	-20	0	-20	0	0
2	9	31	0.95	1.8000000000000007	0.7999999999999998	1.8000000000000007	0.7999999999999998	1	1	0	1	1	0	0.5	0.5	0.5	0.5	0.95	1.75	0.95	1.75	3.1000000000000014	0	0.05	Rational	-20	0	-20	0	0
2	9	32	0.95	1.7500000000000007	0.8499999999999999	1.7500000000000007	0.8499999999999999	1	0	1	1	0	1	0.5	0.5	0.5	0.5	0.95	1.75	0.95	1.75	-0.4	-2.220446049250313E-16	0.05	Rational	-20	0	-20	0	0
2	9	33	0.95	1.8000000000000007	0.7999999999999998	1.8000000000000007	0.7999999999999998	1	1	0	1	1	0	0.5	0.5	0.5	0.5	0.95	1.75	0.95	1.75	3.1000000000000014	0	0.05	Rational	-20	0	-20	0	0
2	9	34	0.95	1.7500000000000007	0.8499999999999999	1.7500000000000007	0.8499999999999999	1	0	1	1	0	1	0.5	0.5	0.5	0.5	0.95	1.75	0.95	1.75	-0.4	-2.220446049250313E-16	0.05	Rational	-20	0	-20	0	0
2	9	35	0.95	1.8000000000000007	0.7999999999999998	1.8000000000000007	0.7999999999999998	1	1	0	1	1	0	0.5	0.5	0.5	0.5	0.95	1.75	0.95	1.75	3.1000000000000014	0	0.05	Rational	-20	0	-20	0	0
2	9	36	0.95	1.7500000000000007	0.8499999999999999	1.7500000000000007	0.8499999999999999	1	0	1	1	0	1	0.5	0.5	0.5	0.5	0.95	1.75	0.95	1.75	-0.4	-2.220446049250313E-16	0.05	Rational	-20	0	-20	0	0
2	9	37	0.95	1.8000000000000007	0.7999999999999998	1.8000000000000007	0.7999999999999998	1	1	0	1	1	0	0.5	0.5	0.5	0.5	0.95	1.75	0.95	1.75	3.1000000000000014	0	0.05	Rational	-20	0	-20	0	0
2	9	38	0.95	1.7500000000000007	0.8499999999999999	1.7500000000000007	0.8499999999999999	1	0	1	1	0	1	0.5	0.5	0.5	0.5	0.95	1.75	0.95	1.75	-0.4	-2.220446049250313E-16	0.05	Rational	-20	0	-20	0	0
2	9	39	0.95	1.8000000000000007	0.7999999999999998	1.8000000000000007	0.7999999999999998	1	1	0	1	1	0	0.5	0.5	0.5	0.5	0.95	1.75	0.95	1.75	3.1000000000000014	0	0.05	Rational	-20	0	-20	0	0
2	9	40	0.95	1.7500000000000007	0.8499999999999999	1.7500000000000007	0.8499999999999999	1	0	1	1	0	1	0.5	0.5	0.5	0.5	0.95	1.75	0.95	1.75	-0.4	-2.220446049250313E-16	0.05	Rational	-20	0	-20	0	0
2	9	40	0.95	1.7500000000000007	0.8499999999999999	1.7500000000000007	0.8499999999999999	1	0	1	1	0	1	0.5	0.5	0.5	0.5	0.95	1.75	0.95	1.75	-0.4	-2.220446049250313E-16	0.05	Rational	-20	0	-20	0	368.9500000000021
2	10	1	0.95	0.95	0.95	0.95	0.95	1	0.5	0.5	1	0.5	0.5	0.5	0.5	0.5	0.5	1.8499999999999999	1.8499999999999999	1.8499999999999999	1.8499999999999999	0	0	0.05	Rational	-5	0	-5	0	0
2	10	2	0.95	1	1	1	1	1	0.5	0.5	1	0.5	0.5	0.5	0.5	0.5	0.5	1.5999999999999999	1.8499999999999999	1.5999999999999999	1.8499999999999999	0.20000000000000004	0.050000000000000044	0.05	Rational	-10	0	-10	0	0
2	10	3	0.95	1.05	1.05	1.05	1.05	1	0.51592356687898	0.48407643312102	1	0.51592356687898	0.48407643312102	0.5	0.5	0.5	0.5	1.3499999999999999	1.8499999999999999	1.3499999999999999	1.8499999999999999	0.41910828025477603	0.09681528662420409	0.05	Rational	-15	0	-15	0	0
2	10	4	0.95	1.1	1.1	1.1	1.1	1	0.54777070063694	0.45222929936306	1	0.54777070063694	0.45222929936306	0.5	0.5	0.5	0.5	1.0999999999999999	1.8499999999999999	1.0999999999999999	1.8499999999999999	0.6859872611464921	0.1356687898089181	0.05	Rational	-20	0	-20	0	0
2	10	5	0.95	1.1	1.1500000000000001	1.1	1.1500000000000001	1	0.59554140127389	0.40445859872611	1	0.59554140127389	0.40445859872611	0.5	0.5	0.5	0.5	0.95	1.8499999999999999	0.95	1.8499999999999999	0.910191082802558	0.16178343949044416	0.05	Rational	-20	0	-20	0	0
2	10	6	0.95	1.1500000000000001	1.2000000000000002	1.1500000000000001	1.2000000000000002	1	0.6687898089172	0.3312101910828	1	0.6687898089172	0.3312101910828	0.5	0.5	0.5	0.5	0.95	1.8499999999999999	0.95	1.8499999999999999	1.0713375796178402	0.16560509554140013	0.05	Rational	-20	0	-20	0	0
2	10	7	0.95	1.2000000000000002	1.1500000000000001	1.2000000000000002	1.1500000000000001	1	0.71656050955414	0.28343949044586	1	0.71656050955414	0.28343949044586	0.5	0.5	0.5	0.5	0.95	1.8499999999999999	0.95	1.8499999999999999	1.248089171974522	0.17006369426751614	0.05	Rational	-20	0	-20	0	0
2	10	8	0.95	1.2500000000000002	1.2000000000000002	1.2500000000000002	1.2000000000000002	1	0.71019108280255	0.28980891719745	1	0.71019108280255	0.28980891719745	0.5	0.5	0.5	0.5	0.95	1.8499999999999999	0.95	1.8499999999999999	1.3044585987261206	0.14490445859872514	0.05	Rational	-20	0	-20	0	0
2	10	9	0.95	1.3000000000000003	1.1500000000000001	1.3000000000000003	1.1500000000000001	1	0.75796178343949	0.24203821656051	1	0.75796178343949	0.24203821656051	0.5	0.5	0.5	0.5	0.95	1.8499999999999999	0.95	1.8499999999999999	1.4949044585987252	0.14522292993630612	0.05	Rational	-20	0	-20	0	0
2	10	10	0.95	1.3000000000000003	1.1	1.3000000000000003	1.1	1	0.75477707006369	0.24522292993631	1	0.75477707006369	0.24522292993631	0.5	0.5	0.5	0.5	0.95	1.8499999999999999	0.95	1.8499999999999999	1.5624203821655942	0.12261146496815511	0.05	Rational	-20	0	-20	0	0
2	10	11	0.95	1.3500000000000003	1.1500000000000001	1.3500000000000003	1.1500000000000001	1	0.80573248407643	0.19426751592357	1	0.80573248407643	0.19426751592357	0.5	0.5	0.5	0.5	0.95	1.8499999999999999	0.95	1.8499999999999999	1.6949044585987183	0.07770700636942807	0.05	Rational	-20	0	-20	0	0
2	10	12	0.95	1.4000000000000004	1.1500000000000001	1.4000000000000004	1.1500000000000001	1	0.86942675159236	0.13057324840764	1	0.86942675159236	0.13057324840764	0.5	0.5	0.5	0.5	0.95	1.8499999999999999	0.95	1.8499999999999999	1.9474522292993726	0.06528662420382006	0.05	Rational	-20	0	-20	0	0
2	10	13	0.95	1.4500000000000004	1.1	1.4500000000000004	1.1	1	0.90764331210191	0.09235668789809	1	0.90764331210191	0.09235668789809	0.5	0.5	0.5	0.5	0.95	1.8499999999999999	0.95	1.8499999999999999	2.1414012738853487	0.04617834394904504	0.05	Rational	-20	0	-20	0	0
2	10	14	0.95	1.5000000000000004	1.05	1.5000000000000004	1.05	1	0.9203821656051	0.0796178343949	1	0.9203821656051	0.0796178343949	0.5	0.5	0.5	0.5	0.95	1.8499999999999999	0.95	1.8499999999999999	2.2691082802547906	0.03184713375796003	0.05	Rational	-20	0	-20	0	0
2	10	15	0.95	1.5500000000000005	1.05	1.5500000000000005	1.05	1	0.92993630573248	0.07006369426752	1	0.92993630573248	0.07006369426752	0.5	0.5	0.5	0.5	0.95	1.8499999999999999	0.95	1.8499999999999999	2.389808917197441	0.021019108280256018	0.05	Rational	-20	0	-20	0	0
2	10	16	0.95	1.6000000000000005	1	1.6000000000000005	1	1	0.96815286624204	0.03184713375796	1	0.96815286624204	0.03184713375796	0.5	0.5	0.5	0.5	0.95	1.8499999999999999	0.95	1.8499999999999999	2.601273885350325	0.009554140127388009	0.05	Rational	-20	0	-20	0	0
2	10	17	0.95	1.6500000000000006	0.95	1.6500000000000006	0.95	1	0.97770700636943	0.02229299363057	1	0.97770700636943	0.02229299363057	0.5	0.5	0.5	0.5	0.95	1.8499999999999999	0.95	1.8499999999999999	2.728662420382177	0.004458598726114004	0.05	Rational	-20	0	-20	0	0
2	10	18	0.95	1.7000000000000006	0.95	1.7000000000000006	0.95	1	0.99044585987261	0.00955414012739	1	0.99044585987261	0.00955414012739	0.5	0.5	0.5	0.5	0.95	1.8499999999999999	0.95	1.8499999999999999	2.8684713375796145	9.554140127390009E-4	0.05	Rational	-20	0	-20	0	0
2	10	19	0.95	1.7500000000000007	0.95	1.7500000000000007	0.95	1	1	0	1	1	0	0.5	0.5	0.5	0.5	0.95	1.8499999999999999	0.95	1.8499999999999999	3.0000000000000013	0	0.05	Rational	-20	0	-20	0	0
2	10	20	0.95	1.8000000000000007	0.95	1.8000000000000007	0.95	1	1	0	1	1	0	0.5	0.5	0.5	0.5	0.95	1.8499999999999999	0.95	1.8499999999999999	3.1000000000000014	0	0.05	Rational	-20	0	-20	0	0
2	10	21	0.95	1.8500000000000008	0.95	1.8500000000000008	0.95	1	1	0	1	1	0	0.5	0.5	0.5	0.5	0.95	1.8499999999999999	0.95	1.8499999999999999	3.2000000000000015	0	0.05	Rational	-20	0	-20	0	0
2	10	22	0.95	1.9000000000000008	0.8999999999999999	1.9000000000000008	0.8999999999999999	1	1	0	1	1	0	0.5	0.5	0.5	0.5	0.95	1.8499999999999999	0.95	1.8499999999999999	3.3000000000000016	0	0.05	Rational	-20	0	-20	0	0
2	10	23	0.95	1.8500000000000008	0.95	1.8500000000000008	0.95	1	0	1	1	0	1	0.5	0.5	0.5	0.5	0.95	1.8499999999999999	0.95	1.8499999999999999	-0.4	0	0.05	Rational	-20	0	-20	0	0
2	10	24	0.95	1.9000000000000008	0.8999999999999999	1.9000000000000008	0.8999999999999999	1	1	0	1	1	0	0.5	0.5	0.5	0.5	0.95	1.8499999999999999	0.95	1.8499999999999999	3.3000000000000016	0	0.05	Rational	-20	0	-20	0	0
2	10	25	0.95	1.8500000000000008	0.95	1.8500000000000008	0.95	1	0	1	1	0	1	0.5	0.5	0.5	0.5	0.95	1.8499999999999999	0.95	1.8499999999999999	-0.4	0	0.05	Rational	-20	0	-20	0	0
2	10	26	0.95	1.9000000000000008	0.8999999999999999	1.9000000000000008	0.8999999999999999	1	1	0	1	1	0	0.5	0.5	0.5	0.5	0.95	1.8499999999999999	0.95	1.8499999999999999	3.3000000000000016	0	0.05	Rational	-20	0	-20	0	0
2	10	27	0.95	1.8500000000000008	0.95	1.8500000000000008	0.95	1	0	1	1	0	1	0.5	0.5	0.5	0.5	0.95	1.8499999999999999	0.95	1.8499999999999999	-0.4	0	0.05	Rational	-20	0	-20	0	0
2	10	28	0.95	1.9000000000000008	0.8999999999999999	1.9000000000000008	0.8999999999999999	1	1	0	1	1	0	0.5	0.5	0.5	0.5	0.95	1.8499999999999999	0.95	1.8499999999999999	3.3000000000000016	0	0.05	Rational	-20	0	-20	0	0
2	10	29	0.95	1.8500000000000008	0.95	1.8500000000000008	0.95	1	0	1	1	0	1	0.5	0.5	0.5	0.5	0.95	1.8499999999999999	0.95	1.8499999999999999	-0.4	0	0.05	Rational	-20	0	-20	0	0
2	10	30	0.95	1.9000000000000008	0.8999999999999999	1.9000000000000008	0.8999999999999999	1	1	0	1	1	0	0.5	0.5	0.5	0.5	0.95	1.8499999999999999	0.95	1.8499999999999999	3.3000000000000016	0	0.05	Rational	-20	0	-20	0	0
2	10	31	0.95	1.8500000000000008	0.95	1.8500000000000008	0.95	1	0	1	1	0	1	0.5	0.5	0.5	0.5	0.95	1.8499999999999999	0.95	1.8499999999999999	-0.4	0	0.05	Rational	-20	0	-20	0	0
2	10	32	0.95	1.9000000000000008	0.8999999999999999	1.9000000000000008	0.8999999999999999	1	1	0	1	1	0	0.5	0.5	0.5	0.5	0.95	1.8499999999999999	0.95	1.8499999999999999	3.3000000000000016	0	0.05	Rational	-20	0	-20	0	0
2	10	33	0.95	1.8500000000000008	0.95	1.8500000000000008	0.95	1	0	1	1	0	1	0.5	0.5	0.5	0.5	0.95	1.8499999999999999	0.95	1.8499999999999999	-0.4	0	0.05	Rational	-20	0	-20	0	0
2	10	34	0.95	1.9000000000000008	0.8999999999999999	1.9000000000000008	0.8999999999999999	1	1	0	1	1	0	0.5	0.5	0.5	0.5	0.95	1.8499999999999999	0.95	1.8499999999999999	3.3000000000000016	0	0.05	Rational	-20	0	-20	0	0
2	10	35	0.95	1.8500000000000008	0.95	1.8500000000000008	0.95	1	0	1	1	0	1	0.5	0.5	0.5	0.5	0.95	1.8499999999999999	0.95	1.8499999999999999	-0.4	0	0.05	Rational	-20	0	-20	0	0
2	10	36	0.95	1.9000000000000008	0.8999999999999999	1.9000000000000008	0.8999999999999999	1	1	0	1	1	0	0.5	0.5	0.5	0.5	0.95	1.8499999999999999	0.95	1.8499999999999999	3.3000000000000016	0	0.05	Rational	-20	0	-20	0	0
2	10	37	0.95	1.8500000000000008	0.95	1.8500000000000008	0.95	1	0	1	1	0	1	0.5	0.5	0.5	0.5	0.95	1.8499999999999999	0.95	1.8499999999999999	-0.4	0	0.05	Rational	-20	0	-20	0	0
2	10	38	0.95	1.9000000000000008	0.8999999999999999	1.9000000000000008	0.8999999999999999	1	1	0	1	1	0	0.5	0.5	0.5	0.5	0.95	1.8499999999999999	0.95	1.8499999999999999	3.3000000000000016	0	0.05	Rational	-20	0	-20	0	0
2	10	39	0.95	1.8500000000000008	0.95	1.8500000000000008	0.95	1	0	1	1	0	1	0.5	0.5	0.5	0.5	0.95	1.8499999999999999	0.95	1.8499999999999999	-0.4	0	0.05	Rational	-20	0	-20	0	0
2	10	40	0.95	1.9000000000000008	0.8999999999999999	1.9000000000000008	0.8999999999999999	1	1	0	1	1	0	0.5	0.5	0.5	0.5	0.95	1.8499999999999999	0.95	1.8499999999999999	3.3000000000000016	0	0.05	Rational	-20	0	-20	0	0
2	10	40	0.95	1.9000000000000008	0.8999999999999999	1.9000000000000008	0.8999999999999999	1	1	0	1	1	0	0.5	0.5	0.5	0.5	0.95	1.8499999999999999	0.95	1.8499999999999999	3.3000000000000016	0	0.05	Rational	-20	0	-20	0	337.549999999998
3	1	1	0.95	0.05	0.05	0.05	0.05	1	0.5	0.5	1	0.5	0.5	0.5	0.5	0.5	0.5	0.95	0.95	0.95	0.95	0	0	0.05	Rational	0	0	0	0	0
3	1	2	0.95	0.1	0.1	0.1	0.1	1	0.5	0.5	1	0.5	0.5	0.5	0.5	0.5	0.5	0.95	0.95	0.95	0.95	0.05	0.05	0.05	Rational	0	0	0	0	0
3	1	3	0.95	0.15000000000000002	0.15000000000000002	0.15000000000000002	0.15000000000000002	1	0.5	0.5	1	0.5	0.5	0.5	0.5	0.5	0.5	0.95	0.95	0.95	0.95	0.1	0.1	0.05	Rational	0	0	0	0	0
3	1	4	0.95	0.2	0.2	0.2	0.2	1	0.5	0.5	1	0.5	0.5	0.5	0.5	0.5	0.5	0.95	0.95	0.95	0.95	0.15000000000000002	0.15000000000000002	0.05	Rational	0	0	0	0	0
3	1	5	0.95	0.25	0.25	0.25	0.25	1	0.5	0.5	1	0.5	0.5	0.5	0.5	0.5	0.5	0.95	0.95	0.95	0.95	0.2	0.2	0.05	Rational	0	0	0	0	0
3	1	6	0.95	0.3	0.3	0.3	0.3	1	0.5	0.5	1	0.5	0.5	0.5	0.5	0.5	0.5	0.95	0.95	0.95	0.95	0.25	0.25	0.05	Rational	0	0	0	0	0
3	1	7	0.95	0.35	0.35	0.35	0.35	1	0.5	0.5	1	0.5	0.5	0.5	0.5	0.5	0.5	0.95	0.95	0.95	0.95	0.3	0.3	0.05	Rational	0	0	0	0	0
3	1	8	0.95	0.39999999999999997	0.39999999999999997	0.39999999999999997	0.39999999999999997	1	0.5	0.5	1	0.5	0.5	0.5	0.5	0.5	0.5	0.95	0.95	0.95	0.95	0.35	0.35	0.05	Rational	0	0	0	0	0
3	1	9	0.95	0.44999999999999996	0.44999999999999996	0.44999999999999996	0.44999999999999996	1	0.5	0.5	1	0.5	0.5	0.5	0.5	0.5	0.5	0.95	0.95	0.95	0.95	0.39999999999999997	0.39999999999999997	0.05	Rational	0	0	0	0	0
3	1	10	0.95	0.49999999999999994	0.49999999999999994	0.49999999999999994	0.49999999999999994	1	0.5	0.5	1	0.5	0.5	0.5	0.5	0.5	0.5	0.95	0.95	0.95	0.95	0.44999999999999996	0.44999999999999996	0.05	Rational	0	0	0	0	0
3	1	11	0.95	0.5499999999999999	0.5499999999999999	0.5499999999999999	0.5499999999999999	1	0.5	0.5	1	0.5	0.5	0.5	0.5	0.5	0.5	0.95	0.95	0.95	0.95	0.49999999999999994	0.49999999999999994	0.05	Rational	0	0	0	0	0
3	1	12	0.95	0.6	0.6	0.6	0.6	1	0.5	0.5	1	0.5	0.5	0.5	0.5	0.5	0.5	0.95	0.95	0.95	0.95	0.5499999999999999	0.5499999999999999	0.05	Rational	0	0	0	0	0
3	1	13	0.95	0.65	0.65	0.65	0.65	1	0.5	0.5	1	0.5	0.5	0.5	0.5	0.5	0.5	0.95	0.95	0.95	0.95	0.6	0.6	0.05	Rational	0	0	0	0	0
3	1	14	0.95	0.7000000000000001	0.7000000000000001	0.7000000000000001	0.7000000000000001	1	0.5	0.5	1	0.5	0.5	0.5	0.5	0.5	0.5	0.95	0.95	0.95	0.95	0.65	0.65	0.05	Rational	0	0	0	0	0
3	1	15	0.95	0.7500000000000001	0.7500000000000001	0.7500000000000001	0.7500000000000001	1	0.5	0.5	1	0.5	0.5	0.5	0.5	0.5	0.5	0.95	0.95	0.95	0.95	0.7000000000000001	0.7000000000000001	0.05	Rational	0	0	0	0	0
3	1	16	0.95	0.8000000000000002	0.8000000000000002	0.8000000000000002	0.8000000000000002	1	0.5	0.5	1	0.5	0.5	0.5	0.5	0.5	0.5	0.95	0.95	0.95	0.95	0.7500000000000001	0.7500000000000001	0.05	Rational	0	0	0	0	0
3	1	17	0.95	0.8500000000000002	0.8500000000000002	0.8500000000000002	0.8500000000000002	1	0.5	0.5	1	0.5	0.5	0.5	0.5	0.5	0.5	0.95	0.95	0.95	0.95	0.8000000000000002	0.8000000000000002	0.05	Rational	0	0	0	0	0
3	1	18	0.95	0.9000000000000002	0.9000000000000002	0.9000000000000002	0.9000000000000002	1	0.5	0.5	1	0.5	0.5	0.5	0.5	0.5	0.5	0.95	0.95	0.95	0.95	0.8500000000000002	0.8500000000000002	0.05	Rational	0	0	0	0	0
3	1	19	0.95	0.9500000000000003	0.9500000000000003	0.9500000000000003	0.9500000000000003	1	0.5	0.5	1	0.5	0.5	0.5	0.5	0.5	0.5	0.95	0.95	0.95	0.95	0.9000000000000002	0.9000000000000002	0.05	Rational	0	0	0	0	0
3	1	20	0.95	0.9500000000000003	0.9500000000000003	0.9500000000000003	0.9500000000000003	1	0.5	0.5	1	0.5	0.5	0.5	0.5	0.5	0.5	0.95	0.95	0.95	0.95	0.9500000000000003	0.9500000000000003	0.05	Rational	0	0	0	0	0
3	1	21	0.95	0.9500000000000003	0.9500000000000003	0.9500000000000003	0.9500000000000003	1	0.5	0.5	1	0.5	0.5	0.5	0.5	0.5	0.5	0.95	0.95	0.95	0.95	0.9500000000000003	0.9500000000000003	0.05	Rational	0	0	0	0	0
3	1	22	0.95	0.9500000000000003	0.9500000000000003	0.9500000000000003	0.9500000000000003	1	0.5	0.5	1	0.5	0.5	0.5	0.5	0.5	0.5	0.95	0.95	0.95	0.95	0.9500000000000003	0.9500000000000003	0.05	Rational	0	0	0	0	0
3	1	23	0.95	0.9500000000000003	0.9500000000000003	0.9500000000000003	0.9500000000000003	1	0.5	0.5	1	0.5	0.5	0.5	0.5	0.5	0.5	0.95	0.95	0.95	0.95	0.9500000000000003	0.9500000000000003	0.05	Rational	0	0	0	0	0
3	1	24	0.95	0.9500000000000003	0.9500000000000003	0.9500000000000003	0.9500000000000003	1	0.5	0.5	1	0.5	0.5	0.5	0.5	0.5	0.5	0.95	0.95	0.95	0.95	0.9500000000000003	0.9500000000000003	0.05	Rational	0	0	0	0	0
3	1	25	0.95	0.9500000000000003	0.9500000000000003	0.9500000000000003	0.9500000000000003	1	0.5	0.5	1	0.5	0.5	0.5	0.5	0.5	0.5	0.95	0.95	0.95	0.95	0.9500000000000003	0.9500000000000003	0.05	Rational	0	0	0	0	0
3	1	26	0.95	0.9500000000000003	0.9500000000000003	0.9500000000000003	0.9500000000000003	1	0.5	0.5	1	0.5	0.5	0.5	0.5	0.5	0.5	0.95	0.95	0.95	0.95	0.9500000000000003	0.9500000000000003	0.05	Rational	0	0	0	0	0
3	1	27	0.95	0.9500000000000003	0.9500000000000003	0.9500000000000003	0.9500000000000003	1	0.5	0.5	1	0.5	0.5	0.5	0.5	0.5	0.5	0.95	0.95	0.95	0.95	0.9500000000000003	0.9500000000000003	0.05	Rational	0	0	0	0	0
3	1	28	0.95	0.9500000000000003	0.9500000000000003	0.9500000000000003	0.9500000000000003	1	0.5	0.5	1	0.5	0.5	0.5	0.5	0.5	0.5	0.95	0.95	0.95	0.95	0.9500000000000003	0.9500000000000003	0.05	Rational	0	0	0	0	0
3	1	29	0.95	0.9500000000000003	0.9500000000000003	0.9500000000000003	0.9500000000000003	1	0.5	0.5	1	0.5	0.5	0.5	0.5	0.5	0.5	0.95	0.95	0.95	0.95	0.9500000000000003	0.9500000000000003	0.05	Rational	0	0	0	0	0
3	1	30	0.95	0.9500000000000003	0.9500000000000003	0.9500000000000003	0.9500000000000003	1	0.5	0.5	1	0.5	0.5	0.5	0.5	0.5	0.5	0.95	0.95	0.95	0.95	0.9500000000000003	0.9500000000000003	0.05	Rational	0	0	0	0	0
3	1	31	0.95	0.9500000000000003	0.9500000000000003	0.9500000000000003	0.9500000000000003	1	0.5	0.5	1	0.5	0.5	0.5	0.5	0.5	0.5	0.95	0.95	0.95	0.95	0.9500000000000003	0.9500000000000003	0.05	Rational	0	0	0	0	0
3	1	32	0.95	0.9500000000000003	0.9500000000000003	0.9500000000000003	0.9500000000000003	1	0.5	0.5	1	0.5	0.5	0.5	0.5	0.5	0.5	0.95	0.95	0.95	0.95	0.9500000000000003	0.9500000000000003	0.05	Rational	0	0	0	0	0
3	1	33	0.95	0.9500000000000003	0.9500000000000003	0.9500000000000003	0.9500000000000003	1	0.5	0.5	1	0.5	0.5	0.5	0.5	0.5	0.5	0.95	0.95	0.95	0.95	0.9500000000000003	0.9500000000000003	0.05	Rational	0	0	0	0	0
3	1	34	0.95	0.9500000000000003	0.9500000000000003	0.9500000000000003	0.9500000000000003	1	0.5	0.5	1	0.5	0.5	0.5	0.5	0.5	0.5	0.95	0.95	0.95	0.95	0.9500000000000003	0.9500000000000003	0.05	Rational	0	0	0	0	0
3	1	35	0.95	0.9500000000000003	0.9500000000000003	0.9500000000000003	0.9500000000000003	1	0.5	0.5	1	0.5	0.5	0.5	0.5	0.5	0.5	0.95	0.95	0.95	0.95	0.9500000000000003	0.9500000000000003	0.05	Rational	0	0	0	0	0
3	1	36	0.95	0.9500000000000003	0.9500000000000003	0.9500000000000003	0.9500000000000003	1	0.5	0.5	1	0.5	0.5	0.5	0.5	0.5	0.5	0.95	0.95	0.95	0.95	0.9500000000000003	0.9500000000000003	0.05	Rational	0	0	0	0	0
3	1	37	0.95	0.9500000000000003	0.9500000000000003	0.9500000000000003	0.9500000000000003	1	0.5	0.5	1	0.5	0.5	0.5	0.5	0.5	0.5	0.95	0.95	0.95	0.95	0.9500000000000003	0.9500000000000003	0.05	Rational	0	0	0	0	0
3	1	38	0.95	0.9500000000000003	0.9500000000000003	0.9500000000000003	0.9500000000000003	1	0.5	0.5	1	0.5	0.5	0.5	0.5	0.5	0.5	0.95	0.95	0.95	0.95	0.9500000000000003	0.9500000000000003	0.05	Rational	0	0	0	0	0
3	1	39	0.95	0.9500000000000003	0.9500000000000003	0.9500000000000003	0.9500000000000003	1	0.5	0.5	1	0.5	0.5	0.5	0.5	0.5	0.5	0.95	0.95	0.95	0.95	0.9500000000000003	0.9500000000000003	0.05	Rational	0	0	0	0	0
3	1	40	0.95	0.9500000000000003	0.9500000000000003	0.9500000000000003	0.9500000000000003	1	0.5	0.5	1	0.5	0.5	0.5	0.5	0.5	0.5	0.95	0.95	0.95	0.95	0.9500000000000003	0.9500000000000003	0.05	Rational	0	0	0	0	0
3	1	40	0.95	0.9500000000000003	0.9500000000000003	0.9500000000000003	0.9500000000000003	1	0.5	0.5	1	0.5	0.5	0.5	0.5	0.5	0.5	0.95	0.95	0.95	0.95	0.9500000000000003	0.9500000000000003	0.05	Rational	0	0	0	0	546.0500000000002
3	2	1	0.95	0.25	0.25	0.25	0.25	1	0.5	0.5	1	0.5	0.5	0.5	0.5	0.5	0.5	0.95	0.95	0.95	0.95	0.2	0.2	0.05	Rational	0	0	0	0	0
3	2	2	0.95	0.3	0.3	0.3	0.3	1	0.5	0.5	1	0.5	0.5	0.5	0.5	0.5	0.5	0.95	0.95	0.95	0.95	0.25	0.25	0.05	Rational	0	0	0	0	0
3	2	3	0.95	0.35	0.35	0.35	0.35	1	0.5	0.5	1	0.5	0.5	0.5	0.5	0.5	0.5	0.95	0.95	0.95	0.95	0.3	0.3	0.05	Rational	0	0	0	0	0
3	2	4	0.95	0.39999999999999997	0.39999999999999997	0.39999999999999997	0.39999999999999997	1	0.5	0.5	1	0.5	0.5	0.5	0.5	0.5	0.5	0.95	0.95	0.95	0.95	0.35	0.35	0.05	Rational	0	0	0	0	0
3	2	5	0.95	0.44999999999999996	0.44999999999999996	0.44999999999999996	0.44999999999999996	1	0.5	0.5	1	0.5	0.5	0.5	0.5	0.5	0.5	0.95	0.95	0.95	0.95	0.39999999999999997	0.39999999999999997	0.05	Rational	0	0	0	0	0
3	2	6	0.95	0.49999999999999994	0.49999999999999994	0.49999999999999994	0.49999999999999994	1	0.5	0.5	1	0.5	0.5	0.5	0.5	0.5	0.5	0.95	0.95	0.95	0.95	0.44999999999999996	0.44999999999999996	0.05	Rational	0	0	0	0	0
3	2	7	0.95	0.5499999999999999	0.5499999999999999	0.5499999999999999	0.5499999999999999	1	0.5	0.5	1	0.5	0.5	0.5	0.5	0.5	0.5	0.95	0.95	0.95	0.95	0.49999999999999994	0.49999999999999994	0.05	Rational	0	0	0	0	0
3	2	8	0.95	0.6	0.6	0.6	0.6	1	0.5	0.5	1	0.5	0.5	0.5	0.5	0.5	0.5	0.95	0.95	0.95	0.95	0.5499999999999999	0.5499999999999999	0.05	Rational	0	0	0	0	0
3	2	9	0.95	0.65	0.65	0.65	0.65	1	0.5	0.5	1	0.5	0.5	0.5	0.5	0.5	0.5	0.95	0.95	0.95	0.95	0.6	0.6	0.05	Rational	0	0	0	0	0
3	2	10	0.95	0.7000000000000001	0.7000000000000001	0.7000000000000001	0.7000000000000001	1	0.5	0.5	1	0.5	0.5	0.5	0.5	0.5	0.5	0.95	0.95	0.95	0.95	0.65	0.65	0.05	Rational	0	0	0	0	0
3	2	11	0.95	0.7500000000000001	0.7500000000000001	0.7500000000000001	0.7500000000000001	1	0.5	0.5	1	0.5	0.5	0.5	0.5	0.5	0.5	0.95	0.95	0.95	0.95	0.7000000000000001	0.7000000000000001	0.05	Rational	0	0	0	0	0
3	2	12	0.95	0.8000000000000002	0.8000000000000002	0.8000000000000002	0.8000000000000002	1	0.5	0.5	1	0.5	0.5	0.5	0.5	0.5	0.5	0.95	0.95	0.95	0.95	0.7500000000000001	0.7500000000000001	0.05	Rational	0	0	0	0	0
3	2	13	0.95	0.8500000000000002	0.8500000000000002	0.8500000000000002	0.8500000000000002	1	0.5	0.5	1	0.5	0.5	0.5	0.5	0.5	0.5	0.95	0.95	0.95	0.95	0.8000000000000002	0.8000000000000002	0.05	Rational	0	0	0	0	0
3	2	14	0.95	0.9000000000000002	0.9000000000000002	0.9000000000000002	0.9000000000000002	1	0.5	0.5	1	0.5	0.5	0.5	0.5	0.5	0.5	0.95	0.95	0.95	0.95	0.8500000000000002	0.8500000000000002	0.05	Rational	0	0	0	0	0
3	2	15	0.95	0.9500000000000003	0.9500000000000003	0.9500000000000003	0.9500000000000003	1	0.5	0.5	1	0.5	0.5	0.5	0.5	0.5	0.5	0.95	0.95	0.95	0.95	0.9000000000000002	0.9000000000000002	0.05	Rational	0	0	0	0	0
3	2	16	0.95	0.9500000000000003	0.9500000000000003	0.9500000000000003	0.9500000000000003	1	0.5	0.5	1	0.5	0.5	0.5	0.5	0.5	0.5	0.95	0.95	0.95	0.95	0.9500000000000003	0.9500000000000003	0.05	Rational	0	0	0	0	0
3	2	17	0.95	0.9500000000000003	0.9500000000000003	0.9500000000000003	0.9500000000000003	1	0.5	0.5	1	0.5	0.5	0.5	0.5	0.5	0.5	0.95	0.95	0.95	0.95	0.9500000000000003	0.9500000000000003	0.05	Rational	0	0	0	0	0
3	2	18	0.95	0.9500000000000003	0.9500000000000003	0.9500000000000003	0.9500000000000003	1	0.5	0.5	1	0.5	0.5	0.5	0.5	0.5	0.5	0.95	0.95	0.95	0.95	0.9500000000000003	0.9500000000000003	0.05	Rational	0	0	0	0	0
3	2	19	0.95	0.9500000000000003	0.9500000000000003	0.9500000000000003	0.9500000000000003	1	0.5	0.5	1	0.5	0.5	0.5	0.5	0.5	0.5	0.95	0.95	0.95	0.95	0.9500000000000003	0.9500000000000003	0.05	Rational	0	0	0	0	0
3	2	20	0.95	0.9500000000000003	0.9500000000000003	0.9500000000000003	0.9500000000000003	1	0.5	0.5	1	0.5	0.5	0.5	0.5	0.5	0.5	0.95	0.95	0.95	0.95	0.9500000000000003	0.9500000000000003	0.05	Rational	0	0	0	0	0
3	2	21	0.95	0.9500000000000003	0.9500000000000003	0.9500000000000003	0.9500000000000003	1	0.5	0.5	1	0.5	0.5	0.5	0.5	0.5	0.5	0.95	0.95	0.95	0.95	0.9500000000000003	0.9500000000000003	0.05	Rational	0	0	0	0	0
3	2	22	0.95	0.9500000000000003	0.9500000000000003	0.9500000000000003	0.9500000000000003	1	0.5	0.5	1	0.5	0.5	0.5	0.5	0.5	0.5	0.95	0.95	0.95	0.95	0.9500000000000003	0.9500000000000003	0.05	Rational	0	0	0	0	0
3	2	23	0.95	0.9500000000000003	0.9500000000000003	0.9500000000000003	0.9500000000000003	1	0.5	0.5	1	0.5	0.5	0.5	0.5	0.5	0.5	0.95	0.95	0.95	0.95	0.9500000000000003	0.9500000000000003	0.05	Rational	0	0	0	0	0
3	2	24	0.95	0.9500000000000003	0.9500000000000003	0.9500000000000003	0.9500000000000003	1	0.5	0.5	1	0.5	0.5	0.5	0.5	0.5	0.5	0.95	0.95	0.95	0.95	0.9500000000000003	0.9500000000000003	0.05	Rational	0	0	0	0	0
3	2	25	0.95	0.9500000000000003	0.9500000000000003	0.9500000000000003	0.9500000000000003	1	0.5	0.5	1	0.5	0.5	0.5	0.5	0.5	0.5	0.95	0.95	0.95	0.95	0.9500000000000003	0.9500000000000003	0.05	Rational	0	0	0	0	0
3	2	26	0.95	0.9500000000000003	0.9500000000000003	0.9500000000000003	0.9500000000000003	1	0.5	0.5	1	0.5	0.5	0.5	0.5	0.5	0.5	0.95	0.95	0.95	0.95	0.9500000000000003	0.9500000000000003	0.05	Rational	0	0	0	0	0
3	2	27	0.95	0.9500000000000003	0.9500000000000003	0.9500000000000003	0.9500000000000003	1	0.5	0.5	1	0.5	0.5	0.5	0.5	0.5	0.5	0.95	0.95	0.95	0.95	0.9500000000000003	0.9500000000000003	0.05	Rational	0	0	0	0	0
3	2	28	0.95	0.9500000000000003	0.9500000000000003	0.9500000000000003	0.9500000000000003	1	0.5	0.5	1	0.5	0.5	0.5	0.5	0.5	0.5	0.95	0.95	0.95	0.95	0.9500000000000003	0.9500000000000003	0.05	Rational	0	0	0	0	0
3	2	29	0.95	0.9500000000000003	0.9500000000000003	0.9500000000000003	0.9500000000000003	1	0.5	0.5	1	0.5	0.5	0.5	0.5	0.5	0.5	0.95	0.95	0.95	0.95	0.9500000000000003	0.9500000000000003	0.05	Rational	0	0	0	0	0
3	2	30	0.95	0.9500000000000003	0.9500000000000003	0.9500000000000003	0.9500000000000003	1	0.5	0.5	1	0.5	0.5	0.5	0.5	0.5	0.5	0.95	0.95	0.95	0.95	0.9500000000000003	0.9500000000000003	0.05	Rational	0	0	0	0	0
3	2	31	0.95	0.9500000000000003	0.9500000000000003	0.9500000000000003	0.9500000000000003	1	0.5	0.5	1	0.5	0.5	0.5	0.5	0.5	0.5	0.95	0.95	0.95	0.95	0.9500000000000003	0.9500000000000003	0.05	Rational	0	0	0	0	0
3	2	32	0.95	0.9500000000000003	0.9500000000000003	0.9500000000000003	0.9500000000000003	1	0.5	0.5	1	0.5	0.5	0.5	0.5	0.5	0.5	0.95	0.95	0.95	0.95	0.9500000000000003	0.9500000000000003	0.05	Rational	0	0	0	0	0
3	2	33	0.95	0.9500000000000003	0.9500000000000003	0.9500000000000003	0.9500000000000003	1	0.5	0.5	1	0.5	0.5	0.5	0.5	0.5	0.5	0.95	0.95	0.95	0.95	0.9500000000000003	0.9500000000000003	0.05	Rational	0	0	0	0	0
3	2	34	0.95	0.9500000000000003	0.9500000000000003	0.9500000000000003	0.9500000000000003	1	0.5	0.5	1	0.5	0.5	0.5	0.5	0.5	0.5	0.95	0.95	0.95	0.95	0.9500000000000003	0.9500000000000003	0.05	Rational	0	0	0	0	0
3	2	35	0.95	0.9500000000000003	0.9500000000000003	0.9500000000000003	0.9500000000000003	1	0.5	0.5	1	0.5	0.5	0.5	0.5	0.5	0.5	0.95	0.95	0.95	0.95	0.9500000000000003	0.9500000000000003	0.05	Rational	0	0	0	0	0
3	2	36	0.95	0.9500000000000003	0.9500000000000003	0.9500000000000003	0.9500000000000003	1	0.5	0.5	1	0.5	0.5	0.5	0.5	0.5	0.5	0.95	0.95	0.95	0.95	0.9500000000000003	0.9500000000000003	0.05	Rational	0	0	0	0	0
3	2	37	0.95	0.9500000000000003	0.9500000000000003	0.9500000000000003	0.9500000000000003	1	0.5	0.5	1	0.5	0.5	0.5	0.5	0.5	0.5	0.95	0.95	0.95	0.95	0.9500000000000003	0.9500000000000003	0.05	Rational	0	0	0	0	0
3	2	38	0.95	0.9500000000000003	0.9500000000000003	0.9500000000000003	0.9500000000000003	1	0.5	0.5	1	0.5	0.5	0.5	0.5	0.5	0.5	0.95	0.95	0.95	0.95	0.9500000000000003	0.9500000000000003	0.05	Rational	0	0	0	0	0
3	2	39	0.95	0.9500000000000003	0.9500000000000003	0.9500000000000003	0.9500000000000003	1	0.5	0.5	1	0.5	0.5	0.5	0.5	0.5	0.5	0.95	0.95	0.95	0.95	0.9500000000000003	0.9500000000000003	0.05	Rational	0	0	0	0	0
3	2	40	0.95	0.9500000000000003	0.9500000000000003	0.9500000000000003	0.9500000000000003	1	0.5	0.5	1	0.5	0.5	0.5	0.5	0.5	0.5	0.95	0.95	0.95	0.95	0.9500000000000003	0.9500000000000003	0.05	Rational	0	0	0	0	0
3	2	40	0.95	0.9500000000000003	0.9500000000000003	0.9500000000000003	0.9500000000000003	1	0.5	0.5	1	0.5	0.5	0.5	0.5	0.5	0.5	0.95	0.95	0.95	0.95	0.9500000000000003	0.9500000000000003	0.05	Rational	0	0	0	0	546.0500000000001
3	3	1	0.95	0.45	0.45	0.45	0.45	1	0.5	0.5	1	0.5	0.5	0.5	0.5	0.5	0.5	0.95	0.95	0.95	0.95	0.4	0.4	0.05	Rational	0	0	0	0	0
3	3	2	0.95	0.5	0.5	0.5	0.5	1	0.5	0.5	1	0.5	0.5	0.5	0.5	0.5	0.5	0.95	0.95	0.95	0.95	0.45	0.45	0.05	Rational	0	0	0	0	0
3	3	3	0.95	0.55	0.55	0.55	0.55	1	0.5	0.5	1	0.5	0.5	0.5	0.5	0.5	0.5	0.95	0.95	0.95	0.95	0.5	0.5	0.05	Rational	0	0	0	0	0
3	3	4	0.95	0.6000000000000001	0.6000000000000001	0.6000000000000001	0.6000000000000001	1	0.5	0.5	1	0.5	0.5	0.5	0.5	0.5	0.5	0.95	0.95	0.95	0.95	0.55	0.55	0.05	Rational	0	0	0	0	0
3	3	5	0.95	0.6500000000000001	0.6500000000000001	0.6500000000000001	0.6500000000000001	1	0.5	0.5	1	0.5	0.5	0.5	0.5	0.5	0.5	0.95	0.95	0.95	0.95	0.6000000000000001	0.6000000000000001	0.05	Rational	0	0	0	0	0
3	3	6	0.95	0.7000000000000002	0.7000000000000002	0.7000000000000002	0.7000000000000002	1	0.5	0.5	1	0.5	0.5	0.5	0.5	0.5	0.5	0.95	0.95	0.95	0.95	0.6500000000000001	0.6500000000000001	0.05	Rational	0	0	0	0	0
3	3	7	0.95	0.7500000000000002	0.7500000000000002	0.7500000000000002	0.7500000000000002	1	0.5	0.5	1	0.5	0.5	0.5	0.5	0.5	0.5	0.95	0.95	0.95	0.95	0.7000000000000002	0.7000000000000002	0.05	Rational	0	0	0	0	0
3	3	8	0.95	0.8000000000000003	0.8000000000000003	0.8000000000000003	0.8000000000000003	1	0.5	0.5	1	0.5	0.5	0.5	0.5	0.5	0.5	0.95	0.95	0.95	0.95	0.7500000000000002	0.7500000000000002	0.05	Rational	0	0	0	0	0
3	3	9	0.95	0.8500000000000003	0.8500000000000003	0.8500000000000003	0.8500000000000003	1	0.5	0.5	1	0.5	0.5	0.5	0.5	0.5	0.5	0.95	0.95	0.95	0.95	0.8000000000000003	0.8000000000000003	0.05	Rational	0	0	0	0	0
3	3	10	0.95	0.9000000000000004	0.9000000000000004	0.9000000000000004	0.9000000000000004	1	0.5	0.5	1	0.5	0.5	0.5	0.5	0.5	0.5	0.95	0.95	0.95	0.95	0.8500000000000003	0.8500000000000003	0.05	Rational	0	0	0	0	0
3	3	11	0.95	0.9500000000000004	0.9500000000000004	0.9500000000000004	0.9500000000000004	1	0.5	0.5	1	0.5	0.5	0.5	0.5	0.5	0.5	0.95	0.95	0.95	0.95	0.9000000000000004	0.9000000000000004	0.05	Rational	0	0	0	0	0
3	3	12	0.95	0.9500000000000004	0.9500000000000004	0.9500000000000004	0.9500000000000004	1	0.5	0.5	1	0.5	0.5	0.5	0.5	0.5	0.5	0.95	0.95	0.95	0.95	0.9500000000000004	0.9500000000000004	0.05	Rational	0	0	0	0	0
3	3	13	0.95	0.9500000000000004	0.9500000000000004	0.9500000000000004	0.9500000000000004	1	0.5	0.5	1	0.5	0.5	0.5	0.5	0.5	0.5	0.95	0.95	0.95	0.95	0.9500000000000004	0.9500000000000004	0.05	Rational	0	0	0	0	0
3	3	14	0.95	0.9500000000000004	0.9500000000000004	0.9500000000000004	0.9500000000000004	1	0.5	0.5	1	0.5	0.5	0.5	0.5	0.5	0.5	0.95	0.95	0.95	0.95	0.9500000000000004	0.9500000000000004	0.05	Rational	0	0	0	0	0
3	3	15	0.95	0.9500000000000004	0.9500000000000004	0.9500000000000004	0.9500000000000004	1	0.5	0.5	1	0.5	0.5	0.5	0.5	0.5	0.5	0.95	0.95	0.95	0.95	0.9500000000000004	0.9500000000000004	0.05	Rational	0	0	0	0	0
3	3	16	0.95	0.9500000000000004	0.9500000000000004	0.9500000000000004	0.9500000000000004	1	0.5	0.5	1	0.5	0.5	0.5	0.5	0.5	0.5	0.95	0.95	0.95	0.95	0.9500000000000004	0.9500000000000004	0.05	Rational	0	0	0	0	0
3	3	17	0.95	0.9500000000000004	0.9500000000000004	0.9500000000000004	0.9500000000000004	1	0.5	0.5	1	0.5	0.5	0.5	0.5	0.5	0.5	0.95	0.95	0.95	0.95	0.9500000000000004	0.9500000000000004	0.05	Rational	0	0	0	0	0
3	3	18	0.95	0.9500000000000004	0.9500000000000004	0.9500000000000004	0.9500000000000004	1	0.5	0.5	1	0.5	0.5	0.5	0.5	0.5	0.5	0.95	0.95	0.95	0.95	0.9500000000000004	0.9500000000000004	0.05	Rational	0	0	0	0	0
3	3	19	0.95	0.9500000000000004	0.9500000000000004	0.9500000000000004	0.9500000000000004	1	0.5	0.5	1	0.5	0.5	0.5	0.5	0.5	0.5	0.95	0.95	0.95	0.95	0.9500000000000004	0.9500000000000004	0.05	Rational	0	0	0	0	0
3	3	20	0.95	0.9500000000000004	0.9500000000000004	0.9500000000000004	0.9500000000000004	1	0.5	0.5	1	0.5	0.5	0.5	0.5	0.5	0.5	0.95	0.95	0.95	0.95	0.9500000000000004	0.9500000000000004	0.05	Rational	0	0	0	0	0
3	3	21	0.95	0.9500000000000004	0.9500000000000004	0.9500000000000004	0.9500000000000004	1	0.5	0.5	1	0.5	0.5	0.5	0.5	0.5	0.5	0.95	0.95	0.95	0.95	0.9500000000000004	0.9500000000000004	0.05	Rational	0	0	0	0	0
3	3	22	0.95	0.9500000000000004	0.9500000000000004	0.9500000000000004	0.9500000000000004	1	0.5	0.5	1	0.5	0.5	0.5	0.5	0.5	0.5	0.95	0.95	0.95	0.95	0.9500000000000004	0.9500000000000004	0.05	Rational	0	0	0	0	0
3	3	23	0.95	0.9500000000000004	0.9500000000000004	0.9500000000000004	0.9500000000000004	1	0.5	0.5	1	0.5	0.5	0.5	0.5	0.5	0.5	0.95	0.95	0.95	0.95	0.9500000000000004	0.9500000000000004	0.05	Rational	0	0	0	0	0
3	3	24	0.95	0.9500000000000004	0.9500000000000004	0.9500000000000004	0.9500000000000004	1	0.5	0.5	1	0.5	0.5	0.5	0.5	0.5	0.5	0.95	0.95	0.95	0.95	0.9500000000000004	0.9500000000000004	0.05	Rational	0	0	0	0	0
3	3	25	0.95	0.9500000000000004	0.9500000000000004	0.9500000000000004	0.9500000000000004	1	0.5	0.5	1	0.5	0.5	0.5	0.5	0.5	0.5	0.95	0.95	0.95	0.95	0.9500000000000004	0.9500000000000004	0.05	Rational	0	0	0	0	0
3	3	26	0.95	0.9500000000000004	0.9500000000000004	0.9500000000000004	0.9500000000000004	1	0.5	0.5	1	0.5	0.5	0.5	0.5	0.5	0.5	0.95	0.95	0.95	0.95	0.9500000000000004	0.9500000000000004	0.05	Rational	0	0	0	0	0
3	3	27	0.95	0.9500000000000004	0.9500000000000004	0.9500000000000004	0.9500000000000004	1	0.5	0.5	1	0.5	0.5	0.5	0.5	0.5	0.5	0.95	0.95	0.95	0.95	0.9500000000000004	0.9500000000000004	0.05	Rational	0	0	0	0	0
3	3	28	0.95	0.9500000000000004	0.9500000000000004	0.9500000000000004	0.9500000000000004	1	0.5	0.5	1	0.5	0.5	0.5	0.5	0.5	0.5	0.95	0.95	0.95	0.95	0.9500000000000004	0.9500000000000004	0.05	Rational	0	0	0	0	0
3	3	29	0.95	0.9500000000000004	0.9500000000000004	0.9500000000000004	0.9500000000000004	1	0.5	0.5	1	0.5	0.5	0.5	0.5	0.5	0.5	0.95	0.95	0.95	0.95	0.9500000000000004	0.9500000000000004	0.05	Rational	0	0	0	0	0
3	3	30	0.95	0.9500000000000004	0.9500000000000004	0.9500000000000004	0.9500000000000004	1	0.5	0.5	1	0.5	0.5	0.5	0.5	0.5	0.5	0.95	0.95	0.95	0.95	0.9500000000000004	0.9500000000000004	0.05	Rational	0	0	0	0	0
3	3	31	0.95	0.9500000000000004	0.9500000000000004	0.9500000000000004	0.9500000000000004	1	0.5	0.5	1	0.5	0.5	0.5	0.5	0.5	0.5	0.95	0.95	0.95	0.95	0.9500000000000004	0.9500000000000004	0.05	Rational	0	0	0	0	0
3	3	32	0.95	0.9500000000000004	0.9500000000000004	0.9500000000000004	0.9500000000000004	1	0.5	0.5	1	0.5	0.5	0.5	0.5	0.5	0.5	0.95	0.95	0.95	0.95	0.9500000000000004	0.9500000000000004	0.05	Rational	0	0	0	0	0
3	3	33	0.95	0.9500000000000004	0.9500000000000004	0.9500000000000004	0.9500000000000004	1	0.5	0.5	1	0.5	0.5	0.5	0.5	0.5	0.5	0.95	0.95	0.95	0.95	0.9500000000000004	0.9500000000000004	0.05	Rational	0	0	0	0	0
3	3	34	0.95	0.9500000000000004	0.9500000000000004	0.9500000000000004	0.9500000000000004	1	0.5	0.5	1	0.5	0.5	0.5	0.5	0.5	0.5	0.95	0.95	0.95	0.95	0.9500000000000004	0.9500000000000004	0.05	Rational	0	0	0	0	0
3	3	35	0.95	0.9500000000000004	0.9500000000000004	0.9500000000000004	0.9500000000000004	1	0.5	0.5	1	0.5	0.5	0.5	0.5	0.5	0.5	0.95	0.95	0.95	0.95	0.9500000000000004	0.9500000000000004	0.05	Rational	0	0	0	0	0
3	3	36	0.95	0.9500000000000004	0.9500000000000004	0.9500000000000004	0.9500000000000004	1	0.5	0.5	1	0.5	0.5	0.5	0.5	0.5	0.5	0.95	0.95	0.95	0.95	0.9500000000000004	0.9500000000000004	0.05	Rational	0	0	0	0	0
3	3	37	0.95	0.9500000000000004	0.9500000000000004	0.9500000000000004	0.9500000000000004	1	0.5	0.5	1	0.5	0.5	0.5	0.5	0.5	0.5	0.95	0.95	0.95	0.95	0.9500000000000004	0.9500000000000004	0.05	Rational	0	0	0	0	0
3	3	38	0.95	0.9500000000000004	0.9500000000000004	0.9500000000000004	0.9500000000000004	1	0.5	0.5	1	0.5	0.5	0.5	0.5	0.5	0.5	0.95	0.95	0.95	0.95	0.9500000000000004	0.9500000000000004	0.05	Rational	0	0	0	0	0
3	3	39	0.95	0.9500000000000004	0.9500000000000004	0.9500000000000004	0.9500000000000004	1	0.5	0.5	1	0.5	0.5	0.5	0.5	0.5	0.5	0.95	0.95	0.95	0.95	0.9500000000000004	0.9500000000000004	0.05	Rational	0	0	0	0	0
3	3	40	0.95	0.9500000000000004	0.9500000000000004	0.9500000000000004	0.9500000000000004	1	0.5	0.5	1	0.5	0.5	0.5	0.5	0.5	0.5	0.95	0.95	0.95	0.95	0.9500000000000004	0.9500000000000004	0.05	Rational	0	0	0	0	0
3	3	40	0.95	0.9500000000000004	0.9500000000000004	0.9500000000000004	0.9500000000000004	1	0.5	0.5	1	0.5	0.5	0.5	0.5	0.5	0.5	0.95	0.95	0.95	0.95	0.9500000000000004	0.9500000000000004	0.05	Rational	0	0	0	0	546.0500000000002
3	4	1	0.95	0.6500000000000001	0.6500000000000001	0.6500000000000001	0.6500000000000001	1	0.5	0.5	1	0.5	0.5	0.5	0.5	0.5	0.5	0.95	0.95	0.95	0.95	0.6000000000000001	0.6000000000000001	0.05	Rational	0	0	0	0	0
3	4	2	0.95	0.7000000000000002	0.7000000000000002	0.7000000000000002	0.7000000000000002	1	0.5	0.5	1	0.5	0.5	0.5	0.5	0.5	0.5	0.95	0.95	0.95	0.95	0.6500000000000001	0.6500000000000001	0.05	Rational	0	0	0	0	0
3	4	3	0.95	0.7500000000000002	0.7500000000000002	0.7500000000000002	0.7500000000000002	1	0.5	0.5	1	0.5	0.5	0.5	0.5	0.5	0.5	0.95	0.95	0.95	0.95	0.7000000000000002	0.7000000000000002	0.05	Rational	0	0	0	0	0
3	4	4	0.95	0.8000000000000003	0.8000000000000003	0.8000000000000003	0.8000000000000003	1	0.5	0.5	1	0.5	0.5	0.5	0.5	0.5	0.5	0.95	0.95	0.95	0.95	0.7500000000000002	0.7500000000000002	0.05	Rational	0	0	0	0	0
3	4	5	0.95	0.8500000000000003	0.8500000000000003	0.8500000000000003	0.8500000000000003	1	0.5	0.5	1	0.5	0.5	0.5	0.5	0.5	0.5	0.95	0.95	0.95	0.95	0.8000000000000003	0.8000000000000003	0.05	Rational	0	0	0	0	0
3	4	6	0.95	0.9000000000000004	0.9000000000000004	0.9000000000000004	0.9000000000000004	1	0.5	0.5	1	0.5	0.5	0.5	0.5	0.5	0.5	0.95	0.95	0.95	0.95	0.8500000000000003	0.8500000000000003	0.05	Rational	0	0	0	0	0
3	4	7	0.95	0.9500000000000004	0.9500000000000004	0.9500000000000004	0.9500000000000004	1	0.5	0.5	1	0.5	0.5	0.5	0.5	0.5	0.5	0.95	0.95	0.95	0.95	0.9000000000000004	0.9000000000000004	0.05	Rational	0	0	0	0	0
3	4	8	0.95	0.9500000000000004	0.9500000000000004	0.9500000000000004	0.9500000000000004	1	0.5	0.5	1	0.5	0.5	0.5	0.5	0.5	0.5	0.95	0.95	0.95	0.95	0.9500000000000004	0.9500000000000004	0.05	Rational	0	0	0	0	0
3	4	9	0.95	0.9500000000000004	0.9500000000000004	0.9500000000000004	0.9500000000000004	1	0.5	0.5	1	0.5	0.5	0.5	0.5	0.5	0.5	0.95	0.95	0.95	0.95	0.9500000000000004	0.9500000000000004	0.05	Rational	0	0	0	0	0
3	4	10	0.95	0.9500000000000004	0.9500000000000004	0.9500000000000004	0.9500000000000004	1	0.5	0.5	1	0.5	0.5	0.5	0.5	0.5	0.5	0.95	0.95	0.95	0.95	0.9500000000000004	0.9500000000000004	0.05	Rational	0	0	0	0	0
3	4	11	0.95	0.9500000000000004	0.9500000000000004	0.9500000000000004	0.9500000000000004	1	0.5	0.5	1	0.5	0.5	0.5	0.5	0.5	0.5	0.95	0.95	0.95	0.95	0.9500000000000004	0.9500000000000004	0.05	Rational	0	0	0	0	0
3	4	12	0.95	0.9500000000000004	0.9500000000000004	0.9500000000000004	0.9500000000000004	1	0.5	0.5	1	0.5	0.5	0.5	0.5	0.5	0.5	0.95	0.95	0.95	0.95	0.9500000000000004	0.9500000000000004	0.05	Rational	0	0	0	0	0
3	4	13	0.95	0.9500000000000004	0.9500000000000004	0.9500000000000004	0.9500000000000004	1	0.5	0.5	1	0.5	0.5	0.5	0.5	0.5	0.5	0.95	0.95	0.95	0.95	0.9500000000000004	0.9500000000000004	0.05	Rational	0	0	0	0	0
3	4	14	0.95	0.9500000000000004	0.9500000000000004	0.9500000000000004	0.9500000000000004	1	0.5	0.5	1	0.5	0.5	0.5	0.5	0.5	0.5	0.95	0.95	0.95	0.95	0.9500000000000004	0.9500000000000004	0.05	Rational	0	0	0	0	0
3	4	15	0.95	0.9500000000000004	0.9500000000000004	0.9500000000000004	0.9500000000000004	1	0.5	0.5	1	0.5	0.5	0.5	0.5	0.5	0.5	0.95	0.95	0.95	0.95	0.9500000000000004	0.9500000000000004	0.05	Rational	0	0	0	0	0
3	4	16	0.95	0.9500000000000004	0.9500000000000004	0.9500000000000004	0.9500000000000004	1	0.5	0.5	1	0.5	0.5	0.5	0.5	0.5	0.5	0.95	0.95	0.95	0.95	0.9500000000000004	0.9500000000000004	0.05	Rational	0	0	0	0	0
3	4	17	0.95	0.9500000000000004	0.9500000000000004	0.9500000000000004	0.9500000000000004	1	0.5	0.5	1	0.5	0.5	0.5	0.5	0.5	0.5	0.95	0.95	0.95	0.95	0.9500000000000004	0.9500000000000004	0.05	Rational	0	0	0	0	0
3	4	18	0.95	0.9500000000000004	0.9500000000000004	0.9500000000000004	0.9500000000000004	1	0.5	0.5	1	0.5	0.5	0.5	0.5	0.5	0.5	0.95	0.95	0.95	0.95	0.9500000000000004	0.9500000000000004	0.05	Rational	0	0	0	0	0
3	4	19	0.95	0.9500000000000004	0.9500000000000004	0.9500000000000004	0.9500000000000004	1	0.5	0.5	1	0.5	0.5	0.5	0.5	0.5	0.5	0.95	0.95	0.95	0.95	0.9500000000000004	0.9500000000000004	0.05	Rational	0	0	0	0	0
3	4	20	0.95	0.9500000000000004	0.9500000000000004	0.9500000000000004	0.9500000000000004	1	0.5	0.5	1	0.5	0.5	0.5	0.5	0.5	0.5	0.95	0.95	0.95	0.95	0.9500000000000004	0.9500000000000004	0.05	Rational	0	0	0	0	0
3	4	21	0.95	0.9500000000000004	0.9500000000000004	0.9500000000000004	0.9500000000000004	1	0.5	0.5	1	0.5	0.5	0.5	0.5	0.5	0.5	0.95	0.95	0.95	0.95	0.9500000000000004	0.9500000000000004	0.05	Rational	0	0	0	0	0
3	4	22	0.95	0.9500000000000004	0.9500000000000004	0.9500000000000004	0.9500000000000004	1	0.5	0.5	1	0.5	0.5	0.5	0.5	0.5	0.5	0.95	0.95	0.95	0.95	0.9500000000000004	0.9500000000000004	0.05	Rational	0	0	0	0	0
3	4	23	0.95	0.9500000000000004	0.9500000000000004	0.9500000000000004	0.9500000000000004	1	0.5	0.5	1	0.5	0.5	0.5	0.5	0.5	0.5	0.95	0.95	0.95	0.95	0.9500000000000004	0.9500000000000004	0.05	Rational	0	0	0	0	0
3	4	24	0.95	0.9500000000000004	0.9500000000000004	0.9500000000000004	0.9500000000000004	1	0.5	0.5	1	0.5	0.5	0.5	0.5	0.5	0.5	0.95	0.95	0.95	0.95	0.9500000000000004	0.9500000000000004	0.05	Rational	0	0	0	0	0
3	4	25	0.95	0.9500000000000004	0.9500000000000004	0.9500000000000004	0.9500000000000004	1	0.5	0.5	1	0.5	0.5	0.5	0.5	0.5	0.5	0.95	0.95	0.95	0.95	0.9500000000000004	0.9500000000000004	0.05	Rational	0	0	0	0	0
3	4	26	0.95	0.9500000000000004	0.9500000000000004	0.9500000000000004	0.9500000000000004	1	0.5	0.5	1	0.5	0.5	0.5	0.5	0.5	0.5	0.95	0.95	0.95	0.95	0.9500000000000004	0.9500000000000004	0.05	Rational	0	0	0	0	0
3	4	27	0.95	0.9500000000000004	0.9500000000000004	0.9500000000000004	0.9500000000000004	1	0.5	0.5	1	0.5	0.5	0.5	0.5	0.5	0.5	0.95	0.95	0.95	0.95	0.9500000000000004	0.9500000000000004	0.05	Rational	0	0	0	0	0
3	4	28	0.95	0.9500000000000004	0.9500000000000004	0.9500000000000004	0.9500000000000004	1	0.5	0.5	1	0.5	0.5	0.5	0.5	0.5	0.5	0.95	0.95	0.95	0.95	0.9500000000000004	0.9500000000000004	0.05	Rational	0	0	0	0	0
3	4	29	0.95	0.9500000000000004	0.9500000000000004	0.9500000000000004	0.9500000000000004	1	0.5	0.5	1	0.5	0.5	0.5	0.5	0.5	0.5	0.95	0.95	0.95	0.95	0.9500000000000004	0.9500000000000004	0.05	Rational	0	0	0	0	0
3	4	30	0.95	0.9500000000000004	0.9500000000000004	0.9500000000000004	0.9500000000000004	1	0.5	0.5	1	0.5	0.5	0.5	0.5	0.5	0.5	0.95	0.95	0.95	0.95	0.9500000000000004	0.9500000000000004	0.05	Rational	0	0	0	0	0
3	4	31	0.95	0.9500000000000004	0.9500000000000004	0.9500000000000004	0.9500000000000004	1	0.5	0.5	1	0.5	0.5	0.5	0.5	0.5	0.5	0.95	0.95	0.95	0.95	0.9500000000000004	0.9500000000000004	0.05	Rational	0	0	0	0	0
3	4	32	0.95	0.9500000000000004	0.9500000000000004	0.9500000000000004	0.9500000000000004	1	0.5	0.5	1	0.5	0.5	0.5	0.5	0.5	0.5	0.95	0.95	0.95	0.95	0.9500000000000004	0.9500000000000004	0.05	Rational	0	0	0	0	0
3	4	33	0.95	0.9500000000000004	0.9500000000000004	0.9500000000000004	0.9500000000000004	1	0.5	0.5	1	0.5	0.5	0.5	0.5	0.5	0.5	0.95	0.95	0.95	0.95	0.9500000000000004	0.9500000000000004	0.05	Rational	0	0	0	0	0
3	4	34	0.95	0.9500000000000004	0.9500000000000004	0.9500000000000004	0.9500000000000004	1	0.5	0.5	1	0.5	0.5	0.5	0.5	0.5	0.5	0.95	0.95	0.95	0.95	0.9500000000000004	0.9500000000000004	0.05	Rational	0	0	0	0	0
3	4	35	0.95	0.9500000000000004	0.9500000000000004	0.9500000000000004	0.9500000000000004	1	0.5	0.5	1	0.5	0.5	0.5	0.5	0.5	0.5	0.95	0.95	0.95	0.95	0.9500000000000004	0.9500000000000004	0.05	Rational	0	0	0	0	0
3	4	36	0.95	0.9500000000000004	0.9500000000000004	0.9500000000000004	0.9500000000000004	1	0.5	0.5	1	0.5	0.5	0.5	0.5	0.5	0.5	0.95	0.95	0.95	0.95	0.9500000000000004	0.9500000000000004	0.05	Rational	0	0	0	0	0
3	4	37	0.95	0.9500000000000004	0.9500000000000004	0.9500000000000004	0.9500000000000004	1	0.5	0.5	1	0.5	0.5	0.5	0.5	0.5	0.5	0.95	0.95	0.95	0.95	0.9500000000000004	0.9500000000000004	0.05	Rational	0	0	0	0	0
3	4	38	0.95	0.9500000000000004	0.9500000000000004	0.9500000000000004	0.9500000000000004	1	0.5	0.5	1	0.5	0.5	0.5	0.5	0.5	0.5	0.95	0.95	0.95	0.95	0.9500000000000004	0.9500000000000004	0.05	Rational	0	0	0	0	0
3	4	39	0.95	0.9500000000000004	0.9500000000000004	0.9500000000000004	0.9500000000000004	1	0.5	0.5	1	0.5	0.5	0.5	0.5	0.5	0.5	0.95	0.95	0.95	0.95	0.9500000000000004	0.9500000000000004	0.05	Rational	0	0	0	0	0
3	4	40	0.95	0.9500000000000004	0.9500000000000004	0.9500000000000004	0.9500000000000004	1	0.5	0.5	1	0.5	0.5	0.5	0.5	0.5	0.5	0.95	0.95	0.95	0.95	0.9500000000000004	0.9500000000000004	0.05	Rational	0	0	0	0	0
3	4	40	0.95	0.9500000000000004	0.9500000000000004	0.9500000000000004	0.9500000000000004	1	0.5	0.5	1	0.5	0.5	0.5	0.5	0.5	0.5	0.95	0.95	0.95	0.95	0.9500000000000004	0.9500000000000004	0.05	Rational	0	0	0	0	546.0500000000001
3	5	1	0.95	0.8500000000000001	0.8500000000000001	0.8500000000000001	0.8500000000000001	1	0.5	0.5	1	0.5	0.5	0.5	0.5	0.5	0.5	0.95	0.95	0.95	0.95	0.8	0.8	0.05	Rational	0	0	0	0	0
3	5	2	0.95	0.9000000000000001	0.9000000000000001	0.9000000000000001	0.9000000000000001	1	0.5	0.5	1	0.5	0.5	0.5	0.5	0.5	0.5	0.95	0.95	0.95	0.95	0.8500000000000001	0.8500000000000001	0.05	Rational	0	0	0	0	0
3	5	3	0.95	0.9500000000000002	0.9500000000000002	0.9500000000000002	0.9500000000000002	1	0.5	0.5	1	0.5	0.5	0.5	0.5	0.5	0.5	0.95	0.95	0.95	0.95	0.9000000000000001	0.9000000000000001	0.05	Rational	0	0	0	0	0
3	5	4	0.95	0.9500000000000002	0.9500000000000002	0.9500000000000002	0.9500000000000002	1	0.5	0.5	1	0.5	0.5	0.5	0.5	0.5	0.5	0.95	0.95	0.95	0.95	0.9500000000000002	0.9500000000000002	0.05	Rational	0	0	0	0	0
3	5	5	0.95	0.9500000000000002	0.9500000000000002	0.9500000000000002	0.9500000000000002	1	0.5	0.5	1	0.5	0.5	0.5	0.5	0.5	0.5	0.95	0.95	0.95	0.95	0.9500000000000002	0.9500000000000002	0.05	Rational	0	0	0	0	0
3	5	6	0.95	0.9500000000000002	0.9500000000000002	0.9500000000000002	0.9500000000000002	1	0.5	0.5	1	0.5	0.5	0.5	0.5	0.5	0.5	0.95	0.95	0.95	0.95	0.9500000000000002	0.9500000000000002	0.05	Rational	0	0	0	0	0
3	5	7	0.95	0.9500000000000002	0.9500000000000002	0.9500000000000002	0.9500000000000002	1	0.5	0.5	1	0.5	0.5	0.5	0.5	0.5	0.5	0.95	0.95	0.95	0.95	0.9500000000000002	0.9500000000000002	0.05	Rational	0	0	0	0	0
3	5	8	0.95	0.9500000000000002	0.9500000000000002	0.9500000000000002	0.9500000000000002	1	0.5	0.5	1	0.5	0.5	0.5	0.5	0.5	0.5	0.95	0.95	0.95	0.95	0.9500000000000002	0.9500000000000002	0.05	Rational	0	0	0	0	0
3	5	9	0.95	0.9500000000000002	0.9500000000000002	0.9500000000000002	0.9500000000000002	1	0.5	0.5	1	0.5	0.5	0.5	0.5	0.5	0.5	0.95	0.95	0.95	0.95	0.9500000000000002	0.9500000000000002	0.05	Rational	0	0	0	0	0
3	5	10	0.95	0.9500000000000002	0.9500000000000002	0.9500000000000002	0.9500000000000002	1	0.5	0.5	1	0.5	0.5	0.5	0.5	0.5	0.5	0.95	0.95	0.95	0.95	0.9500000000000002	0.9500000000000002	0.05	Rational	0	0	0	0	0
3	5	11	0.95	0.9500000000000002	0.9500000000000002	0.9500000000000002	0.9500000000000002	1	0.5	0.5	1	0.5	0.5	0.5	0.5	0.5	0.5	0.95	0.95	0.95	0.95	0.9500000000000002	0.9500000000000002	0.05	Rational	0	0	0	0	0
3	5	12	0.95	0.9500000000000002	0.9500000000000002	0.9500000000000002	0.9500000000000002	1	0.5	0.5	1	0.5	0.5	0.5	0.5	0.5	0.5	0.95	0.95	0.95	0.95	0.9500000000000002	0.9500000000000002	0.05	Rational	0	0	0	0	0
3	5	13	0.95	0.9500000000000002	0.9500000000000002	0.9500000000000002	0.9500000000000002	1	0.5	0.5	1	0.5	0.5	0.5	0.5	0.5	0.5	0.95	0.95	0.95	0.95	0.9500000000000002	0.9500000000000002	0.05	Rational	0	0	0	0	0
3	5	14	0.95	0.9500000000000002	0.9500000000000002	0.9500000000000002	0.9500000000000002	1	0.5	0.5	1	0.5	0.5	0.5	0.5	0.5	0.5	0.95	0.95	0.95	0.95	0.9500000000000002	0.9500000000000002	0.05	Rational	0	0	0	0	0
3	5	15	0.95	0.9500000000000002	0.9500000000000002	0.9500000000000002	0.9500000000000002	1	0.5	0.5	1	0.5	0.5	0.5	0.5	0.5	0.5	0.95	0.95	0.95	0.95	0.9500000000000002	0.9500000000000002	0.05	Rational	0	0	0	0	0
3	5	16	0.95	0.9500000000000002	0.9500000000000002	0.9500000000000002	0.9500000000000002	1	0.5	0.5	1	0.5	0.5	0.5	0.5	0.5	0.5	0.95	0.95	0.95	0.95	0.9500000000000002	0.9500000000000002	0.05	Rational	0	0	0	0	0
3	5	17	0.95	0.9500000000000002	0.9500000000000002	0.9500000000000002	0.9500000000000002	1	0.5	0.5	1	0.5	0.5	0.5	0.5	0.5	0.5	0.95	0.95	0.95	0.95	0.9500000000000002	0.9500000000000002	0.05	Rational	0	0	0	0	0
3	5	18	0.95	0.9500000000000002	0.9500000000000002	0.9500000000000002	0.9500000000000002	1	0.5	0.5	1	0.5	0.5	0.5	0.5	0.5	0.5	0.95	0.95	0.95	0.95	0.9500000000000002	0.9500000000000002	0.05	Rational	0	0	0	0	0
3	5	19	0.95	0.9500000000000002	0.9500000000000002	0.9500000000000002	0.9500000000000002	1	0.5	0.5	1	0.5	0.5	0.5	0.5	0.5	0.5	0.95	0.95	0.95	0.95	0.9500000000000002	0.9500000000000002	0.05	Rational	0	0	0	0	0
3	5	20	0.95	0.9500000000000002	0.9500000000000002	0.9500000000000002	0.9500000000000002	1	0.5	0.5	1	0.5	0.5	0.5	0.5	0.5	0.5	0.95	0.95	0.95	0.95	0.9500000000000002	0.9500000000000002	0.05	Rational	0	0	0	0	0
3	5	21	0.95	0.9500000000000002	0.9500000000000002	0.9500000000000002	0.9500000000000002	1	0.5	0.5	1	0.5	0.5	0.5	0.5	0.5	0.5	0.95	0.95	0.95	0.95	0.9500000000000002	0.9500000000000002	0.05	Rational	0	0	0	0	0
3	5	22	0.95	0.9500000000000002	0.9500000000000002	0.9500000000000002	0.9500000000000002	1	0.5	0.5	1	0.5	0.5	0.5	0.5	0.5	0.5	0.95	0.95	0.95	0.95	0.9500000000000002	0.9500000000000002	0.05	Rational	0	0	0	0	0
3	5	23	0.95	0.9500000000000002	0.9500000000000002	0.9500000000000002	0.9500000000000002	1	0.5	0.5	1	0.5	0.5	0.5	0.5	0.5	0.5	0.95	0.95	0.95	0.95	0.9500000000000002	0.9500000000000002	0.05	Rational	0	0	0	0	0
3	5	24	0.95	0.9500000000000002	0.9500000000000002	0.9500000000000002	0.9500000000000002	1	0.5	0.5	1	0.5	0.5	0.5	0.5	0.5	0.5	0.95	0.95	0.95	0.95	0.9500000000000002	0.9500000000000002	0.05	Rational	0	0	0	0	0
3	5	25	0.95	0.9500000000000002	0.9500000000000002	0.9500000000000002	0.9500000000000002	1	0.5	0.5	1	0.5	0.5	0.5	0.5	0.5	0.5	0.95	0.95	0.95	0.95	0.9500000000000002	0.9500000000000002	0.05	Rational	0	0	0	0	0
3	5	26	0.95	0.9500000000000002	0.9500000000000002	0.9500000000000002	0.9500000000000002	1	0.5	0.5	1	0.5	0.5	0.5	0.5	0.5	0.5	0.95	0.95	0.95	0.95	0.9500000000000002	0.9500000000000002	0.05	Rational	0	0	0	0	0
3	5	27	0.95	0.9500000000000002	0.9500000000000002	0.9500000000000002	0.9500000000000002	1	0.5	0.5	1	0.5	0.5	0.5	0.5	0.5	0.5	0.95	0.95	0.95	0.95	0.9500000000000002	0.9500000000000002	0.05	Rational	0	0	0	0	0
3	5	28	0.95	0.9500000000000002	0.9500000000000002	0.9500000000000002	0.9500000000000002	1	0.5	0.5	1	0.5	0.5	0.5	0.5	0.5	0.5	0.95	0.95	0.95	0.95	0.9500000000000002	0.9500000000000002	0.05	Rational	0	0	0	0	0
3	5	29	0.95	0.9500000000000002	0.9500000000000002	0.9500000000000002	0.9500000000000002	1	0.5	0.5	1	0.5	0.5	0.5	0.5	0.5	0.5	0.95	0.95	0.95	0.95	0.9500000000000002	0.9500000000000002	0.05	Rational	0	0	0	0	0
3	5	30	0.95	0.9500000000000002	0.9500000000000002	0.9500000000000002	0.9500000000000002	1	0.5	0.5	1	0.5	0.5	0.5	0.5	0.5	0.5	0.95	0.95	0.95	0.95	0.9500000000000002	0.9500000000000002	0.05	Rational	0	0	0	0	0
3	5	31	0.95	0.9500000000000002	0.9500000000000002	0.9500000000000002	0.9500000000000002	1	0.5	0.5	1	0.5	0.5	0.5	0.5	0.5	0.5	0.95	0.95	0.95	0.95	0.9500000000000002	0.9500000000000002	0.05	Rational	0	0	0	0	0
3	5	32	0.95	0.9500000000000002	0.9500000000000002	0.9500000000000002	0.9500000000000002	1	0.5	0.5	1	0.5	0.5	0.5	0.5	0.5	0.5	0.95	0.95	0.95	0.95	0.9500000000000002	0.9500000000000002	0.05	Rational	0	0	0	0	0
3	5	33	0.95	0.9500000000000002	0.9500000000000002	0.9500000000000002	0.9500000000000002	1	0.5	0.5	1	0.5	0.5	0.5	0.5	0.5	0.5	0.95	0.95	0.95	0.95	0.9500000000000002	0.9500000000000002	0.05	Rational	0	0	0	0	0
3	5	34	0.95	0.9500000000000002	0.9500000000000002	0.9500000000000002	0.9500000000000002	1	0.5	0.5	1	0.5	0.5	0.5	0.5	0.5	0.5	0.95	0.95	0.95	0.95	0.9500000000000002	0.9500000000000002	0.05	Rational	0	0	0	0	0
3	5	35	0.95	0.9500000000000002	0.9500000000000002	0.9500000000000002	0.9500000000000002	1	0.5	0.5	1	0.5	0.5	0.5	0.5	0.5	0.5	0.95	0.95	0.95	0.95	0.9500000000000002	0.9500000000000002	0.05	Rational	0	0	0	0	0
3	5	36	0.95	0.9500000000000002	0.9500000000000002	0.9500000000000002	0.9500000000000002	1	0.5	0.5	1	0.5	0.5	0.5	0.5	0.5	0.5	0.95	0.95	0.95	0.95	0.9500000000000002	0.9500000000000002	0.05	Rational	0	0	0	0	0
3	5	37	0.95	0.9500000000000002	0.9500000000000002	0.9500000000000002	0.9500000000000002	1	0.5	0.5	1	0.5	0.5	0.5	0.5	0.5	0.5	0.95	0.95	0.95	0.95	0.9500000000000002	0.9500000000000002	0.05	Rational	0	0	0	0	0
3	5	38	0.95	0.9500000000000002	0.9500000000000002	0.9500000000000002	0.9500000000000002	1	0.5	0.5	1	0.5	0.5	0.5	0.5	0.5	0.5	0.95	0.95	0.95	0.95	0.9500000000000002	0.9500000000000002	0.05	Rational	0	0	0	0	0
3	5	39	0.95	0.9500000000000002	0.9500000000000002	0.9500000000000002	0.9500000000000002	1	0.5	0.5	1	0.5	0.5	0.5	0.5	0.5	0.5	0.95	0.95	0.95	0.95	0.9500000000000002	0.9500000000000002	0.05	Rational	0	0	0	0	0
3	5	40	0.95	0.9500000000000002	0.9500000000000002	0.9500000000000002	0.9500000000000002	1	0.5	0.5	1	0.5	0.5	0.5	0.5	0.5	0.5	0.95	0.95	0.95	0.95	0.9500000000000002	0.9500000000000002	0.05	Rational	0	0	0	0	0
3	5	40	0.95	0.9500000000000002	0.9500000000000002	0.9500000000000002	0.9500000000000002	1	0.5	0.5	1	0.5	0.5	0.5	0.5	0.5	0.5	0.95	0.95	0.95	0.95	0.9500000000000002	0.9500000000000002	0.05	Rational	0	0	0	0	546.0500000000001
3	6	1	0.95	1	1	1	1	1	0.5	0.5	1	0.5	0.5	0.5	0.5	0.5	0.5	0.95	0.95	0.95	0.95	1	1	0.05	Rational	0	0	0	0	0
3	6	2	0.95	1	1	1	1	1	0.5	0.5	1	0.5	0.5	0.5	0.5	0.5	0.5	0.95	0.95	0.95	0.95	1	1	0.05	Rational	0	0	0	0	0
3	6	3	0.95	1	1	1	1	1	0.5	0.5	1	0.5	0.5	0.5	0.5	0.5	0.5	0.95	0.95	0.95	0.95	1	1	0.05	Rational	0	0	0	0	0
3	6	4	0.95	1	1	1	1	1	0.5	0.5	1	0.5	0.5	0.5	0.5	0.5	0.5	0.95	0.95	0.95	0.95	1	1	0.05	Rational	0	0	0	0	0
3	6	5	0.95	1	1	1	1	1	0.5	0.5	1	0.5	0.5	0.5	0.5	0.5	0.5	0.95	0.95	0.95	0.95	1	1	0.05	Rational	0	0	0	0	0
3	6	6	0.95	1	1	1	1	1	0.5	0.5	1	0.5	0.5	0.5	0.5	0.5	0.5	0.95	0.95	0.95	0.95	1	1	0.05	Rational	0	0	0	0	0
3	6	7	0.95	1	1	1	1	1	0.5	0.5	1	0.5	0.5	0.5	0.5	0.5	0.5	0.95	0.95	0.95	0.95	1	1	0.05	Rational	0	0	0	0	0
3	6	8	0.95	1	1	1	1	1	0.5	0.5	1	0.5	0.5	0.5	0.5	0.5	0.5	0.95	0.95	0.95	0.95	1	1	0.05	Rational	0	0	0	0	0
3	6	9	0.95	1	1	1	1	1	0.5	0.5	1	0.5	0.5	0.5	0.5	0.5	0.5	0.95	0.95	0.95	0.95	1	1	0.05	Rational	0	0	0	0	0
3	6	10	0.95	1	1	1	1	1	0.5	0.5	1	0.5	0.5	0.5	0.5	0.5	0.5	0.95	0.95	0.95	0.95	1	1	0.05	Rational	0	0	0	0	0
3	6	11	0.95	1	1	1	1	1	0.5	0.5	1	0.5	0.5	0.5	0.5	0.5	0.5	0.95	0.95	0.95	0.95	1	1	0.05	Rational	0	0	0	0	0
3	6	12	0.95	1	1	1	1	1	0.5	0.5	1	0.5	0.5	0.5	0.5	0.5	0.5	0.95	0.95	0.95	0.95	1	1	0.05	Rational	0	0	0	0	0
3	6	13	0.95	1	1	1	1	1	0.5	0.5	1	0.5	0.5	0.5	0.5	0.5	0.5	0.95	0.95	0.95	0.95	1	1	0.05	Rational	0	0	0	0	0
3	6	14	0.95	1	1	1	1	1	0.5	0.5	1	0.5	0.5	0.5	0.5	0.5	0.5	0.95	0.95	0.95	0.95	1	1	0.05	Rational	0	0	0	0	0
3	6	15	0.95	1	1	1	1	1	0.5	0.5	1	0.5	0.5	0.5	0.5	0.5	0.5	0.95	0.95	0.95	0.95	1	1	0.05	Rational	0	0	0	0	0
3	6	16	0.95	1	1	1	1	1	0.5	0.5	1	0.5	0.5	0.5	0.5	0.5	0.5	0.95	0.95	0.95	0.95	1	1	0.05	Rational	0	0	0	0	0
3	6	17	0.95	1	1	1	1	1	0.5	0.5	1	0.5	0.5	0.5	0.5	0.5	0.5	0.95	0.95	0.95	0.95	1	1	0.05	Rational	0	0	0	0	0
3	6	18	0.95	1	1	1	1	1	0.5	0.5	1	0.5	0.5	0.5	0.5	0.5	0.5	0.95	0.95	0.95	0.95	1	1	0.05	Rational	0	0	0	0	0
3	6	19	0.95	1	1	1	1	1	0.5	0.5	1	0.5	0.5	0.5	0.5	0.5	0.5	0.95	0.95	0.95	0.95	1	1	0.05	Rational	0	0	0	0	0
3	6	20	0.95	1	1	1	1	1	0.5	0.5	1	0.5	0.5	0.5	0.5	0.5	0.5	0.95	0.95	0.95	0.95	1	1	0.05	Rational	0	0	0	0	0
3	6	21	0.95	1	1	1	1	1	0.5	0.5	1	0.5	0.5	0.5	0.5	0.5	0.5	0.95	0.95	0.95	0.95	1	1	0.05	Rational	0	0	0	0	0
3	6	22	0.95	1	1	1	1	1	0.5	0.5	1	0.5	0.5	0.5	0.5	0.5	0.5	0.95	0.95	0.95	0.95	1	1	0.05	Rational	0	0	0	0	0
3	6	23	0.95	1	1	1	1	1	0.5	0.5	1	0.5	0.5	0.5	0.5	0.5	0.5	0.95	0.95	0.95	0.95	1	1	0.05	Rational	0	0	0	0	0
3	6	24	0.95	1	1	1	1	1	0.5	0.5	1	0.5	0.5	0.5	0.5	0.5	0.5	0.95	0.95	0.95	0.95	1	1	0.05	Rational	0	0	0	0	0
3	6	25	0.95	1	1	1	1	1	0.5	0.5	1	0.5	0.5	0.5	0.5	0.5	0.5	0.95	0.95	0.95	0.95	1	1	0.05	Rational	0	0	0	0	0
3	6	26	0.95	1	1	1	1	1	0.5	0.5	1	0.5	0.5	0.5	0.5	0.5	0.5	0.95	0.95	0.95	0.95	1	1	0.05	Rational	0	0	0	0	0
3	6	27	0.95	1	1	1	1	1	0.5	0.5	1	0.5	0.5	0.5	0.5	0.5	0.5	0.95	0.95	0.95	0.95	1	1	0.05	Rational	0	0	0	0	0
3	6	28	0.95	1	1	1	1	1	0.5	0.5	1	0.5	0.5	0.5	0.5	0.5	0.5	0.95	0.95	0.95	0.95	1	1	0.05	Rational	0	0	0	0	0
3	6	29	0.95	1	1	1	1	1	0.5	0.5	1	0.5	0.5	0.5	0.5	0.5	0.5	0.95	0.95	0.95	0.95	1	1	0.05	Rational	0	0	0	0	0
3	6	30	0.95	1	1	1	1	1	0.5	0.5	1	0.5	0.5	0.5	0.5	0.5	0.5	0.95	0.95	0.95	0.95	1	1	0.05	Rational	0	0	0	0	0
3	6	31	0.95	1	1	1	1	1	0.5	0.5	1	0.5	0.5	0.5	0.5	0.5	0.5	0.95	0.95	0.95	0.95	1	1	0.05	Rational	0	0	0	0	0
3	6	32	0.95	1	1	1	1	1	0.5	0.5	1	0.5	0.5	0.5	0.5	0.5	0.5	0.95	0.95	0.95	0.95	1	1	0.05	Rational	0	0	0	0	0
3	6	33	0.95	1	1	1	1	1	0.5	0.5	1	0.5	0.5	0.5	0.5	0.5	0.5	0.95	0.95	0.95	0.95	1	1	0.05	Rational	0	0	0	0	0
3	6	34	0.95	1	1	1	1	1	0.5	0.5	1	0.5	0.5	0.5	0.5	0.5	0.5	0.95	0.95	0.95	0.95	1	1	0.05	Rational	0	0	0	0	0
3	6	35	0.95	1	1	1	1	1	0.5	0.5	1	0.5	0.5	0.5	0.5	0.5	0.5	0.95	0.95	0.95	0.95	1	1	0.05	Rational	0	0	0	0	0
3	6	36	0.95	1	1	1	1	1	0.5	0.5	1	0.5	0.5	0.5	0.5	0.5	0.5	0.95	0.95	0.95	0.95	1	1	0.05	Rational	0	0	0	0	0
3	6	37	0.95	1	1	1	1	1	0.5	0.5	1	0.5	0.5	0.5	0.5	0.5	0.5	0.95	0.95	0.95	0.95	1	1	0.05	Rational	0	0	0	0	0
3	6	38	0.95	1	1	1	1	1	0.5	0.5	1	0.5	0.5	0.5	0.5	0.5	0.5	0.95	0.95	0.95	0.95	1	1	0.05	Rational	0	0	0	0	0
3	6	39	0.95	1	1	1	1	1	0.5	0.5	1	0.5	0.5	0.5	0.5	0.5	0.5	0.95	0.95	0.95	0.95	1	1	0.05	Rational	0	0	0	0	0
3	6	40	0.95	1	1	1	1	1	0.5	0.5	1	0.5	0.5	0.5	0.5	0.5	0.5	0.95	0.95	0.95	0.95	1	1	0.05	Rational	0	0	0	0	0
3	6	40	0.95	1	1	1	1	1	0.5	0.5	1	0.5	0.5	0.5	0.5	0.5	0.5	0.95	0.95	0.95	0.95	1	1	0.05	Rational	0	0	0	0	530.3500000000004
3	7	1	0.95	1.15	1.15	1.15	1.15	1	0.5	0.5	1	0.5	0.5	0.5	0.5	0.5	0.5	0.95	0.95	0.95	0.95	1.2	1.2	0.05	Rational	0	0	0	0	0
3	7	2	0.95	1.0999999999999999	1.0999999999999999	1.0999999999999999	1.0999999999999999	1	0.5	0.5	1	0.5	0.5	0.5	0.5	0.5	0.5	0.95	0.95	0.95	0.95	1.15	1.15	0.05	Rational	0	0	0	0	0
3	7	3	0.95	1.0499999999999998	1.0499999999999998	1.0499999999999998	1.0499999999999998	1	0.5	0.5	1	0.5	0.5	0.5	0.5	0.5	0.5	0.95	0.95	0.95	0.95	1.0999999999999999	1.0999999999999999	0.05	Rational	0	0	0	0	0
3	7	4	0.95	0.9999999999999998	0.9999999999999998	0.9999999999999998	0.9999999999999998	1	0.5	0.5	1	0.5	0.5	0.5	0.5	0.5	0.5	0.95	0.95	0.95	0.95	1.0499999999999998	1.0499999999999998	0.05	Rational	0	0	0	0	0
3	7	5	0.95	0.9999999999999998	0.9999999999999998	0.9999999999999998	0.9999999999999998	1	0.5	0.5	1	0.5	0.5	0.5	0.5	0.5	0.5	0.95	0.95	0.95	0.95	0.9999999999999998	0.9999999999999998	0.05	Rational	0	0	0	0	0
3	7	6	0.95	0.9999999999999998	0.9999999999999998	0.9999999999999998	0.9999999999999998	1	0.5	0.5	1	0.5	0.5	0.5	0.5	0.5	0.5	0.95	0.95	0.95	0.95	0.9999999999999998	0.9999999999999998	0.05	Rational	0	0	0	0	0
3	7	7	0.95	0.9999999999999998	0.9999999999999998	0.9999999999999998	0.9999999999999998	1	0.5	0.5	1	0.5	0.5	0.5	0.5	0.5	0.5	0.95	0.95	0.95	0.95	0.9999999999999998	0.9999999999999998	0.05	Rational	0	0	0	0	0
3	7	8	0.95	0.9999999999999998	0.9999999999999998	0.9999999999999998	0.9999999999999998	1	0.5	0.5	1	0.5	0.5	0.5	0.5	0.5	0.5	0.95	0.95	0.95	0.95	0.9999999999999998	0.9999999999999998	0.05	Rational	0	0	0	0	0
3	7	9	0.95	0.9999999999999998	0.9999999999999998	0.9999999999999998	0.9999999999999998	1	0.5	0.5	1	0.5	0.5	0.5	0.5	0.5	0.5	0.95	0.95	0.95	0.95	0.9999999999999998	0.9999999999999998	0.05	Rational	0	0	0	0	0
3	7	10	0.95	0.9999999999999998	0.9999999999999998	0.9999999999999998	0.9999999999999998	1	0.5	0.5	1	0.5	0.5	0.5	0.5	0.5	0.5	0.95	0.95	0.95	0.95	0.9999999999999998	0.9999999999999998	0.05	Rational	0	0	0	0	0
3	7	11	0.95	0.9999999999999998	0.9999999999999998	0.9999999999999998	0.9999999999999998	1	0.5	0.5	1	0.5	0.5	0.5	0.5	0.5	0.5	0.95	0.95	0.95	0.95	0.9999999999999998	0.9999999999999998	0.05	Rational	0	0	0	0	0
3	7	12	0.95	0.9999999999999998	0.9999999999999998	0.9999999999999998	0.9999999999999998	1	0.5	0.5	1	0.5	0.5	0.5	0.5	0.5	0.5	0.95	0.95	0.95	0.95	0.9999999999999998	0.9999999999999998	0.05	Rational	0	0	0	0	0
3	7	13	0.95	0.9999999999999998	0.9999999999999998	0.9999999999999998	0.9999999999999998	1	0.5	0.5	1	0.5	0.5	0.5	0.5	0.5	0.5	0.95	0.95	0.95	0.95	0.9999999999999998	0.9999999999999998	0.05	Rational	0	0	0	0	0
3	7	14	0.95	0.9999999999999998	0.9999999999999998	0.9999999999999998	0.9999999999999998	1	0.5	0.5	1	0.5	0.5	0.5	0.5	0.5	0.5	0.95	0.95	0.95	0.95	0.9999999999999998	0.9999999999999998	0.05	Rational	0	0	0	0	0
3	7	15	0.95	0.9999999999999998	0.9999999999999998	0.9999999999999998	0.9999999999999998	1	0.5	0.5	1	0.5	0.5	0.5	0.5	0.5	0.5	0.95	0.95	0.95	0.95	0.9999999999999998	0.9999999999999998	0.05	Rational	0	0	0	0	0
3	7	16	0.95	0.9999999999999998	0.9999999999999998	0.9999999999999998	0.9999999999999998	1	0.5	0.5	1	0.5	0.5	0.5	0.5	0.5	0.5	0.95	0.95	0.95	0.95	0.9999999999999998	0.9999999999999998	0.05	Rational	0	0	0	0	0
3	7	17	0.95	0.9999999999999998	0.9999999999999998	0.9999999999999998	0.9999999999999998	1	0.5	0.5	1	0.5	0.5	0.5	0.5	0.5	0.5	0.95	0.95	0.95	0.95	0.9999999999999998	0.9999999999999998	0.05	Rational	0	0	0	0	0
3	7	18	0.95	0.9999999999999998	0.9999999999999998	0.9999999999999998	0.9999999999999998	1	0.5	0.5	1	0.5	0.5	0.5	0.5	0.5	0.5	0.95	0.95	0.95	0.95	0.9999999999999998	0.9999999999999998	0.05	Rational	0	0	0	0	0
3	7	19	0.95	0.9999999999999998	0.9999999999999998	0.9999999999999998	0.9999999999999998	1	0.5	0.5	1	0.5	0.5	0.5	0.5	0.5	0.5	0.95	0.95	0.95	0.95	0.9999999999999998	0.9999999999999998	0.05	Rational	0	0	0	0	0
3	7	20	0.95	0.9999999999999998	0.9999999999999998	0.9999999999999998	0.9999999999999998	1	0.5	0.5	1	0.5	0.5	0.5	0.5	0.5	0.5	0.95	0.95	0.95	0.95	0.9999999999999998	0.9999999999999998	0.05	Rational	0	0	0	0	0
3	7	21	0.95	0.9999999999999998	0.9999999999999998	0.9999999999999998	0.9999999999999998	1	0.5	0.5	1	0.5	0.5	0.5	0.5	0.5	0.5	0.95	0.95	0.95	0.95	0.9999999999999998	0.9999999999999998	0.05	Rational	0	0	0	0	0
3	7	22	0.95	0.9999999999999998	0.9999999999999998	0.9999999999999998	0.9999999999999998	1	0.5	0.5	1	0.5	0.5	0.5	0.5	0.5	0.5	0.95	0.95	0.95	0.95	0.9999999999999998	0.9999999999999998	0.05	Rational	0	0	0	0	0
3	7	23	0.95	0.9999999999999998	0.9999999999999998	0.9999999999999998	0.9999999999999998	1	0.5	0.5	1	0.5	0.5	0.5	0.5	0.5	0.5	0.95	0.95	0.95	0.95	0.9999999999999998	0.9999999999999998	0.05	Rational	0	0	0	0	0
3	7	24	0.95	0.9999999999999998	0.9999999999999998	0.9999999999999998	0.9999999999999998	1	0.5	0.5	1	0.5	0.5	0.5	0.5	0.5	0.5	0.95	0.95	0.95	0.95	0.9999999999999998	0.9999999999999998	0.05	Rational	0	0	0	0	0
3	7	25	0.95	0.9999999999999998	0.9999999999999998	0.9999999999999998	0.9999999999999998	1	0.5	0.5	1	0.5	0.5	0.5	0.5	0.5	0.5	0.95	0.95	0.95	0.95	0.9999999999999998	0.9999999999999998	0.05	Rational	0	0	0	0	0
3	7	26	0.95	0.9999999999999998	0.9999999999999998	0.9999999999999998	0.9999999999999998	1	0.5	0.5	1	0.5	0.5	0.5	0.5	0.5	0.5	0.95	0.95	0.95	0.95	0.9999999999999998	0.9999999999999998	0.05	Rational	0	0	0	0	0
3	7	27	0.95	0.9999999999999998	0.9999999999999998	0.9999999999999998	0.9999999999999998	1	0.5	0.5	1	0.5	0.5	0.5	0.5	0.5	0.5	0.95	0.95	0.95	0.95	0.9999999999999998	0.9999999999999998	0.05	Rational	0	0	0	0	0
3	7	28	0.95	0.9999999999999998	0.9999999999999998	0.9999999999999998	0.9999999999999998	1	0.5	0.5	1	0.5	0.5	0.5	0.5	0.5	0.5	0.95	0.95	0.95	0.95	0.9999999999999998	0.9999999999999998	0.05	Rational	0	0	0	0	0
3	7	29	0.95	0.9999999999999998	0.9999999999999998	0.9999999999999998	0.9999999999999998	1	0.5	0.5	1	0.5	0.5	0.5	0.5	0.5	0.5	0.95	0.95	0.95	0.95	0.9999999999999998	0.9999999999999998	0.05	Rational	0	0	0	0	0
3	7	30	0.95	0.9999999999999998	0.9999999999999998	0.9999999999999998	0.9999999999999998	1	0.5	0.5	1	0.5	0.5	0.5	0.5	0.5	0.5	0.95	0.95	0.95	0.95	0.9999999999999998	0.9999999999999998	0.05	Rational	0	0	0	0	0
3	7	31	0.95	0.9999999999999998	0.9999999999999998	0.9999999999999998	0.9999999999999998	1	0.5	0.5	1	0.5	0.5	0.5	0.5	0.5	0.5	0.95	0.95	0.95	0.95	0.9999999999999998	0.9999999999999998	0.05	Rational	0	0	0	0	0
3	7	32	0.95	0.9999999999999998	0.9999999999999998	0.9999999999999998	0.9999999999999998	1	0.5	0.5	1	0.5	0.5	0.5	0.5	0.5	0.5	0.95	0.95	0.95	0.95	0.9999999999999998	0.9999999999999998	0.05	Rational	0	0	0	0	0
3	7	33	0.95	0.9999999999999998	0.9999999999999998	0.9999999999999998	0.9999999999999998	1	0.5	0.5	1	0.5	0.5	0.5	0.5	0.5	0.5	0.95	0.95	0.95	0.95	0.9999999999999998	0.9999999999999998	0.05	Rational	0	0	0	0	0
3	7	34	0.95	0.9999999999999998	0.9999999999999998	0.9999999999999998	0.9999999999999998	1	0.5	0.5	1	0.5	0.5	0.5	0.5	0.5	0.5	0.95	0.95	0.95	0.95	0.9999999999999998	0.9999999999999998	0.05	Rational	0	0	0	0	0
3	7	35	0.95	0.9999999999999998	0.9999999999999998	0.9999999999999998	0.9999999999999998	1	0.5	0.5	1	0.5	0.5	0.5	0.5	0.5	0.5	0.95	0.95	0.95	0.95	0.9999999999999998	0.9999999999999998	0.05	Rational	0	0	0	0	0
3	7	36	0.95	0.9999999999999998	0.9999999999999998	0.9999999999999998	0.9999999999999998	1	0.5	0.5	1	0.5	0.5	0.5	0.5	0.5	0.5	0.95	0.95	0.95	0.95	0.9999999999999998	0.9999999999999998	0.05	Rational	0	0	0	0	0
3	7	37	0.95	0.9999999999999998	0.9999999999999998	0.9999999999999998	0.9999999999999998	1	0.5	0.5	1	0.5	0.5	0.5	0.5	0.5	0.5	0.95	0.95	0.95	0.95	0.9999999999999998	0.9999999999999998	0.05	Rational	0	0	0	0	0
3	7	38	0.95	0.9999999999999998	0.9999999999999998	0.9999999999999998	0.9999999999999998	1	0.5	0.5	1	0.5	0.5	0.5	0.5	0.5	0.5	0.95	0.95	0.95	0.95	0.9999999999999998	0.9999999999999998	0.05	Rational	0	0	0	0	0
3	7	39	0.95	0.9999999999999998	0.9999999999999998	0.9999999999999998	0.9999999999999998	1	0.5	0.5	1	0.5	0.5	0.5	0.5	0.5	0.5	0.95	0.95	0.95	0.95	0.9999999999999998	0.9999999999999998	0.05	Rational	0	0	0	0	0
3	7	40	0.95	0.9999999999999998	0.9999999999999998	0.9999999999999998	0.9999999999999998	1	0.5	0.5	1	0.5	0.5	0.5	0.5	0.5	0.5	0.95	0.95	0.95	0.95	0.9999999999999998	0.9999999999999998	0.05	Rational	0	0	0	0	0
3	7	40	0.95	0.9999999999999998	0.9999999999999998	0.9999999999999998	0.9999999999999998	1	0.5	0.5	1	0.5	0.5	0.5	0.5	0.5	0.5	0.95	0.95	0.95	0.95	0.9999999999999998	0.9999999999999998	0.05	Rational	0	0	0	0	530.35
3	8	1	0.95	1.3499999999999999	1.3499999999999999	1.3499999999999999	1.3499999999999999	1	0.5	0.5	1	0.5	0.5	0.5	0.5	0.5	0.5	0.95	0.95	0.95	0.95	1.4	1.4	0.05	Rational	0	0	0	0	0
3	8	2	0.95	1.2999999999999998	1.2999999999999998	1.2999999999999998	1.2999999999999998	1	0.5	0.5	1	0.5	0.5	0.5	0.5	0.5	0.5	0.95	0.95	0.95	0.95	1.3499999999999999	1.3499999999999999	0.05	Rational	0	0	0	0	0
3	8	3	0.95	1.2499999999999998	1.2499999999999998	1.2499999999999998	1.2499999999999998	1	0.5	0.5	1	0.5	0.5	0.5	0.5	0.5	0.5	0.95	0.95	0.95	0.95	1.2999999999999998	1.2999999999999998	0.05	Rational	0	0	0	0	0
3	8	4	0.95	1.1999999999999997	1.1999999999999997	1.1999999999999997	1.1999999999999997	1	0.5	0.5	1	0.5	0.5	0.5	0.5	0.5	0.5	0.95	0.95	0.95	0.95	1.2499999999999998	1.2499999999999998	0.05	Rational	0	0	0	0	0
3	8	5	0.95	1.1499999999999997	1.1499999999999997	1.1499999999999997	1.1499999999999997	1	0.5	0.5	1	0.5	0.5	0.5	0.5	0.5	0.5	0.95	0.95	0.95	0.95	1.1999999999999997	1.1999999999999997	0.05	Rational	0	0	0	0	0
3	8	6	0.95	1.0999999999999996	1.0999999999999996	1.0999999999999996	1.0999999999999996	1	0.5	0.5	1	0.5	0.5	0.5	0.5	0.5	0.5	0.95	0.95	0.95	0.95	1.1499999999999997	1.1499999999999997	0.05	Rational	0	0	0	0	0
3	8	7	0.95	1.0499999999999996	1.0499999999999996	1.0499999999999996	1.0499999999999996	1	0.5	0.5	1	0.5	0.5	0.5	0.5	0.5	0.5	0.95	0.95	0.95	0.95	1.0999999999999996	1.0999999999999996	0.05	Rational	0	0	0	0	0
3	8	8	0.95	0.9999999999999996	0.9999999999999996	0.9999999999999996	0.9999999999999996	1	0.5	0.5	1	0.5	0.5	0.5	0.5	0.5	0.5	0.95	0.95	0.95	0.95	1.0499999999999996	1.0499999999999996	0.05	Rational	0	0	0	0	0
3	8	9	0.95	0.9999999999999996	0.9999999999999996	0.9999999999999996	0.9999999999999996	1	0.5	0.5	1	0.5	0.5	0.5	0.5	0.5	0.5	0.95	0.95	0.95	0.95	0.9999999999999996	0.9999999999999996	0.05	Rational	0	0	0	0	0
3	8	10	0.95	0.9999999999999996	0.9999999999999996	0.9999999999999996	0.9999999999999996	1	0.5	0.5	1	0.5	0.5	0.5	0.5	0.5	0.5	0.95	0.95	0.95	0.95	0.9999999999999996	0.9999999999999996	0.05	Rational	0	0	0	0	0
3	8	11	0.95	0.9999999999999996	0.9999999999999996	0.9999999999999996	0.9999999999999996	1	0.5	0.5	1	0.5	0.5	0.5	0.5	0.5	0.5	0.95	0.95	0.95	0.95	0.9999999999999996	0.9999999999999996	0.05	Rational	0	0	0	0	0
3	8	12	0.95	0.9999999999999996	0.9999999999999996	0.9999999999999996	0.9999999999999996	1	0.5	0.5	1	0.5	0.5	0.5	0.5	0.5	0.5	0.95	0.95	0.95	0.95	0.9999999999999996	0.9999999999999996	0.05	Rational	0	0	0	0	0
3	8	13	0.95	0.9999999999999996	0.9999999999999996	0.9999999999999996	0.9999999999999996	1	0.5	0.5	1	0.5	0.5	0.5	0.5	0.5	0.5	0.95	0.95	0.95	0.95	0.9999999999999996	0.9999999999999996	0.05	Rational	0	0	0	0	0
3	8	14	0.95	0.9999999999999996	0.9999999999999996	0.9999999999999996	0.9999999999999996	1	0.5	0.5	1	0.5	0.5	0.5	0.5	0.5	0.5	0.95	0.95	0.95	0.95	0.9999999999999996	0.9999999999999996	0.05	Rational	0	0	0	0	0
3	8	15	0.95	0.9999999999999996	0.9999999999999996	0.9999999999999996	0.9999999999999996	1	0.5	0.5	1	0.5	0.5	0.5	0.5	0.5	0.5	0.95	0.95	0.95	0.95	0.9999999999999996	0.9999999999999996	0.05	Rational	0	0	0	0	0
3	8	16	0.95	0.9999999999999996	0.9999999999999996	0.9999999999999996	0.9999999999999996	1	0.5	0.5	1	0.5	0.5	0.5	0.5	0.5	0.5	0.95	0.95	0.95	0.95	0.9999999999999996	0.9999999999999996	0.05	Rational	0	0	0	0	0
3	8	17	0.95	0.9999999999999996	0.9999999999999996	0.9999999999999996	0.9999999999999996	1	0.5	0.5	1	0.5	0.5	0.5	0.5	0.5	0.5	0.95	0.95	0.95	0.95	0.9999999999999996	0.9999999999999996	0.05	Rational	0	0	0	0	0
3	8	18	0.95	0.9999999999999996	0.9999999999999996	0.9999999999999996	0.9999999999999996	1	0.5	0.5	1	0.5	0.5	0.5	0.5	0.5	0.5	0.95	0.95	0.95	0.95	0.9999999999999996	0.9999999999999996	0.05	Rational	0	0	0	0	0
3	8	19	0.95	0.9999999999999996	0.9999999999999996	0.9999999999999996	0.9999999999999996	1	0.5	0.5	1	0.5	0.5	0.5	0.5	0.5	0.5	0.95	0.95	0.95	0.95	0.9999999999999996	0.9999999999999996	0.05	Rational	0	0	0	0	0
3	8	20	0.95	0.9999999999999996	0.9999999999999996	0.9999999999999996	0.9999999999999996	1	0.5	0.5	1	0.5	0.5	0.5	0.5	0.5	0.5	0.95	0.95	0.95	0.95	0.9999999999999996	0.9999999999999996	0.05	Rational	0	0	0	0	0
3	8	21	0.95	0.9999999999999996	0.9999999999999996	0.9999999999999996	0.9999999999999996	1	0.5	0.5	1	0.5	0.5	0.5	0.5	0.5	0.5	0.95	0.95	0.95	0.95	0.9999999999999996	0.9999999999999996	0.05	Rational	0	0	0	0	0
3	8	22	0.95	0.9999999999999996	0.9999999999999996	0.9999999999999996	0.9999999999999996	1	0.5	0.5	1	0.5	0.5	0.5	0.5	0.5	0.5	0.95	0.95	0.95	0.95	0.9999999999999996	0.9999999999999996	0.05	Rational	0	0	0	0	0
3	8	23	0.95	0.9999999999999996	0.9999999999999996	0.9999999999999996	0.9999999999999996	1	0.5	0.5	1	0.5	0.5	0.5	0.5	0.5	0.5	0.95	0.95	0.95	0.95	0.9999999999999996	0.9999999999999996	0.05	Rational	0	0	0	0	0
3	8	24	0.95	0.9999999999999996	0.9999999999999996	0.9999999999999996	0.9999999999999996	1	0.5	0.5	1	0.5	0.5	0.5	0.5	0.5	0.5	0.95	0.95	0.95	0.95	0.9999999999999996	0.9999999999999996	0.05	Rational	0	0	0	0	0
3	8	25	0.95	0.9999999999999996	0.9999999999999996	0.9999999999999996	0.9999999999999996	1	0.5	0.5	1	0.5	0.5	0.5	0.5	0.5	0.5	0.95	0.95	0.95	0.95	0.9999999999999996	0.9999999999999996	0.05	Rational	0	0	0	0	0
3	8	26	0.95	0.9999999999999996	0.9999999999999996	0.9999999999999996	0.9999999999999996	1	0.5	0.5	1	0.5	0.5	0.5	0.5	0.5	0.5	0.95	0.95	0.95	0.95	0.9999999999999996	0.9999999999999996	0.05	Rational	0	0	0	0	0
3	8	27	0.95	0.9999999999999996	0.9999999999999996	0.9999999999999996	0.9999999999999996	1	0.5	0.5	1	0.5	0.5	0.5	0.5	0.5	0.5	0.95	0.95	0.95	0.95	0.9999999999999996	0.9999999999999996	0.05	Rational	0	0	0	0	0
3	8	28	0.95	0.9999999999999996	0.9999999999999996	0.9999999999999996	0.9999999999999996	1	0.5	0.5	1	0.5	0.5	0.5	0.5	0.5	0.5	0.95	0.95	0.95	0.95	0.9999999999999996	0.9999999999999996	0.05	Rational	0	0	0	0	0
3	8	29	0.95	0.9999999999999996	0.9999999999999996	0.9999999999999996	0.9999999999999996	1	0.5	0.5	1	0.5	0.5	0.5	0.5	0.5	0.5	0.95	0.95	0.95	0.95	0.9999999999999996	0.9999999999999996	0.05	Rational	0	0	0	0	0
3	8	30	0.95	0.9999999999999996	0.9999999999999996	0.9999999999999996	0.9999999999999996	1	0.5	0.5	1	0.5	0.5	0.5	0.5	0.5	0.5	0.95	0.95	0.95	0.95	0.9999999999999996	0.9999999999999996	0.05	Rational	0	0	0	0	0
3	8	31	0.95	0.9999999999999996	0.9999999999999996	0.9999999999999996	0.9999999999999996	1	0.5	0.5	1	0.5	0.5	0.5	0.5	0.5	0.5	0.95	0.95	0.95	0.95	0.9999999999999996	0.9999999999999996	0.05	Rational	0	0	0	0	0
3	8	32	0.95	0.9999999999999996	0.9999999999999996	0.9999999999999996	0.9999999999999996	1	0.5	0.5	1	0.5	0.5	0.5	0.5	0.5	0.5	0.95	0.95	0.95	0.95	0.9999999999999996	0.9999999999999996	0.05	Rational	0	0	0	0	0
3	8	33	0.95	0.9999999999999996	0.9999999999999996	0.9999999999999996	0.9999999999999996	1	0.5	0.5	1	0.5	0.5	0.5	0.5	0.5	0.5	0.95	0.95	0.95	0.95	0.9999999999999996	0.9999999999999996	0.05	Rational	0	0	0	0	0
3	8	34	0.95	0.9999999999999996	0.9999999999999996	0.9999999999999996	0.9999999999999996	1	0.5	0.5	1	0.5	0.5	0.5	0.5	0.5	0.5	0.95	0.95	0.95	0.95	0.9999999999999996	0.9999999999999996	0.05	Rational	0	0	0	0	0
3	8	35	0.95	0.9999999999999996	0.9999999999999996	0.9999999999999996	0.9999999999999996	1	0.5	0.5	1	0.5	0.5	0.5	0.5	0.5	0.5	0.95	0.95	0.95	0.95	0.9999999999999996	0.9999999999999996	0.05	Rational	0	0	0	0	0
3	8	36	0.95	0.9999999999999996	0.9999999999999996	0.9999999999999996	0.9999999999999996	1	0.5	0.5	1	0.5	0.5	0.5	0.5	0.5	0.5	0.95	0.95	0.95	0.95	0.9999999999999996	0.9999999999999996	0.05	Rational	0	0	0	0	0
3	8	37	0.95	0.9999999999999996	0.9999999999999996	0.9999999999999996	0.9999999999999996	1	0.5	0.5	1	0.5	0.5	0.5	0.5	0.5	0.5	0.95	0.95	0.95	0.95	0.9999999999999996	0.9999999999999996	0.05	Rational	0	0	0	0	0
3	8	38	0.95	0.9999999999999996	0.9999999999999996	0.9999999999999996	0.9999999999999996	1	0.5	0.5	1	0.5	0.5	0.5	0.5	0.5	0.5	0.95	0.95	0.95	0.95	0.9999999999999996	0.9999999999999996	0.05	Rational	0	0	0	0	0
3	8	39	0.95	0.9999999999999996	0.9999999999999996	0.9999999999999996	0.9999999999999996	1	0.5	0.5	1	0.5	0.5	0.5	0.5	0.5	0.5	0.95	0.95	0.95	0.95	0.9999999999999996	0.9999999999999996	0.05	Rational	0	0	0	0	0
3	8	40	0.95	0.9999999999999996	0.9999999999999996	0.9999999999999996	0.9999999999999996	1	0.5	0.5	1	0.5	0.5	0.5	0.5	0.5	0.5	0.95	0.95	0.95	0.95	0.9999999999999996	0.9999999999999996	0.05	Rational	0	0	0	0	0
3	8	40	0.95	0.9999999999999996	0.9999999999999996	0.9999999999999996	0.9999999999999996	1	0.5	0.5	1	0.5	0.5	0.5	0.5	0.5	0.5	0.95	0.95	0.95	0.95	0.9999999999999996	0.9999999999999996	0.05	Rational	0	0	0	0	530.35
3	9	1	0.95	1.5499999999999998	1.5499999999999998	1.5499999999999998	1.5499999999999998	1	0.5	0.5	1	0.5	0.5	0.5	0.5	0.5	0.5	0.95	0.95	0.95	0.95	1.5999999999999999	1.5999999999999999	0.05	Rational	0	0	0	0	0
3	9	2	0.95	1.4999999999999998	1.4999999999999998	1.4999999999999998	1.4999999999999998	1	0.5	0.5	1	0.5	0.5	0.5	0.5	0.5	0.5	0.95	0.95	0.95	0.95	1.5499999999999998	1.5499999999999998	0.05	Rational	0	0	0	0	0
3	9	3	0.95	1.4499999999999997	1.4499999999999997	1.4499999999999997	1.4499999999999997	1	0.5	0.5	1	0.5	0.5	0.5	0.5	0.5	0.5	0.95	0.95	0.95	0.95	1.4999999999999998	1.4999999999999998	0.05	Rational	0	0	0	0	0
3	9	4	0.95	1.3999999999999997	1.3999999999999997	1.3999999999999997	1.3999999999999997	1	0.5	0.5	1	0.5	0.5	0.5	0.5	0.5	0.5	0.95	0.95	0.95	0.95	1.4499999999999997	1.4499999999999997	0.05	Rational	0	0	0	0	0
3	9	5	0.95	1.3499999999999996	1.3499999999999996	1.3499999999999996	1.3499999999999996	1	0.5	0.5	1	0.5	0.5	0.5	0.5	0.5	0.5	0.95	0.95	0.95	0.95	1.3999999999999997	1.3999999999999997	0.05	Rational	0	0	0	0	0
3	9	6	0.95	1.2999999999999996	1.2999999999999996	1.2999999999999996	1.2999999999999996	1	0.5	0.5	1	0.5	0.5	0.5	0.5	0.5	0.5	0.95	0.95	0.95	0.95	1.3499999999999996	1.3499999999999996	0.05	Rational	0	0	0	0	0
3	9	7	0.95	1.2499999999999996	1.2499999999999996	1.2499999999999996	1.2499999999999996	1	0.5	0.5	1	0.5	0.5	0.5	0.5	0.5	0.5	0.95	0.95	0.95	0.95	1.2999999999999996	1.2999999999999996	0.05	Rational	0	0	0	0	0
3	9	8	0.95	1.1999999999999995	1.1999999999999995	1.1999999999999995	1.1999999999999995	1	0.5	0.5	1	0.5	0.5	0.5	0.5	0.5	0.5	0.95	0.95	0.95	0.95	1.2499999999999996	1.2499999999999996	0.05	Rational	0	0	0	0	0
3	9	9	0.95	1.1499999999999995	1.1499999999999995	1.1499999999999995	1.1499999999999995	1	0.5	0.5	1	0.5	0.5	0.5	0.5	0.5	0.5	0.95	0.95	0.95	0.95	1.1999999999999995	1.1999999999999995	0.05	Rational	0	0	0	0	0
3	9	10	0.95	1.0999999999999994	1.0999999999999994	1.0999999999999994	1.0999999999999994	1	0.5	0.5	1	0.5	0.5	0.5	0.5	0.5	0.5	0.95	0.95	0.95	0.95	1.1499999999999995	1.1499999999999995	0.05	Rational	0	0	0	0	0
3	9	11	0.95	1.0499999999999994	1.0499999999999994	1.0499999999999994	1.0499999999999994	1	0.5	0.5	1	0.5	0.5	0.5	0.5	0.5	0.5	0.95	0.95	0.95	0.95	1.0999999999999994	1.0999999999999994	0.05	Rational	0	0	0	0	0
3	9	12	0.95	0.9999999999999993	0.9999999999999993	0.9999999999999993	0.9999999999999993	1	0.5	0.5	1	0.5	0.5	0.5	0.5	0.5	0.5	0.95	0.95	0.95	0.95	1.0499999999999994	1.0499999999999994	0.05	Rational	0	0	0	0	0
3	9	13	0.95	0.9999999999999993	0.9999999999999993	0.9999999999999993	0.9999999999999993	1	0.5	0.5	1	0.5	0.5	0.5	0.5	0.5	0.5	0.95	0.95	0.95	0.95	0.9999999999999993	0.9999999999999993	0.05	Rational	0	0	0	0	0
3	9	14	0.95	0.9999999999999993	0.9999999999999993	0.9999999999999993	0.9999999999999993	1	0.5	0.5	1	0.5	0.5	0.5	0.5	0.5	0.5	0.95	0.95	0.95	0.95	0.9999999999999993	0.9999999999999993	0.05	Rational	0	0	0	0	0
3	9	15	0.95	0.9999999999999993	0.9999999999999993	0.9999999999999993	0.9999999999999993	1	0.5	0.5	1	0.5	0.5	0.5	0.5	0.5	0.5	0.95	0.95	0.95	0.95	0.9999999999999993	0.9999999999999993	0.05	Rational	0	0	0	0	0
3	9	16	0.95	0.9999999999999993	0.9999999999999993	0.9999999999999993	0.9999999999999993	1	0.5	0.5	1	0.5	0.5	0.5	0.5	0.5	0.5	0.95	0.95	0.95	0.95	0.9999999999999993	0.9999999999999993	0.05	Rational	0	0	0	0	0
3	9	17	0.95	0.9999999999999993	0.9999999999999993	0.9999999999999993	0.9999999999999993	1	0.5	0.5	1	0.5	0.5	0.5	0.5	0.5	0.5	0.95	0.95	0.95	0.95	0.9999999999999993	0.9999999999999993	0.05	Rational	0	0	0	0	0
3	9	18	0.95	0.9999999999999993	0.9999999999999993	0.9999999999999993	0.9999999999999993	1	0.5	0.5	1	0.5	0.5	0.5	0.5	0.5	0.5	0.95	0.95	0.95	0.95	0.9999999999999993	0.9999999999999993	0.05	Rational	0	0	0	0	0
3	9	19	0.95	0.9999999999999993	0.9999999999999993	0.9999999999999993	0.9999999999999993	1	0.5	0.5	1	0.5	0.5	0.5	0.5	0.5	0.5	0.95	0.95	0.95	0.95	0.9999999999999993	0.9999999999999993	0.05	Rational	0	0	0	0	0
3	9	20	0.95	0.9999999999999993	0.9999999999999993	0.9999999999999993	0.9999999999999993	1	0.5	0.5	1	0.5	0.5	0.5	0.5	0.5	0.5	0.95	0.95	0.95	0.95	0.9999999999999993	0.9999999999999993	0.05	Rational	0	0	0	0	0
3	9	21	0.95	0.9999999999999993	0.9999999999999993	0.9999999999999993	0.9999999999999993	1	0.5	0.5	1	0.5	0.5	0.5	0.5	0.5	0.5	0.95	0.95	0.95	0.95	0.9999999999999993	0.9999999999999993	0.05	Rational	0	0	0	0	0
3	9	22	0.95	0.9999999999999993	0.9999999999999993	0.9999999999999993	0.9999999999999993	1	0.5	0.5	1	0.5	0.5	0.5	0.5	0.5	0.5	0.95	0.95	0.95	0.95	0.9999999999999993	0.9999999999999993	0.05	Rational	0	0	0	0	0
3	9	23	0.95	0.9999999999999993	0.9999999999999993	0.9999999999999993	0.9999999999999993	1	0.5	0.5	1	0.5	0.5	0.5	0.5	0.5	0.5	0.95	0.95	0.95	0.95	0.9999999999999993	0.9999999999999993	0.05	Rational	0	0	0	0	0
3	9	24	0.95	0.9999999999999993	0.9999999999999993	0.9999999999999993	0.9999999999999993	1	0.5	0.5	1	0.5	0.5	0.5	0.5	0.5	0.5	0.95	0.95	0.95	0.95	0.9999999999999993	0.9999999999999993	0.05	Rational	0	0	0	0	0
3	9	25	0.95	0.9999999999999993	0.9999999999999993	0.9999999999999993	0.9999999999999993	1	0.5	0.5	1	0.5	0.5	0.5	0.5	0.5	0.5	0.95	0.95	0.95	0.95	0.9999999999999993	0.9999999999999993	0.05	Rational	0	0	0	0	0
3	9	26	0.95	0.9999999999999993	0.9999999999999993	0.9999999999999993	0.9999999999999993	1	0.5	0.5	1	0.5	0.5	0.5	0.5	0.5	0.5	0.95	0.95	0.95	0.95	0.9999999999999993	0.9999999999999993	0.05	Rational	0	0	0	0	0
3	9	27	0.95	0.9999999999999993	0.9999999999999993	0.9999999999999993	0.9999999999999993	1	0.5	0.5	1	0.5	0.5	0.5	0.5	0.5	0.5	0.95	0.95	0.95	0.95	0.9999999999999993	0.9999999999999993	0.05	Rational	0	0	0	0	0
3	9	28	0.95	0.9999999999999993	0.9999999999999993	0.9999999999999993	0.9999999999999993	1	0.5	0.5	1	0.5	0.5	0.5	0.5	0.5	0.5	0.95	0.95	0.95	0.95	0.9999999999999993	0.9999999999999993	0.05	Rational	0	0	0	0	0
3	9	29	0.95	0.9999999999999993	0.9999999999999993	0.9999999999999993	0.9999999999999993	1	0.5	0.5	1	0.5	0.5	0.5	0.5	0.5	0.5	0.95	0.95	0.95	0.95	0.9999999999999993	0.9999999999999993	0.05	Rational	0	0	0	0	0
3	9	30	0.95	0.9999999999999993	0.9999999999999993	0.9999999999999993	0.9999999999999993	1	0.5	0.5	1	0.5	0.5	0.5	0.5	0.5	0.5	0.95	0.95	0.95	0.95	0.9999999999999993	0.9999999999999993	0.05	Rational	0	0	0	0	0
3	9	31	0.95	0.9999999999999993	0.9999999999999993	0.9999999999999993	0.9999999999999993	1	0.5	0.5	1	0.5	0.5	0.5	0.5	0.5	0.5	0.95	0.95	0.95	0.95	0.9999999999999993	0.9999999999999993	0.05	Rational	0	0	0	0	0
3	9	32	0.95	0.9999999999999993	0.9999999999999993	0.9999999999999993	0.9999999999999993	1	0.5	0.5	1	0.5	0.5	0.5	0.5	0.5	0.5	0.95	0.95	0.95	0.95	0.9999999999999993	0.9999999999999993	0.05	Rational	0	0	0	0	0
3	9	33	0.95	0.9999999999999993	0.9999999999999993	0.9999999999999993	0.9999999999999993	1	0.5	0.5	1	0.5	0.5	0.5	0.5	0.5	0.5	0.95	0.95	0.95	0.95	0.9999999999999993	0.9999999999999993	0.05	Rational	0	0	0	0	0
3	9	34	0.95	0.9999999999999993	0.9999999999999993	0.9999999999999993	0.9999999999999993	1	0.5	0.5	1	0.5	0.5	0.5	0.5	0.5	0.5	0.95	0.95	0.95	0.95	0.9999999999999993	0.9999999999999993	0.05	Rational	0	0	0	0	0
3	9	35	0.95	0.9999999999999993	0.9999999999999993	0.9999999999999993	0.9999999999999993	1	0.5	0.5	1	0.5	0.5	0.5	0.5	0.5	0.5	0.95	0.95	0.95	0.95	0.9999999999999993	0.9999999999999993	0.05	Rational	0	0	0	0	0
3	9	36	0.95	0.9999999999999993	0.9999999999999993	0.9999999999999993	0.9999999999999993	1	0.5	0.5	1	0.5	0.5	0.5	0.5	0.5	0.5	0.95	0.95	0.95	0.95	0.9999999999999993	0.9999999999999993	0.05	Rational	0	0	0	0	0
3	9	37	0.95	0.9999999999999993	0.9999999999999993	0.9999999999999993	0.9999999999999993	1	0.5	0.5	1	0.5	0.5	0.5	0.5	0.5	0.5	0.95	0.95	0.95	0.95	0.9999999999999993	0.9999999999999993	0.05	Rational	0	0	0	0	0
3	9	38	0.95	0.9999999999999993	0.9999999999999993	0.9999999999999993	0.9999999999999993	1	0.5	0.5	1	0.5	0.5	0.5	0.5	0.5	0.5	0.95	0.95	0.95	0.95	0.9999999999999993	0.9999999999999993	0.05	Rational	0	0	0	0	0
3	9	39	0.95	0.9999999999999993	0.9999999999999993	0.9999999999999993	0.9999999999999993	1	0.5	0.5	1	0.5	0.5	0.5	0.5	0.5	0.5	0.95	0.95	0.95	0.95	0.9999999999999993	0.9999999999999993	0.05	Rational	0	0	0	0	0
3	9	40	0.95	0.9999999999999993	0.9999999999999993	0.9999999999999993	0.9999999999999993	1	0.5	0.5	1	0.5	0.5	0.5	0.5	0.5	0.5	0.95	0.95	0.95	0.95	0.9999999999999993	0.9999999999999993	0.05	Rational	0	0	0	0	0
3	9	40	0.95	0.9999999999999993	0.9999999999999993	0.9999999999999993	0.9999999999999993	1	0.5	0.5	1	0.5	0.5	0.5	0.5	0.5	0.5	0.95	0.95	0.95	0.95	0.9999999999999993	0.9999999999999993	0.05	Rational	0	0	0	0	530.3500000000003
3	10	1	0.95	1.7499999999999998	1.7499999999999998	1.7499999999999998	1.7499999999999998	1	0.5	0.5	1	0.5	0.5	0.5	0.5	0.5	0.5	0.95	0.95	0.95	0.95	1.7999999999999998	1.7999999999999998	0.05	Rational	0	0	0	0	0
3	10	2	0.95	1.6999999999999997	1.6999999999999997	1.6999999999999997	1.6999999999999997	1	0.5	0.5	1	0.5	0.5	0.5	0.5	0.5	0.5	0.95	0.95	0.95	0.95	1.7499999999999998	1.7499999999999998	0.05	Rational	0	0	0	0	0
3	10	3	0.95	1.6499999999999997	1.6499999999999997	1.6499999999999997	1.6499999999999997	1	0.5	0.5	1	0.5	0.5	0.5	0.5	0.5	0.5	0.95	0.95	0.95	0.95	1.6999999999999997	1.6999999999999997	0.05	Rational	0	0	0	0	0
3	10	4	0.95	1.5999999999999996	1.5999999999999996	1.5999999999999996	1.5999999999999996	1	0.5	0.5	1	0.5	0.5	0.5	0.5	0.5	0.5	0.95	0.95	0.95	0.95	1.6499999999999997	1.6499999999999997	0.05	Rational	0	0	0	0	0
3	10	5	0.95	1.5499999999999996	1.5499999999999996	1.5499999999999996	1.5499999999999996	1	0.5	0.5	1	0.5	0.5	0.5	0.5	0.5	0.5	0.95	0.95	0.95	0.95	1.5999999999999996	1.5999999999999996	0.05	Rational	0	0	0	0	0
3	10	6	0.95	1.4999999999999996	1.4999999999999996	1.4999999999999996	1.4999999999999996	1	0.5	0.5	1	0.5	0.5	0.5	0.5	0.5	0.5	0.95	0.95	0.95	0.95	1.5499999999999996	1.5499999999999996	0.05	Rational	0	0	0	0	0
3	10	7	0.95	1.4499999999999995	1.4499999999999995	1.4499999999999995	1.4499999999999995	1	0.5	0.5	1	0.5	0.5	0.5	0.5	0.5	0.5	0.95	0.95	0.95	0.95	1.4999999999999996	1.4999999999999996	0.05	Rational	0	0	0	0	0
3	10	8	0.95	1.3999999999999995	1.3999999999999995	1.3999999999999995	1.3999999999999995	1	0.5	0.5	1	0.5	0.5	0.5	0.5	0.5	0.5	0.95	0.95	0.95	0.95	1.4499999999999995	1.4499999999999995	0.05	Rational	0	0	0	0	0
3	10	9	0.95	1.3499999999999994	1.3499999999999994	1.3499999999999994	1.3499999999999994	1	0.5	0.5	1	0.5	0.5	0.5	0.5	0.5	0.5	0.95	0.95	0.95	0.95	1.3999999999999995	1.3999999999999995	0.05	Rational	0	0	0	0	0
3	10	10	0.95	1.2999999999999994	1.2999999999999994	1.2999999999999994	1.2999999999999994	1	0.5	0.5	1	0.5	0.5	0.5	0.5	0.5	0.5	0.95	0.95	0.95	0.95	1.3499999999999994	1.3499999999999994	0.05	Rational	0	0	0	0	0
3	10	11	0.95	1.2499999999999993	1.2499999999999993	1.2499999999999993	1.2499999999999993	1	0.5	0.5	1	0.5	0.5	0.5	0.5	0.5	0.5	0.95	0.95	0.95	0.95	1.2999999999999994	1.2999999999999994	0.05	Rational	0	0	0	0	0
3	10	12	0.95	1.1999999999999993	1.1999999999999993	1.1999999999999993	1.1999999999999993	1	0.5	0.5	1	0.5	0.5	0.5	0.5	0.5	0.5	0.95	0.95	0.95	0.95	1.2499999999999993	1.2499999999999993	0.05	Rational	0	0	0	0	0
3	10	13	0.95	1.1499999999999992	1.1499999999999992	1.1499999999999992	1.1499999999999992	1	0.5	0.5	1	0.5	0.5	0.5	0.5	0.5	0.5	0.95	0.95	0.95	0.95	1.1999999999999993	1.1999999999999993	0.05	Rational	0	0	0	0	0
3	10	14	0.95	1.0999999999999992	1.0999999999999992	1.0999999999999992	1.0999999999999992	1	0.5	0.5	1	0.5	0.5	0.5	0.5	0.5	0.5	0.95	0.95	0.95	0.95	1.1499999999999992	1.1499999999999992	0.05	Rational	0	0	0	0	0
3	10	15	0.95	1.0499999999999992	1.0499999999999992	1.0499999999999992	1.0499999999999992	1	0.5	0.5	1	0.5	0.5	0.5	0.5	0.5	0.5	0.95	0.95	0.95	0.95	1.0999999999999992	1.0999999999999992	0.05	Rational	0	0	0	0	0
3	10	16	0.95	0.9999999999999991	0.9999999999999991	0.9999999999999991	0.9999999999999991	1	0.5	0.5	1	0.5	0.5	0.5	0.5	0.5	0.5	0.95	0.95	0.95	0.95	1.0499999999999992	1.0499999999999992	0.05	Rational	0	0	0	0	0
3	10	17	0.95	0.9999999999999991	0.9999999999999991	0.9999999999999991	0.9999999999999991	1	0.5	0.5	1	0.5	0.5	0.5	0.5	0.5	0.5	0.95	0.95	0.95	0.95	0.9999999999999991	0.9999999999999991	0.05	Rational	0	0	0	0	0
3	10	18	0.95	0.9999999999999991	0.9999999999999991	0.9999999999999991	0.9999999999999991	1	0.5	0.5	1	0.5	0.5	0.5	0.5	0.5	0.5	0.95	0.95	0.95	0.95	0.9999999999999991	0.9999999999999991	0.05	Rational	0	0	0	0	0
3	10	19	0.95	0.9999999999999991	0.9999999999999991	0.9999999999999991	0.9999999999999991	1	0.5	0.5	1	0.5	0.5	0.5	0.5	0.5	0.5	0.95	0.95	0.95	0.95	0.9999999999999991	0.9999999999999991	0.05	Rational	0	0	0	0	0
3	10	20	0.95	0.9999999999999991	0.9999999999999991	0.9999999999999991	0.9999999999999991	1	0.5	0.5	1	0.5	0.5	0.5	0.5	0.5	0.5	0.95	0.95	0.95	0.95	0.9999999999999991	0.9999999999999991	0.05	Rational	0	0	0	0	0
3	10	21	0.95	0.9999999999999991	0.9999999999999991	0.9999999999999991	0.9999999999999991	1	0.5	0.5	1	0.5	0.5	0.5	0.5	0.5	0.5	0.95	0.95	0.95	0.95	0.9999999999999991	0.9999999999999991	0.05	Rational	0	0	0	0	0
3	10	22	0.95	0.9999999999999991	0.9999999999999991	0.9999999999999991	0.9999999999999991	1	0.5	0.5	1	0.5	0.5	0.5	0.5	0.5	0.5	0.95	0.95	0.95	0.95	0.9999999999999991	0.9999999999999991	0.05	Rational	0	0	0	0	0
3	10	23	0.95	0.9999999999999991	0.9999999999999991	0.9999999999999991	0.9999999999999991	1	0.5	0.5	1	0.5	0.5	0.5	0.5	0.5	0.5	0.95	0.95	0.95	0.95	0.9999999999999991	0.9999999999999991	0.05	Rational	0	0	0	0	0
3	10	24	0.95	0.9999999999999991	0.9999999999999991	0.9999999999999991	0.9999999999999991	1	0.5	0.5	1	0.5	0.5	0.5	0.5	0.5	0.5	0.95	0.95	0.95	0.95	0.9999999999999991	0.9999999999999991	0.05	Rational	0	0	0	0	0
3	10	25	0.95	0.9999999999999991	0.9999999999999991	0.9999999999999991	0.9999999999999991	1	0.5	0.5	1	0.5	0.5	0.5	0.5	0.5	0.5	0.95	0.95	0.95	0.95	0.9999999999999991	0.9999999999999991	0.05	Rational	0	0	0	0	0
3	10	26	0.95	0.9999999999999991	0.9999999999999991	0.9999999999999991	0.9999999999999991	1	0.5	0.5	1	0.5	0.5	0.5	0.5	0.5	0.5	0.95	0.95	0.95	0.95	0.9999999999999991	0.9999999999999991	0.05	Rational	0	0	0	0	0
3	10	27	0.95	0.9999999999999991	0.9999999999999991	0.9999999999999991	0.9999999999999991	1	0.5	0.5	1	0.5	0.5	0.5	0.5	0.5	0.5	0.95	0.95	0.95	0.95	0.9999999999999991	0.9999999999999991	0.05	Rational	0	0	0	0	0
3	10	28	0.95	0.9999999999999991	0.9999999999999991	0.9999999999999991	0.9999999999999991	1	0.5	0.5	1	0.5	0.5	0.5	0.5	0.5	0.5	0.95	0.95	0.95	0.95	0.9999999999999991	0.9999999999999991	0.05	Rational	0	0	0	0	0
3	10	29	0.95	0.9999999999999991	0.9999999999999991	0.9999999999999991	0.9999999999999991	1	0.5	0.5	1	0.5	0.5	0.5	0.5	0.5	0.5	0.95	0.95	0.95	0.95	0.9999999999999991	0.9999999999999991	0.05	Rational	0	0	0	0	0
3	10	30	0.95	0.9999999999999991	0.9999999999999991	0.9999999999999991	0.9999999999999991	1	0.5	0.5	1	0.5	0.5	0.5	0.5	0.5	0.5	0.95	0.95	0.95	0.95	0.9999999999999991	0.9999999999999991	0.05	Rational	0	0	0	0	0
3	10	31	0.95	0.9999999999999991	0.9999999999999991	0.9999999999999991	0.9999999999999991	1	0.5	0.5	1	0.5	0.5	0.5	0.5	0.5	0.5	0.95	0.95	0.95	0.95	0.9999999999999991	0.9999999999999991	0.05	Rational	0	0	0	0	0
3	10	32	0.95	0.9999999999999991	0.9999999999999991	0.9999999999999991	0.9999999999999991	1	0.5	0.5	1	0.5	0.5	0.5	0.5	0.5	0.5	0.95	0.95	0.95	0.95	0.9999999999999991	0.9999999999999991	0.05	Rational	0	0	0	0	0
3	10	33	0.95	0.9999999999999991	0.9999999999999991	0.9999999999999991	0.9999999999999991	1	0.5	0.5	1	0.5	0.5	0.5	0.5	0.5	0.5	0.95	0.95	0.95	0.95	0.9999999999999991	0.9999999999999991	0.05	Rational	0	0	0	0	0
3	10	34	0.95	0.9999999999999991	0.9999999999999991	0.9999999999999991	0.9999999999999991	1	0.5	0.5	1	0.5	0.5	0.5	0.5	0.5	0.5	0.95	0.95	0.95	0.95	0.9999999999999991	0.9999999999999991	0.05	Rational	0	0	0	0	0
3	10	35	0.95	0.9999999999999991	0.9999999999999991	0.9999999999999991	0.9999999999999991	1	0.5	0.5	1	0.5	0.5	0.5	0.5	0.5	0.5	0.95	0.95	0.95	0.95	0.9999999999999991	0.9999999999999991	0.05	Rational	0	0	0	0	0
3	10	36	0.95	0.9999999999999991	0.9999999999999991	0.9999999999999991	0.9999999999999991	1	0.5	0.5	1	0.5	0.5	0.5	0.5	0.5	0.5	0.95	0.95	0.95	0.95	0.9999999999999991	0.9999999999999991	0.05	Rational	0	0	0	0	0
3	10	37	0.95	0.9999999999999991	0.9999999999999991	0.9999999999999991	0.9999999999999991	1	0.5	0.5	1	0.5	0.5	0.5	0.5	0.5	0.5	0.95	0.95	0.95	0.95	0.9999999999999991	0.9999999999999991	0.05	Rational	0	0	0	0	0
3	10	38	0.95	0.9999999999999991	0.9999999999999991	0.9999999999999991	0.9999999999999991	1	0.5	0.5	1	0.5	0.5	0.5	0.5	0.5	0.5	0.95	0.95	0.95	0.95	0.9999999999999991	0.9999999999999991	0.05	Rational	0	0	0	0	0
3	10	39	0.95	0.9999999999999991	0.9999999999999991	0.9999999999999991	0.9999999999999991	1	0.5	0.5	1	0.5	0.5	0.5	0.5	0.5	0.5	0.95	0.95	0.95	0.95	0.9999999999999991	0.9999999999999991	0.05	Rational	0	0	0	0	0
3	10	40	0.95	0.9999999999999991	0.9999999999999991	0.9999999999999991	0.9999999999999991	1	0.5	0.5	1	0.5	0.5	0.5	0.5	0.5	0.5	0.95	0.95	0.95	0.95	0.9999999999999991	0.9999999999999991	0.05	Rational	0	0	0	0	0
3	10	40	0.95	0.9999999999999991	0.9999999999999991	0.9999999999999991	0.9999999999999991	1	0.5	0.5	1	0.5	0.5	0.5	0.5	0.5	0.5	0.95	0.95	0.95	0.95	0.9999999999999991	0.9999999999999991	0.05	Rational	0	0	0	0	530.3500000000004
1	1	1	0.05	0	0	0	0	1	0.5	0.5	1	0.5	0.5	0.5	0.5	0.5	0.5	0.05	0.05	0.05	0.05	0	0	0.1	Rational	0	0	0	0	0
1	1	2	0.05	0	0	0	0	1	0.5	0.5	1	0.5	0.5	0.5	0.5	0.5	0.5	0.05	0.05	0.05	0.05	0	0	0.1	Rational	0	0	0	0	0
1	1	3	0.05	0	0	0	0	1	0.5	0.5	1	0.5	0.5	0.5	0.5	0.5	0.5	0.05	0.05	0.05	0.05	0	0	0.1	Rational	0	0	0	0	0
1	1	4	0.05	0	0	0	0	1	0.5	0.5	1	0.5	0.5	0.5	0.5	0.5	0.5	0.05	0.05	0.05	0.05	0	0	0.1	Rational	0	0	0	0	0
1	1	5	0.05	0	0	0	0	1	0.5	0.5	1	0.5	0.5	0.5	0.5	0.5	0.5	0.05	0.05	0.05	0.05	0	0	0.1	Rational	0	0	0	0	0
1	1	6	0.05	0	0	0	0	1	0.5	0.5	1	0.5	0.5	0.5	0.5	0.5	0.5	0.05	0.05	0.05	0.05	0	0	0.1	Rational	0	0	0	0	0
1	1	7	0.05	0	0	0	0	1	0.5	0.5	1	0.5	0.5	0.5	0.5	0.5	0.5	0.05	0.05	0.05	0.05	0	0	0.1	Rational	0	0	0	0	0
1	1	8	0.05	0	0	0	0	1	0.5	0.5	1	0.5	0.5	0.5	0.5	0.5	0.5	0.05	0.05	0.05	0.05	0	0	0.1	Rational	0	0	0	0	0
1	1	9	0.05	0	0	0	0	1	0.5	0.5	1	0.5	0.5	0.5	0.5	0.5	0.5	0.05	0.05	0.05	0.05	0	0	0.1	Rational	0	0	0	0	0
1	1	10	0.05	0	0	0	0	1	0.5	0.5	1	0.5	0.5	0.5	0.5	0.5	0.5	0.05	0.05	0.05	0.05	0	0	0.1	Rational	0	0	0	0	0
1	1	11	0.05	0	0	0	0	1	0.5	0.5	1	0.5	0.5	0.5	0.5	0.5	0.5	0.05	0.05	0.05	0.05	0	0	0.1	Rational	0	0	0	0	0
1	1	12	0.05	0	0	0	0	1	0.5	0.5	1	0.5	0.5	0.5	0.5	0.5	0.5	0.05	0.05	0.05	0.05	0	0	0.1	Rational	0	0	0	0	0
1	1	13	0.05	0	0	0	0	1	0.5	0.5	1	0.5	0.5	0.5	0.5	0.5	0.5	0.05	0.05	0.05	0.05	0	0	0.1	Rational	0	0	0	0	0
1	1	14	0.05	0	0	0	0	1	0.5	0.5	1	0.5	0.5	0.5	0.5	0.5	0.5	0.05	0.05	0.05	0.05	0	0	0.1	Rational	0	0	0	0	0
1	1	15	0.05	0	0	0	0	1	0.5	0.5	1	0.5	0.5	0.5	0.5	0.5	0.5	0.05	0.05	0.05	0.05	0	0	0.1	Rational	0	0	0	0	0
1	1	16	0.05	0	0	0	0	1	0.5	0.5	1	0.5	0.5	0.5	0.5	0.5	0.5	0.05	0.05	0.05	0.05	0	0	0.1	Rational	0	0	0	0	0
1	1	17	0.05	0	0	0	0	1	0.5	0.5	1	0.5	0.5	0.5	0.5	0.5	0.5	0.05	0.05	0.05	0.05	0	0	0.1	Rational	0	0	0	0	0
1	1	18	0.05	0	0	0	0	1	0.5	0.5	1	0.5	0.5	0.5	0.5	0.5	0.5	0.05	0.05	0.05	0.05	0	0	0.1	Rational	0	0	0	0	0
1	1	19	0.05	0	0	0	0	1	0.5	0.5	1	0.5	0.5	0.5	0.5	0.5	0.5	0.05	0.05	0.05	0.05	0	0	0.1	Rational	0	0	0	0	0
1	1	20	0.05	0	0	0	0	1	0.5	0.5	1	0.5	0.5	0.5	0.5	0.5	0.5	0.05	0.05	0.05	0.05	0	0	0.1	Rational	0	0	0	0	0
1	1	21	0.05	0	0	0	0	1	0.5	0.5	1	0.5	0.5	0.5	0.5	0.5	0.5	0.05	0.05	0.05	0.05	0	0	0.1	Rational	0	0	0	0	0
1	1	22	0.05	0	0	0	0	1	0.5	0.5	1	0.5	0.5	0.5	0.5	0.5	0.5	0.05	0.05	0.05	0.05	0	0	0.1	Rational	0	0	0	0	0
1	1	23	0.05	0	0	0	0	1	0.5	0.5	1	0.5	0.5	0.5	0.5	0.5	0.5	0.05	0.05	0.05	0.05	0	0	0.1	Rational	0	0	0	0	0
1	1	24	0.05	0	0	0	0	1	0.5	0.5	1	0.5	0.5	0.5	0.5	0.5	0.5	0.05	0.05	0.05	0.05	0	0	0.1	Rational	0	0	0	0	0
1	1	25	0.05	0	0	0	0	1	0.5	0.5	1	0.5	0.5	0.5	0.5	0.5	0.5	0.05	0.05	0.05	0.05	0	0	0.1	Rational	0	0	0	0	0
1	1	26	0.05	0	0	0	0	1	0.5	0.5	1	0.5	0.5	0.5	0.5	0.5	0.5	0.05	0.05	0.05	0.05	0	0	0.1	Rational	0	0	0	0	0
1	1	27	0.05	0	0	0	0	1	0.5	0.5	1	0.5	0.5	0.5	0.5	0.5	0.5	0.05	0.05	0.05	0.05	0	0	0.1	Rational	0	0	0	0	0
1	1	28	0.05	0	0	0	0	1	0.5	0.5	1	0.5	0.5	0.5	0.5	0.5	0.5	0.05	0.05	0.05	0.05	0	0	0.1	Rational	0	0	0	0	0
1	1	29	0.05	0	0	0	0	1	0.5	0.5	1	0.5	0.5	0.5	0.5	0.5	0.5	0.05	0.05	0.05	0.05	0	0	0.1	Rational	0	0	0	0	0
1	1	30	0.05	0	0	0	0	1	0.5	0.5	1	0.5	0.5	0.5	0.5	0.5	0.5	0.05	0.05	0.05	0.05	0	0	0.1	Rational	0	0	0	0	0
1	1	31	0.05	0	0	0	0	1	0.5	0.5	1	0.5	0.5	0.5	0.5	0.5	0.5	0.05	0.05	0.05	0.05	0	0	0.1	Rational	0	0	0	0	0
1	1	32	0.05	0	0	0	0	1	0.5	0.5	1	0.5	0.5	0.5	0.5	0.5	0.5	0.05	0.05	0.05	0.05	0	0	0.1	Rational	0	0	0	0	0
1	1	33	0.05	0	0	0	0	1	0.5	0.5	1	0.5	0.5	0.5	0.5	0.5	0.5	0.05	0.05	0.05	0.05	0	0	0.1	Rational	0	0	0	0	0
1	1	34	0.05	0	0	0	0	1	0.5	0.5	1	0.5	0.5	0.5	0.5	0.5	0.5	0.05	0.05	0.05	0.05	0	0	0.1	Rational	0	0	0	0	0
1	1	35	0.05	0	0	0	0	1	0.5	0.5	1	0.5	0.5	0.5	0.5	0.5	0.5	0.05	0.05	0.05	0.05	0	0	0.1	Rational	0	0	0	0	0
1	1	36	0.05	0	0	0	0	1	0.5	0.5	1	0.5	0.5	0.5	0.5	0.5	0.5	0.05	0.05	0.05	0.05	0	0	0.1	Rational	0	0	0	0	0
1	1	37	0.05	0	0	0	0	1	0.5	0.5	1	0.5	0.5	0.5	0.5	0.5	0.5	0.05	0.05	0.05	0.05	0	0	0.1	Rational	0	0	0	0	0
1	1	38	0.05	0	0	0	0	1	0.5	0.5	1	0.5	0.5	0.5	0.5	0.5	0.5	0.05	0.05	0.05	0.05	0	0	0.1	Rational	0	0	0	0	0
1	1	39	0.05	0	0	0	0	1	0.5	0.5	1	0.5	0.5	0.5	0.5	0.5	0.5	0.05	0.05	0.05	0.05	0	0	0.1	Rational	0	0	0	0	0
1	1	40	0.05	0	0	0	0	1	0.5	0.5	1	0.5	0.5	0.5	0.5	0.5	0.5	0.05	0.05	0.05	0.05	0	0	0.1	Rational	0	0	0	0	0
1	1	40	0.05	0	0	0	0	1	0.5	0.5	1	0.5	0.5	0.5	0.5	0.5	0.5	0.05	0.05	0.05	0.05	0	0	0.1	Rational	0	0	0	0	490.64999999999964
1	2	1	0.15000000000000002	0.1	0.1	0.1	0.1	1	0.5	0.5	1	0.5	0.5	0.5	0.5	0.5	0.5	0.15000000000000002	0.15000000000000002	0.15000000000000002	0.15000000000000002	0	0	0.1	Rational	0	0	0	0	0
1	2	2	0.15000000000000002	0.1	0.1	0.1	0.1	1	0.5	0.5	1	0.5	0.5	0.5	0.5	0.5	0.5	0.15000000000000002	0.15000000000000002	0.15000000000000002	0.15000000000000002	0.1	0.1	0.1	Rational	0	0	0	0	0
1	2	3	0.15000000000000002	0.1	0.1	0.1	0.1	1	0.5	0.5	1	0.5	0.5	0.5	0.5	0.5	0.5	0.15000000000000002	0.15000000000000002	0.15000000000000002	0.15000000000000002	0.1	0.1	0.1	Rational	0	0	0	0	0
1	2	4	0.15000000000000002	0.1	0.1	0.1	0.1	1	0.5	0.5	1	0.5	0.5	0.5	0.5	0.5	0.5	0.15000000000000002	0.15000000000000002	0.15000000000000002	0.15000000000000002	0.1	0.1	0.1	Rational	0	0	0	0	0
1	2	5	0.15000000000000002	0.1	0.1	0.1	0.1	1	0.5	0.5	1	0.5	0.5	0.5	0.5	0.5	0.5	0.15000000000000002	0.15000000000000002	0.15000000000000002	0.15000000000000002	0.1	0.1	0.1	Rational	0	0	0	0	0
1	2	6	0.15000000000000002	0.1	0.1	0.1	0.1	1	0.5	0.5	1	0.5	0.5	0.5	0.5	0.5	0.5	0.15000000000000002	0.15000000000000002	0.15000000000000002	0.15000000000000002	0.1	0.1	0.1	Rational	0	0	0	0	0
1	2	7	0.15000000000000002	0.1	0.1	0.1	0.1	1	0.5	0.5	1	0.5	0.5	0.5	0.5	0.5	0.5	0.15000000000000002	0.15000000000000002	0.15000000000000002	0.15000000000000002	0.1	0.1	0.1	Rational	0	0	0	0	0
1	2	8	0.15000000000000002	0.1	0.1	0.1	0.1	1	0.5	0.5	1	0.5	0.5	0.5	0.5	0.5	0.5	0.15000000000000002	0.15000000000000002	0.15000000000000002	0.15000000000000002	0.1	0.1	0.1	Rational	0	0	0	0	0
1	2	9	0.15000000000000002	0.1	0.1	0.1	0.1	1	0.5	0.5	1	0.5	0.5	0.5	0.5	0.5	0.5	0.15000000000000002	0.15000000000000002	0.15000000000000002	0.15000000000000002	0.1	0.1	0.1	Rational	0	0	0	0	0
1	2	10	0.15000000000000002	0.1	0.1	0.1	0.1	1	0.5	0.5	1	0.5	0.5	0.5	0.5	0.5	0.5	0.15000000000000002	0.15000000000000002	0.15000000000000002	0.15000000000000002	0.1	0.1	0.1	Rational	0	0	0	0	0
1	2	11	0.15000000000000002	0.1	0.1	0.1	0.1	1	0.5	0.5	1	0.5	0.5	0.5	0.5	0.5	0.5	0.15000000000000002	0.15000000000000002	0.15000000000000002	0.15000000000000002	0.1	0.1	0.1	Rational	0	0	0	0	0
1	2	12	0.15000000000000002	0.1	0.1	0.1	0.1	1	0.5	0.5	1	0.5	0.5	0.5	0.5	0.5	0.5	0.15000000000000002	0.15000000000000002	0.15000000000000002	0.15000000000000002	0.1	0.1	0.1	Rational	0	0	0	0	0
1	2	13	0.15000000000000002	0.1	0.1	0.1	0.1	1	0.5	0.5	1	0.5	0.5	0.5	0.5	0.5	0.5	0.15000000000000002	0.15000000000000002	0.15000000000000002	0.15000000000000002	0.1	0.1	0.1	Rational	0	0	0	0	0
1	2	14	0.15000000000000002	0.1	0.1	0.1	0.1	1	0.5	0.5	1	0.5	0.5	0.5	0.5	0.5	0.5	0.15000000000000002	0.15000000000000002	0.15000000000000002	0.15000000000000002	0.1	0.1	0.1	Rational	0	0	0	0	0
1	2	15	0.15000000000000002	0.1	0.1	0.1	0.1	1	0.5	0.5	1	0.5	0.5	0.5	0.5	0.5	0.5	0.15000000000000002	0.15000000000000002	0.15000000000000002	0.15000000000000002	0.1	0.1	0.1	Rational	0	0	0	0	0
1	2	16	0.15000000000000002	0.1	0.1	0.1	0.1	1	0.5	0.5	1	0.5	0.5	0.5	0.5	0.5	0.5	0.15000000000000002	0.15000000000000002	0.15000000000000002	0.15000000000000002	0.1	0.1	0.1	Rational	0	0	0	0	0
1	2	17	0.15000000000000002	0.1	0.1	0.1	0.1	1	0.5	0.5	1	0.5	0.5	0.5	0.5	0.5	0.5	0.15000000000000002	0.15000000000000002	0.15000000000000002	0.15000000000000002	0.1	0.1	0.1	Rational	0	0	0	0	0
1	2	18	0.15000000000000002	0.1	0.1	0.1	0.1	1	0.5	0.5	1	0.5	0.5	0.5	0.5	0.5	0.5	0.15000000000000002	0.15000000000000002	0.15000000000000002	0.15000000000000002	0.1	0.1	0.1	Rational	0	0	0	0	0
1	2	19	0.15000000000000002	0.1	0.1	0.1	0.1	1	0.5	0.5	1	0.5	0.5	0.5	0.5	0.5	0.5	0.15000000000000002	0.15000000000000002	0.15000000000000002	0.15000000000000002	0.1	0.1	0.1	Rational	0	0	0	0	0
1	2	20	0.15000000000000002	0.1	0.1	0.1	0.1	1	0.5	0.5	1	0.5	0.5	0.5	0.5	0.5	0.5	0.15000000000000002	0.15000000000000002	0.15000000000000002	0.15000000000000002	0.1	0.1	0.1	Rational	0	0	0	0	0
1	2	21	0.15000000000000002	0.1	0.1	0.1	0.1	1	0.5	0.5	1	0.5	0.5	0.5	0.5	0.5	0.5	0.15000000000000002	0.15000000000000002	0.15000000000000002	0.15000000000000002	0.1	0.1	0.1	Rational	0	0	0	0	0
1	2	22	0.15000000000000002	0.1	0.1	0.1	0.1	1	0.5	0.5	1	0.5	0.5	0.5	0.5	0.5	0.5	0.15000000000000002	0.15000000000000002	0.15000000000000002	0.15000000000000002	0.1	0.1	0.1	Rational	0	0	0	0	0
1	2	23	0.15000000000000002	0.1	0.1	0.1	0.1	1	0.5	0.5	1	0.5	0.5	0.5	0.5	0.5	0.5	0.15000000000000002	0.15000000000000002	0.15000000000000002	0.15000000000000002	0.1	0.1	0.1	Rational	0	0	0	0	0
1	2	24	0.15000000000000002	0.1	0.1	0.1	0.1	1	0.5	0.5	1	0.5	0.5	0.5	0.5	0.5	0.5	0.15000000000000002	0.15000000000000002	0.15000000000000002	0.15000000000000002	0.1	0.1	0.1	Rational	0	0	0	0	0
1	2	25	0.15000000000000002	0.1	0.1	0.1	0.1	1	0.5	0.5	1	0.5	0.5	0.5	0.5	0.5	0.5	0.15000000000000002	0.15000000000000002	0.15000000000000002	0.15000000000000002	0.1	0.1	0.1	Rational	0	0	0	0	0
1	2	26	0.15000000000000002	0.1	0.1	0.1	0.1	1	0.5	0.5	1	0.5	0.5	0.5	0.5	0.5	0.5	0.15000000000000002	0.15000000000000002	0.15000000000000002	0.15000000000000002	0.1	0.1	0.1	Rational	0	0	0	0	0
1	2	27	0.15000000000000002	0.1	0.1	0.1	0.1	1	0.5	0.5	1	0.5	0.5	0.5	0.5	0.5	0.5	0.15000000000000002	0.15000000000000002	0.15000000000000002	0.15000000000000002	0.1	0.1	0.1	Rational	0	0	0	0	0
1	2	28	0.15000000000000002	0.1	0.1	0.1	0.1	1	0.5	0.5	1	0.5	0.5	0.5	0.5	0.5	0.5	0.15000000000000002	0.15000000000000002	0.15000000000000002	0.15000000000000002	0.1	0.1	0.1	Rational	0	0	0	0	0
1	2	29	0.15000000000000002	0.1	0.1	0.1	0.1	1	0.5	0.5	1	0.5	0.5	0.5	0.5	0.5	0.5	0.15000000000000002	0.15000000000000002	0.15000000000000002	0.15000000000000002	0.1	0.1	0.1	Rational	0	0	0	0	0
1	2	30	0.15000000000000002	0.1	0.1	0.1	0.1	1	0.5	0.5	1	0.5	0.5	0.5	0.5	0.5	0.5	0.15000000000000002	0.15000000000000002	0.15000000000000002	0.15000000000000002	0.1	0.1	0.1	Rational	0	0	0	0	0
1	2	31	0.15000000000000002	0.1	0.1	0.1	0.1	1	0.5	0.5	1	0.5	0.5	0.5	0.5	0.5	0.5	0.15000000000000002	0.15000000000000002	0.15000000000000002	0.15000000000000002	0.1	0.1	0.1	Rational	0	0	0	0	0
1	2	32	0.15000000000000002	0.1	0.1	0.1	0.1	1	0.5	0.5	1	0.5	0.5	0.5	0.5	0.5	0.5	0.15000000000000002	0.15000000000000002	0.15000000000000002	0.15000000000000002	0.1	0.1	0.1	Rational	0	0	0	0	0
1	2	33	0.15000000000000002	0.1	0.1	0.1	0.1	1	0.5	0.5	1	0.5	0.5	0.5	0.5	0.5	0.5	0.15000000000000002	0.15000000000000002	0.15000000000000002	0.15000000000000002	0.1	0.1	0.1	Rational	0	0	0	0	0
1	2	34	0.15000000000000002	0.1	0.1	0.1	0.1	1	0.5	0.5	1	0.5	0.5	0.5	0.5	0.5	0.5	0.15000000000000002	0.15000000000000002	0.15000000000000002	0.15000000000000002	0.1	0.1	0.1	Rational	0	0	0	0	0
1	2	35	0.15000000000000002	0.1	0.1	0.1	0.1	1	0.5	0.5	1	0.5	0.5	0.5	0.5	0.5	0.5	0.15000000000000002	0.15000000000000002	0.15000000000000002	0.15000000000000002	0.1	0.1	0.1	Rational	0	0	0	0	0
1	2	36	0.15000000000000002	0.1	0.1	0.1	0.1	1	0.5	0.5	1	0.5	0.5	0.5	0.5	0.5	0.5	0.15000000000000002	0.15000000000000002	0.15000000000000002	0.15000000000000002	0.1	0.1	0.1	Rational	0	0	0	0	0
1	2	37	0.15000000000000002	0.1	0.1	0.1	0.1	1	0.5	0.5	1	0.5	0.5	0.5	0.5	0.5	0.5	0.15000000000000002	0.15000000000000002	0.15000000000000002	0.15000000000000002	0.1	0.1	0.1	Rational	0	0	0	0	0
1	2	38	0.15000000000000002	0.1	0.1	0.1	0.1	1	0.5	0.5	1	0.5	0.5	0.5	0.5	0.5	0.5	0.15000000000000002	0.15000000000000002	0.15000000000000002	0.15000000000000002	0.1	0.1	0.1	Rational	0	0	0	0	0
1	2	39	0.15000000000000002	0.1	0.1	0.1	0.1	1	0.5	0.5	1	0.5	0.5	0.5	0.5	0.5	0.5	0.15000000000000002	0.15000000000000002	0.15000000000000002	0.15000000000000002	0.1	0.1	0.1	Rational	0	0	0	0	0
1	2	40	0.15000000000000002	0.1	0.1	0.1	0.1	1	0.5	0.5	1	0.5	0.5	0.5	0.5	0.5	0.5	0.15000000000000002	0.15000000000000002	0.15000000000000002	0.15000000000000002	0.1	0.1	0.1	Rational	0	0	0	0	0
1	2	40	0.15000000000000002	0.1	0.1	0.1	0.1	1	0.5	0.5	1	0.5	0.5	0.5	0.5	0.5	0.5	0.15000000000000002	0.15000000000000002	0.15000000000000002	0.15000000000000002	0.1	0.1	0.1	Rational	0	0	0	0	498.54999999999995
1	3	1	0.25	0.1	0.1	0.1	0.1	1	0.5	0.5	1	0.5	0.5	0.5	0.5	0.5	0.5	0.25	0.25	0.25	0.25	0	0	0.1	Rational	0	0	0	0	0
1	3	2	0.25	0.2	0.2	0.2	0.2	1	0.5	0.5	1	0.5	0.5	0.5	0.5	0.5	0.5	0.25	0.25	0.25	0.25	0.1	0.1	0.1	Rational	0	0	0	0	0
1	3	3	0.25	0.2	0.2	0.2	0.2	1	0.5	0.5	1	0.5	0.5	0.5	0.5	0.5	0.5	0.25	0.25	0.25	0.25	0.2	0.2	0.1	Rational	0	0	0	0	0
1	3	4	0.25	0.2	0.2	0.2	0.2	1	0.5	0.5	1	0.5	0.5	0.5	0.5	0.5	0.5	0.25	0.25	0.25	0.25	0.2	0.2	0.1	Rational	0	0	0	0	0
1	3	5	0.25	0.2	0.2	0.2	0.2	1	0.5	0.5	1	0.5	0.5	0.5	0.5	0.5	0.5	0.25	0.25	0.25	0.25	0.2	0.2	0.1	Rational	0	0	0	0	0
1	3	6	0.25	0.2	0.2	0.2	0.2	1	0.5	0.5	1	0.5	0.5	0.5	0.5	0.5	0.5	0.25	0.25	0.25	0.25	0.2	0.2	0.1	Rational	0	0	0	0	0
1	3	7	0.25	0.2	0.2	0.2	0.2	1	0.5	0.5	1	0.5	0.5	0.5	0.5	0.5	0.5	0.25	0.25	0.25	0.25	0.2	0.2	0.1	Rational	0	0	0	0	0
1	3	8	0.25	0.2	0.2	0.2	0.2	1	0.5	0.5	1	0.5	0.5	0.5	0.5	0.5	0.5	0.25	0.25	0.25	0.25	0.2	0.2	0.1	Rational	0	0	0	0	0
1	3	9	0.25	0.2	0.2	0.2	0.2	1	0.5	0.5	1	0.5	0.5	0.5	0.5	0.5	0.5	0.25	0.25	0.25	0.25	0.2	0.2	0.1	Rational	0	0	0	0	0
1	3	10	0.25	0.2	0.2	0.2	0.2	1	0.5	0.5	1	0.5	0.5	0.5	0.5	0.5	0.5	0.25	0.25	0.25	0.25	0.2	0.2	0.1	Rational	0	0	0	0	0
1	3	11	0.25	0.2	0.2	0.2	0.2	1	0.5	0.5	1	0.5	0.5	0.5	0.5	0.5	0.5	0.25	0.25	0.25	0.25	0.2	0.2	0.1	Rational	0	0	0	0	0
1	3	12	0.25	0.2	0.2	0.2	0.2	1	0.5	0.5	1	0.5	0.5	0.5	0.5	0.5	0.5	0.25	0.25	0.25	0.25	0.2	0.2	0.1	Rational	0	0	0	0	0
1	3	13	0.25	0.2	0.2	0.2	0.2	1	0.5	0.5	1	0.5	0.5	0.5	0.5	0.5	0.5	0.25	0.25	0.25	0.25	0.2	0.2	0.1	Rational	0	0	0	0	0
1	3	14	0.25	0.2	0.2	0.2	0.2	1	0.5	0.5	1	0.5	0.5	0.5	0.5	0.5	0.5	0.25	0.25	0.25	0.25	0.2	0.2	0.1	Rational	0	0	0	0	0
1	3	15	0.25	0.2	0.2	0.2	0.2	1	0.5	0.5	1	0.5	0.5	0.5	0.5	0.5	0.5	0.25	0.25	0.25	0.25	0.2	0.2	0.1	Rational	0	0	0	0	0
1	3	16	0.25	0.2	0.2	0.2	0.2	1	0.5	0.5	1	0.5	0.5	0.5	0.5	0.5	0.5	0.25	0.25	0.25	0.25	0.2	0.2	0.1	Rational	0	0	0	0	0
1	3	17	0.25	0.2	0.2	0.2	0.2	1	0.5	0.5	1	0.5	0.5	0.5	0.5	0.5	0.5	0.25	0.25	0.25	0.25	0.2	0.2	0.1	Rational	0	0	0	0	0
1	3	18	0.25	0.2	0.2	0.2	0.2	1	0.5	0.5	1	0.5	0.5	0.5	0.5	0.5	0.5	0.25	0.25	0.25	0.25	0.2	0.2	0.1	Rational	0	0	0	0	0
1	3	19	0.25	0.2	0.2	0.2	0.2	1	0.5	0.5	1	0.5	0.5	0.5	0.5	0.5	0.5	0.25	0.25	0.25	0.25	0.2	0.2	0.1	Rational	0	0	0	0	0
1	3	20	0.25	0.2	0.2	0.2	0.2	1	0.5	0.5	1	0.5	0.5	0.5	0.5	0.5	0.5	0.25	0.25	0.25	0.25	0.2	0.2	0.1	Rational	0	0	0	0	0
1	3	21	0.25	0.2	0.2	0.2	0.2	1	0.5	0.5	1	0.5	0.5	0.5	0.5	0.5	0.5	0.25	0.25	0.25	0.25	0.2	0.2	0.1	Rational	0	0	0	0	0
1	3	22	0.25	0.2	0.2	0.2	0.2	1	0.5	0.5	1	0.5	0.5	0.5	0.5	0.5	0.5	0.25	0.25	0.25	0.25	0.2	0.2	0.1	Rational	0	0	0	0	0
1	3	23	0.25	0.2	0.2	0.2	0.2	1	0.5	0.5	1	0.5	0.5	0.5	0.5	0.5	0.5	0.25	0.25	0.25	0.25	0.2	0.2	0.1	Rational	0	0	0	0	0
1	3	24	0.25	0.2	0.2	0.2	0.2	1	0.5	0.5	1	0.5	0.5	0.5	0.5	0.5	0.5	0.25	0.25	0.25	0.25	0.2	0.2	0.1	Rational	0	0	0	0	0
1	3	25	0.25	0.2	0.2	0.2	0.2	1	0.5	0.5	1	0.5	0.5	0.5	0.5	0.5	0.5	0.25	0.25	0.25	0.25	0.2	0.2	0.1	Rational	0	0	0	0	0
1	3	26	0.25	0.2	0.2	0.2	0.2	1	0.5	0.5	1	0.5	0.5	0.5	0.5	0.5	0.5	0.25	0.25	0.25	0.25	0.2	0.2	0.1	Rational	0	0	0	0	0
1	3	27	0.25	0.2	0.2	0.2	0.2	1	0.5	0.5	1	0.5	0.5	0.5	0.5	0.5	0.5	0.25	0.25	0.25	0.25	0.2	0.2	0.1	Rational	0	0	0	0	0
1	3	28	0.25	0.2	0.2	0.2	0.2	1	0.5	0.5	1	0.5	0.5	0.5	0.5	0.5	0.5	0.25	0.25	0.25	0.25	0.2	0.2	0.1	Rational	0	0	0	0	0
1	3	29	0.25	0.2	0.2	0.2	0.2	1	0.5	0.5	1	0.5	0.5	0.5	0.5	0.5	0.5	0.25	0.25	0.25	0.25	0.2	0.2	0.1	Rational	0	0	0	0	0
1	3	30	0.25	0.2	0.2	0.2	0.2	1	0.5	0.5	1	0.5	0.5	0.5	0.5	0.5	0.5	0.25	0.25	0.25	0.25	0.2	0.2	0.1	Rational	0	0	0	0	0
1	3	31	0.25	0.2	0.2	0.2	0.2	1	0.5	0.5	1	0.5	0.5	0.5	0.5	0.5	0.5	0.25	0.25	0.25	0.25	0.2	0.2	0.1	Rational	0	0	0	0	0
1	3	32	0.25	0.2	0.2	0.2	0.2	1	0.5	0.5	1	0.5	0.5	0.5	0.5	0.5	0.5	0.25	0.25	0.25	0.25	0.2	0.2	0.1	Rational	0	0	0	0	0
1	3	33	0.25	0.2	0.2	0.2	0.2	1	0.5	0.5	1	0.5	0.5	0.5	0.5	0.5	0.5	0.25	0.25	0.25	0.25	0.2	0.2	0.1	Rational	0	0	0	0	0
1	3	34	0.25	0.2	0.2	0.2	0.2	1	0.5	0.5	1	0.5	0.5	0.5	0.5	0.5	0.5	0.25	0.25	0.25	0.25	0.2	0.2	0.1	Rational	0	0	0	0	0
1	3	35	0.25	0.2	0.2	0.2	0.2	1	0.5	0.5	1	0.5	0.5	0.5	0.5	0.5	0.5	0.25	0.25	0.25	0.25	0.2	0.2	0.1	Rational	0	0	0	0	0
1	3	36	0.25	0.2	0.2	0.2	0.2	1	0.5	0.5	1	0.5	0.5	0.5	0.5	0.5	0.5	0.25	0.25	0.25	0.25	0.2	0.2	0.1	Rational	0	0	0	0	0
1	3	37	0.25	0.2	0.2	0.2	0.2	1	0.5	0.5	1	0.5	0.5	0.5	0.5	0.5	0.5	0.25	0.25	0.25	0.25	0.2	0.2	0.1	Rational	0	0	0	0	0
1	3	38	0.25	0.2	0.2	0.2	0.2	1	0.5	0.5	1	0.5	0.5	0.5	0.5	0.5	0.5	0.25	0.25	0.25	0.25	0.2	0.2	0.1	Rational	0	0	0	0	0
1	3	39	0.25	0.2	0.2	0.2	0.2	1	0.5	0.5	1	0.5	0.5	0.5	0.5	0.5	0.5	0.25	0.25	0.25	0.25	0.2	0.2	0.1	Rational	0	0	0	0	0
1	3	40	0.25	0.2	0.2	0.2	0.2	1	0.5	0.5	1	0.5	0.5	0.5	0.5	0.5	0.5	0.25	0.25	0.25	0.25	0.2	0.2	0.1	Rational	0	0	0	0	0
1	3	40	0.25	0.2	0.2	0.2	0.2	1	0.5	0.5	1	0.5	0.5	0.5	0.5	0.5	0.5	0.25	0.25	0.25	0.25	0.2	0.2	0.1	Rational	0	0	0	0	506.44999999999976
1	4	1	0.35	0.1	0.1	0.1	0.1	1	0.5	0.5	1	0.5	0.5	0.5	0.5	0.5	0.5	0.35	0.35	0.35	0.35	0	0	0.1	Rational	0	0	0	0	0
1	4	2	0.35	0.2	0.2	0.2	0.2	1	0.5	0.5	1	0.5	0.5	0.5	0.5	0.5	0.5	0.35	0.35	0.35	0.35	0.1	0.1	0.1	Rational	0	0	0	0	0
1	4	3	0.35	0.30000000000000004	0.30000000000000004	0.30000000000000004	0.30000000000000004	1	0.5	0.5	1	0.5	0.5	0.5	0.5	0.5	0.5	0.35	0.35	0.35	0.35	0.2	0.2	0.1	Rational	0	0	0	0	0
1	4	4	0.35	0.30000000000000004	0.30000000000000004	0.30000000000000004	0.30000000000000004	1	0.5	0.5	1	0.5	0.5	0.5	0.5	0.5	0.5	0.35	0.35	0.35	0.35	0.30000000000000004	0.30000000000000004	0.1	Rational	0	0	0	0	0
1	4	5	0.35	0.30000000000000004	0.30000000000000004	0.30000000000000004	0.30000000000000004	1	0.5	0.5	1	0.5	0.5	0.5	0.5	0.5	0.5	0.35	0.35	0.35	0.35	0.30000000000000004	0.30000000000000004	0.1	Rational	0	0	0	0	0
1	4	6	0.35	0.30000000000000004	0.30000000000000004	0.30000000000000004	0.30000000000000004	1	0.5	0.5	1	0.5	0.5	0.5	0.5	0.5	0.5	0.35	0.35	0.35	0.35	0.30000000000000004	0.30000000000000004	0.1	Rational	0	0	0	0	0
1	4	7	0.35	0.30000000000000004	0.30000000000000004	0.30000000000000004	0.30000000000000004	1	0.5	0.5	1	0.5	0.5	0.5	0.5	0.5	0.5	0.35	0.35	0.35	0.35	0.30000000000000004	0.30000000000000004	0.1	Rational	0	0	0	0	0
1	4	8	0.35	0.30000000000000004	0.30000000000000004	0.30000000000000004	0.30000000000000004	1	0.5	0.5	1	0.5	0.5	0.5	0.5	0.5	0.5	0.35	0.35	0.35	0.35	0.30000000000000004	0.30000000000000004	0.1	Rational	0	0	0	0	0
1	4	9	0.35	0.30000000000000004	0.30000000000000004	0.30000000000000004	0.30000000000000004	1	0.5	0.5	1	0.5	0.5	0.5	0.5	0.5	0.5	0.35	0.35	0.35	0.35	0.30000000000000004	0.30000000000000004	0.1	Rational	0	0	0	0	0
1	4	10	0.35	0.30000000000000004	0.30000000000000004	0.30000000000000004	0.30000000000000004	1	0.5	0.5	1	0.5	0.5	0.5	0.5	0.5	0.5	0.35	0.35	0.35	0.35	0.30000000000000004	0.30000000000000004	0.1	Rational	0	0	0	0	0
1	4	11	0.35	0.30000000000000004	0.30000000000000004	0.30000000000000004	0.30000000000000004	1	0.5	0.5	1	0.5	0.5	0.5	0.5	0.5	0.5	0.35	0.35	0.35	0.35	0.30000000000000004	0.30000000000000004	0.1	Rational	0	0	0	0	0
1	4	12	0.35	0.30000000000000004	0.30000000000000004	0.30000000000000004	0.30000000000000004	1	0.5	0.5	1	0.5	0.5	0.5	0.5	0.5	0.5	0.35	0.35	0.35	0.35	0.30000000000000004	0.30000000000000004	0.1	Rational	0	0	0	0	0
1	4	13	0.35	0.30000000000000004	0.30000000000000004	0.30000000000000004	0.30000000000000004	1	0.5	0.5	1	0.5	0.5	0.5	0.5	0.5	0.5	0.35	0.35	0.35	0.35	0.30000000000000004	0.30000000000000004	0.1	Rational	0	0	0	0	0
1	4	14	0.35	0.30000000000000004	0.30000000000000004	0.30000000000000004	0.30000000000000004	1	0.5	0.5	1	0.5	0.5	0.5	0.5	0.5	0.5	0.35	0.35	0.35	0.35	0.30000000000000004	0.30000000000000004	0.1	Rational	0	0	0	0	0
1	4	15	0.35	0.30000000000000004	0.30000000000000004	0.30000000000000004	0.30000000000000004	1	0.5	0.5	1	0.5	0.5	0.5	0.5	0.5	0.5	0.35	0.35	0.35	0.35	0.30000000000000004	0.30000000000000004	0.1	Rational	0	0	0	0	0
1	4	16	0.35	0.30000000000000004	0.30000000000000004	0.30000000000000004	0.30000000000000004	1	0.5	0.5	1	0.5	0.5	0.5	0.5	0.5	0.5	0.35	0.35	0.35	0.35	0.30000000000000004	0.30000000000000004	0.1	Rational	0	0	0	0	0
1	4	17	0.35	0.30000000000000004	0.30000000000000004	0.30000000000000004	0.30000000000000004	1	0.5	0.5	1	0.5	0.5	0.5	0.5	0.5	0.5	0.35	0.35	0.35	0.35	0.30000000000000004	0.30000000000000004	0.1	Rational	0	0	0	0	0
1	4	18	0.35	0.30000000000000004	0.30000000000000004	0.30000000000000004	0.30000000000000004	1	0.5	0.5	1	0.5	0.5	0.5	0.5	0.5	0.5	0.35	0.35	0.35	0.35	0.30000000000000004	0.30000000000000004	0.1	Rational	0	0	0	0	0
1	4	19	0.35	0.30000000000000004	0.30000000000000004	0.30000000000000004	0.30000000000000004	1	0.5	0.5	1	0.5	0.5	0.5	0.5	0.5	0.5	0.35	0.35	0.35	0.35	0.30000000000000004	0.30000000000000004	0.1	Rational	0	0	0	0	0
1	4	20	0.35	0.30000000000000004	0.30000000000000004	0.30000000000000004	0.30000000000000004	1	0.5	0.5	1	0.5	0.5	0.5	0.5	0.5	0.5	0.35	0.35	0.35	0.35	0.30000000000000004	0.30000000000000004	0.1	Rational	0	0	0	0	0
1	4	21	0.35	0.30000000000000004	0.30000000000000004	0.30000000000000004	0.30000000000000004	1	0.5	0.5	1	0.5	0.5	0.5	0.5	0.5	0.5	0.35	0.35	0.35	0.35	0.30000000000000004	0.30000000000000004	0.1	Rational	0	0	0	0	0
1	4	22	0.35	0.30000000000000004	0.30000000000000004	0.30000000000000004	0.30000000000000004	1	0.5	0.5	1	0.5	0.5	0.5	0.5	0.5	0.5	0.35	0.35	0.35	0.35	0.30000000000000004	0.30000000000000004	0.1	Rational	0	0	0	0	0
1	4	23	0.35	0.30000000000000004	0.30000000000000004	0.30000000000000004	0.30000000000000004	1	0.5	0.5	1	0.5	0.5	0.5	0.5	0.5	0.5	0.35	0.35	0.35	0.35	0.30000000000000004	0.30000000000000004	0.1	Rational	0	0	0	0	0
1	4	24	0.35	0.30000000000000004	0.30000000000000004	0.30000000000000004	0.30000000000000004	1	0.5	0.5	1	0.5	0.5	0.5	0.5	0.5	0.5	0.35	0.35	0.35	0.35	0.30000000000000004	0.30000000000000004	0.1	Rational	0	0	0	0	0
1	4	25	0.35	0.30000000000000004	0.30000000000000004	0.30000000000000004	0.30000000000000004	1	0.5	0.5	1	0.5	0.5	0.5	0.5	0.5	0.5	0.35	0.35	0.35	0.35	0.30000000000000004	0.30000000000000004	0.1	Rational	0	0	0	0	0
1	4	26	0.35	0.30000000000000004	0.30000000000000004	0.30000000000000004	0.30000000000000004	1	0.5	0.5	1	0.5	0.5	0.5	0.5	0.5	0.5	0.35	0.35	0.35	0.35	0.30000000000000004	0.30000000000000004	0.1	Rational	0	0	0	0	0
1	4	27	0.35	0.30000000000000004	0.30000000000000004	0.30000000000000004	0.30000000000000004	1	0.5	0.5	1	0.5	0.5	0.5	0.5	0.5	0.5	0.35	0.35	0.35	0.35	0.30000000000000004	0.30000000000000004	0.1	Rational	0	0	0	0	0
1	4	28	0.35	0.30000000000000004	0.30000000000000004	0.30000000000000004	0.30000000000000004	1	0.5	0.5	1	0.5	0.5	0.5	0.5	0.5	0.5	0.35	0.35	0.35	0.35	0.30000000000000004	0.30000000000000004	0.1	Rational	0	0	0	0	0
1	4	29	0.35	0.30000000000000004	0.30000000000000004	0.30000000000000004	0.30000000000000004	1	0.5	0.5	1	0.5	0.5	0.5	0.5	0.5	0.5	0.35	0.35	0.35	0.35	0.30000000000000004	0.30000000000000004	0.1	Rational	0	0	0	0	0
1	4	30	0.35	0.30000000000000004	0.30000000000000004	0.30000000000000004	0.30000000000000004	1	0.5	0.5	1	0.5	0.5	0.5	0.5	0.5	0.5	0.35	0.35	0.35	0.35	0.30000000000000004	0.30000000000000004	0.1	Rational	0	0	0	0	0
1	4	31	0.35	0.30000000000000004	0.30000000000000004	0.30000000000000004	0.30000000000000004	1	0.5	0.5	1	0.5	0.5	0.5	0.5	0.5	0.5	0.35	0.35	0.35	0.35	0.30000000000000004	0.30000000000000004	0.1	Rational	0	0	0	0	0
1	4	32	0.35	0.30000000000000004	0.30000000000000004	0.30000000000000004	0.30000000000000004	1	0.5	0.5	1	0.5	0.5	0.5	0.5	0.5	0.5	0.35	0.35	0.35	0.35	0.30000000000000004	0.30000000000000004	0.1	Rational	0	0	0	0	0
1	4	33	0.35	0.30000000000000004	0.30000000000000004	0.30000000000000004	0.30000000000000004	1	0.5	0.5	1	0.5	0.5	0.5	0.5	0.5	0.5	0.35	0.35	0.35	0.35	0.30000000000000004	0.30000000000000004	0.1	Rational	0	0	0	0	0
1	4	34	0.35	0.30000000000000004	0.30000000000000004	0.30000000000000004	0.30000000000000004	1	0.5	0.5	1	0.5	0.5	0.5	0.5	0.5	0.5	0.35	0.35	0.35	0.35	0.30000000000000004	0.30000000000000004	0.1	Rational	0	0	0	0	0
1	4	35	0.35	0.30000000000000004	0.30000000000000004	0.30000000000000004	0.30000000000000004	1	0.5	0.5	1	0.5	0.5	0.5	0.5	0.5	0.5	0.35	0.35	0.35	0.35	0.30000000000000004	0.30000000000000004	0.1	Rational	0	0	0	0	0
1	4	36	0.35	0.30000000000000004	0.30000000000000004	0.30000000000000004	0.30000000000000004	1	0.5	0.5	1	0.5	0.5	0.5	0.5	0.5	0.5	0.35	0.35	0.35	0.35	0.30000000000000004	0.30000000000000004	0.1	Rational	0	0	0	0	0
1	4	37	0.35	0.30000000000000004	0.30000000000000004	0.30000000000000004	0.30000000000000004	1	0.5	0.5	1	0.5	0.5	0.5	0.5	0.5	0.5	0.35	0.35	0.35	0.35	0.30000000000000004	0.30000000000000004	0.1	Rational	0	0	0	0	0
1	4	38	0.35	0.30000000000000004	0.30000000000000004	0.30000000000000004	0.30000000000000004	1	0.5	0.5	1	0.5	0.5	0.5	0.5	0.5	0.5	0.35	0.35	0.35	0.35	0.30000000000000004	0.30000000000000004	0.1	Rational	0	0	0	0	0
1	4	39	0.35	0.30000000000000004	0.30000000000000004	0.30000000000000004	0.30000000000000004	1	0.5	0.5	1	0.5	0.5	0.5	0.5	0.5	0.5	0.35	0.35	0.35	0.35	0.30000000000000004	0.30000000000000004	0.1	Rational	0	0	0	0	0
1	4	40	0.35	0.30000000000000004	0.30000000000000004	0.30000000000000004	0.30000000000000004	1	0.5	0.5	1	0.5	0.5	0.5	0.5	0.5	0.5	0.35	0.35	0.35	0.35	0.30000000000000004	0.30000000000000004	0.1	Rational	0	0	0	0	0
1	4	40	0.35	0.30000000000000004	0.30000000000000004	0.30000000000000004	0.30000000000000004	1	0.5	0.5	1	0.5	0.5	0.5	0.5	0.5	0.5	0.35	0.35	0.35	0.35	0.30000000000000004	0.30000000000000004	0.1	Rational	0	0	0	0	514.3500000000004
1	5	1	0.44999999999999996	0.1	0.1	0.1	0.1	1	0.5	0.5	1	0.5	0.5	0.5	0.5	0.5	0.5	0.44999999999999996	0.44999999999999996	0.44999999999999996	0.44999999999999996	0	0	0.1	Rational	0	0	0	0	0
1	5	2	0.44999999999999996	0.2	0.2	0.2	0.2	1	0.5	0.5	1	0.5	0.5	0.5	0.5	0.5	0.5	0.44999999999999996	0.44999999999999996	0.44999999999999996	0.44999999999999996	0.1	0.1	0.1	Rational	0	0	0	0	0
1	5	3	0.44999999999999996	0.30000000000000004	0.30000000000000004	0.30000000000000004	0.30000000000000004	1	0.5	0.5	1	0.5	0.5	0.5	0.5	0.5	0.5	0.44999999999999996	0.44999999999999996	0.44999999999999996	0.44999999999999996	0.2	0.2	0.1	Rational	0	0	0	0	0
1	5	4	0.44999999999999996	0.4	0.4	0.4	0.4	1	0.5	0.5	1	0.5	0.5	0.5	0.5	0.5	0.5	0.44999999999999996	0.44999999999999996	0.44999999999999996	0.44999999999999996	0.30000000000000004	0.30000000000000004	0.1	Rational	0	0	0	0	0
1	5	5	0.44999999999999996	0.4	0.4	0.4	0.4	1	0.5	0.5	1	0.5	0.5	0.5	0.5	0.5	0.5	0.44999999999999996	0.44999999999999996	0.44999999999999996	0.44999999999999996	0.4	0.4	0.1	Rational	0	0	0	0	0
1	5	6	0.44999999999999996	0.4	0.4	0.4	0.4	1	0.5	0.5	1	0.5	0.5	0.5	0.5	0.5	0.5	0.44999999999999996	0.44999999999999996	0.44999999999999996	0.44999999999999996	0.4	0.4	0.1	Rational	0	0	0	0	0
1	5	7	0.44999999999999996	0.4	0.4	0.4	0.4	1	0.5	0.5	1	0.5	0.5	0.5	0.5	0.5	0.5	0.44999999999999996	0.44999999999999996	0.44999999999999996	0.44999999999999996	0.4	0.4	0.1	Rational	0	0	0	0	0
1	5	8	0.44999999999999996	0.4	0.4	0.4	0.4	1	0.5	0.5	1	0.5	0.5	0.5	0.5	0.5	0.5	0.44999999999999996	0.44999999999999996	0.44999999999999996	0.44999999999999996	0.4	0.4	0.1	Rational	0	0	0	0	0
1	5	9	0.44999999999999996	0.4	0.4	0.4	0.4	1	0.5	0.5	1	0.5	0.5	0.5	0.5	0.5	0.5	0.44999999999999996	0.44999999999999996	0.44999999999999996	0.44999999999999996	0.4	0.4	0.1	Rational	0	0	0	0	0
1	5	10	0.44999999999999996	0.4	0.4	0.4	0.4	1	0.5	0.5	1	0.5	0.5	0.5	0.5	0.5	0.5	0.44999999999999996	0.44999999999999996	0.44999999999999996	0.44999999999999996	0.4	0.4	0.1	Rational	0	0	0	0	0
1	5	11	0.44999999999999996	0.4	0.4	0.4	0.4	1	0.5	0.5	1	0.5	0.5	0.5	0.5	0.5	0.5	0.44999999999999996	0.44999999999999996	0.44999999999999996	0.44999999999999996	0.4	0.4	0.1	Rational	0	0	0	0	0
1	5	12	0.44999999999999996	0.4	0.4	0.4	0.4	1	0.5	0.5	1	0.5	0.5	0.5	0.5	0.5	0.5	0.44999999999999996	0.44999999999999996	0.44999999999999996	0.44999999999999996	0.4	0.4	0.1	Rational	0	0	0	0	0
1	5	13	0.44999999999999996	0.4	0.4	0.4	0.4	1	0.5	0.5	1	0.5	0.5	0.5	0.5	0.5	0.5	0.44999999999999996	0.44999999999999996	0.44999999999999996	0.44999999999999996	0.4	0.4	0.1	Rational	0	0	0	0	0
1	5	14	0.44999999999999996	0.4	0.4	0.4	0.4	1	0.5	0.5	1	0.5	0.5	0.5	0.5	0.5	0.5	0.44999999999999996	0.44999999999999996	0.44999999999999996	0.44999999999999996	0.4	0.4	0.1	Rational	0	0	0	0	0
1	5	15	0.44999999999999996	0.4	0.4	0.4	0.4	1	0.5	0.5	1	0.5	0.5	0.5	0.5	0.5	0.5	0.44999999999999996	0.44999999999999996	0.44999999999999996	0.44999999999999996	0.4	0.4	0.1	Rational	0	0	0	0	0
1	5	16	0.44999999999999996	0.4	0.4	0.4	0.4	1	0.5	0.5	1	0.5	0.5	0.5	0.5	0.5	0.5	0.44999999999999996	0.44999999999999996	0.44999999999999996	0.44999999999999996	0.4	0.4	0.1	Rational	0	0	0	0	0
1	5	17	0.44999999999999996	0.4	0.4	0.4	0.4	1	0.5	0.5	1	0.5	0.5	0.5	0.5	0.5	0.5	0.44999999999999996	0.44999999999999996	0.44999999999999996	0.44999999999999996	0.4	0.4	0.1	Rational	0	0	0	0	0
1	5	18	0.44999999999999996	0.4	0.4	0.4	0.4	1	0.5	0.5	1	0.5	0.5	0.5	0.5	0.5	0.5	0.44999999999999996	0.44999999999999996	0.44999999999999996	0.44999999999999996	0.4	0.4	0.1	Rational	0	0	0	0	0
1	5	19	0.44999999999999996	0.4	0.4	0.4	0.4	1	0.5	0.5	1	0.5	0.5	0.5	0.5	0.5	0.5	0.44999999999999996	0.44999999999999996	0.44999999999999996	0.44999999999999996	0.4	0.4	0.1	Rational	0	0	0	0	0
1	5	20	0.44999999999999996	0.4	0.4	0.4	0.4	1	0.5	0.5	1	0.5	0.5	0.5	0.5	0.5	0.5	0.44999999999999996	0.44999999999999996	0.44999999999999996	0.44999999999999996	0.4	0.4	0.1	Rational	0	0	0	0	0
1	5	21	0.44999999999999996	0.4	0.4	0.4	0.4	1	0.5	0.5	1	0.5	0.5	0.5	0.5	0.5	0.5	0.44999999999999996	0.44999999999999996	0.44999999999999996	0.44999999999999996	0.4	0.4	0.1	Rational	0	0	0	0	0
1	5	22	0.44999999999999996	0.4	0.4	0.4	0.4	1	0.5	0.5	1	0.5	0.5	0.5	0.5	0.5	0.5	0.44999999999999996	0.44999999999999996	0.44999999999999996	0.44999999999999996	0.4	0.4	0.1	Rational	0	0	0	0	0
1	5	23	0.44999999999999996	0.4	0.4	0.4	0.4	1	0.5	0.5	1	0.5	0.5	0.5	0.5	0.5	0.5	0.44999999999999996	0.44999999999999996	0.44999999999999996	0.44999999999999996	0.4	0.4	0.1	Rational	0	0	0	0	0
1	5	24	0.44999999999999996	0.4	0.4	0.4	0.4	1	0.5	0.5	1	0.5	0.5	0.5	0.5	0.5	0.5	0.44999999999999996	0.44999999999999996	0.44999999999999996	0.44999999999999996	0.4	0.4	0.1	Rational	0	0	0	0	0
1	5	25	0.44999999999999996	0.4	0.4	0.4	0.4	1	0.5	0.5	1	0.5	0.5	0.5	0.5	0.5	0.5	0.44999999999999996	0.44999999999999996	0.44999999999999996	0.44999999999999996	0.4	0.4	0.1	Rational	0	0	0	0	0
1	5	26	0.44999999999999996	0.4	0.4	0.4	0.4	1	0.5	0.5	1	0.5	0.5	0.5	0.5	0.5	0.5	0.44999999999999996	0.44999999999999996	0.44999999999999996	0.44999999999999996	0.4	0.4	0.1	Rational	0	0	0	0	0
1	5	27	0.44999999999999996	0.4	0.4	0.4	0.4	1	0.5	0.5	1	0.5	0.5	0.5	0.5	0.5	0.5	0.44999999999999996	0.44999999999999996	0.44999999999999996	0.44999999999999996	0.4	0.4	0.1	Rational	0	0	0	0	0
1	5	28	0.44999999999999996	0.4	0.4	0.4	0.4	1	0.5	0.5	1	0.5	0.5	0.5	0.5	0.5	0.5	0.44999999999999996	0.44999999999999996	0.44999999999999996	0.44999999999999996	0.4	0.4	0.1	Rational	0	0	0	0	0
1	5	29	0.44999999999999996	0.4	0.4	0.4	0.4	1	0.5	0.5	1	0.5	0.5	0.5	0.5	0.5	0.5	0.44999999999999996	0.44999999999999996	0.44999999999999996	0.44999999999999996	0.4	0.4	0.1	Rational	0	0	0	0	0
1	5	30	0.44999999999999996	0.4	0.4	0.4	0.4	1	0.5	0.5	1	0.5	0.5	0.5	0.5	0.5	0.5	0.44999999999999996	0.44999999999999996	0.44999999999999996	0.44999999999999996	0.4	0.4	0.1	Rational	0	0	0	0	0
1	5	31	0.44999999999999996	0.4	0.4	0.4	0.4	1	0.5	0.5	1	0.5	0.5	0.5	0.5	0.5	0.5	0.44999999999999996	0.44999999999999996	0.44999999999999996	0.44999999999999996	0.4	0.4	0.1	Rational	0	0	0	0	0
1	5	32	0.44999999999999996	0.4	0.4	0.4	0.4	1	0.5	0.5	1	0.5	0.5	0.5	0.5	0.5	0.5	0.44999999999999996	0.44999999999999996	0.44999999999999996	0.44999999999999996	0.4	0.4	0.1	Rational	0	0	0	0	0
1	5	33	0.44999999999999996	0.4	0.4	0.4	0.4	1	0.5	0.5	1	0.5	0.5	0.5	0.5	0.5	0.5	0.44999999999999996	0.44999999999999996	0.44999999999999996	0.44999999999999996	0.4	0.4	0.1	Rational	0	0	0	0	0
1	5	34	0.44999999999999996	0.4	0.4	0.4	0.4	1	0.5	0.5	1	0.5	0.5	0.5	0.5	0.5	0.5	0.44999999999999996	0.44999999999999996	0.44999999999999996	0.44999999999999996	0.4	0.4	0.1	Rational	0	0	0	0	0
1	5	35	0.44999999999999996	0.4	0.4	0.4	0.4	1	0.5	0.5	1	0.5	0.5	0.5	0.5	0.5	0.5	0.44999999999999996	0.44999999999999996	0.44999999999999996	0.44999999999999996	0.4	0.4	0.1	Rational	0	0	0	0	0
1	5	36	0.44999999999999996	0.4	0.4	0.4	0.4	1	0.5	0.5	1	0.5	0.5	0.5	0.5	0.5	0.5	0.44999999999999996	0.44999999999999996	0.44999999999999996	0.44999999999999996	0.4	0.4	0.1	Rational	0	0	0	0	0
1	5	37	0.44999999999999996	0.4	0.4	0.4	0.4	1	0.5	0.5	1	0.5	0.5	0.5	0.5	0.5	0.5	0.44999999999999996	0.44999999999999996	0.44999999999999996	0.44999999999999996	0.4	0.4	0.1	Rational	0	0	0	0	0
1	5	38	0.44999999999999996	0.4	0.4	0.4	0.4	1	0.5	0.5	1	0.5	0.5	0.5	0.5	0.5	0.5	0.44999999999999996	0.44999999999999996	0.44999999999999996	0.44999999999999996	0.4	0.4	0.1	Rational	0	0	0	0	0
1	5	39	0.44999999999999996	0.4	0.4	0.4	0.4	1	0.5	0.5	1	0.5	0.5	0.5	0.5	0.5	0.5	0.44999999999999996	0.44999999999999996	0.44999999999999996	0.44999999999999996	0.4	0.4	0.1	Rational	0	0	0	0	0
1	5	40	0.44999999999999996	0.4	0.4	0.4	0.4	1	0.5	0.5	1	0.5	0.5	0.5	0.5	0.5	0.5	0.44999999999999996	0.44999999999999996	0.44999999999999996	0.44999999999999996	0.4	0.4	0.1	Rational	0	0	0	0	0
1	5	40	0.44999999999999996	0.4	0.4	0.4	0.4	1	0.5	0.5	1	0.5	0.5	0.5	0.5	0.5	0.5	0.44999999999999996	0.44999999999999996	0.44999999999999996	0.44999999999999996	0.4	0.4	0.1	Rational	0	0	0	0	522.2500000000001
1	6	1	0.5499999999999999	0.1	0.1	0.1	0.1	1	0.5	0.5	1	0.5	0.5	0.5	0.5	0.5	0.5	0.5499999999999999	0.5499999999999999	0.5499999999999999	0.5499999999999999	0	0	0.1	Rational	0	0	0	0	0
1	6	2	0.5499999999999999	0.2	0.2	0.2	0.2	1	0.5	0.5	1	0.5	0.5	0.5	0.5	0.5	0.5	0.5499999999999999	0.5499999999999999	0.5499999999999999	0.5499999999999999	0.1	0.1	0.1	Rational	0	0	0	0	0
1	6	3	0.5499999999999999	0.30000000000000004	0.30000000000000004	0.30000000000000004	0.30000000000000004	1	0.5	0.5	1	0.5	0.5	0.5	0.5	0.5	0.5	0.5499999999999999	0.5499999999999999	0.5499999999999999	0.5499999999999999	0.2	0.2	0.1	Rational	0	0	0	0	0
1	6	4	0.5499999999999999	0.4	0.4	0.4	0.4	1	0.5	0.5	1	0.5	0.5	0.5	0.5	0.5	0.5	0.5499999999999999	0.5499999999999999	0.5499999999999999	0.5499999999999999	0.30000000000000004	0.30000000000000004	0.1	Rational	0	0	0	0	0
1	6	5	0.5499999999999999	0.5	0.5	0.5	0.5	1	0.5	0.5	1	0.5	0.5	0.5	0.5	0.5	0.5	0.5499999999999999	0.5499999999999999	0.5499999999999999	0.5499999999999999	0.4	0.4	0.1	Rational	0	0	0	0	0
1	6	6	0.5499999999999999	0.5	0.5	0.5	0.5	1	0.5	0.5	1	0.5	0.5	0.5	0.5	0.5	0.5	0.5499999999999999	0.5499999999999999	0.5499999999999999	0.5499999999999999	0.5	0.5	0.1	Rational	0	0	0	0	0
1	6	7	0.5499999999999999	0.5	0.5	0.5	0.5	1	0.5	0.5	1	0.5	0.5	0.5	0.5	0.5	0.5	0.5499999999999999	0.5499999999999999	0.5499999999999999	0.5499999999999999	0.5	0.5	0.1	Rational	0	0	0	0	0
1	6	8	0.5499999999999999	0.5	0.5	0.5	0.5	1	0.5	0.5	1	0.5	0.5	0.5	0.5	0.5	0.5	0.5499999999999999	0.5499999999999999	0.5499999999999999	0.5499999999999999	0.5	0.5	0.1	Rational	0	0	0	0	0
1	6	9	0.5499999999999999	0.5	0.5	0.5	0.5	1	0.5	0.5	1	0.5	0.5	0.5	0.5	0.5	0.5	0.5499999999999999	0.5499999999999999	0.5499999999999999	0.5499999999999999	0.5	0.5	0.1	Rational	0	0	0	0	0
1	6	10	0.5499999999999999	0.5	0.5	0.5	0.5	1	0.5	0.5	1	0.5	0.5	0.5	0.5	0.5	0.5	0.5499999999999999	0.5499999999999999	0.5499999999999999	0.5499999999999999	0.5	0.5	0.1	Rational	0	0	0	0	0
1	6	11	0.5499999999999999	0.5	0.5	0.5	0.5	1	0.5	0.5	1	0.5	0.5	0.5	0.5	0.5	0.5	0.5499999999999999	0.5499999999999999	0.5499999999999999	0.5499999999999999	0.5	0.5	0.1	Rational	0	0	0	0	0
1	6	12	0.5499999999999999	0.5	0.5	0.5	0.5	1	0.5	0.5	1	0.5	0.5	0.5	0.5	0.5	0.5	0.5499999999999999	0.5499999999999999	0.5499999999999999	0.5499999999999999	0.5	0.5	0.1	Rational	0	0	0	0	0
1	6	13	0.5499999999999999	0.5	0.5	0.5	0.5	1	0.5	0.5	1	0.5	0.5	0.5	0.5	0.5	0.5	0.5499999999999999	0.5499999999999999	0.5499999999999999	0.5499999999999999	0.5	0.5	0.1	Rational	0	0	0	0	0
1	6	14	0.5499999999999999	0.5	0.5	0.5	0.5	1	0.5	0.5	1	0.5	0.5	0.5	0.5	0.5	0.5	0.5499999999999999	0.5499999999999999	0.5499999999999999	0.5499999999999999	0.5	0.5	0.1	Rational	0	0	0	0	0
1	6	15	0.5499999999999999	0.5	0.5	0.5	0.5	1	0.5	0.5	1	0.5	0.5	0.5	0.5	0.5	0.5	0.5499999999999999	0.5499999999999999	0.5499999999999999	0.5499999999999999	0.5	0.5	0.1	Rational	0	0	0	0	0
1	6	16	0.5499999999999999	0.5	0.5	0.5	0.5	1	0.5	0.5	1	0.5	0.5	0.5	0.5	0.5	0.5	0.5499999999999999	0.5499999999999999	0.5499999999999999	0.5499999999999999	0.5	0.5	0.1	Rational	0	0	0	0	0
1	6	17	0.5499999999999999	0.5	0.5	0.5	0.5	1	0.5	0.5	1	0.5	0.5	0.5	0.5	0.5	0.5	0.5499999999999999	0.5499999999999999	0.5499999999999999	0.5499999999999999	0.5	0.5	0.1	Rational	0	0	0	0	0
1	6	18	0.5499999999999999	0.5	0.5	0.5	0.5	1	0.5	0.5	1	0.5	0.5	0.5	0.5	0.5	0.5	0.5499999999999999	0.5499999999999999	0.5499999999999999	0.5499999999999999	0.5	0.5	0.1	Rational	0	0	0	0	0
1	6	19	0.5499999999999999	0.5	0.5	0.5	0.5	1	0.5	0.5	1	0.5	0.5	0.5	0.5	0.5	0.5	0.5499999999999999	0.5499999999999999	0.5499999999999999	0.5499999999999999	0.5	0.5	0.1	Rational	0	0	0	0	0
1	6	20	0.5499999999999999	0.5	0.5	0.5	0.5	1	0.5	0.5	1	0.5	0.5	0.5	0.5	0.5	0.5	0.5499999999999999	0.5499999999999999	0.5499999999999999	0.5499999999999999	0.5	0.5	0.1	Rational	0	0	0	0	0
1	6	21	0.5499999999999999	0.5	0.5	0.5	0.5	1	0.5	0.5	1	0.5	0.5	0.5	0.5	0.5	0.5	0.5499999999999999	0.5499999999999999	0.5499999999999999	0.5499999999999999	0.5	0.5	0.1	Rational	0	0	0	0	0
1	6	22	0.5499999999999999	0.5	0.5	0.5	0.5	1	0.5	0.5	1	0.5	0.5	0.5	0.5	0.5	0.5	0.5499999999999999	0.5499999999999999	0.5499999999999999	0.5499999999999999	0.5	0.5	0.1	Rational	0	0	0	0	0
1	6	23	0.5499999999999999	0.5	0.5	0.5	0.5	1	0.5	0.5	1	0.5	0.5	0.5	0.5	0.5	0.5	0.5499999999999999	0.5499999999999999	0.5499999999999999	0.5499999999999999	0.5	0.5	0.1	Rational	0	0	0	0	0
1	6	24	0.5499999999999999	0.5	0.5	0.5	0.5	1	0.5	0.5	1	0.5	0.5	0.5	0.5	0.5	0.5	0.5499999999999999	0.5499999999999999	0.5499999999999999	0.5499999999999999	0.5	0.5	0.1	Rational	0	0	0	0	0
1	6	25	0.5499999999999999	0.5	0.5	0.5	0.5	1	0.5	0.5	1	0.5	0.5	0.5	0.5	0.5	0.5	0.5499999999999999	0.5499999999999999	0.5499999999999999	0.5499999999999999	0.5	0.5	0.1	Rational	0	0	0	0	0
1	6	26	0.5499999999999999	0.5	0.5	0.5	0.5	1	0.5	0.5	1	0.5	0.5	0.5	0.5	0.5	0.5	0.5499999999999999	0.5499999999999999	0.5499999999999999	0.5499999999999999	0.5	0.5	0.1	Rational	0	0	0	0	0
1	6	27	0.5499999999999999	0.5	0.5	0.5	0.5	1	0.5	0.5	1	0.5	0.5	0.5	0.5	0.5	0.5	0.5499999999999999	0.5499999999999999	0.5499999999999999	0.5499999999999999	0.5	0.5	0.1	Rational	0	0	0	0	0
1	6	28	0.5499999999999999	0.5	0.5	0.5	0.5	1	0.5	0.5	1	0.5	0.5	0.5	0.5	0.5	0.5	0.5499999999999999	0.5499999999999999	0.5499999999999999	0.5499999999999999	0.5	0.5	0.1	Rational	0	0	0	0	0
1	6	29	0.5499999999999999	0.5	0.5	0.5	0.5	1	0.5	0.5	1	0.5	0.5	0.5	0.5	0.5	0.5	0.5499999999999999	0.5499999999999999	0.5499999999999999	0.5499999999999999	0.5	0.5	0.1	Rational	0	0	0	0	0
1	6	30	0.5499999999999999	0.5	0.5	0.5	0.5	1	0.5	0.5	1	0.5	0.5	0.5	0.5	0.5	0.5	0.5499999999999999	0.5499999999999999	0.5499999999999999	0.5499999999999999	0.5	0.5	0.1	Rational	0	0	0	0	0
1	6	31	0.5499999999999999	0.5	0.5	0.5	0.5	1	0.5	0.5	1	0.5	0.5	0.5	0.5	0.5	0.5	0.5499999999999999	0.5499999999999999	0.5499999999999999	0.5499999999999999	0.5	0.5	0.1	Rational	0	0	0	0	0
1	6	32	0.5499999999999999	0.5	0.5	0.5	0.5	1	0.5	0.5	1	0.5	0.5	0.5	0.5	0.5	0.5	0.5499999999999999	0.5499999999999999	0.5499999999999999	0.5499999999999999	0.5	0.5	0.1	Rational	0	0	0	0	0
1	6	33	0.5499999999999999	0.5	0.5	0.5	0.5	1	0.5	0.5	1	0.5	0.5	0.5	0.5	0.5	0.5	0.5499999999999999	0.5499999999999999	0.5499999999999999	0.5499999999999999	0.5	0.5	0.1	Rational	0	0	0	0	0
1	6	34	0.5499999999999999	0.5	0.5	0.5	0.5	1	0.5	0.5	1	0.5	0.5	0.5	0.5	0.5	0.5	0.5499999999999999	0.5499999999999999	0.5499999999999999	0.5499999999999999	0.5	0.5	0.1	Rational	0	0	0	0	0
1	6	35	0.5499999999999999	0.5	0.5	0.5	0.5	1	0.5	0.5	1	0.5	0.5	0.5	0.5	0.5	0.5	0.5499999999999999	0.5499999999999999	0.5499999999999999	0.5499999999999999	0.5	0.5	0.1	Rational	0	0	0	0	0
1	6	36	0.5499999999999999	0.5	0.5	0.5	0.5	1	0.5	0.5	1	0.5	0.5	0.5	0.5	0.5	0.5	0.5499999999999999	0.5499999999999999	0.5499999999999999	0.5499999999999999	0.5	0.5	0.1	Rational	0	0	0	0	0
1	6	37	0.5499999999999999	0.5	0.5	0.5	0.5	1	0.5	0.5	1	0.5	0.5	0.5	0.5	0.5	0.5	0.5499999999999999	0.5499999999999999	0.5499999999999999	0.5499999999999999	0.5	0.5	0.1	Rational	0	0	0	0	0
1	6	38	0.5499999999999999	0.5	0.5	0.5	0.5	1	0.5	0.5	1	0.5	0.5	0.5	0.5	0.5	0.5	0.5499999999999999	0.5499999999999999	0.5499999999999999	0.5499999999999999	0.5	0.5	0.1	Rational	0	0	0	0	0
1	6	39	0.5499999999999999	0.5	0.5	0.5	0.5	1	0.5	0.5	1	0.5	0.5	0.5	0.5	0.5	0.5	0.5499999999999999	0.5499999999999999	0.5499999999999999	0.5499999999999999	0.5	0.5	0.1	Rational	0	0	0	0	0
1	6	40	0.5499999999999999	0.5	0.5	0.5	0.5	1	0.5	0.5	1	0.5	0.5	0.5	0.5	0.5	0.5	0.5499999999999999	0.5499999999999999	0.5499999999999999	0.5499999999999999	0.5	0.5	0.1	Rational	0	0	0	0	0
1	6	40	0.5499999999999999	0.5	0.5	0.5	0.5	1	0.5	0.5	1	0.5	0.5	0.5	0.5	0.5	0.5	0.5499999999999999	0.5499999999999999	0.5499999999999999	0.5499999999999999	0.5	0.5	0.1	Rational	0	0	0	0	530.1500000000003
1	7	1	0.6499999999999999	0.1	0.1	0.1	0.1	1	0.5	0.5	1	0.5	0.5	0.5	0.5	0.5	0.5	0.6499999999999999	0.6499999999999999	0.6499999999999999	0.6499999999999999	0	0	0.1	Rational	0	0	0	0	0
1	7	2	0.6499999999999999	0.2	0.2	0.2	0.2	1	0.5	0.5	1	0.5	0.5	0.5	0.5	0.5	0.5	0.6499999999999999	0.6499999999999999	0.6499999999999999	0.6499999999999999	0.1	0.1	0.1	Rational	0	0	0	0	0
1	7	3	0.6499999999999999	0.30000000000000004	0.30000000000000004	0.30000000000000004	0.30000000000000004	1	0.5	0.5	1	0.5	0.5	0.5	0.5	0.5	0.5	0.6499999999999999	0.6499999999999999	0.6499999999999999	0.6499999999999999	0.2	0.2	0.1	Rational	0	0	0	0	0
1	7	4	0.6499999999999999	0.4	0.4	0.4	0.4	1	0.5	0.5	1	0.5	0.5	0.5	0.5	0.5	0.5	0.6499999999999999	0.6499999999999999	0.6499999999999999	0.6499999999999999	0.30000000000000004	0.30000000000000004	0.1	Rational	0	0	0	0	0
1	7	5	0.6499999999999999	0.5	0.5	0.5	0.5	1	0.5	0.5	1	0.5	0.5	0.5	0.5	0.5	0.5	0.6499999999999999	0.6499999999999999	0.6499999999999999	0.6499999999999999	0.4	0.4	0.1	Rational	0	0	0	0	0
1	7	6	0.6499999999999999	0.6	0.6	0.6	0.6	1	0.5	0.5	1	0.5	0.5	0.5	0.5	0.5	0.5	0.6499999999999999	0.6499999999999999	0.6499999999999999	0.6499999999999999	0.5	0.5	0.1	Rational	0	0	0	0	0
1	7	7	0.6499999999999999	0.6	0.6	0.6	0.6	1	0.5	0.5	1	0.5	0.5	0.5	0.5	0.5	0.5	0.6499999999999999	0.6499999999999999	0.6499999999999999	0.6499999999999999	0.6	0.6	0.1	Rational	0	0	0	0	0
1	7	8	0.6499999999999999	0.6	0.6	0.6	0.6	1	0.5	0.5	1	0.5	0.5	0.5	0.5	0.5	0.5	0.6499999999999999	0.6499999999999999	0.6499999999999999	0.6499999999999999	0.6	0.6	0.1	Rational	0	0	0	0	0
1	7	9	0.6499999999999999	0.6	0.6	0.6	0.6	1	0.5	0.5	1	0.5	0.5	0.5	0.5	0.5	0.5	0.6499999999999999	0.6499999999999999	0.6499999999999999	0.6499999999999999	0.6	0.6	0.1	Rational	0	0	0	0	0
1	7	10	0.6499999999999999	0.6	0.6	0.6	0.6	1	0.5	0.5	1	0.5	0.5	0.5	0.5	0.5	0.5	0.6499999999999999	0.6499999999999999	0.6499999999999999	0.6499999999999999	0.6	0.6	0.1	Rational	0	0	0	0	0
1	7	11	0.6499999999999999	0.6	0.6	0.6	0.6	1	0.5	0.5	1	0.5	0.5	0.5	0.5	0.5	0.5	0.6499999999999999	0.6499999999999999	0.6499999999999999	0.6499999999999999	0.6	0.6	0.1	Rational	0	0	0	0	0
1	7	12	0.6499999999999999	0.6	0.6	0.6	0.6	1	0.5	0.5	1	0.5	0.5	0.5	0.5	0.5	0.5	0.6499999999999999	0.6499999999999999	0.6499999999999999	0.6499999999999999	0.6	0.6	0.1	Rational	0	0	0	0	0
1	7	13	0.6499999999999999	0.6	0.6	0.6	0.6	1	0.5	0.5	1	0.5	0.5	0.5	0.5	0.5	0.5	0.6499999999999999	0.6499999999999999	0.6499999999999999	0.6499999999999999	0.6	0.6	0.1	Rational	0	0	0	0	0
1	7	14	0.6499999999999999	0.6	0.6	0.6	0.6	1	0.5	0.5	1	0.5	0.5	0.5	0.5	0.5	0.5	0.6499999999999999	0.6499999999999999	0.6499999999999999	0.6499999999999999	0.6	0.6	0.1	Rational	0	0	0	0	0
1	7	15	0.6499999999999999	0.6	0.6	0.6	0.6	1	0.5	0.5	1	0.5	0.5	0.5	0.5	0.5	0.5	0.6499999999999999	0.6499999999999999	0.6499999999999999	0.6499999999999999	0.6	0.6	0.1	Rational	0	0	0	0	0
1	7	16	0.6499999999999999	0.6	0.6	0.6	0.6	1	0.5	0.5	1	0.5	0.5	0.5	0.5	0.5	0.5	0.6499999999999999	0.6499999999999999	0.6499999999999999	0.6499999999999999	0.6	0.6	0.1	Rational	0	0	0	0	0
1	7	17	0.6499999999999999	0.6	0.6	0.6	0.6	1	0.5	0.5	1	0.5	0.5	0.5	0.5	0.5	0.5	0.6499999999999999	0.6499999999999999	0.6499999999999999	0.6499999999999999	0.6	0.6	0.1	Rational	0	0	0	0	0
1	7	18	0.6499999999999999	0.6	0.6	0.6	0.6	1	0.5	0.5	1	0.5	0.5	0.5	0.5	0.5	0.5	0.6499999999999999	0.6499999999999999	0.6499999999999999	0.6499999999999999	0.6	0.6	0.1	Rational	0	0	0	0	0
1	7	19	0.6499999999999999	0.6	0.6	0.6	0.6	1	0.5	0.5	1	0.5	0.5	0.5	0.5	0.5	0.5	0.6499999999999999	0.6499999999999999	0.6499999999999999	0.6499999999999999	0.6	0.6	0.1	Rational	0	0	0	0	0
1	7	20	0.6499999999999999	0.6	0.6	0.6	0.6	1	0.5	0.5	1	0.5	0.5	0.5	0.5	0.5	0.5	0.6499999999999999	0.6499999999999999	0.6499999999999999	0.6499999999999999	0.6	0.6	0.1	Rational	0	0	0	0	0
1	7	21	0.6499999999999999	0.6	0.6	0.6	0.6	1	0.5	0.5	1	0.5	0.5	0.5	0.5	0.5	0.5	0.6499999999999999	0.6499999999999999	0.6499999999999999	0.6499999999999999	0.6	0.6	0.1	Rational	0	0	0	0	0
1	7	22	0.6499999999999999	0.6	0.6	0.6	0.6	1	0.5	0.5	1	0.5	0.5	0.5	0.5	0.5	0.5	0.6499999999999999	0.6499999999999999	0.6499999999999999	0.6499999999999999	0.6	0.6	0.1	Rational	0	0	0	0	0
1	7	23	0.6499999999999999	0.6	0.6	0.6	0.6	1	0.5	0.5	1	0.5	0.5	0.5	0.5	0.5	0.5	0.6499999999999999	0.6499999999999999	0.6499999999999999	0.6499999999999999	0.6	0.6	0.1	Rational	0	0	0	0	0
1	7	24	0.6499999999999999	0.6	0.6	0.6	0.6	1	0.5	0.5	1	0.5	0.5	0.5	0.5	0.5	0.5	0.6499999999999999	0.6499999999999999	0.6499999999999999	0.6499999999999999	0.6	0.6	0.1	Rational	0	0	0	0	0
1	7	25	0.6499999999999999	0.6	0.6	0.6	0.6	1	0.5	0.5	1	0.5	0.5	0.5	0.5	0.5	0.5	0.6499999999999999	0.6499999999999999	0.6499999999999999	0.6499999999999999	0.6	0.6	0.1	Rational	0	0	0	0	0
1	7	26	0.6499999999999999	0.6	0.6	0.6	0.6	1	0.5	0.5	1	0.5	0.5	0.5	0.5	0.5	0.5	0.6499999999999999	0.6499999999999999	0.6499999999999999	0.6499999999999999	0.6	0.6	0.1	Rational	0	0	0	0	0
1	7	27	0.6499999999999999	0.6	0.6	0.6	0.6	1	0.5	0.5	1	0.5	0.5	0.5	0.5	0.5	0.5	0.6499999999999999	0.6499999999999999	0.6499999999999999	0.6499999999999999	0.6	0.6	0.1	Rational	0	0	0	0	0
1	7	28	0.6499999999999999	0.6	0.6	0.6	0.6	1	0.5	0.5	1	0.5	0.5	0.5	0.5	0.5	0.5	0.6499999999999999	0.6499999999999999	0.6499999999999999	0.6499999999999999	0.6	0.6	0.1	Rational	0	0	0	0	0
1	7	29	0.6499999999999999	0.6	0.6	0.6	0.6	1	0.5	0.5	1	0.5	0.5	0.5	0.5	0.5	0.5	0.6499999999999999	0.6499999999999999	0.6499999999999999	0.6499999999999999	0.6	0.6	0.1	Rational	0	0	0	0	0
1	7	30	0.6499999999999999	0.6	0.6	0.6	0.6	1	0.5	0.5	1	0.5	0.5	0.5	0.5	0.5	0.5	0.6499999999999999	0.6499999999999999	0.6499999999999999	0.6499999999999999	0.6	0.6	0.1	Rational	0	0	0	0	0
1	7	31	0.6499999999999999	0.6	0.6	0.6	0.6	1	0.5	0.5	1	0.5	0.5	0.5	0.5	0.5	0.5	0.6499999999999999	0.6499999999999999	0.6499999999999999	0.6499999999999999	0.6	0.6	0.1	Rational	0	0	0	0	0
1	7	32	0.6499999999999999	0.6	0.6	0.6	0.6	1	0.5	0.5	1	0.5	0.5	0.5	0.5	0.5	0.5	0.6499999999999999	0.6499999999999999	0.6499999999999999	0.6499999999999999	0.6	0.6	0.1	Rational	0	0	0	0	0
1	7	33	0.6499999999999999	0.6	0.6	0.6	0.6	1	0.5	0.5	1	0.5	0.5	0.5	0.5	0.5	0.5	0.6499999999999999	0.6499999999999999	0.6499999999999999	0.6499999999999999	0.6	0.6	0.1	Rational	0	0	0	0	0
1	7	34	0.6499999999999999	0.6	0.6	0.6	0.6	1	0.5	0.5	1	0.5	0.5	0.5	0.5	0.5	0.5	0.6499999999999999	0.6499999999999999	0.6499999999999999	0.6499999999999999	0.6	0.6	0.1	Rational	0	0	0	0	0
1	7	35	0.6499999999999999	0.6	0.6	0.6	0.6	1	0.5	0.5	1	0.5	0.5	0.5	0.5	0.5	0.5	0.6499999999999999	0.6499999999999999	0.6499999999999999	0.6499999999999999	0.6	0.6	0.1	Rational	0	0	0	0	0
1	7	36	0.6499999999999999	0.6	0.6	0.6	0.6	1	0.5	0.5	1	0.5	0.5	0.5	0.5	0.5	0.5	0.6499999999999999	0.6499999999999999	0.6499999999999999	0.6499999999999999	0.6	0.6	0.1	Rational	0	0	0	0	0
1	7	37	0.6499999999999999	0.6	0.6	0.6	0.6	1	0.5	0.5	1	0.5	0.5	0.5	0.5	0.5	0.5	0.6499999999999999	0.6499999999999999	0.6499999999999999	0.6499999999999999	0.6	0.6	0.1	Rational	0	0	0	0	0
1	7	38	0.6499999999999999	0.6	0.6	0.6	0.6	1	0.5	0.5	1	0.5	0.5	0.5	0.5	0.5	0.5	0.6499999999999999	0.6499999999999999	0.6499999999999999	0.6499999999999999	0.6	0.6	0.1	Rational	0	0	0	0	0
1	7	39	0.6499999999999999	0.6	0.6	0.6	0.6	1	0.5	0.5	1	0.5	0.5	0.5	0.5	0.5	0.5	0.6499999999999999	0.6499999999999999	0.6499999999999999	0.6499999999999999	0.6	0.6	0.1	Rational	0	0	0	0	0
1	7	40	0.6499999999999999	0.6	0.6	0.6	0.6	1	0.5	0.5	1	0.5	0.5	0.5	0.5	0.5	0.5	0.6499999999999999	0.6499999999999999	0.6499999999999999	0.6499999999999999	0.6	0.6	0.1	Rational	0	0	0	0	0
1	7	40	0.6499999999999999	0.6	0.6	0.6	0.6	1	0.5	0.5	1	0.5	0.5	0.5	0.5	0.5	0.5	0.6499999999999999	0.6499999999999999	0.6499999999999999	0.6499999999999999	0.6	0.6	0.1	Rational	0	0	0	0	538.05
1	8	1	0.7499999999999999	0.1	0.1	0.1	0.1	1	0.5	0.5	1	0.5	0.5	0.5	0.5	0.5	0.5	0.7499999999999999	0.7499999999999999	0.7499999999999999	0.7499999999999999	0	0	0.1	Rational	0	0	0	0	0
1	8	2	0.7499999999999999	0.2	0.2	0.2	0.2	1	0.5	0.5	1	0.5	0.5	0.5	0.5	0.5	0.5	0.7499999999999999	0.7499999999999999	0.7499999999999999	0.7499999999999999	0.1	0.1	0.1	Rational	0	0	0	0	0
1	8	3	0.7499999999999999	0.30000000000000004	0.30000000000000004	0.30000000000000004	0.30000000000000004	1	0.5	0.5	1	0.5	0.5	0.5	0.5	0.5	0.5	0.7499999999999999	0.7499999999999999	0.7499999999999999	0.7499999999999999	0.2	0.2	0.1	Rational	0	0	0	0	0
1	8	4	0.7499999999999999	0.4	0.4	0.4	0.4	1	0.5	0.5	1	0.5	0.5	0.5	0.5	0.5	0.5	0.7499999999999999	0.7499999999999999	0.7499999999999999	0.7499999999999999	0.30000000000000004	0.30000000000000004	0.1	Rational	0	0	0	0	0
1	8	5	0.7499999999999999	0.5	0.5	0.5	0.5	1	0.5	0.5	1	0.5	0.5	0.5	0.5	0.5	0.5	0.7499999999999999	0.7499999999999999	0.7499999999999999	0.7499999999999999	0.4	0.4	0.1	Rational	0	0	0	0	0
1	8	6	0.7499999999999999	0.6	0.6	0.6	0.6	1	0.5	0.5	1	0.5	0.5	0.5	0.5	0.5	0.5	0.7499999999999999	0.7499999999999999	0.7499999999999999	0.7499999999999999	0.5	0.5	0.1	Rational	0	0	0	0	0
1	8	7	0.7499999999999999	0.7	0.7	0.7	0.7	1	0.5	0.5	1	0.5	0.5	0.5	0.5	0.5	0.5	0.7499999999999999	0.7499999999999999	0.7499999999999999	0.7499999999999999	0.6	0.6	0.1	Rational	0	0	0	0	0
1	8	8	0.7499999999999999	0.7	0.7	0.7	0.7	1	0.5	0.5	1	0.5	0.5	0.5	0.5	0.5	0.5	0.7499999999999999	0.7499999999999999	0.7499999999999999	0.7499999999999999	0.7	0.7	0.1	Rational	0	0	0	0	0
1	8	9	0.7499999999999999	0.7	0.7	0.7	0.7	1	0.5	0.5	1	0.5	0.5	0.5	0.5	0.5	0.5	0.7499999999999999	0.7499999999999999	0.7499999999999999	0.7499999999999999	0.7	0.7	0.1	Rational	0	0	0	0	0
1	8	10	0.7499999999999999	0.7	0.7	0.7	0.7	1	0.5	0.5	1	0.5	0.5	0.5	0.5	0.5	0.5	0.7499999999999999	0.7499999999999999	0.7499999999999999	0.7499999999999999	0.7	0.7	0.1	Rational	0	0	0	0	0
1	8	11	0.7499999999999999	0.7	0.7	0.7	0.7	1	0.5	0.5	1	0.5	0.5	0.5	0.5	0.5	0.5	0.7499999999999999	0.7499999999999999	0.7499999999999999	0.7499999999999999	0.7	0.7	0.1	Rational	0	0	0	0	0
1	8	12	0.7499999999999999	0.7	0.7	0.7	0.7	1	0.5	0.5	1	0.5	0.5	0.5	0.5	0.5	0.5	0.7499999999999999	0.7499999999999999	0.7499999999999999	0.7499999999999999	0.7	0.7	0.1	Rational	0	0	0	0	0
1	8	13	0.7499999999999999	0.7	0.7	0.7	0.7	1	0.5	0.5	1	0.5	0.5	0.5	0.5	0.5	0.5	0.7499999999999999	0.7499999999999999	0.7499999999999999	0.7499999999999999	0.7	0.7	0.1	Rational	0	0	0	0	0
1	8	14	0.7499999999999999	0.7	0.7	0.7	0.7	1	0.5	0.5	1	0.5	0.5	0.5	0.5	0.5	0.5	0.7499999999999999	0.7499999999999999	0.7499999999999999	0.7499999999999999	0.7	0.7	0.1	Rational	0	0	0	0	0
1	8	15	0.7499999999999999	0.7	0.7	0.7	0.7	1	0.5	0.5	1	0.5	0.5	0.5	0.5	0.5	0.5	0.7499999999999999	0.7499999999999999	0.7499999999999999	0.7499999999999999	0.7	0.7	0.1	Rational	0	0	0	0	0
1	8	16	0.7499999999999999	0.7	0.7	0.7	0.7	1	0.5	0.5	1	0.5	0.5	0.5	0.5	0.5	0.5	0.7499999999999999	0.7499999999999999	0.7499999999999999	0.7499999999999999	0.7	0.7	0.1	Rational	0	0	0	0	0
1	8	17	0.7499999999999999	0.7	0.7	0.7	0.7	1	0.5	0.5	1	0.5	0.5	0.5	0.5	0.5	0.5	0.7499999999999999	0.7499999999999999	0.7499999999999999	0.7499999999999999	0.7	0.7	0.1	Rational	0	0	0	0	0
1	8	18	0.7499999999999999	0.7	0.7	0.7	0.7	1	0.5	0.5	1	0.5	0.5	0.5	0.5	0.5	0.5	0.7499999999999999	0.7499999999999999	0.7499999999999999	0.7499999999999999	0.7	0.7	0.1	Rational	0	0	0	0	0
1	8	19	0.7499999999999999	0.7	0.7	0.7	0.7	1	0.5	0.5	1	0.5	0.5	0.5	0.5	0.5	0.5	0.7499999999999999	0.7499999999999999	0.7499999999999999	0.7499999999999999	0.7	0.7	0.1	Rational	0	0	0	0	0
1	8	20	0.7499999999999999	0.7	0.7	0.7	0.7	1	0.5	0.5	1	0.5	0.5	0.5	0.5	0.5	0.5	0.7499999999999999	0.7499999999999999	0.7499999999999999	0.7499999999999999	0.7	0.7	0.1	Rational	0	0	0	0	0
1	8	21	0.7499999999999999	0.7	0.7	0.7	0.7	1	0.5	0.5	1	0.5	0.5	0.5	0.5	0.5	0.5	0.7499999999999999	0.7499999999999999	0.7499999999999999	0.7499999999999999	0.7	0.7	0.1	Rational	0	0	0	0	0
1	8	22	0.7499999999999999	0.7	0.7	0.7	0.7	1	0.5	0.5	1	0.5	0.5	0.5	0.5	0.5	0.5	0.7499999999999999	0.7499999999999999	0.7499999999999999	0.7499999999999999	0.7	0.7	0.1	Rational	0	0	0	0	0
1	8	23	0.7499999999999999	0.7	0.7	0.7	0.7	1	0.5	0.5	1	0.5	0.5	0.5	0.5	0.5	0.5	0.7499999999999999	0.7499999999999999	0.7499999999999999	0.7499999999999999	0.7	0.7	0.1	Rational	0	0	0	0	0
1	8	24	0.7499999999999999	0.7	0.7	0.7	0.7	1	0.5	0.5	1	0.5	0.5	0.5	0.5	0.5	0.5	0.7499999999999999	0.7499999999999999	0.7499999999999999	0.7499999999999999	0.7	0.7	0.1	Rational	0	0	0	0	0
1	8	25	0.7499999999999999	0.7	0.7	0.7	0.7	1	0.5	0.5	1	0.5	0.5	0.5	0.5	0.5	0.5	0.7499999999999999	0.7499999999999999	0.7499999999999999	0.7499999999999999	0.7	0.7	0.1	Rational	0	0	0	0	0
1	8	26	0.7499999999999999	0.7	0.7	0.7	0.7	1	0.5	0.5	1	0.5	0.5	0.5	0.5	0.5	0.5	0.7499999999999999	0.7499999999999999	0.7499999999999999	0.7499999999999999	0.7	0.7	0.1	Rational	0	0	0	0	0
1	8	27	0.7499999999999999	0.7	0.7	0.7	0.7	1	0.5	0.5	1	0.5	0.5	0.5	0.5	0.5	0.5	0.7499999999999999	0.7499999999999999	0.7499999999999999	0.7499999999999999	0.7	0.7	0.1	Rational	0	0	0	0	0
1	8	28	0.7499999999999999	0.7	0.7	0.7	0.7	1	0.5	0.5	1	0.5	0.5	0.5	0.5	0.5	0.5	0.7499999999999999	0.7499999999999999	0.7499999999999999	0.7499999999999999	0.7	0.7	0.1	Rational	0	0	0	0	0
1	8	29	0.7499999999999999	0.7	0.7	0.7	0.7	1	0.5	0.5	1	0.5	0.5	0.5	0.5	0.5	0.5	0.7499999999999999	0.7499999999999999	0.7499999999999999	0.7499999999999999	0.7	0.7	0.1	Rational	0	0	0	0	0
1	8	30	0.7499999999999999	0.7	0.7	0.7	0.7	1	0.5	0.5	1	0.5	0.5	0.5	0.5	0.5	0.5	0.7499999999999999	0.7499999999999999	0.7499999999999999	0.7499999999999999	0.7	0.7	0.1	Rational	0	0	0	0	0
1	8	31	0.7499999999999999	0.7	0.7	0.7	0.7	1	0.5	0.5	1	0.5	0.5	0.5	0.5	0.5	0.5	0.7499999999999999	0.7499999999999999	0.7499999999999999	0.7499999999999999	0.7	0.7	0.1	Rational	0	0	0	0	0
1	8	32	0.7499999999999999	0.7	0.7	0.7	0.7	1	0.5	0.5	1	0.5	0.5	0.5	0.5	0.5	0.5	0.7499999999999999	0.7499999999999999	0.7499999999999999	0.7499999999999999	0.7	0.7	0.1	Rational	0	0	0	0	0
1	8	33	0.7499999999999999	0.7	0.7	0.7	0.7	1	0.5	0.5	1	0.5	0.5	0.5	0.5	0.5	0.5	0.7499999999999999	0.7499999999999999	0.7499999999999999	0.7499999999999999	0.7	0.7	0.1	Rational	0	0	0	0	0
1	8	34	0.7499999999999999	0.7	0.7	0.7	0.7	1	0.5	0.5	1	0.5	0.5	0.5	0.5	0.5	0.5	0.7499999999999999	0.7499999999999999	0.7499999999999999	0.7499999999999999	0.7	0.7	0.1	Rational	0	0	0	0	0
1	8	35	0.7499999999999999	0.7	0.7	0.7	0.7	1	0.5	0.5	1	0.5	0.5	0.5	0.5	0.5	0.5	0.7499999999999999	0.7499999999999999	0.7499999999999999	0.7499999999999999	0.7	0.7	0.1	Rational	0	0	0	0	0
1	8	36	0.7499999999999999	0.7	0.7	0.7	0.7	1	0.5	0.5	1	0.5	0.5	0.5	0.5	0.5	0.5	0.7499999999999999	0.7499999999999999	0.7499999999999999	0.7499999999999999	0.7	0.7	0.1	Rational	0	0	0	0	0
1	8	37	0.7499999999999999	0.7	0.7	0.7	0.7	1	0.5	0.5	1	0.5	0.5	0.5	0.5	0.5	0.5	0.7499999999999999	0.7499999999999999	0.7499999999999999	0.7499999999999999	0.7	0.7	0.1	Rational	0	0	0	0	0
1	8	38	0.7499999999999999	0.7	0.7	0.7	0.7	1	0.5	0.5	1	0.5	0.5	0.5	0.5	0.5	0.5	0.7499999999999999	0.7499999999999999	0.7499999999999999	0.7499999999999999	0.7	0.7	0.1	Rational	0	0	0	0	0
1	8	39	0.7499999999999999	0.7	0.7	0.7	0.7	1	0.5	0.5	1	0.5	0.5	0.5	0.5	0.5	0.5	0.7499999999999999	0.7499999999999999	0.7499999999999999	0.7499999999999999	0.7	0.7	0.1	Rational	0	0	0	0	0
1	8	40	0.7499999999999999	0.7	0.7	0.7	0.7	1	0.5	0.5	1	0.5	0.5	0.5	0.5	0.5	0.5	0.7499999999999999	0.7499999999999999	0.7499999999999999	0.7499999999999999	0.7	0.7	0.1	Rational	0	0	0	0	0
1	8	40	0.7499999999999999	0.7	0.7	0.7	0.7	1	0.5	0.5	1	0.5	0.5	0.5	0.5	0.5	0.5	0.7499999999999999	0.7499999999999999	0.7499999999999999	0.7499999999999999	0.7	0.7	0.1	Rational	0	0	0	0	545.9499999999998
1	9	1	0.8499999999999999	0.1	0.1	0.1	0.1	1	0.5	0.5	1	0.5	0.5	0.5	0.5	0.5	0.5	0.8499999999999999	0.8499999999999999	0.8499999999999999	0.8499999999999999	0	0	0.1	Rational	0	0	0	0	0
1	9	2	0.8499999999999999	0.2	0.2	0.2	0.2	1	0.5	0.5	1	0.5	0.5	0.5	0.5	0.5	0.5	0.8499999999999999	0.8499999999999999	0.8499999999999999	0.8499999999999999	0.1	0.1	0.1	Rational	0	0	0	0	0
1	9	3	0.8499999999999999	0.30000000000000004	0.30000000000000004	0.30000000000000004	0.30000000000000004	1	0.5	0.5	1	0.5	0.5	0.5	0.5	0.5	0.5	0.8499999999999999	0.8499999999999999	0.8499999999999999	0.8499999999999999	0.2	0.2	0.1	Rational	0	0	0	0	0
1	9	4	0.8499999999999999	0.4	0.4	0.4	0.4	1	0.5	0.5	1	0.5	0.5	0.5	0.5	0.5	0.5	0.8499999999999999	0.8499999999999999	0.8499999999999999	0.8499999999999999	0.30000000000000004	0.30000000000000004	0.1	Rational	0	0	0	0	0
1	9	5	0.8499999999999999	0.5	0.5	0.5	0.5	1	0.5	0.5	1	0.5	0.5	0.5	0.5	0.5	0.5	0.8499999999999999	0.8499999999999999	0.8499999999999999	0.8499999999999999	0.4	0.4	0.1	Rational	0	0	0	0	0
1	9	6	0.8499999999999999	0.6	0.6	0.6	0.6	1	0.5	0.5	1	0.5	0.5	0.5	0.5	0.5	0.5	0.8499999999999999	0.8499999999999999	0.8499999999999999	0.8499999999999999	0.5	0.5	0.1	Rational	0	0	0	0	0
1	9	7	0.8499999999999999	0.7	0.7	0.7	0.7	1	0.5	0.5	1	0.5	0.5	0.5	0.5	0.5	0.5	0.8499999999999999	0.8499999999999999	0.8499999999999999	0.8499999999999999	0.6	0.6	0.1	Rational	0	0	0	0	0
1	9	8	0.8499999999999999	0.7999999999999999	0.7999999999999999	0.7999999999999999	0.7999999999999999	1	0.5	0.5	1	0.5	0.5	0.5	0.5	0.5	0.5	0.8499999999999999	0.8499999999999999	0.8499999999999999	0.8499999999999999	0.7	0.7	0.1	Rational	0	0	0	0	0
1	9	9	0.8499999999999999	0.7999999999999999	0.7999999999999999	0.7999999999999999	0.7999999999999999	1	0.5	0.5	1	0.5	0.5	0.5	0.5	0.5	0.5	0.8499999999999999	0.8499999999999999	0.8499999999999999	0.8499999999999999	0.7999999999999999	0.7999999999999999	0.1	Rational	0	0	0	0	0
1	9	10	0.8499999999999999	0.7999999999999999	0.7999999999999999	0.7999999999999999	0.7999999999999999	1	0.5	0.5	1	0.5	0.5	0.5	0.5	0.5	0.5	0.8499999999999999	0.8499999999999999	0.8499999999999999	0.8499999999999999	0.7999999999999999	0.7999999999999999	0.1	Rational	0	0	0	0	0
1	9	11	0.8499999999999999	0.7999999999999999	0.7999999999999999	0.7999999999999999	0.7999999999999999	1	0.5	0.5	1	0.5	0.5	0.5	0.5	0.5	0.5	0.8499999999999999	0.8499999999999999	0.8499999999999999	0.8499999999999999	0.7999999999999999	0.7999999999999999	0.1	Rational	0	0	0	0	0
1	9	12	0.8499999999999999	0.7999999999999999	0.7999999999999999	0.7999999999999999	0.7999999999999999	1	0.5	0.5	1	0.5	0.5	0.5	0.5	0.5	0.5	0.8499999999999999	0.8499999999999999	0.8499999999999999	0.8499999999999999	0.7999999999999999	0.7999999999999999	0.1	Rational	0	0	0	0	0
1	9	13	0.8499999999999999	0.7999999999999999	0.7999999999999999	0.7999999999999999	0.7999999999999999	1	0.5	0.5	1	0.5	0.5	0.5	0.5	0.5	0.5	0.8499999999999999	0.8499999999999999	0.8499999999999999	0.8499999999999999	0.7999999999999999	0.7999999999999999	0.1	Rational	0	0	0	0	0
1	9	14	0.8499999999999999	0.7999999999999999	0.7999999999999999	0.7999999999999999	0.7999999999999999	1	0.5	0.5	1	0.5	0.5	0.5	0.5	0.5	0.5	0.8499999999999999	0.8499999999999999	0.8499999999999999	0.8499999999999999	0.7999999999999999	0.7999999999999999	0.1	Rational	0	0	0	0	0
1	9	15	0.8499999999999999	0.7999999999999999	0.7999999999999999	0.7999999999999999	0.7999999999999999	1	0.5	0.5	1	0.5	0.5	0.5	0.5	0.5	0.5	0.8499999999999999	0.8499999999999999	0.8499999999999999	0.8499999999999999	0.7999999999999999	0.7999999999999999	0.1	Rational	0	0	0	0	0
1	9	16	0.8499999999999999	0.7999999999999999	0.7999999999999999	0.7999999999999999	0.7999999999999999	1	0.5	0.5	1	0.5	0.5	0.5	0.5	0.5	0.5	0.8499999999999999	0.8499999999999999	0.8499999999999999	0.8499999999999999	0.7999999999999999	0.7999999999999999	0.1	Rational	0	0	0	0	0
1	9	17	0.8499999999999999	0.7999999999999999	0.7999999999999999	0.7999999999999999	0.7999999999999999	1	0.5	0.5	1	0.5	0.5	0.5	0.5	0.5	0.5	0.8499999999999999	0.8499999999999999	0.8499999999999999	0.8499999999999999	0.7999999999999999	0.7999999999999999	0.1	Rational	0	0	0	0	0
1	9	18	0.8499999999999999	0.7999999999999999	0.7999999999999999	0.7999999999999999	0.7999999999999999	1	0.5	0.5	1	0.5	0.5	0.5	0.5	0.5	0.5	0.8499999999999999	0.8499999999999999	0.8499999999999999	0.8499999999999999	0.7999999999999999	0.7999999999999999	0.1	Rational	0	0	0	0	0
1	9	19	0.8499999999999999	0.7999999999999999	0.7999999999999999	0.7999999999999999	0.7999999999999999	1	0.5	0.5	1	0.5	0.5	0.5	0.5	0.5	0.5	0.8499999999999999	0.8499999999999999	0.8499999999999999	0.8499999999999999	0.7999999999999999	0.7999999999999999	0.1	Rational	0	0	0	0	0
1	9	20	0.8499999999999999	0.7999999999999999	0.7999999999999999	0.7999999999999999	0.7999999999999999	1	0.5	0.5	1	0.5	0.5	0.5	0.5	0.5	0.5	0.8499999999999999	0.8499999999999999	0.8499999999999999	0.8499999999999999	0.7999999999999999	0.7999999999999999	0.1	Rational	0	0	0	0	0
1	9	21	0.8499999999999999	0.7999999999999999	0.7999999999999999	0.7999999999999999	0.7999999999999999	1	0.5	0.5	1	0.5	0.5	0.5	0.5	0.5	0.5	0.8499999999999999	0.8499999999999999	0.8499999999999999	0.8499999999999999	0.7999999999999999	0.7999999999999999	0.1	Rational	0	0	0	0	0
1	9	22	0.8499999999999999	0.7999999999999999	0.7999999999999999	0.7999999999999999	0.7999999999999999	1	0.5	0.5	1	0.5	0.5	0.5	0.5	0.5	0.5	0.8499999999999999	0.8499999999999999	0.8499999999999999	0.8499999999999999	0.7999999999999999	0.7999999999999999	0.1	Rational	0	0	0	0	0
1	9	23	0.8499999999999999	0.7999999999999999	0.7999999999999999	0.7999999999999999	0.7999999999999999	1	0.5	0.5	1	0.5	0.5	0.5	0.5	0.5	0.5	0.8499999999999999	0.8499999999999999	0.8499999999999999	0.8499999999999999	0.7999999999999999	0.7999999999999999	0.1	Rational	0	0	0	0	0
1	9	24	0.8499999999999999	0.7999999999999999	0.7999999999999999	0.7999999999999999	0.7999999999999999	1	0.5	0.5	1	0.5	0.5	0.5	0.5	0.5	0.5	0.8499999999999999	0.8499999999999999	0.8499999999999999	0.8499999999999999	0.7999999999999999	0.7999999999999999	0.1	Rational	0	0	0	0	0
1	9	25	0.8499999999999999	0.7999999999999999	0.7999999999999999	0.7999999999999999	0.7999999999999999	1	0.5	0.5	1	0.5	0.5	0.5	0.5	0.5	0.5	0.8499999999999999	0.8499999999999999	0.8499999999999999	0.8499999999999999	0.7999999999999999	0.7999999999999999	0.1	Rational	0	0	0	0	0
1	9	26	0.8499999999999999	0.7999999999999999	0.7999999999999999	0.7999999999999999	0.7999999999999999	1	0.5	0.5	1	0.5	0.5	0.5	0.5	0.5	0.5	0.8499999999999999	0.8499999999999999	0.8499999999999999	0.8499999999999999	0.7999999999999999	0.7999999999999999	0.1	Rational	0	0	0	0	0
1	9	27	0.8499999999999999	0.7999999999999999	0.7999999999999999	0.7999999999999999	0.7999999999999999	1	0.5	0.5	1	0.5	0.5	0.5	0.5	0.5	0.5	0.8499999999999999	0.8499999999999999	0.8499999999999999	0.8499999999999999	0.7999999999999999	0.7999999999999999	0.1	Rational	0	0	0	0	0
1	9	28	0.8499999999999999	0.7999999999999999	0.7999999999999999	0.7999999999999999	0.7999999999999999	1	0.5	0.5	1	0.5	0.5	0.5	0.5	0.5	0.5	0.8499999999999999	0.8499999999999999	0.8499999999999999	0.8499999999999999	0.7999999999999999	0.7999999999999999	0.1	Rational	0	0	0	0	0
1	9	29	0.8499999999999999	0.7999999999999999	0.7999999999999999	0.7999999999999999	0.7999999999999999	1	0.5	0.5	1	0.5	0.5	0.5	0.5	0.5	0.5	0.8499999999999999	0.8499999999999999	0.8499999999999999	0.8499999999999999	0.7999999999999999	0.7999999999999999	0.1	Rational	0	0	0	0	0
1	9	30	0.8499999999999999	0.7999999999999999	0.7999999999999999	0.7999999999999999	0.7999999999999999	1	0.5	0.5	1	0.5	0.5	0.5	0.5	0.5	0.5	0.8499999999999999	0.8499999999999999	0.8499999999999999	0.8499999999999999	0.7999999999999999	0.7999999999999999	0.1	Rational	0	0	0	0	0
1	9	31	0.8499999999999999	0.7999999999999999	0.7999999999999999	0.7999999999999999	0.7999999999999999	1	0.5	0.5	1	0.5	0.5	0.5	0.5	0.5	0.5	0.8499999999999999	0.8499999999999999	0.8499999999999999	0.8499999999999999	0.7999999999999999	0.7999999999999999	0.1	Rational	0	0	0	0	0
1	9	32	0.8499999999999999	0.7999999999999999	0.7999999999999999	0.7999999999999999	0.7999999999999999	1	0.5	0.5	1	0.5	0.5	0.5	0.5	0.5	0.5	0.8499999999999999	0.8499999999999999	0.8499999999999999	0.8499999999999999	0.7999999999999999	0.7999999999999999	0.1	Rational	0	0	0	0	0
1	9	33	0.8499999999999999	0.7999999999999999	0.7999999999999999	0.7999999999999999	0.7999999999999999	1	0.5	0.5	1	0.5	0.5	0.5	0.5	0.5	0.5	0.8499999999999999	0.8499999999999999	0.8499999999999999	0.8499999999999999	0.7999999999999999	0.7999999999999999	0.1	Rational	0	0	0	0	0
1	9	34	0.8499999999999999	0.7999999999999999	0.7999999999999999	0.7999999999999999	0.7999999999999999	1	0.5	0.5	1	0.5	0.5	0.5	0.5	0.5	0.5	0.8499999999999999	0.8499999999999999	0.8499999999999999	0.8499999999999999	0.7999999999999999	0.7999999999999999	0.1	Rational	0	0	0	0	0
1	9	35	0.8499999999999999	0.7999999999999999	0.7999999999999999	0.7999999999999999	0.7999999999999999	1	0.5	0.5	1	0.5	0.5	0.5	0.5	0.5	0.5	0.8499999999999999	0.8499999999999999	0.8499999999999999	0.8499999999999999	0.7999999999999999	0.7999999999999999	0.1	Rational	0	0	0	0	0
1	9	36	0.8499999999999999	0.7999999999999999	0.7999999999999999	0.7999999999999999	0.7999999999999999	1	0.5	0.5	1	0.5	0.5	0.5	0.5	0.5	0.5	0.8499999999999999	0.8499999999999999	0.8499999999999999	0.8499999999999999	0.7999999999999999	0.7999999999999999	0.1	Rational	0	0	0	0	0
1	9	37	0.8499999999999999	0.7999999999999999	0.7999999999999999	0.7999999999999999	0.7999999999999999	1	0.5	0.5	1	0.5	0.5	0.5	0.5	0.5	0.5	0.8499999999999999	0.8499999999999999	0.8499999999999999	0.8499999999999999	0.7999999999999999	0.7999999999999999	0.1	Rational	0	0	0	0	0
1	9	38	0.8499999999999999	0.7999999999999999	0.7999999999999999	0.7999999999999999	0.7999999999999999	1	0.5	0.5	1	0.5	0.5	0.5	0.5	0.5	0.5	0.8499999999999999	0.8499999999999999	0.8499999999999999	0.8499999999999999	0.7999999999999999	0.7999999999999999	0.1	Rational	0	0	0	0	0
1	9	39	0.8499999999999999	0.7999999999999999	0.7999999999999999	0.7999999999999999	0.7999999999999999	1	0.5	0.5	1	0.5	0.5	0.5	0.5	0.5	0.5	0.8499999999999999	0.8499999999999999	0.8499999999999999	0.8499999999999999	0.7999999999999999	0.7999999999999999	0.1	Rational	0	0	0	0	0
1	9	40	0.8499999999999999	0.7999999999999999	0.7999999999999999	0.7999999999999999	0.7999999999999999	1	0.5	0.5	1	0.5	0.5	0.5	0.5	0.5	0.5	0.8499999999999999	0.8499999999999999	0.8499999999999999	0.8499999999999999	0.7999999999999999	0.7999999999999999	0.1	Rational	0	0	0	0	0
1	9	40	0.8499999999999999	0.7999999999999999	0.7999999999999999	0.7999999999999999	0.7999999999999999	1	0.5	0.5	1	0.5	0.5	0.5	0.5	0.5	0.5	0.8499999999999999	0.8499999999999999	0.8499999999999999	0.8499999999999999	0.7999999999999999	0.7999999999999999	0.1	Rational	0	0	0	0	553.8500000000007
1	10	1	0.9499999999999998	0.1	0.1	0.1	0.1	1	0.5	0.5	1	0.5	0.5	0.5	0.5	0.5	0.5	0.9499999999999998	0.9499999999999998	0.9499999999999998	0.9499999999999998	0	0	0.1	Rational	0	0	0	0	0
1	10	2	0.9499999999999998	0.2	0.2	0.2	0.2	1	0.5	0.5	1	0.5	0.5	0.5	0.5	0.5	0.5	0.9499999999999998	0.9499999999999998	0.9499999999999998	0.9499999999999998	0.1	0.1	0.1	Rational	0	0	0	0	0
1	10	3	0.9499999999999998	0.30000000000000004	0.30000000000000004	0.30000000000000004	0.30000000000000004	1	0.5	0.5	1	0.5	0.5	0.5	0.5	0.5	0.5	0.9499999999999998	0.9499999999999998	0.9499999999999998	0.9499999999999998	0.2	0.2	0.1	Rational	0	0	0	0	0
1	10	4	0.9499999999999998	0.4	0.4	0.4	0.4	1	0.5	0.5	1	0.5	0.5	0.5	0.5	0.5	0.5	0.9499999999999998	0.9499999999999998	0.9499999999999998	0.9499999999999998	0.30000000000000004	0.30000000000000004	0.1	Rational	0	0	0	0	0
1	10	5	0.9499999999999998	0.5	0.5	0.5	0.5	1	0.5	0.5	1	0.5	0.5	0.5	0.5	0.5	0.5	0.9499999999999998	0.9499999999999998	0.9499999999999998	0.9499999999999998	0.4	0.4	0.1	Rational	0	0	0	0	0
1	10	6	0.9499999999999998	0.6	0.6	0.6	0.6	1	0.5	0.5	1	0.5	0.5	0.5	0.5	0.5	0.5	0.9499999999999998	0.9499999999999998	0.9499999999999998	0.9499999999999998	0.5	0.5	0.1	Rational	0	0	0	0	0
1	10	7	0.9499999999999998	0.7	0.7	0.7	0.7	1	0.5	0.5	1	0.5	0.5	0.5	0.5	0.5	0.5	0.9499999999999998	0.9499999999999998	0.9499999999999998	0.9499999999999998	0.6	0.6	0.1	Rational	0	0	0	0	0
1	10	8	0.9499999999999998	0.7999999999999999	0.7999999999999999	0.7999999999999999	0.7999999999999999	1	0.5	0.5	1	0.5	0.5	0.5	0.5	0.5	0.5	0.9499999999999998	0.9499999999999998	0.9499999999999998	0.9499999999999998	0.7	0.7	0.1	Rational	0	0	0	0	0
1	10	9	0.9499999999999998	0.8999999999999999	0.8999999999999999	0.8999999999999999	0.8999999999999999	1	0.5	0.5	1	0.5	0.5	0.5	0.5	0.5	0.5	0.9499999999999998	0.9499999999999998	0.9499999999999998	0.9499999999999998	0.7999999999999999	0.7999999999999999	0.1	Rational	0	0	0	0	0
1	10	10	0.9499999999999998	0.8999999999999999	0.8999999999999999	0.8999999999999999	0.8999999999999999	1	0.5	0.5	1	0.5	0.5	0.5	0.5	0.5	0.5	0.9499999999999998	0.9499999999999998	0.9499999999999998	0.9499999999999998	0.8999999999999999	0.8999999999999999	0.1	Rational	0	0	0	0	0
1	10	11	0.9499999999999998	0.8999999999999999	0.8999999999999999	0.8999999999999999	0.8999999999999999	1	0.5	0.5	1	0.5	0.5	0.5	0.5	0.5	0.5	0.9499999999999998	0.9499999999999998	0.9499999999999998	0.9499999999999998	0.8999999999999999	0.8999999999999999	0.1	Rational	0	0	0	0	0
1	10	12	0.9499999999999998	0.8999999999999999	0.8999999999999999	0.8999999999999999	0.8999999999999999	1	0.5	0.5	1	0.5	0.5	0.5	0.5	0.5	0.5	0.9499999999999998	0.9499999999999998	0.9499999999999998	0.9499999999999998	0.8999999999999999	0.8999999999999999	0.1	Rational	0	0	0	0	0
1	10	13	0.9499999999999998	0.8999999999999999	0.8999999999999999	0.8999999999999999	0.8999999999999999	1	0.5	0.5	1	0.5	0.5	0.5	0.5	0.5	0.5	0.9499999999999998	0.9499999999999998	0.9499999999999998	0.9499999999999998	0.8999999999999999	0.8999999999999999	0.1	Rational	0	0	0	0	0
1	10	14	0.9499999999999998	0.8999999999999999	0.8999999999999999	0.8999999999999999	0.8999999999999999	1	0.5	0.5	1	0.5	0.5	0.5	0.5	0.5	0.5	0.9499999999999998	0.9499999999999998	0.9499999999999998	0.9499999999999998	0.8999999999999999	0.8999999999999999	0.1	Rational	0	0	0	0	0
1	10	15	0.9499999999999998	0.8999999999999999	0.8999999999999999	0.8999999999999999	0.8999999999999999	1	0.5	0.5	1	0.5	0.5	0.5	0.5	0.5	0.5	0.9499999999999998	0.9499999999999998	0.9499999999999998	0.9499999999999998	0.8999999999999999	0.8999999999999999	0.1	Rational	0	0	0	0	0
1	10	16	0.9499999999999998	0.8999999999999999	0.8999999999999999	0.8999999999999999	0.8999999999999999	1	0.5	0.5	1	0.5	0.5	0.5	0.5	0.5	0.5	0.9499999999999998	0.9499999999999998	0.9499999999999998	0.9499999999999998	0.8999999999999999	0.8999999999999999	0.1	Rational	0	0	0	0	0
1	10	17	0.9499999999999998	0.8999999999999999	0.8999999999999999	0.8999999999999999	0.8999999999999999	1	0.5	0.5	1	0.5	0.5	0.5	0.5	0.5	0.5	0.9499999999999998	0.9499999999999998	0.9499999999999998	0.9499999999999998	0.8999999999999999	0.8999999999999999	0.1	Rational	0	0	0	0	0
1	10	18	0.9499999999999998	0.8999999999999999	0.8999999999999999	0.8999999999999999	0.8999999999999999	1	0.5	0.5	1	0.5	0.5	0.5	0.5	0.5	0.5	0.9499999999999998	0.9499999999999998	0.9499999999999998	0.9499999999999998	0.8999999999999999	0.8999999999999999	0.1	Rational	0	0	0	0	0
1	10	19	0.9499999999999998	0.8999999999999999	0.8999999999999999	0.8999999999999999	0.8999999999999999	1	0.5	0.5	1	0.5	0.5	0.5	0.5	0.5	0.5	0.9499999999999998	0.9499999999999998	0.9499999999999998	0.9499999999999998	0.8999999999999999	0.8999999999999999	0.1	Rational	0	0	0	0	0
1	10	20	0.9499999999999998	0.8999999999999999	0.8999999999999999	0.8999999999999999	0.8999999999999999	1	0.5	0.5	1	0.5	0.5	0.5	0.5	0.5	0.5	0.9499999999999998	0.9499999999999998	0.9499999999999998	0.9499999999999998	0.8999999999999999	0.8999999999999999	0.1	Rational	0	0	0	0	0
1	10	21	0.9499999999999998	0.8999999999999999	0.8999999999999999	0.8999999999999999	0.8999999999999999	1	0.5	0.5	1	0.5	0.5	0.5	0.5	0.5	0.5	0.9499999999999998	0.9499999999999998	0.9499999999999998	0.9499999999999998	0.8999999999999999	0.8999999999999999	0.1	Rational	0	0	0	0	0
1	10	22	0.9499999999999998	0.8999999999999999	0.8999999999999999	0.8999999999999999	0.8999999999999999	1	0.5	0.5	1	0.5	0.5	0.5	0.5	0.5	0.5	0.9499999999999998	0.9499999999999998	0.9499999999999998	0.9499999999999998	0.8999999999999999	0.8999999999999999	0.1	Rational	0	0	0	0	0
1	10	23	0.9499999999999998	0.8999999999999999	0.8999999999999999	0.8999999999999999	0.8999999999999999	1	0.5	0.5	1	0.5	0.5	0.5	0.5	0.5	0.5	0.9499999999999998	0.9499999999999998	0.9499999999999998	0.9499999999999998	0.8999999999999999	0.8999999999999999	0.1	Rational	0	0	0	0	0
1	10	24	0.9499999999999998	0.8999999999999999	0.8999999999999999	0.8999999999999999	0.8999999999999999	1	0.5	0.5	1	0.5	0.5	0.5	0.5	0.5	0.5	0.9499999999999998	0.9499999999999998	0.9499999999999998	0.9499999999999998	0.8999999999999999	0.8999999999999999	0.1	Rational	0	0	0	0	0
1	10	25	0.9499999999999998	0.8999999999999999	0.8999999999999999	0.8999999999999999	0.8999999999999999	1	0.5	0.5	1	0.5	0.5	0.5	0.5	0.5	0.5	0.9499999999999998	0.9499999999999998	0.9499999999999998	0.9499999999999998	0.8999999999999999	0.8999999999999999	0.1	Rational	0	0	0	0	0
1	10	26	0.9499999999999998	0.8999999999999999	0.8999999999999999	0.8999999999999999	0.8999999999999999	1	0.5	0.5	1	0.5	0.5	0.5	0.5	0.5	0.5	0.9499999999999998	0.9499999999999998	0.9499999999999998	0.9499999999999998	0.8999999999999999	0.8999999999999999	0.1	Rational	0	0	0	0	0
1	10	27	0.9499999999999998	0.8999999999999999	0.8999999999999999	0.8999999999999999	0.8999999999999999	1	0.5	0.5	1	0.5	0.5	0.5	0.5	0.5	0.5	0.9499999999999998	0.9499999999999998	0.9499999999999998	0.9499999999999998	0.8999999999999999	0.8999999999999999	0.1	Rational	0	0	0	0	0
1	10	28	0.9499999999999998	0.8999999999999999	0.8999999999999999	0.8999999999999999	0.8999999999999999	1	0.5	0.5	1	0.5	0.5	0.5	0.5	0.5	0.5	0.9499999999999998	0.9499999999999998	0.9499999999999998	0.9499999999999998	0.8999999999999999	0.8999999999999999	0.1	Rational	0	0	0	0	0
1	10	29	0.9499999999999998	0.8999999999999999	0.8999999999999999	0.8999999999999999	0.8999999999999999	1	0.5	0.5	1	0.5	0.5	0.5	0.5	0.5	0.5	0.9499999999999998	0.9499999999999998	0.9499999999999998	0.9499999999999998	0.8999999999999999	0.8999999999999999	0.1	Rational	0	0	0	0	0
1	10	30	0.9499999999999998	0.8999999999999999	0.8999999999999999	0.8999999999999999	0.8999999999999999	1	0.5	0.5	1	0.5	0.5	0.5	0.5	0.5	0.5	0.9499999999999998	0.9499999999999998	0.9499999999999998	0.9499999999999998	0.8999999999999999	0.8999999999999999	0.1	Rational	0	0	0	0	0
1	10	31	0.9499999999999998	0.8999999999999999	0.8999999999999999	0.8999999999999999	0.8999999999999999	1	0.5	0.5	1	0.5	0.5	0.5	0.5	0.5	0.5	0.9499999999999998	0.9499999999999998	0.9499999999999998	0.9499999999999998	0.8999999999999999	0.8999999999999999	0.1	Rational	0	0	0	0	0
1	10	32	0.9499999999999998	0.8999999999999999	0.8999999999999999	0.8999999999999999	0.8999999999999999	1	0.5	0.5	1	0.5	0.5	0.5	0.5	0.5	0.5	0.9499999999999998	0.9499999999999998	0.9499999999999998	0.9499999999999998	0.8999999999999999	0.8999999999999999	0.1	Rational	0	0	0	0	0
1	10	33	0.9499999999999998	0.8999999999999999	0.8999999999999999	0.8999999999999999	0.8999999999999999	1	0.5	0.5	1	0.5	0.5	0.5	0.5	0.5	0.5	0.9499999999999998	0.9499999999999998	0.9499999999999998	0.9499999999999998	0.8999999999999999	0.8999999999999999	0.1	Rational	0	0	0	0	0
1	10	34	0.9499999999999998	0.8999999999999999	0.8999999999999999	0.8999999999999999	0.8999999999999999	1	0.5	0.5	1	0.5	0.5	0.5	0.5	0.5	0.5	0.9499999999999998	0.9499999999999998	0.9499999999999998	0.9499999999999998	0.8999999999999999	0.8999999999999999	0.1	Rational	0	0	0	0	0
1	10	35	0.9499999999999998	0.8999999999999999	0.8999999999999999	0.8999999999999999	0.8999999999999999	1	0.5	0.5	1	0.5	0.5	0.5	0.5	0.5	0.5	0.9499999999999998	0.9499999999999998	0.9499999999999998	0.9499999999999998	0.8999999999999999	0.8999999999999999	0.1	Rational	0	0	0	0	0
1	10	36	0.9499999999999998	0.8999999999999999	0.8999999999999999	0.8999999999999999	0.8999999999999999	1	0.5	0.5	1	0.5	0.5	0.5	0.5	0.5	0.5	0.9499999999999998	0.9499999999999998	0.9499999999999998	0.9499999999999998	0.8999999999999999	0.8999999999999999	0.1	Rational	0	0	0	0	0
1	10	37	0.9499999999999998	0.8999999999999999	0.8999999999999999	0.8999999999999999	0.8999999999999999	1	0.5	0.5	1	0.5	0.5	0.5	0.5	0.5	0.5	0.9499999999999998	0.9499999999999998	0.9499999999999998	0.9499999999999998	0.8999999999999999	0.8999999999999999	0.1	Rational	0	0	0	0	0
1	10	38	0.9499999999999998	0.8999999999999999	0.8999999999999999	0.8999999999999999	0.8999999999999999	1	0.5	0.5	1	0.5	0.5	0.5	0.5	0.5	0.5	0.9499999999999998	0.9499999999999998	0.9499999999999998	0.9499999999999998	0.8999999999999999	0.8999999999999999	0.1	Rational	0	0	0	0	0
1	10	39	0.9499999999999998	0.8999999999999999	0.8999999999999999	0.8999999999999999	0.8999999999999999	1	0.5	0.5	1	0.5	0.5	0.5	0.5	0.5	0.5	0.9499999999999998	0.9499999999999998	0.9499999999999998	0.9499999999999998	0.8999999999999999	0.8999999999999999	0.1	Rational	0	0	0	0	0
1	10	40	0.9499999999999998	0.8999999999999999	0.8999999999999999	0.8999999999999999	0.8999999999999999	1	0.5	0.5	1	0.5	0.5	0.5	0.5	0.5	0.5	0.9499999999999998	0.9499999999999998	0.9499999999999998	0.9499999999999998	0.8999999999999999	0.8999999999999999	0.1	Rational	0	0	0	0	0
1	10	40	0.9499999999999998	0.8999999999999999	0.8999999999999999	0.8999999999999999	0.8999999999999999	1	0.5	0.5	1	0.5	0.5	0.5	0.5	0.5	0.5	0.9499999999999998	0.9499999999999998	0.9499999999999998	0.9499999999999998	0.8999999999999999	0.8999999999999999	0.1	Rational	0	0	0	0	561.75
2	1	1	0.95	0.1	0.1	0.1	0.1	1	0.5	0.5	1	0.5	0.5	0.5	0.5	0.5	0.5	0.95	0.95	0.95	0.95	0	0	0.1	Rational	0	0	0	0	0
2	1	2	0.95	0.2	0.2	0.2	0.2	1	0.5	0.5	1	0.5	0.5	0.5	0.5	0.5	0.5	0.95	0.95	0.95	0.95	0.1	0.1	0.1	Rational	0	0	0	0	0
2	1	3	0.95	0.30000000000000004	0.30000000000000004	0.30000000000000004	0.30000000000000004	1	0.5	0.5	1	0.5	0.5	0.5	0.5	0.5	0.5	0.95	0.95	0.95	0.95	0.2	0.2	0.1	Rational	0	0	0	0	0
2	1	4	0.95	0.4	0.4	0.4	0.4	1	0.5	0.5	1	0.5	0.5	0.5	0.5	0.5	0.5	0.95	0.95	0.95	0.95	0.30000000000000004	0.30000000000000004	0.1	Rational	0	0	0	0	0
2	1	5	0.95	0.5	0.5	0.5	0.5	1	0.5	0.5	1	0.5	0.5	0.5	0.5	0.5	0.5	0.95	0.95	0.95	0.95	0.4	0.4	0.1	Rational	0	0	0	0	0
2	1	6	0.95	0.6	0.6	0.6	0.6	1	0.5	0.5	1	0.5	0.5	0.5	0.5	0.5	0.5	0.95	0.95	0.95	0.95	0.5	0.5	0.1	Rational	0	0	0	0	0
2	1	7	0.95	0.7	0.7	0.7	0.7	1	0.5	0.5	1	0.5	0.5	0.5	0.5	0.5	0.5	0.95	0.95	0.95	0.95	0.6	0.6	0.1	Rational	0	0	0	0	0
2	1	8	0.95	0.7999999999999999	0.7999999999999999	0.7999999999999999	0.7999999999999999	1	0.5	0.5	1	0.5	0.5	0.5	0.5	0.5	0.5	0.95	0.95	0.95	0.95	0.7	0.7	0.1	Rational	0	0	0	0	0
2	1	9	0.95	0.8999999999999999	0.8999999999999999	0.8999999999999999	0.8999999999999999	1	0.5	0.5	1	0.5	0.5	0.5	0.5	0.5	0.5	0.95	0.95	0.95	0.95	0.7999999999999999	0.7999999999999999	0.1	Rational	0	0	0	0	0
2	1	10	0.95	0.8999999999999999	0.8999999999999999	0.8999999999999999	0.8999999999999999	1	0.5	0.5	1	0.5	0.5	0.5	0.5	0.5	0.5	0.95	0.95	0.95	0.95	0.8999999999999999	0.8999999999999999	0.1	Rational	0	0	0	0	0
2	1	11	0.95	0.8999999999999999	0.8999999999999999	0.8999999999999999	0.8999999999999999	1	0.5	0.5	1	0.5	0.5	0.5	0.5	0.5	0.5	0.95	0.95	0.95	0.95	0.8999999999999999	0.8999999999999999	0.1	Rational	0	0	0	0	0
2	1	12	0.95	0.8999999999999999	0.8999999999999999	0.8999999999999999	0.8999999999999999	1	0.5	0.5	1	0.5	0.5	0.5	0.5	0.5	0.5	0.95	0.95	0.95	0.95	0.8999999999999999	0.8999999999999999	0.1	Rational	0	0	0	0	0
2	1	13	0.95	0.8999999999999999	0.8999999999999999	0.8999999999999999	0.8999999999999999	1	0.5	0.5	1	0.5	0.5	0.5	0.5	0.5	0.5	0.95	0.95	0.95	0.95	0.8999999999999999	0.8999999999999999	0.1	Rational	0	0	0	0	0
2	1	14	0.95	0.8999999999999999	0.8999999999999999	0.8999999999999999	0.8999999999999999	1	0.5	0.5	1	0.5	0.5	0.5	0.5	0.5	0.5	0.95	0.95	0.95	0.95	0.8999999999999999	0.8999999999999999	0.1	Rational	0	0	0	0	0
2	1	15	0.95	0.8999999999999999	0.8999999999999999	0.8999999999999999	0.8999999999999999	1	0.5	0.5	1	0.5	0.5	0.5	0.5	0.5	0.5	0.95	0.95	0.95	0.95	0.8999999999999999	0.8999999999999999	0.1	Rational	0	0	0	0	0
2	1	16	0.95	0.8999999999999999	0.8999999999999999	0.8999999999999999	0.8999999999999999	1	0.5	0.5	1	0.5	0.5	0.5	0.5	0.5	0.5	0.95	0.95	0.95	0.95	0.8999999999999999	0.8999999999999999	0.1	Rational	0	0	0	0	0
2	1	17	0.95	0.8999999999999999	0.8999999999999999	0.8999999999999999	0.8999999999999999	1	0.5	0.5	1	0.5	0.5	0.5	0.5	0.5	0.5	0.95	0.95	0.95	0.95	0.8999999999999999	0.8999999999999999	0.1	Rational	0	0	0	0	0
2	1	18	0.95	0.8999999999999999	0.8999999999999999	0.8999999999999999	0.8999999999999999	1	0.5	0.5	1	0.5	0.5	0.5	0.5	0.5	0.5	0.95	0.95	0.95	0.95	0.8999999999999999	0.8999999999999999	0.1	Rational	0	0	0	0	0
2	1	19	0.95	0.8999999999999999	0.8999999999999999	0.8999999999999999	0.8999999999999999	1	0.5	0.5	1	0.5	0.5	0.5	0.5	0.5	0.5	0.95	0.95	0.95	0.95	0.8999999999999999	0.8999999999999999	0.1	Rational	0	0	0	0	0
2	1	20	0.95	0.8999999999999999	0.8999999999999999	0.8999999999999999	0.8999999999999999	1	0.5	0.5	1	0.5	0.5	0.5	0.5	0.5	0.5	0.95	0.95	0.95	0.95	0.8999999999999999	0.8999999999999999	0.1	Rational	0	0	0	0	0
2	1	21	0.95	0.8999999999999999	0.8999999999999999	0.8999999999999999	0.8999999999999999	1	0.5	0.5	1	0.5	0.5	0.5	0.5	0.5	0.5	0.95	0.95	0.95	0.95	0.8999999999999999	0.8999999999999999	0.1	Rational	0	0	0	0	0
2	1	22	0.95	0.8999999999999999	0.8999999999999999	0.8999999999999999	0.8999999999999999	1	0.5	0.5	1	0.5	0.5	0.5	0.5	0.5	0.5	0.95	0.95	0.95	0.95	0.8999999999999999	0.8999999999999999	0.1	Rational	0	0	0	0	0
2	1	23	0.95	0.8999999999999999	0.8999999999999999	0.8999999999999999	0.8999999999999999	1	0.5	0.5	1	0.5	0.5	0.5	0.5	0.5	0.5	0.95	0.95	0.95	0.95	0.8999999999999999	0.8999999999999999	0.1	Rational	0	0	0	0	0
2	1	24	0.95	0.8999999999999999	0.8999999999999999	0.8999999999999999	0.8999999999999999	1	0.5	0.5	1	0.5	0.5	0.5	0.5	0.5	0.5	0.95	0.95	0.95	0.95	0.8999999999999999	0.8999999999999999	0.1	Rational	0	0	0	0	0
2	1	25	0.95	0.8999999999999999	0.8999999999999999	0.8999999999999999	0.8999999999999999	1	0.5	0.5	1	0.5	0.5	0.5	0.5	0.5	0.5	0.95	0.95	0.95	0.95	0.8999999999999999	0.8999999999999999	0.1	Rational	0	0	0	0	0
2	1	26	0.95	0.8999999999999999	0.8999999999999999	0.8999999999999999	0.8999999999999999	1	0.5	0.5	1	0.5	0.5	0.5	0.5	0.5	0.5	0.95	0.95	0.95	0.95	0.8999999999999999	0.8999999999999999	0.1	Rational	0	0	0	0	0
2	1	27	0.95	0.8999999999999999	0.8999999999999999	0.8999999999999999	0.8999999999999999	1	0.5	0.5	1	0.5	0.5	0.5	0.5	0.5	0.5	0.95	0.95	0.95	0.95	0.8999999999999999	0.8999999999999999	0.1	Rational	0	0	0	0	0
2	1	28	0.95	0.8999999999999999	0.8999999999999999	0.8999999999999999	0.8999999999999999	1	0.5	0.5	1	0.5	0.5	0.5	0.5	0.5	0.5	0.95	0.95	0.95	0.95	0.8999999999999999	0.8999999999999999	0.1	Rational	0	0	0	0	0
2	1	29	0.95	0.8999999999999999	0.8999999999999999	0.8999999999999999	0.8999999999999999	1	0.5	0.5	1	0.5	0.5	0.5	0.5	0.5	0.5	0.95	0.95	0.95	0.95	0.8999999999999999	0.8999999999999999	0.1	Rational	0	0	0	0	0
2	1	30	0.95	0.8999999999999999	0.8999999999999999	0.8999999999999999	0.8999999999999999	1	0.5	0.5	1	0.5	0.5	0.5	0.5	0.5	0.5	0.95	0.95	0.95	0.95	0.8999999999999999	0.8999999999999999	0.1	Rational	0	0	0	0	0
2	1	31	0.95	0.8999999999999999	0.8999999999999999	0.8999999999999999	0.8999999999999999	1	0.5	0.5	1	0.5	0.5	0.5	0.5	0.5	0.5	0.95	0.95	0.95	0.95	0.8999999999999999	0.8999999999999999	0.1	Rational	0	0	0	0	0
2	1	32	0.95	0.8999999999999999	0.8999999999999999	0.8999999999999999	0.8999999999999999	1	0.5	0.5	1	0.5	0.5	0.5	0.5	0.5	0.5	0.95	0.95	0.95	0.95	0.8999999999999999	0.8999999999999999	0.1	Rational	0	0	0	0	0
2	1	33	0.95	0.8999999999999999	0.8999999999999999	0.8999999999999999	0.8999999999999999	1	0.5	0.5	1	0.5	0.5	0.5	0.5	0.5	0.5	0.95	0.95	0.95	0.95	0.8999999999999999	0.8999999999999999	0.1	Rational	0	0	0	0	0
2	1	34	0.95	0.8999999999999999	0.8999999999999999	0.8999999999999999	0.8999999999999999	1	0.5	0.5	1	0.5	0.5	0.5	0.5	0.5	0.5	0.95	0.95	0.95	0.95	0.8999999999999999	0.8999999999999999	0.1	Rational	0	0	0	0	0
2	1	35	0.95	0.8999999999999999	0.8999999999999999	0.8999999999999999	0.8999999999999999	1	0.5	0.5	1	0.5	0.5	0.5	0.5	0.5	0.5	0.95	0.95	0.95	0.95	0.8999999999999999	0.8999999999999999	0.1	Rational	0	0	0	0	0
2	1	36	0.95	0.8999999999999999	0.8999999999999999	0.8999999999999999	0.8999999999999999	1	0.5	0.5	1	0.5	0.5	0.5	0.5	0.5	0.5	0.95	0.95	0.95	0.95	0.8999999999999999	0.8999999999999999	0.1	Rational	0	0	0	0	0
2	1	37	0.95	0.8999999999999999	0.8999999999999999	0.8999999999999999	0.8999999999999999	1	0.5	0.5	1	0.5	0.5	0.5	0.5	0.5	0.5	0.95	0.95	0.95	0.95	0.8999999999999999	0.8999999999999999	0.1	Rational	0	0	0	0	0
2	1	38	0.95	0.8999999999999999	0.8999999999999999	0.8999999999999999	0.8999999999999999	1	0.5	0.5	1	0.5	0.5	0.5	0.5	0.5	0.5	0.95	0.95	0.95	0.95	0.8999999999999999	0.8999999999999999	0.1	Rational	0	0	0	0	0
2	1	39	0.95	0.8999999999999999	0.8999999999999999	0.8999999999999999	0.8999999999999999	1	0.5	0.5	1	0.5	0.5	0.5	0.5	0.5	0.5	0.95	0.95	0.95	0.95	0.8999999999999999	0.8999999999999999	0.1	Rational	0	0	0	0	0
2	1	40	0.95	0.8999999999999999	0.8999999999999999	0.8999999999999999	0.8999999999999999	1	0.5	0.5	1	0.5	0.5	0.5	0.5	0.5	0.5	0.95	0.95	0.95	0.95	0.8999999999999999	0.8999999999999999	0.1	Rational	0	0	0	0	0
2	1	40	0.95	0.8999999999999999	0.8999999999999999	0.8999999999999999	0.8999999999999999	1	0.5	0.5	1	0.5	0.5	0.5	0.5	0.5	0.5	0.95	0.95	0.95	0.95	0.8999999999999999	0.8999999999999999	0.1	Rational	0	0	0	0	561.7500000000003
2	2	1	0.95	0.2	0.2	0.2	0.2	1	0.5	0.5	1	0.5	0.5	0.5	0.5	0.5	0.5	1.05	1.05	1.05	1.05	0	0	0.1	Rational	0	0	0	0	0
2	2	2	0.95	0.30000000000000004	0.30000000000000004	0.30000000000000004	0.30000000000000004	1	0.5	0.5	1	0.5	0.5	0.5	0.5	0.5	0.5	1.05	1.05	1.05	1.05	0.1	0.1	0.1	Rational	0	0	0	0	0
2	2	3	0.95	0.4	0.4	0.4	0.4	1	0.5	0.5	1	0.5	0.5	0.5	0.5	0.5	0.5	1.05	1.05	1.05	1.05	0.20000000000000004	0.20000000000000004	0.1	Rational	0	0	0	0	0
2	2	4	0.95	0.5	0.5	0.5	0.5	1	0.5	0.5	1	0.5	0.5	0.5	0.5	0.5	0.5	1.05	1.05	1.05	1.05	0.30000000000000004	0.30000000000000004	0.1	Rational	0	0	0	0	0
2	2	5	0.95	0.6	0.6	0.6	0.6	1	0.5	0.5	1	0.5	0.5	0.5	0.5	0.5	0.5	1.05	1.05	1.05	1.05	0.4	0.4	0.1	Rational	0	0	0	0	0
2	2	6	0.95	0.7	0.7	0.7	0.7	1	0.5	0.5	1	0.5	0.5	0.5	0.5	0.5	0.5	1.05	1.05	1.05	1.05	0.5	0.5	0.1	Rational	0	0	0	0	0
2	2	7	0.95	0.7999999999999999	0.7999999999999999	0.7999999999999999	0.7999999999999999	1	0.5	0.5	1	0.5	0.5	0.5	0.5	0.5	0.5	1.05	1.05	1.05	1.05	0.6	0.6	0.1	Rational	0	0	0	0	0
2	2	8	0.95	0.8999999999999999	0.8999999999999999	0.8999999999999999	0.8999999999999999	1	0.5	0.5	1	0.5	0.5	0.5	0.5	0.5	0.5	1.05	1.05	1.05	1.05	0.7	0.7	0.1	Rational	-5	0	-5	0	0
2	2	9	0.95	0.8999999999999999	0.9999999999999999	0.8999999999999999	0.9999999999999999	1	0.5	0.5	1	0.5	0.5	0.5	0.5	0.5	0.5	0.95	1.05	0.95	1.05	0.7999999999999999	0.7999999999999999	0.1	Rational	-5	0	-5	0	0
2	2	10	0.95	0.9999999999999999	0.8999999999999999	0.9999999999999999	0.8999999999999999	1	0.55095541401274	0.44904458598726	1	0.55095541401274	0.44904458598726	0.5	0.5	0.5	0.5	0.95	1.05	0.95	1.05	0.8917197452229318	0.8082802547770679	0.1	Rational	-5	0	-5	0	0
2	2	11	0.95	0.8999999999999999	0.9999999999999999	0.8999999999999999	0.9999999999999999	1	0.44904458598726	0.55095541401274	1	0.44904458598726	0.55095541401274	0.5	0.5	0.5	0.5	0.95	1.05	0.95	1.05	0.7980891719745199	0.8815286624203839	0.1	Rational	-5	0	-5	0	0
2	2	12	0.95	0.9999999999999999	0.8999999999999999	0.9999999999999999	0.8999999999999999	1	0.55095541401274	0.44904458598726	1	0.55095541401274	0.44904458598726	0.5	0.5	0.5	0.5	0.95	1.05	0.95	1.05	0.8917197452229318	0.8082802547770679	0.1	Rational	-5	0	-5	0	0
2	2	13	0.95	0.8999999999999999	0.9999999999999999	0.8999999999999999	0.9999999999999999	1	0.44904458598726	0.55095541401274	1	0.44904458598726	0.55095541401274	0.5	0.5	0.5	0.5	0.95	1.05	0.95	1.05	0.7980891719745199	0.8815286624203839	0.1	Rational	-5	0	-5	0	0
2	2	14	0.95	0.9999999999999999	0.8999999999999999	0.9999999999999999	0.8999999999999999	1	0.55095541401274	0.44904458598726	1	0.55095541401274	0.44904458598726	0.5	0.5	0.5	0.5	0.95	1.05	0.95	1.05	0.8917197452229318	0.8082802547770679	0.1	Rational	-5	0	-5	0	0
2	2	15	0.95	0.8999999999999999	0.9999999999999999	0.8999999999999999	0.9999999999999999	1	0.44904458598726	0.55095541401274	1	0.44904458598726	0.55095541401274	0.5	0.5	0.5	0.5	0.95	1.05	0.95	1.05	0.7980891719745199	0.8815286624203839	0.1	Rational	-5	0	-5	0	0
2	2	16	0.95	0.9999999999999999	0.8999999999999999	0.9999999999999999	0.8999999999999999	1	0.55095541401274	0.44904458598726	1	0.55095541401274	0.44904458598726	0.5	0.5	0.5	0.5	0.95	1.05	0.95	1.05	0.8917197452229318	0.8082802547770679	0.1	Rational	-5	0	-5	0	0
2	2	17	0.95	0.8999999999999999	0.9999999999999999	0.8999999999999999	0.9999999999999999	1	0.44904458598726	0.55095541401274	1	0.44904458598726	0.55095541401274	0.5	0.5	0.5	0.5	0.95	1.05	0.95	1.05	0.7980891719745199	0.8815286624203839	0.1	Rational	-5	0	-5	0	0
2	2	18	0.95	0.9999999999999999	0.8999999999999999	0.9999999999999999	0.8999999999999999	1	0.55095541401274	0.44904458598726	1	0.55095541401274	0.44904458598726	0.5	0.5	0.5	0.5	0.95	1.05	0.95	1.05	0.8917197452229318	0.8082802547770679	0.1	Rational	-5	0	-5	0	0
2	2	19	0.95	0.8999999999999999	0.9999999999999999	0.8999999999999999	0.9999999999999999	1	0.44904458598726	0.55095541401274	1	0.44904458598726	0.55095541401274	0.5	0.5	0.5	0.5	0.95	1.05	0.95	1.05	0.7980891719745199	0.8815286624203839	0.1	Rational	-5	0	-5	0	0
2	2	20	0.95	0.9999999999999999	0.8999999999999999	0.9999999999999999	0.8999999999999999	1	0.55095541401274	0.44904458598726	1	0.55095541401274	0.44904458598726	0.5	0.5	0.5	0.5	0.95	1.05	0.95	1.05	0.8917197452229318	0.8082802547770679	0.1	Rational	-5	0	-5	0	0
2	2	21	0.95	0.8999999999999999	0.9999999999999999	0.8999999999999999	0.9999999999999999	1	0.44904458598726	0.55095541401274	1	0.44904458598726	0.55095541401274	0.5	0.5	0.5	0.5	0.95	1.05	0.95	1.05	0.7980891719745199	0.8815286624203839	0.1	Rational	-5	0	-5	0	0
2	2	22	0.95	0.9999999999999999	0.8999999999999999	0.9999999999999999	0.8999999999999999	1	0.55095541401274	0.44904458598726	1	0.55095541401274	0.44904458598726	0.5	0.5	0.5	0.5	0.95	1.05	0.95	1.05	0.8917197452229318	0.8082802547770679	0.1	Rational	-5	0	-5	0	0
2	2	23	0.95	0.8999999999999999	0.9999999999999999	0.8999999999999999	0.9999999999999999	1	0.44904458598726	0.55095541401274	1	0.44904458598726	0.55095541401274	0.5	0.5	0.5	0.5	0.95	1.05	0.95	1.05	0.7980891719745199	0.8815286624203839	0.1	Rational	-5	0	-5	0	0
2	2	24	0.95	0.9999999999999999	0.8999999999999999	0.9999999999999999	0.8999999999999999	1	0.55095541401274	0.44904458598726	1	0.55095541401274	0.44904458598726	0.5	0.5	0.5	0.5	0.95	1.05	0.95	1.05	0.8917197452229318	0.8082802547770679	0.1	Rational	-5	0	-5	0	0
2	2	25	0.95	0.8999999999999999	0.9999999999999999	0.8999999999999999	0.9999999999999999	1	0.44904458598726	0.55095541401274	1	0.44904458598726	0.55095541401274	0.5	0.5	0.5	0.5	0.95	1.05	0.95	1.05	0.7980891719745199	0.8815286624203839	0.1	Rational	-5	0	-5	0	0
2	2	26	0.95	0.9999999999999999	0.8999999999999999	0.9999999999999999	0.8999999999999999	1	0.55095541401274	0.44904458598726	1	0.55095541401274	0.44904458598726	0.5	0.5	0.5	0.5	0.95	1.05	0.95	1.05	0.8917197452229318	0.8082802547770679	0.1	Rational	-5	0	-5	0	0
2	2	27	0.95	0.8999999999999999	0.9999999999999999	0.8999999999999999	0.9999999999999999	1	0.44904458598726	0.55095541401274	1	0.44904458598726	0.55095541401274	0.5	0.5	0.5	0.5	0.95	1.05	0.95	1.05	0.7980891719745199	0.8815286624203839	0.1	Rational	-5	0	-5	0	0
2	2	28	0.95	0.9999999999999999	0.8999999999999999	0.9999999999999999	0.8999999999999999	1	0.55095541401274	0.44904458598726	1	0.55095541401274	0.44904458598726	0.5	0.5	0.5	0.5	0.95	1.05	0.95	1.05	0.8917197452229318	0.8082802547770679	0.1	Rational	-5	0	-5	0	0
2	2	29	0.95	0.8999999999999999	0.9999999999999999	0.8999999999999999	0.9999999999999999	1	0.44904458598726	0.55095541401274	1	0.44904458598726	0.55095541401274	0.5	0.5	0.5	0.5	0.95	1.05	0.95	1.05	0.7980891719745199	0.8815286624203839	0.1	Rational	-5	0	-5	0	0
2	2	30	0.95	0.9999999999999999	0.8999999999999999	0.9999999999999999	0.8999999999999999	1	0.55095541401274	0.44904458598726	1	0.55095541401274	0.44904458598726	0.5	0.5	0.5	0.5	0.95	1.05	0.95	1.05	0.8917197452229318	0.8082802547770679	0.1	Rational	-5	0	-5	0	0
2	2	31	0.95	0.8999999999999999	0.9999999999999999	0.8999999999999999	0.9999999999999999	1	0.44904458598726	0.55095541401274	1	0.44904458598726	0.55095541401274	0.5	0.5	0.5	0.5	0.95	1.05	0.95	1.05	0.7980891719745199	0.8815286624203839	0.1	Rational	-5	0	-5	0	0
2	2	32	0.95	0.9999999999999999	0.8999999999999999	0.9999999999999999	0.8999999999999999	1	0.55095541401274	0.44904458598726	1	0.55095541401274	0.44904458598726	0.5	0.5	0.5	0.5	0.95	1.05	0.95	1.05	0.8917197452229318	0.8082802547770679	0.1	Rational	-5	0	-5	0	0
2	2	33	0.95	0.8999999999999999	0.9999999999999999	0.8999999999999999	0.9999999999999999	1	0.44904458598726	0.55095541401274	1	0.44904458598726	0.55095541401274	0.5	0.5	0.5	0.5	0.95	1.05	0.95	1.05	0.7980891719745199	0.8815286624203839	0.1	Rational	-5	0	-5	0	0
2	2	34	0.95	0.9999999999999999	0.8999999999999999	0.9999999999999999	0.8999999999999999	1	0.55095541401274	0.44904458598726	1	0.55095541401274	0.44904458598726	0.5	0.5	0.5	0.5	0.95	1.05	0.95	1.05	0.8917197452229318	0.8082802547770679	0.1	Rational	-5	0	-5	0	0
2	2	35	0.95	0.8999999999999999	0.9999999999999999	0.8999999999999999	0.9999999999999999	1	0.44904458598726	0.55095541401274	1	0.44904458598726	0.55095541401274	0.5	0.5	0.5	0.5	0.95	1.05	0.95	1.05	0.7980891719745199	0.8815286624203839	0.1	Rational	-5	0	-5	0	0
2	2	36	0.95	0.9999999999999999	0.8999999999999999	0.9999999999999999	0.8999999999999999	1	0.55095541401274	0.44904458598726	1	0.55095541401274	0.44904458598726	0.5	0.5	0.5	0.5	0.95	1.05	0.95	1.05	0.8917197452229318	0.8082802547770679	0.1	Rational	-5	0	-5	0	0
2	2	37	0.95	0.8999999999999999	0.9999999999999999	0.8999999999999999	0.9999999999999999	1	0.44904458598726	0.55095541401274	1	0.44904458598726	0.55095541401274	0.5	0.5	0.5	0.5	0.95	1.05	0.95	1.05	0.7980891719745199	0.8815286624203839	0.1	Rational	-5	0	-5	0	0
2	2	38	0.95	0.9999999999999999	0.8999999999999999	0.9999999999999999	0.8999999999999999	1	0.55095541401274	0.44904458598726	1	0.55095541401274	0.44904458598726	0.5	0.5	0.5	0.5	0.95	1.05	0.95	1.05	0.8917197452229318	0.8082802547770679	0.1	Rational	-5	0	-5	0	0
2	2	39	0.95	0.8999999999999999	0.9999999999999999	0.8999999999999999	0.9999999999999999	1	0.44904458598726	0.55095541401274	1	0.44904458598726	0.55095541401274	0.5	0.5	0.5	0.5	0.95	1.05	0.95	1.05	0.7980891719745199	0.8815286624203839	0.1	Rational	-5	0	-5	0	0
2	2	40	0.95	0.9999999999999999	0.8999999999999999	0.9999999999999999	0.8999999999999999	1	0.55095541401274	0.44904458598726	1	0.55095541401274	0.44904458598726	0.5	0.5	0.5	0.5	0.95	1.05	0.95	1.05	0.8917197452229318	0.8082802547770679	0.1	Rational	-5	0	-5	0	0
2	2	40	0.95	0.9999999999999999	0.8999999999999999	0.9999999999999999	0.8999999999999999	1	0.55095541401274	0.44904458598726	1	0.55095541401274	0.44904458598726	0.5	0.5	0.5	0.5	0.95	1.05	0.95	1.05	0.8917197452229318	0.8082802547770679	0.1	Rational	-5	0	-5	0	546.8270700636946
2	3	1	0.95	0.30000000000000004	0.30000000000000004	0.30000000000000004	0.30000000000000004	1	0.5	0.5	1	0.5	0.5	0.5	0.5	0.5	0.5	1.15	1.15	1.15	1.15	0	0	0.1	Rational	-5	0	-5	0	0
2	3	2	0.95	0.4	0.4	0.4	0.4	1	0.5	0.5	1	0.5	0.5	0.5	0.5	0.5	0.5	0.95	1.15	0.95	1.15	0.20000000000000004	0.10000000000000003	0.1	Rational	-5	0	-5	0	0
2	3	3	0.95	0.5	0.5	0.5	0.5	1	0.5	0.5	1	0.5	0.5	0.5	0.5	0.5	0.5	0.95	1.15	0.95	1.15	0.30000000000000004	0.2	0.1	Rational	-5	0	-5	0	0
2	3	4	0.95	0.6	0.6	0.6	0.6	1	0.5	0.5	1	0.5	0.5	0.5	0.5	0.5	0.5	0.95	1.15	0.95	1.15	0.4	0.3	0.1	Rational	-5	0	-5	0	0
2	3	5	0.95	0.7	0.7	0.7	0.7	1	0.5	0.5	1	0.5	0.5	0.5	0.5	0.5	0.5	0.95	1.15	0.95	1.15	0.5	0.39999999999999997	0.1	Rational	-5	0	-5	0	0
2	3	6	0.95	0.7999999999999999	0.7999999999999999	0.7999999999999999	0.7999999999999999	1	0.5	0.5	1	0.5	0.5	0.5	0.5	0.5	0.5	0.95	1.15	0.95	1.15	0.6	0.49999999999999994	0.1	Rational	-5	0	-5	0	0
2	3	7	0.95	0.8999999999999999	0.8999999999999999	0.8999999999999999	0.8999999999999999	1	0.5	0.5	1	0.5	0.5	0.5	0.5	0.5	0.5	0.95	1.15	0.95	1.15	0.7	0.5999999999999999	0.1	Rational	-5	0	-5	0	0
2	3	8	0.95	0.8999999999999999	0.9999999999999999	0.8999999999999999	0.9999999999999999	1	0.5	0.5	1	0.5	0.5	0.5	0.5	0.5	0.5	0.95	1.15	0.95	1.15	0.7999999999999999	0.7	0.1	Rational	-5	0	-5	0	0
2	3	9	0.95	0.9999999999999999	0.8999999999999999	0.9999999999999999	0.8999999999999999	1	0.55095541401274	0.44904458598726	1	0.55095541401274	0.44904458598726	0.5	0.5	0.5	0.5	0.95	1.15	0.95	1.15	0.8917197452229318	0.7184713375796158	0.1	Rational	-5	0	-5	0	0
2	3	10	0.95	0.8999999999999999	0.9999999999999999	0.8999999999999999	0.9999999999999999	1	0.44904458598726	0.55095541401274	1	0.44904458598726	0.55095541401274	0.5	0.5	0.5	0.5	0.95	1.15	0.95	1.15	0.7980891719745199	0.7713375796178359	0.1	Rational	-5	0	-5	0	0
2	3	11	0.95	0.9999999999999999	0.8999999999999999	0.9999999999999999	0.8999999999999999	1	0.55095541401274	0.44904458598726	1	0.55095541401274	0.44904458598726	0.5	0.5	0.5	0.5	0.95	1.15	0.95	1.15	0.8917197452229318	0.7184713375796158	0.1	Rational	-5	0	-5	0	0
2	3	12	0.95	0.8999999999999999	0.9999999999999999	0.8999999999999999	0.9999999999999999	1	0.44904458598726	0.55095541401274	1	0.44904458598726	0.55095541401274	0.5	0.5	0.5	0.5	0.95	1.15	0.95	1.15	0.7980891719745199	0.7713375796178359	0.1	Rational	-5	0	-5	0	0
2	3	13	0.95	0.9999999999999999	0.8999999999999999	0.9999999999999999	0.8999999999999999	1	0.55095541401274	0.44904458598726	1	0.55095541401274	0.44904458598726	0.5	0.5	0.5	0.5	0.95	1.15	0.95	1.15	0.8917197452229318	0.7184713375796158	0.1	Rational	-5	0	-5	0	0
2	3	14	0.95	0.8999999999999999	0.9999999999999999	0.8999999999999999	0.9999999999999999	1	0.44904458598726	0.55095541401274	1	0.44904458598726	0.55095541401274	0.5	0.5	0.5	0.5	0.95	1.15	0.95	1.15	0.7980891719745199	0.7713375796178359	0.1	Rational	-5	0	-5	0	0
2	3	15	0.95	0.9999999999999999	0.8999999999999999	0.9999999999999999	0.8999999999999999	1	0.55095541401274	0.44904458598726	1	0.55095541401274	0.44904458598726	0.5	0.5	0.5	0.5	0.95	1.15	0.95	1.15	0.8917197452229318	0.7184713375796158	0.1	Rational	-5	0	-5	0	0
2	3	16	0.95	0.8999999999999999	0.9999999999999999	0.8999999999999999	0.9999999999999999	1	0.44904458598726	0.55095541401274	1	0.44904458598726	0.55095541401274	0.5	0.5	0.5	0.5	0.95	1.15	0.95	1.15	0.7980891719745199	0.7713375796178359	0.1	Rational	-5	0	-5	0	0
2	3	17	0.95	0.9999999999999999	0.8999999999999999	0.9999999999999999	0.8999999999999999	1	0.55095541401274	0.44904458598726	1	0.55095541401274	0.44904458598726	0.5	0.5	0.5	0.5	0.95	1.15	0.95	1.15	0.8917197452229318	0.7184713375796158	0.1	Rational	-5	0	-5	0	0
2	3	18	0.95	0.8999999999999999	0.9999999999999999	0.8999999999999999	0.9999999999999999	1	0.44904458598726	0.55095541401274	1	0.44904458598726	0.55095541401274	0.5	0.5	0.5	0.5	0.95	1.15	0.95	1.15	0.7980891719745199	0.7713375796178359	0.1	Rational	-5	0	-5	0	0
2	3	19	0.95	0.9999999999999999	0.8999999999999999	0.9999999999999999	0.8999999999999999	1	0.55095541401274	0.44904458598726	1	0.55095541401274	0.44904458598726	0.5	0.5	0.5	0.5	0.95	1.15	0.95	1.15	0.8917197452229318	0.7184713375796158	0.1	Rational	-5	0	-5	0	0
2	3	20	0.95	0.8999999999999999	0.9999999999999999	0.8999999999999999	0.9999999999999999	1	0.44904458598726	0.55095541401274	1	0.44904458598726	0.55095541401274	0.5	0.5	0.5	0.5	0.95	1.15	0.95	1.15	0.7980891719745199	0.7713375796178359	0.1	Rational	-5	0	-5	0	0
2	3	21	0.95	0.9999999999999999	0.8999999999999999	0.9999999999999999	0.8999999999999999	1	0.55095541401274	0.44904458598726	1	0.55095541401274	0.44904458598726	0.5	0.5	0.5	0.5	0.95	1.15	0.95	1.15	0.8917197452229318	0.7184713375796158	0.1	Rational	-5	0	-5	0	0
2	3	22	0.95	0.8999999999999999	0.9999999999999999	0.8999999999999999	0.9999999999999999	1	0.44904458598726	0.55095541401274	1	0.44904458598726	0.55095541401274	0.5	0.5	0.5	0.5	0.95	1.15	0.95	1.15	0.7980891719745199	0.7713375796178359	0.1	Rational	-5	0	-5	0	0
2	3	23	0.95	0.9999999999999999	0.8999999999999999	0.9999999999999999	0.8999999999999999	1	0.55095541401274	0.44904458598726	1	0.55095541401274	0.44904458598726	0.5	0.5	0.5	0.5	0.95	1.15	0.95	1.15	0.8917197452229318	0.7184713375796158	0.1	Rational	-5	0	-5	0	0
2	3	24	0.95	0.8999999999999999	0.9999999999999999	0.8999999999999999	0.9999999999999999	1	0.44904458598726	0.55095541401274	1	0.44904458598726	0.55095541401274	0.5	0.5	0.5	0.5	0.95	1.15	0.95	1.15	0.7980891719745199	0.7713375796178359	0.1	Rational	-5	0	-5	0	0
2	3	25	0.95	0.9999999999999999	0.8999999999999999	0.9999999999999999	0.8999999999999999	1	0.55095541401274	0.44904458598726	1	0.55095541401274	0.44904458598726	0.5	0.5	0.5	0.5	0.95	1.15	0.95	1.15	0.8917197452229318	0.7184713375796158	0.1	Rational	-5	0	-5	0	0
2	3	26	0.95	0.8999999999999999	0.9999999999999999	0.8999999999999999	0.9999999999999999	1	0.44904458598726	0.55095541401274	1	0.44904458598726	0.55095541401274	0.5	0.5	0.5	0.5	0.95	1.15	0.95	1.15	0.7980891719745199	0.7713375796178359	0.1	Rational	-5	0	-5	0	0
2	3	27	0.95	0.9999999999999999	0.8999999999999999	0.9999999999999999	0.8999999999999999	1	0.55095541401274	0.44904458598726	1	0.55095541401274	0.44904458598726	0.5	0.5	0.5	0.5	0.95	1.15	0.95	1.15	0.8917197452229318	0.7184713375796158	0.1	Rational	-5	0	-5	0	0
2	3	28	0.95	0.8999999999999999	0.9999999999999999	0.8999999999999999	0.9999999999999999	1	0.44904458598726	0.55095541401274	1	0.44904458598726	0.55095541401274	0.5	0.5	0.5	0.5	0.95	1.15	0.95	1.15	0.7980891719745199	0.7713375796178359	0.1	Rational	-5	0	-5	0	0
2	3	29	0.95	0.9999999999999999	0.8999999999999999	0.9999999999999999	0.8999999999999999	1	0.55095541401274	0.44904458598726	1	0.55095541401274	0.44904458598726	0.5	0.5	0.5	0.5	0.95	1.15	0.95	1.15	0.8917197452229318	0.7184713375796158	0.1	Rational	-5	0	-5	0	0
2	3	30	0.95	0.8999999999999999	0.9999999999999999	0.8999999999999999	0.9999999999999999	1	0.44904458598726	0.55095541401274	1	0.44904458598726	0.55095541401274	0.5	0.5	0.5	0.5	0.95	1.15	0.95	1.15	0.7980891719745199	0.7713375796178359	0.1	Rational	-5	0	-5	0	0
2	3	31	0.95	0.9999999999999999	0.8999999999999999	0.9999999999999999	0.8999999999999999	1	0.55095541401274	0.44904458598726	1	0.55095541401274	0.44904458598726	0.5	0.5	0.5	0.5	0.95	1.15	0.95	1.15	0.8917197452229318	0.7184713375796158	0.1	Rational	-5	0	-5	0	0
2	3	32	0.95	0.8999999999999999	0.9999999999999999	0.8999999999999999	0.9999999999999999	1	0.44904458598726	0.55095541401274	1	0.44904458598726	0.55095541401274	0.5	0.5	0.5	0.5	0.95	1.15	0.95	1.15	0.7980891719745199	0.7713375796178359	0.1	Rational	-5	0	-5	0	0
2	3	33	0.95	0.9999999999999999	0.8999999999999999	0.9999999999999999	0.8999999999999999	1	0.55095541401274	0.44904458598726	1	0.55095541401274	0.44904458598726	0.5	0.5	0.5	0.5	0.95	1.15	0.95	1.15	0.8917197452229318	0.7184713375796158	0.1	Rational	-5	0	-5	0	0
2	3	34	0.95	0.8999999999999999	0.9999999999999999	0.8999999999999999	0.9999999999999999	1	0.44904458598726	0.55095541401274	1	0.44904458598726	0.55095541401274	0.5	0.5	0.5	0.5	0.95	1.15	0.95	1.15	0.7980891719745199	0.7713375796178359	0.1	Rational	-5	0	-5	0	0
2	3	35	0.95	0.9999999999999999	0.8999999999999999	0.9999999999999999	0.8999999999999999	1	0.55095541401274	0.44904458598726	1	0.55095541401274	0.44904458598726	0.5	0.5	0.5	0.5	0.95	1.15	0.95	1.15	0.8917197452229318	0.7184713375796158	0.1	Rational	-5	0	-5	0	0
2	3	36	0.95	0.8999999999999999	0.9999999999999999	0.8999999999999999	0.9999999999999999	1	0.44904458598726	0.55095541401274	1	0.44904458598726	0.55095541401274	0.5	0.5	0.5	0.5	0.95	1.15	0.95	1.15	0.7980891719745199	0.7713375796178359	0.1	Rational	-5	0	-5	0	0
2	3	37	0.95	0.9999999999999999	0.8999999999999999	0.9999999999999999	0.8999999999999999	1	0.55095541401274	0.44904458598726	1	0.55095541401274	0.44904458598726	0.5	0.5	0.5	0.5	0.95	1.15	0.95	1.15	0.8917197452229318	0.7184713375796158	0.1	Rational	-5	0	-5	0	0
2	3	38	0.95	0.8999999999999999	0.9999999999999999	0.8999999999999999	0.9999999999999999	1	0.44904458598726	0.55095541401274	1	0.44904458598726	0.55095541401274	0.5	0.5	0.5	0.5	0.95	1.15	0.95	1.15	0.7980891719745199	0.7713375796178359	0.1	Rational	-5	0	-5	0	0
2	3	39	0.95	0.9999999999999999	0.8999999999999999	0.9999999999999999	0.8999999999999999	1	0.55095541401274	0.44904458598726	1	0.55095541401274	0.44904458598726	0.5	0.5	0.5	0.5	0.95	1.15	0.95	1.15	0.8917197452229318	0.7184713375796158	0.1	Rational	-5	0	-5	0	0
2	3	40	0.95	0.8999999999999999	0.9999999999999999	0.8999999999999999	0.9999999999999999	1	0.44904458598726	0.55095541401274	1	0.44904458598726	0.55095541401274	0.5	0.5	0.5	0.5	0.95	1.15	0.95	1.15	0.7980891719745199	0.7713375796178359	0.1	Rational	-5	0	-5	0	0
2	3	40	0.95	0.8999999999999999	0.9999999999999999	0.8999999999999999	0.9999999999999999	1	0.44904458598726	0.55095541401274	1	0.44904458598726	0.55095541401274	0.5	0.5	0.5	0.5	0.95	1.15	0.95	1.15	0.7980891719745199	0.7713375796178359	0.1	Rational	-5	0	-5	0	546.8270700636941
2	4	1	0.95	0.4	0.4	0.4	0.4	1	0.5	0.5	1	0.5	0.5	0.5	0.5	0.5	0.5	1.25	1.25	1.25	1.25	0	0	0.1	Rational	-5	0	-5	0	0
2	4	2	0.95	0.5	0.5	0.5	0.5	1	0.5	0.5	1	0.5	0.5	0.5	0.5	0.5	0.5	1	1.25	1	1.25	0.24999999999999997	0.09999999999999998	0.1	Rational	-5	0	-5	0	0
2	4	3	0.95	0.6	0.6	0.6	0.6	1	0.5	0.5	1	0.5	0.5	0.5	0.5	0.5	0.5	1	1.25	1	1.25	0.35	0.19999999999999996	0.1	Rational	-5	0	-5	0	0
2	4	4	0.95	0.7	0.7	0.7	0.7	1	0.5	0.5	1	0.5	0.5	0.5	0.5	0.5	0.5	1	1.25	1	1.25	0.44999999999999996	0.29999999999999993	0.1	Rational	-5	0	-5	0	0
2	4	5	0.95	0.7999999999999999	0.7999999999999999	0.7999999999999999	0.7999999999999999	1	0.5	0.5	1	0.5	0.5	0.5	0.5	0.5	0.5	1	1.25	1	1.25	0.5499999999999999	0.3999999999999999	0.1	Rational	-5	0	-5	0	0
2	4	6	0.95	0.8999999999999999	0.8999999999999999	0.8999999999999999	0.8999999999999999	1	0.5	0.5	1	0.5	0.5	0.5	0.5	0.5	0.5	1	1.25	1	1.25	0.6499999999999999	0.4999999999999999	0.1	Rational	-5	0	-5	0	0
2	4	7	0.95	0.9999999999999999	0.9999999999999999	0.9999999999999999	0.9999999999999999	1	0.5	0.5	1	0.5	0.5	0.5	0.5	0.5	0.5	1	1.25	1	1.25	0.7499999999999999	0.5999999999999999	0.1	Rational	-5	0	-5	0	0
2	4	8	0.95	0.9999999999999999	1.0999999999999999	0.9999999999999999	1.0999999999999999	1	0.5	0.5	1	0.5	0.5	0.5	0.5	0.5	0.5	1	1.25	1	1.25	0.8499999999999999	0.6999999999999998	0.1	Rational	-5	0	-5	0	0
2	4	9	0.95	1.0999999999999999	0.9999999999999999	1.0999999999999999	0.9999999999999999	1	0.55095541401274	0.44904458598726	1	0.55095541401274	0.44904458598726	0.5	0.5	0.5	0.5	1	1.25	1	1.25	0.9468152866242058	0.7184713375796158	0.1	Rational	-5	0	-5	0	0
2	4	10	0.95	0.9999999999999999	1.0999999999999999	0.9999999999999999	1.0999999999999999	1	0.44904458598726	0.55095541401274	1	0.44904458598726	0.55095541401274	0.5	0.5	0.5	0.5	1	1.25	1	1.25	0.8429936305732458	0.7713375796178358	0.1	Rational	-5	0	-5	0	0
2	4	11	0.95	1.0999999999999999	0.9999999999999999	1.0999999999999999	0.9999999999999999	1	0.55095541401274	0.44904458598726	1	0.55095541401274	0.44904458598726	0.5	0.5	0.5	0.5	1	1.25	1	1.25	0.9468152866242058	0.7184713375796158	0.1	Rational	-5	0	-5	0	0
2	4	12	0.95	0.9999999999999999	1.0999999999999999	0.9999999999999999	1.0999999999999999	1	0.44904458598726	0.55095541401274	1	0.44904458598726	0.55095541401274	0.5	0.5	0.5	0.5	1	1.25	1	1.25	0.8429936305732458	0.7713375796178358	0.1	Rational	-5	0	-5	0	0
2	4	13	0.95	1.0999999999999999	0.9999999999999999	1.0999999999999999	0.9999999999999999	1	0.55095541401274	0.44904458598726	1	0.55095541401274	0.44904458598726	0.5	0.5	0.5	0.5	1	1.25	1	1.25	0.9468152866242058	0.7184713375796158	0.1	Rational	-5	0	-5	0	0
2	4	14	0.95	0.9999999999999999	1.0999999999999999	0.9999999999999999	1.0999999999999999	1	0.44904458598726	0.55095541401274	1	0.44904458598726	0.55095541401274	0.5	0.5	0.5	0.5	1	1.25	1	1.25	0.8429936305732458	0.7713375796178358	0.1	Rational	-5	0	-5	0	0
2	4	15	0.95	1.0999999999999999	0.9999999999999999	1.0999999999999999	0.9999999999999999	1	0.55095541401274	0.44904458598726	1	0.55095541401274	0.44904458598726	0.5	0.5	0.5	0.5	1	1.25	1	1.25	0.9468152866242058	0.7184713375796158	0.1	Rational	-5	0	-5	0	0
2	4	16	0.95	0.9999999999999999	1.0999999999999999	0.9999999999999999	1.0999999999999999	1	0.44904458598726	0.55095541401274	1	0.44904458598726	0.55095541401274	0.5	0.5	0.5	0.5	1	1.25	1	1.25	0.8429936305732458	0.7713375796178358	0.1	Rational	-5	0	-5	0	0
2	4	17	0.95	1.0999999999999999	0.9999999999999999	1.0999999999999999	0.9999999999999999	1	0.55095541401274	0.44904458598726	1	0.55095541401274	0.44904458598726	0.5	0.5	0.5	0.5	1	1.25	1	1.25	0.9468152866242058	0.7184713375796158	0.1	Rational	-5	0	-5	0	0
2	4	18	0.95	0.9999999999999999	1.0999999999999999	0.9999999999999999	1.0999999999999999	1	0.44904458598726	0.55095541401274	1	0.44904458598726	0.55095541401274	0.5	0.5	0.5	0.5	1	1.25	1	1.25	0.8429936305732458	0.7713375796178358	0.1	Rational	-5	0	-5	0	0
2	4	19	0.95	1.0999999999999999	0.9999999999999999	1.0999999999999999	0.9999999999999999	1	0.55095541401274	0.44904458598726	1	0.55095541401274	0.44904458598726	0.5	0.5	0.5	0.5	1	1.25	1	1.25	0.9468152866242058	0.7184713375796158	0.1	Rational	-5	0	-5	0	0
2	4	20	0.95	0.9999999999999999	1.0999999999999999	0.9999999999999999	1.0999999999999999	1	0.44904458598726	0.55095541401274	1	0.44904458598726	0.55095541401274	0.5	0.5	0.5	0.5	1	1.25	1	1.25	0.8429936305732458	0.7713375796178358	0.1	Rational	-5	0	-5	0	0
2	4	21	0.95	1.0999999999999999	0.9999999999999999	1.0999999999999999	0.9999999999999999	1	0.55095541401274	0.44904458598726	1	0.55095541401274	0.44904458598726	0.5	0.5	0.5	0.5	1	1.25	1	1.25	0.9468152866242058	0.7184713375796158	0.1	Rational	-5	0	-5	0	0
2	4	22	0.95	0.9999999999999999	1.0999999999999999	0.9999999999999999	1.0999999999999999	1	0.44904458598726	0.55095541401274	1	0.44904458598726	0.55095541401274	0.5	0.5	0.5	0.5	1	1.25	1	1.25	0.8429936305732458	0.7713375796178358	0.1	Rational	-5	0	-5	0	0
2	4	23	0.95	1.0999999999999999	0.9999999999999999	1.0999999999999999	0.9999999999999999	1	0.55095541401274	0.44904458598726	1	0.55095541401274	0.44904458598726	0.5	0.5	0.5	0.5	1	1.25	1	1.25	0.9468152866242058	0.7184713375796158	0.1	Rational	-5	0	-5	0	0
2	4	24	0.95	0.9999999999999999	1.0999999999999999	0.9999999999999999	1.0999999999999999	1	0.44904458598726	0.55095541401274	1	0.44904458598726	0.55095541401274	0.5	0.5	0.5	0.5	1	1.25	1	1.25	0.8429936305732458	0.7713375796178358	0.1	Rational	-5	0	-5	0	0
2	4	25	0.95	1.0999999999999999	0.9999999999999999	1.0999999999999999	0.9999999999999999	1	0.55095541401274	0.44904458598726	1	0.55095541401274	0.44904458598726	0.5	0.5	0.5	0.5	1	1.25	1	1.25	0.9468152866242058	0.7184713375796158	0.1	Rational	-5	0	-5	0	0
2	4	26	0.95	0.9999999999999999	1.0999999999999999	0.9999999999999999	1.0999999999999999	1	0.44904458598726	0.55095541401274	1	0.44904458598726	0.55095541401274	0.5	0.5	0.5	0.5	1	1.25	1	1.25	0.8429936305732458	0.7713375796178358	0.1	Rational	-5	0	-5	0	0
2	4	27	0.95	1.0999999999999999	0.9999999999999999	1.0999999999999999	0.9999999999999999	1	0.55095541401274	0.44904458598726	1	0.55095541401274	0.44904458598726	0.5	0.5	0.5	0.5	1	1.25	1	1.25	0.9468152866242058	0.7184713375796158	0.1	Rational	-5	0	-5	0	0
2	4	28	0.95	0.9999999999999999	1.0999999999999999	0.9999999999999999	1.0999999999999999	1	0.44904458598726	0.55095541401274	1	0.44904458598726	0.55095541401274	0.5	0.5	0.5	0.5	1	1.25	1	1.25	0.8429936305732458	0.7713375796178358	0.1	Rational	-5	0	-5	0	0
2	4	29	0.95	1.0999999999999999	0.9999999999999999	1.0999999999999999	0.9999999999999999	1	0.55095541401274	0.44904458598726	1	0.55095541401274	0.44904458598726	0.5	0.5	0.5	0.5	1	1.25	1	1.25	0.9468152866242058	0.7184713375796158	0.1	Rational	-5	0	-5	0	0
2	4	30	0.95	0.9999999999999999	1.0999999999999999	0.9999999999999999	1.0999999999999999	1	0.44904458598726	0.55095541401274	1	0.44904458598726	0.55095541401274	0.5	0.5	0.5	0.5	1	1.25	1	1.25	0.8429936305732458	0.7713375796178358	0.1	Rational	-5	0	-5	0	0
2	4	31	0.95	1.0999999999999999	0.9999999999999999	1.0999999999999999	0.9999999999999999	1	0.55095541401274	0.44904458598726	1	0.55095541401274	0.44904458598726	0.5	0.5	0.5	0.5	1	1.25	1	1.25	0.9468152866242058	0.7184713375796158	0.1	Rational	-5	0	-5	0	0
2	4	32	0.95	0.9999999999999999	1.0999999999999999	0.9999999999999999	1.0999999999999999	1	0.44904458598726	0.55095541401274	1	0.44904458598726	0.55095541401274	0.5	0.5	0.5	0.5	1	1.25	1	1.25	0.8429936305732458	0.7713375796178358	0.1	Rational	-5	0	-5	0	0
2	4	33	0.95	1.0999999999999999	0.9999999999999999	1.0999999999999999	0.9999999999999999	1	0.55095541401274	0.44904458598726	1	0.55095541401274	0.44904458598726	0.5	0.5	0.5	0.5	1	1.25	1	1.25	0.9468152866242058	0.7184713375796158	0.1	Rational	-5	0	-5	0	0
2	4	34	0.95	0.9999999999999999	1.0999999999999999	0.9999999999999999	1.0999999999999999	1	0.44904458598726	0.55095541401274	1	0.44904458598726	0.55095541401274	0.5	0.5	0.5	0.5	1	1.25	1	1.25	0.8429936305732458	0.7713375796178358	0.1	Rational	-5	0	-5	0	0
2	4	35	0.95	1.0999999999999999	0.9999999999999999	1.0999999999999999	0.9999999999999999	1	0.55095541401274	0.44904458598726	1	0.55095541401274	0.44904458598726	0.5	0.5	0.5	0.5	1	1.25	1	1.25	0.9468152866242058	0.7184713375796158	0.1	Rational	-5	0	-5	0	0
2	4	36	0.95	0.9999999999999999	1.0999999999999999	0.9999999999999999	1.0999999999999999	1	0.44904458598726	0.55095541401274	1	0.44904458598726	0.55095541401274	0.5	0.5	0.5	0.5	1	1.25	1	1.25	0.8429936305732458	0.7713375796178358	0.1	Rational	-5	0	-5	0	0
2	4	37	0.95	1.0999999999999999	0.9999999999999999	1.0999999999999999	0.9999999999999999	1	0.55095541401274	0.44904458598726	1	0.55095541401274	0.44904458598726	0.5	0.5	0.5	0.5	1	1.25	1	1.25	0.9468152866242058	0.7184713375796158	0.1	Rational	-5	0	-5	0	0
2	4	38	0.95	0.9999999999999999	1.0999999999999999	0.9999999999999999	1.0999999999999999	1	0.44904458598726	0.55095541401274	1	0.44904458598726	0.55095541401274	0.5	0.5	0.5	0.5	1	1.25	1	1.25	0.8429936305732458	0.7713375796178358	0.1	Rational	-5	0	-5	0	0
2	4	39	0.95	1.0999999999999999	0.9999999999999999	1.0999999999999999	0.9999999999999999	1	0.55095541401274	0.44904458598726	1	0.55095541401274	0.44904458598726	0.5	0.5	0.5	0.5	1	1.25	1	1.25	0.9468152866242058	0.7184713375796158	0.1	Rational	-5	0	-5	0	0
2	4	40	0.95	0.9999999999999999	1.0999999999999999	0.9999999999999999	1.0999999999999999	1	0.44904458598726	0.55095541401274	1	0.44904458598726	0.55095541401274	0.5	0.5	0.5	0.5	1	1.25	1	1.25	0.8429936305732458	0.7713375796178358	0.1	Rational	-5	0	-5	0	0
2	4	40	0.95	0.9999999999999999	1.0999999999999999	0.9999999999999999	1.0999999999999999	1	0.44904458598726	0.55095541401274	1	0.44904458598726	0.55095541401274	0.5	0.5	0.5	0.5	1	1.25	1	1.25	0.8429936305732458	0.7713375796178358	0.1	Rational	-5	0	-5	0	515.4270700636946
2	5	1	0.95	0.5	0.5	0.5	0.5	1	0.5	0.5	1	0.5	0.5	0.5	0.5	0.5	0.5	1.35	1.35	1.35	1.35	0	0	0.1	Rational	-5	0	-5	0	0
2	5	2	0.95	0.6	0.6	0.6	0.6	1	0.5	0.5	1	0.5	0.5	0.5	0.5	0.5	0.5	1.1	1.35	1.1	1.35	0.24999999999999997	0.09999999999999998	0.1	Rational	-10	0	-10	0	0
2	5	3	0.95	0.7	0.7	0.7	0.7	1	0.51592356687898	0.48407643312102	1	0.51592356687898	0.48407643312102	0.5	0.5	0.5	0.5	0.95	1.35	0.95	1.35	0.4191082802547759	0.19363057324840796	0.1	Rational	-10	0	-10	0	0
2	5	4	0.95	0.7999999999999999	0.7999999999999999	0.7999999999999999	0.7999999999999999	1	0.53184713375796	0.46815286624204	1	0.53184713375796	0.46815286624204	0.5	0.5	0.5	0.5	0.95	1.35	0.95	1.35	0.544585987261144	0.2808917197452239	0.1	Rational	-10	0	-10	0	0
2	5	5	0.95	0.8999999999999999	0.8999999999999999	0.8999999999999999	0.8999999999999999	1	0.54777070063694	0.45222929936306	1	0.54777070063694	0.45222929936306	0.5	0.5	0.5	0.5	0.95	1.35	0.95	1.35	0.6764331210191039	0.36178343949044794	0.1	Rational	-10	0	-10	0	0
2	5	6	0.95	0.9999999999999999	0.9999999999999999	0.9999999999999999	0.9999999999999999	1	0.56369426751592	0.43630573248408	1	0.56369426751592	0.43630573248408	0.5	0.5	0.5	0.5	0.95	1.35	0.95	1.35	0.8146496815286559	0.4363057324840799	0.1	Rational	-10	0	-10	0	0
2	5	7	0.95	0.9999999999999999	0.8999999999999999	0.9999999999999999	0.8999999999999999	1	0.5796178343949	0.4203821656051	1	0.5796178343949	0.4203821656051	0.5	0.5	0.5	0.5	0.95	1.35	0.95	1.35	0.9592356687897998	0.5044585987261199	0.1	Rational	-10	0	-10	0	0
2	5	8	0.95	0.9999999999999999	0.9999999999999999	0.9999999999999999	0.9999999999999999	1	0.54140127388535	0.45859872611465	1	0.54140127388535	0.45859872611465	0.5	0.5	0.5	0.5	0.95	1.35	0.95	1.35	0.8828025477706998	0.4585987261146499	0.1	Rational	-10	0	-10	0	0
2	5	9	0.95	1.0999999999999999	0.8999999999999999	1.0999999999999999	0.8999999999999999	1	0.61146496815287	0.38853503184713	1	0.61146496815287	0.38853503184713	0.5	0.5	0.5	0.5	0.95	1.35	0.95	1.35	1.0229299363057398	0.4662420382165559	0.1	Rational	-10	0	-10	0	0
2	5	10	0.95	0.9999999999999999	0.9999999999999999	0.9999999999999999	0.9999999999999999	1	0.51910828025478	0.48089171974522	1	0.51910828025478	0.48089171974522	0.5	0.5	0.5	0.5	0.95	1.35	0.95	1.35	0.9420382165605159	0.4808917197452199	0.1	Rational	-10	0	-10	0	0
2	5	11	0.95	1.0999999999999999	0.8999999999999999	1.0999999999999999	0.8999999999999999	1	0.64331210191083	0.35668789808917	1	0.64331210191083	0.35668789808917	0.5	0.5	0.5	0.5	0.95	1.35	0.95	1.35	1.0866242038216598	0.4280254777070039	0.1	Rational	-10	0	-10	0	0
2	5	12	0.95	1.0999999999999999	0.9999999999999999	1.0999999999999999	0.9999999999999999	1	0.55095541401274	0.44904458598726	1	0.55095541401274	0.44904458598726	0.5	0.5	0.5	0.5	0.95	1.35	0.95	1.35	1.0121019108280278	0.4490445859872599	0.1	Rational	-10	0	-10	0	0
2	5	13	0.95	1.0999999999999999	0.8999999999999999	1.0999999999999999	0.8999999999999999	1	0.62101910828025	0.37898089171975	1	0.62101910828025	0.37898089171975	0.5	0.5	0.5	0.5	0.95	1.35	0.95	1.35	1.16624203821655	0.45477707006369994	0.1	Rational	-10	0	-10	0	0
2	5	14	0.95	1.0999999999999999	0.9999999999999999	1.0999999999999999	0.9999999999999999	1	0.5828025477707	0.4171974522293	1	0.5828025477707	0.4171974522293	0.5	0.5	0.5	0.5	0.95	1.35	0.95	1.35	1.0821656050955397	0.4171974522292999	0.1	Rational	-10	0	-10	0	0
2	5	15	0.95	1.2	0.8999999999999999	1.2	0.8999999999999999	1	0.65286624203822	0.34713375796178	1	0.65286624203822	0.34713375796178	0.5	0.5	0.5	0.5	0.95	1.35	0.95	1.35	1.2363057324840838	0.41656050955413587	0.1	Rational	-10	0	-10	0	0
2	5	16	0.95	1.2	0.9999999999999999	1.2	0.9999999999999999	1	0.56369426751592	0.43630573248408	1	0.56369426751592	0.43630573248408	0.5	0.5	0.5	0.5	0.95	1.35	0.95	1.35	1.152866242038208	0.4363057324840799	0.1	Rational	-10	0	-10	0	0
2	5	17	0.95	1.2	0.8999999999999999	1.2	0.8999999999999999	1	0.63057324840764	0.36942675159236	1	0.63057324840764	0.36942675159236	0.5	0.5	0.5	0.5	0.95	1.35	0.95	1.35	1.3133757961783359	0.44331210191083187	0.1	Rational	-10	0	-10	0	0
2	5	18	0.95	1.2	0.9999999999999999	1.2	0.9999999999999999	1	0.59554140127389	0.40445859872611	1	0.59554140127389	0.40445859872611	0.5	0.5	0.5	0.5	0.95	1.35	0.95	1.35	1.229299363057336	0.4044585987261099	0.1	Rational	-10	0	-10	0	0
2	5	19	0.95	1.2	0.8999999999999999	1.2	0.8999999999999999	1	0.66242038216561	0.33757961783439	1	0.66242038216561	0.33757961783439	0.5	0.5	0.5	0.5	0.95	1.35	0.95	1.35	1.3898089171974641	0.4050955414012679	0.1	Rational	-10	0	-10	0	0
2	5	20	0.95	1.2	0.7999999999999999	1.2	0.7999999999999999	1	0.62738853503185	0.37261146496815	1	0.62738853503185	0.37261146496815	0.5	0.5	0.5	0.5	0.95	1.35	0.95	1.35	1.30573248407644	0.37261146496814995	0.1	Rational	-10	0	-10	0	0
2	5	21	0.95	1.0999999999999999	0.8999999999999999	1.0999999999999999	0.8999999999999999	1	0.58917197452229	0.41082802547771	1	0.58917197452229	0.41082802547771	0.5	0.5	0.5	0.5	0.95	1.35	0.95	1.35	1.214012738853496	0.3286624203821679	0.1	Rational	-10	0	-10	0	0
2	5	22	0.95	1.2	0.7999999999999999	1.2	0.7999999999999999	1	0.71019108280255	0.28980891719745	1	0.71019108280255	0.28980891719745	0.5	0.5	0.5	0.5	0.95	1.35	0.95	1.35	1.36242038216561	0.28980891719744994	0.1	Rational	-10	0	-10	0	0
2	5	23	0.95	1.2	0.8999999999999999	1.2	0.8999999999999999	1	0.62101910828025	0.37898089171975	1	0.62101910828025	0.37898089171975	0.5	0.5	0.5	0.5	0.95	1.35	0.95	1.35	1.2904458598725999	0.30318471337579994	0.1	Rational	-10	0	-10	0	0
2	5	24	0.95	1.2	0.7999999999999999	1.2	0.7999999999999999	1	0.69108280254777	0.30891719745223	1	0.69108280254777	0.30891719745223	0.5	0.5	0.5	0.5	0.95	1.35	0.95	1.35	1.458598726114648	0.30891719745222995	0.1	Rational	-10	0	-10	0	0
2	5	25	0.95	1.2	0.8999999999999999	1.2	0.8999999999999999	1	0.65286624203822	0.34713375796178	1	0.65286624203822	0.34713375796178	0.5	0.5	0.5	0.5	0.95	1.35	0.95	1.35	1.3668789808917279	0.2777070063694239	0.1	Rational	-10	0	-10	0	0
2	5	26	0.95	1.3	0.7999999999999999	1.3	0.7999999999999999	1	0.72292993630573	0.27707006369427	1	0.72292993630573	0.27707006369427	0.5	0.5	0.5	0.5	0.95	1.35	0.95	1.35	1.535031847133752	0.27707006369426995	0.1	Rational	-10	0	-10	0	0
2	5	27	0.95	1.3	0.8999999999999999	1.3	0.8999999999999999	1	0.63375796178344	0.36624203821656	1	0.63375796178344	0.36624203821656	0.5	0.5	0.5	0.5	0.95	1.35	0.95	1.35	1.4477707006369442	0.2929936305732479	0.1	Rational	-10	0	-10	0	0
2	5	28	0.95	1.3	0.7999999999999999	1.3	0.7999999999999999	1	0.70063694267516	0.29936305732484	1	0.70063694267516	0.29936305732484	0.5	0.5	0.5	0.5	0.95	1.35	0.95	1.35	1.621656050955416	0.2993630573248399	0.1	Rational	-10	0	-10	0	0
2	5	29	0.95	1.3	0.8999999999999999	1.3	0.8999999999999999	1	0.6656050955414	0.3343949044586	1	0.6656050955414	0.3343949044586	0.5	0.5	0.5	0.5	0.95	1.35	0.95	1.35	1.5305732484076402	0.2675159235668799	0.1	Rational	-10	0	-10	0	0
2	5	30	0.95	1.4000000000000001	0.7999999999999999	1.4000000000000001	0.7999999999999999	1	0.73248407643312	0.26751592356688	1	0.73248407643312	0.26751592356688	0.5	0.5	0.5	0.5	0.95	1.35	0.95	1.35	1.704458598726112	0.2675159235668799	0.1	Rational	-10	0	-10	0	0
2	5	31	0.95	1.3	0.8999999999999999	1.3	0.8999999999999999	1	0.64331210191083	0.35668789808917	1	0.64331210191083	0.35668789808917	0.5	0.5	0.5	0.5	0.95	1.35	0.95	1.35	1.601273885350324	0.28535031847133596	0.1	Rational	-10	0	-10	0	0
2	5	32	0.95	1.4000000000000001	0.7999999999999999	1.4000000000000001	0.7999999999999999	1	0.76433121019108	0.23566878980892	1	0.76433121019108	0.23566878980892	0.5	0.5	0.5	0.5	0.95	1.35	0.95	1.35	1.787261146496808	0.23566878980891995	0.1	Rational	-10	0	-10	0	0
2	5	33	0.95	1.3	0.7	1.3	0.7	1	0.67515923566879	0.32484076433121	1	0.67515923566879	0.32484076433121	0.5	0.5	0.5	0.5	0.95	1.35	0.95	1.35	1.6904458598726122	0.25987261146496793	0.1	Rational	-10	0	-10	0	0
2	5	34	0.95	1.3	0.7999999999999999	1.3	0.7999999999999999	1	0.69108280254777	0.30891719745223	1	0.69108280254777	0.30891719745223	0.5	0.5	0.5	0.5	0.95	1.35	0.95	1.35	1.596815286624202	0.18535031847133795	0.1	Rational	-10	0	-10	0	0
2	5	35	0.95	1.4000000000000001	0.7	1.4000000000000001	0.7	1	0.76114649681529	0.23885350318471	1	0.76114649681529	0.23885350318471	0.5	0.5	0.5	0.5	0.95	1.35	0.95	1.35	1.778980891719754	0.19108280254776794	0.1	Rational	-10	0	-10	0	0
2	5	36	0.95	1.4000000000000001	0.7999999999999999	1.4000000000000001	0.7999999999999999	1	0.67197452229299	0.32802547770701	1	0.67197452229299	0.32802547770701	0.5	0.5	0.5	0.5	0.95	1.35	0.95	1.35	1.6815286624203722	0.19681528662420597	0.1	Rational	-10	0	-10	0	0
2	5	37	0.95	1.4000000000000001	0.7	1.4000000000000001	0.7	1	0.73885350318471	0.26114649681529	1	0.73885350318471	0.26114649681529	0.5	0.5	0.5	0.5	0.95	1.35	0.95	1.35	1.8687898089171882	0.20891719745223197	0.1	Rational	-10	0	-10	0	0
2	5	38	0.95	1.4000000000000001	0.7999999999999999	1.4000000000000001	0.7999999999999999	1	0.70382165605096	0.29617834394904	1	0.70382165605096	0.29617834394904	0.5	0.5	0.5	0.5	0.95	1.35	0.95	1.35	1.7707006369426883	0.17770700636942396	0.1	Rational	-10	0	-10	0	0
2	5	39	0.95	1.5000000000000002	0.7	1.5000000000000002	0.7	1	0.77070063694268	0.22929936305732	1	0.77070063694268	0.22929936305732	0.5	0.5	0.5	0.5	0.95	1.35	0.95	1.35	1.9579617834395042	0.18343949044585595	0.1	Rational	-10	0	-10	0	0
2	5	40	0.95	1.4000000000000001	0.7999999999999999	1.4000000000000001	0.7999999999999999	1	0.68152866242038	0.31847133757962	1	0.68152866242038	0.31847133757962	0.5	0.5	0.5	0.5	0.95	1.35	0.95	1.35	1.8445859872611405	0.19108280254777193	0.1	Rational	-10	0	-10	0	0
2	5	40	0.95	1.4000000000000001	0.7999999999999999	1.4000000000000001	0.7999999999999999	1	0.68152866242038	0.31847133757962	1	0.68152866242038	0.31847133757962	0.5	0.5	0.5	0.5	0.95	1.35	0.95	1.35	1.8445859872611405	0.19108280254777193	0.1	Rational	-10	0	-10	0	454.0821656050969
2	6	1	0.95	0.6	0.6	0.6	0.6	1	0.5	0.5	1	0.5	0.5	0.5	0.5	0.5	0.5	1.45	1.45	1.45	1.45	0	0	0.1	Rational	-5	0	-5	0	0
2	6	2	0.95	0.7	0.7	0.7	0.7	1	0.5	0.5	1	0.5	0.5	0.5	0.5	0.5	0.5	1.2	1.45	1.2	1.45	0.24999999999999997	0.09999999999999998	0.1	Rational	-10	0	-10	0	0
2	6	3	0.95	0.7999999999999999	0.7999999999999999	0.7999999999999999	0.7999999999999999	1	0.51592356687898	0.48407643312102	1	0.51592356687898	0.48407643312102	0.5	0.5	0.5	0.5	0.95	1.45	0.95	1.45	0.522292993630572	0.19363057324840796	0.1	Rational	-10	0	-10	0	0
2	6	4	0.95	0.8999999999999999	0.8999999999999999	0.8999999999999999	0.8999999999999999	1	0.53184713375796	0.46815286624204	1	0.53184713375796	0.46815286624204	0.5	0.5	0.5	0.5	0.95	1.45	0.95	1.45	0.6509554140127358	0.2808917197452239	0.1	Rational	-10	0	-10	0	0
2	6	5	0.95	0.9999999999999999	0.9999999999999999	0.9999999999999999	0.9999999999999999	1	0.54777070063694	0.45222929936306	1	0.54777070063694	0.45222929936306	0.5	0.5	0.5	0.5	0.95	1.45	0.95	1.45	0.785987261146492	0.36178343949044794	0.1	Rational	-10	0	-10	0	0
2	6	6	0.95	0.9999999999999999	1.0999999999999999	0.9999999999999999	1.0999999999999999	1	0.56369426751592	0.43630573248408	1	0.56369426751592	0.43630573248408	0.5	0.5	0.5	0.5	0.95	1.45	0.95	1.45	0.9273885350318398	0.4363057324840799	0.1	Rational	-10	0	-10	0	0
2	6	7	0.95	1.0999999999999999	0.9999999999999999	1.0999999999999999	0.9999999999999999	1	0.63057324840764	0.36942675159236	1	0.63057324840764	0.36942675159236	0.5	0.5	0.5	0.5	0.95	1.45	0.95	1.45	1.0611464968152797	0.44331210191083187	0.1	Rational	-10	0	-10	0	0
2	6	8	0.95	0.9999999999999999	1.0999999999999999	0.9999999999999999	1.0999999999999999	1	0.54140127388535	0.45859872611465	1	0.54140127388535	0.45859872611465	0.5	0.5	0.5	0.5	0.95	1.45	0.95	1.45	0.9910828025477698	0.4585987261146499	0.1	Rational	-10	0	-10	0	0
2	6	9	0.95	1.0999999999999999	0.9999999999999999	1.0999999999999999	0.9999999999999999	1	0.66242038216561	0.33757961783439	1	0.66242038216561	0.33757961783439	0.5	0.5	0.5	0.5	0.95	1.45	0.95	1.45	1.12484076433122	0.4050955414012679	0.1	Rational	-10	0	-10	0	0
2	6	10	0.95	1.0999999999999999	1.0999999999999999	1.0999999999999999	1.0999999999999999	1	0.57324840764331	0.42675159235669	1	0.57324840764331	0.42675159235669	0.5	0.5	0.5	0.5	0.95	1.45	0.95	1.45	1.061146496815282	0.4267515923566899	0.1	Rational	-10	0	-10	0	0
2	6	11	0.95	1.0999999999999999	0.9999999999999999	1.0999999999999999	0.9999999999999999	1	0.64331210191083	0.35668789808917	1	0.64331210191083	0.35668789808917	0.5	0.5	0.5	0.5	0.95	1.45	0.95	1.45	1.2152866242038258	0.4280254777070039	0.1	Rational	-10	0	-10	0	0
2	6	12	0.95	1.0999999999999999	1.0999999999999999	1.0999999999999999	1.0999999999999999	1	0.60509554140127	0.39490445859873	1	0.60509554140127	0.39490445859873	0.5	0.5	0.5	0.5	0.95	1.45	0.95	1.45	1.1312101910827939	0.3949044585987299	0.1	Rational	-10	0	-10	0	0
2	6	13	0.95	1.2	0.9999999999999999	1.2	0.9999999999999999	1	0.67515923566879	0.32484076433121	1	0.67515923566879	0.32484076433121	0.5	0.5	0.5	0.5	0.95	1.45	0.95	1.45	1.2853503184713377	0.3898089171974519	0.1	Rational	-10	0	-10	0	0
2	6	14	0.95	1.0999999999999999	1.0999999999999999	1.0999999999999999	1.0999999999999999	1	0.5828025477707	0.4171974522293	1	0.5828025477707	0.4171974522293	0.5	0.5	0.5	0.5	0.95	1.45	0.95	1.45	1.19872611464968	0.4171974522292999	0.1	Rational	-10	0	-10	0	0
2	6	15	0.95	1.2	0.9999999999999999	1.2	0.9999999999999999	1	0.70700636942675	0.29299363057325	1	0.70700636942675	0.29299363057325	0.5	0.5	0.5	0.5	0.95	1.45	0.95	1.45	1.3554140127388499	0.35159235668789995	0.1	Rational	-10	0	-10	0	0
2	6	16	0.95	1.2	0.8999999999999999	1.2	0.8999999999999999	1	0.61464968152866	0.38535031847134	1	0.61464968152866	0.38535031847134	0.5	0.5	0.5	0.5	0.95	1.45	0.95	1.45	1.275159235668784	0.3853503184713399	0.1	Rational	-10	0	-10	0	0
2	6	17	0.95	1.2	0.9999999999999999	1.2	0.9999999999999999	1	0.5796178343949	0.4203821656051	1	0.5796178343949	0.4203821656051	0.5	0.5	0.5	0.5	0.95	1.45	0.95	1.45	1.19108280254776	0.3363057324840799	0.1	Rational	-10	0	-10	0	0
2	6	18	0.95	1.2	0.8999999999999999	1.2	0.8999999999999999	1	0.64649681528662	0.35350318471338	1	0.64649681528662	0.35350318471338	0.5	0.5	0.5	0.5	0.95	1.45	0.95	1.45	1.3515923566878878	0.35350318471337994	0.1	Rational	-10	0	-10	0	0
2	6	19	0.95	1.2	0.9999999999999999	1.2	0.9999999999999999	1	0.61146496815287	0.38853503184713	1	0.61146496815287	0.38853503184713	0.5	0.5	0.5	0.5	0.95	1.45	0.95	1.45	1.267515923566888	0.31082802547770394	0.1	Rational	-10	0	-10	0	0
2	6	20	0.95	1.3	0.8999999999999999	1.3	0.8999999999999999	1	0.67834394904459	0.32165605095541	1	0.67834394904459	0.32165605095541	0.5	0.5	0.5	0.5	0.95	1.45	0.95	1.45	1.428025477707016	0.32165605095540994	0.1	Rational	-10	0	-10	0	0
2	6	21	0.95	1.2	0.9999999999999999	1.2	0.9999999999999999	1	0.58917197452229	0.41082802547771	1	0.58917197452229	0.41082802547771	0.5	0.5	0.5	0.5	0.95	1.45	0.95	1.45	1.331847133757954	0.3286624203821679	0.1	Rational	-10	0	-10	0	0
2	6	22	0.95	1.3	0.8999999999999999	1.3	0.8999999999999999	1	0.71019108280255	0.28980891719745	1	0.71019108280255	0.28980891719745	0.5	0.5	0.5	0.5	0.95	1.45	0.95	1.45	1.50445859872612	0.28980891719744994	0.1	Rational	-10	0	-10	0	0
2	6	23	0.95	1.2	0.9999999999999999	1.2	0.9999999999999999	1	0.62101910828025	0.37898089171975	1	0.62101910828025	0.37898089171975	0.5	0.5	0.5	0.5	0.95	1.45	0.95	1.45	1.41464968152865	0.30318471337579994	0.1	Rational	-10	0	-10	0	0
2	6	24	0.95	1.3	0.8999999999999999	1.3	0.8999999999999999	1	0.74203821656051	0.25796178343949	1	0.74203821656051	0.25796178343949	0.5	0.5	0.5	0.5	0.95	1.45	0.95	1.45	1.5808917197452241	0.25796178343948994	0.1	Rational	-10	0	-10	0	0
2	6	25	0.95	1.3	0.9999999999999999	1.3	0.9999999999999999	1	0.65286624203822	0.34713375796178	1	0.65286624203822	0.34713375796178	0.5	0.5	0.5	0.5	0.95	1.45	0.95	1.45	1.497452229299372	0.2777070063694239	0.1	Rational	-10	0	-10	0	0
2	6	26	0.95	1.3	0.8999999999999999	1.3	0.8999999999999999	1	0.72292993630573	0.27707006369427	1	0.72292993630573	0.27707006369427	0.5	0.5	0.5	0.5	0.95	1.45	0.95	1.45	1.679617834394898	0.27707006369426995	0.1	Rational	-10	0	-10	0	0
2	6	27	0.95	1.3	0.7999999999999999	1.3	0.7999999999999999	1	0.68471337579618	0.31528662420382	1	0.68471337579618	0.31528662420382	0.5	0.5	0.5	0.5	0.95	1.45	0.95	1.45	1.5802547770700681	0.25222929936305594	0.1	Rational	-10	0	-10	0	0
2	6	28	0.95	1.3	0.8999999999999999	1.3	0.8999999999999999	1	0.64968152866242	0.35031847133758	1	0.64968152866242	0.35031847133758	0.5	0.5	0.5	0.5	0.95	1.45	0.95	1.45	1.4891719745222922	0.21019108280254795	0.1	Rational	-10	0	-10	0	0
2	6	29	0.95	1.4000000000000001	0.7999999999999999	1.4000000000000001	0.7999999999999999	1	0.71656050955414	0.28343949044586	1	0.71656050955414	0.28343949044586	0.5	0.5	0.5	0.5	0.95	1.45	0.95	1.45	1.663057324840764	0.22675159235668793	0.1	Rational	-10	0	-10	0	0
2	6	30	0.95	1.3	0.8999999999999999	1.3	0.8999999999999999	1	0.62738853503185	0.37261146496815	1	0.62738853503185	0.37261146496815	0.5	0.5	0.5	0.5	0.95	1.45	0.95	1.45	1.5566878980891803	0.22356687898088995	0.1	Rational	-10	0	-10	0	0
2	6	31	0.95	1.4000000000000001	0.7999999999999999	1.4000000000000001	0.7999999999999999	1	0.7484076433121	0.2515923566879	1	0.7484076433121	0.2515923566879	0.5	0.5	0.5	0.5	0.95	1.45	0.95	1.45	1.74585987261146	0.20127388535031993	0.1	Rational	-10	0	-10	0	0
2	6	32	0.95	1.3	0.8999999999999999	1.3	0.8999999999999999	1	0.65923566878981	0.34076433121019	1	0.65923566878981	0.34076433121019	0.5	0.5	0.5	0.5	0.95	1.45	0.95	1.45	1.6458598726114682	0.20445859872611397	0.1	Rational	-10	0	-10	0	0
2	6	33	0.95	1.4000000000000001	0.7999999999999999	1.4000000000000001	0.7999999999999999	1	0.78025477707006	0.21974522292994	1	0.78025477707006	0.21974522292994	0.5	0.5	0.5	0.5	0.95	1.45	0.95	1.45	1.828662420382156	0.17579617834395198	0.1	Rational	-10	0	-10	0	0
[truncated: 1,812 more rows]
