# Supplementary material for: A computational model of the competitive effects of ESG
Source: PLoS One. 2023 Jul 21;18(7):e0284237. doi: 10.1371/journal.pone.0284237 (PMC10361511; doi:10.1371/journal.pone.0284237)
Supplement: S1 File — (ZIP) [file pone.0284237.s001.zip › Supporting Information files/S1_Folder/S3_Folder/S5_Folder/S7_Dataset.txt]

case	simulacion	ticks	transportationcosts	prices_users_platform1	prices_users_platform2	prices_firms_platform1	prices_firms_platform2	total_adoption	demand1	demand2	total_adoption_firms	demand1_firms	demand2_firms	theo_demand1_users	theo_demand2_users	theo_demand1_firms	theo_demand2_firms	theo_users_prices1	theo_users_prices2	theo_firms_prices1	theo_firms_prices2	profits1	profits2	price-jump	behavior	esg_p1	esg_p2	esg-f_p1	esg-f_p2	welfare
1	1	1	0.05	0.05	0	0.05	0	1	0.5	0.5	1	0.5	0.5	0.5	0.5	0.5	0.5	0.05	0.05	0.05	0.05	0	0	0.05	Rational	0	0	0	0	0
1	1	2	0.05	0.1	0.05	0.1	0.05	1	0.0031847133758	0.9968152866242	1	0.0031847133758	0.9968152866242	0.5	0.5	0.5	0.5	0.05	0.05	0.05	0.05	3.1847133758000005E-4	0	0.05	Rational	5	0	5	0	0
1	1	3	0.05	0.15000000000000002	0.1	0.15000000000000002	0.1	1	1	0	1	1	0	0.5	0.5	0.5	0.5	0.05	0.05	0.05	0.05	0.1	0	0.05	Rational	5	0	5	0	0
1	1	4	0.05	0.2	0.15000000000000002	0.2	0.15000000000000002	1	1	0	1	1	0	0.5	0.5	0.5	0.5	0.05	0.05	0.05	0.05	0.20000000000000004	0	0.05	Rational	5	0	5	0	0
1	1	5	0.05	0.25	0.2	0.25	0.2	1	1	0	1	1	0	0.5	0.5	0.5	0.5	0.05	0.05	0.05	0.05	0.30000000000000004	0	0.05	Rational	5	0	5	0	0
1	1	6	0.05	0.3	0.25	0.3	0.25	1	1	0	1	1	0	0.5	0.5	0.5	0.5	0.05	0.05	0.05	0.05	0.4	0	0.05	Rational	5	0	5	0	0
1	1	7	0.05	0.35	0.2	0.35	0.2	1	1	0	1	1	0	0.5	0.5	0.5	0.5	0.05	0.05	0.05	0.05	0.5	0	0.05	Rational	5	0	5	0	0
1	1	8	0.05	0.39999999999999997	0.25	0.39999999999999997	0.25	1	1	0	1	1	0	0.5	0.5	0.5	0.5	0.05	0.05	0.05	0.05	0.6	0	0.05	Rational	5	0	5	0	0
1	1	9	0.05	0.44999999999999996	0.3	0.44999999999999996	0.3	1	1	0	1	1	0	0.5	0.5	0.5	0.5	0.05	0.05	0.05	0.05	0.7	0	0.05	Rational	5	0	5	0	0
1	1	10	0.05	0.49999999999999994	0.35	0.49999999999999994	0.35	1	1	0	1	1	0	0.5	0.5	0.5	0.5	0.05	0.05	0.05	0.05	0.7999999999999999	0	0.05	Rational	5	0	5	0	0
1	1	11	0.05	0.5499999999999999	0.39999999999999997	0.5499999999999999	0.39999999999999997	1	1	0	1	1	0	0.5	0.5	0.5	0.5	0.05	0.05	0.05	0.05	0.8999999999999999	0	0.05	Rational	5	0	5	0	0
1	1	12	0.05	0.6	0.44999999999999996	0.6	0.44999999999999996	1	1	0	1	1	0	0.5	0.5	0.5	0.5	0.05	0.05	0.05	0.05	0.9999999999999999	0	0.05	Rational	5	0	5	0	0
1	1	13	0.05	0.65	0.49999999999999994	0.65	0.49999999999999994	1	1	0	1	1	0	0.5	0.5	0.5	0.5	0.05	0.05	0.05	0.05	1.0999999999999999	0	0.05	Rational	5	0	5	0	0
1	1	14	0.05	0.7000000000000001	0.5499999999999999	0.7000000000000001	0.5499999999999999	1	1	0	1	1	0	0.5	0.5	0.5	0.5	0.05	0.05	0.05	0.05	1.2	0	0.05	Rational	5	0	5	0	0
1	1	15	0.05	0.7500000000000001	0.6	0.7500000000000001	0.6	1	1	0	1	1	0	0.5	0.5	0.5	0.5	0.05	0.05	0.05	0.05	1.3	0	0.05	Rational	5	0	5	0	0
1	1	16	0.05	0.8000000000000002	0.65	0.8000000000000002	0.65	1	1	0	1	1	0	0.5	0.5	0.5	0.5	0.05	0.05	0.05	0.05	1.4000000000000001	0	0.05	Rational	5	0	5	0	0
1	1	17	0.05	0.8500000000000002	0.7000000000000001	0.8500000000000002	0.7000000000000001	1	1	0	1	1	0	0.5	0.5	0.5	0.5	0.05	0.05	0.05	0.05	1.5000000000000002	0	0.05	Rational	5	0	5	0	0
1	1	18	0.05	0.9000000000000002	0.7500000000000001	0.9000000000000002	0.7500000000000001	1	1	0	1	1	0	0.5	0.5	0.5	0.5	0.05	0.05	0.05	0.05	1.6000000000000003	0	0.05	Rational	5	0	5	0	0
1	1	19	0.05	0.9500000000000003	0.8000000000000002	0.9500000000000003	0.8000000000000002	1	1	0	1	1	0	0.5	0.5	0.5	0.5	0.05	0.05	0.05	0.05	1.7000000000000004	0	0.05	Rational	5	0	5	0	0
1	1	20	0.05	1.0000000000000002	0.8500000000000002	1.0000000000000002	0.8500000000000002	1	1	0	1	1	0	0.5	0.5	0.5	0.5	0.05	0.05	0.05	0.05	1.8000000000000005	0	0.05	Rational	5	0	5	0	0
1	1	21	0.05	1.0500000000000003	0.9000000000000002	1.0500000000000003	0.9000000000000002	1	1	0	1	1	0	0.5	0.5	0.5	0.5	0.05	0.05	0.05	0.05	1.9000000000000004	0	0.05	Rational	5	0	5	0	0
1	1	22	0.05	1.1000000000000003	0.9500000000000003	1.1000000000000003	0.9500000000000003	1	1	0	1	1	0	0.5	0.5	0.5	0.5	0.05	0.05	0.05	0.05	2.0000000000000004	0	0.05	Rational	5	0	5	0	0
1	1	23	0.05	1.1500000000000004	1.0000000000000002	1.1500000000000004	1.0000000000000002	1	1	0	1	1	0	0.5	0.5	0.5	0.5	0.05	0.05	0.05	0.05	2.1000000000000005	0	0.05	Rational	5	0	5	0	0
1	1	24	0.05	1.2000000000000004	1.0500000000000003	1.2000000000000004	1.0500000000000003	1	1	0	1	1	0	0.5	0.5	0.5	0.5	0.05	0.05	0.05	0.05	2.2000000000000006	0	0.05	Rational	5	0	5	0	0
1	1	25	0.05	1.2500000000000004	1.1000000000000003	1.2500000000000004	1.1000000000000003	1	1	0	1	1	0	0.5	0.5	0.5	0.5	0.05	0.05	0.05	0.05	2.3000000000000007	0	0.05	Rational	5	0	5	0	0
1	1	26	0.05	1.3000000000000005	1.1500000000000004	1.3000000000000005	1.1500000000000004	1	1	0	1	1	0	0.5	0.5	0.5	0.5	0.05	0.05	0.05	0.05	2.400000000000001	0	0.05	Rational	5	0	5	0	0
1	1	27	0.05	1.3500000000000005	1.2000000000000004	1.3500000000000005	1.2000000000000004	1	1	0	1	1	0	0.5	0.5	0.5	0.5	0.05	0.05	0.05	0.05	2.500000000000001	0	0.05	Rational	5	0	5	0	0
1	1	28	0.05	1.4000000000000006	1.2500000000000004	1.4000000000000006	1.2500000000000004	1	1	0	1	1	0	0.5	0.5	0.5	0.5	0.05	0.05	0.05	0.05	2.600000000000001	0	0.05	Rational	5	0	5	0	0
1	1	29	0.05	1.4500000000000006	1.3000000000000005	1.4500000000000006	1.3000000000000005	1	1	0	1	1	0	0.5	0.5	0.5	0.5	0.05	0.05	0.05	0.05	2.700000000000001	0	0.05	Rational	5	0	5	0	0
1	1	30	0.05	1.5000000000000007	1.3500000000000005	1.5000000000000007	1.3500000000000005	1	1	0	1	1	0	0.5	0.5	0.5	0.5	0.05	0.05	0.05	0.05	2.800000000000001	0	0.05	Rational	5	0	5	0	0
1	1	31	0.05	1.5500000000000007	1.4000000000000006	1.5500000000000007	1.4000000000000006	1	1	0	1	1	0	0.5	0.5	0.5	0.5	0.05	0.05	0.05	0.05	2.9000000000000012	0	0.05	Rational	5	0	5	0	0
1	1	32	0.05	1.6000000000000008	1.4500000000000006	1.6000000000000008	1.4500000000000006	1	1	0	1	1	0	0.5	0.5	0.5	0.5	0.05	0.05	0.05	0.05	3.0000000000000013	0	0.05	Rational	5	0	5	0	0
1	1	33	0.05	1.6500000000000008	1.5000000000000007	1.6500000000000008	1.5000000000000007	1	1	0	1	1	0	0.5	0.5	0.5	0.5	0.05	0.05	0.05	0.05	3.1000000000000014	0	0.05	Rational	5	0	5	0	0
1	1	34	0.05	1.7000000000000008	1.5500000000000007	1.7000000000000008	1.5500000000000007	1	1	0	1	1	0	0.5	0.5	0.5	0.5	0.05	0.05	0.05	0.05	3.2000000000000015	0	0.05	Rational	5	0	5	0	0
1	1	35	0.05	1.7500000000000009	1.6000000000000008	1.7500000000000009	1.6000000000000008	1	1	0	1	1	0	0.5	0.5	0.5	0.5	0.05	0.05	0.05	0.05	3.3000000000000016	0	0.05	Rational	5	0	5	0	0
1	1	36	0.05	1.800000000000001	1.6500000000000008	1.800000000000001	1.6500000000000008	1	1	0	1	1	0	0.5	0.5	0.5	0.5	0.05	0.05	0.05	0.05	3.4000000000000017	0	0.05	Rational	5	0	5	0	0
1	1	37	0.05	1.850000000000001	1.7000000000000008	1.850000000000001	1.7000000000000008	1	1	0	1	1	0	0.5	0.5	0.5	0.5	0.05	0.05	0.05	0.05	3.5000000000000018	0	0.05	Rational	5	0	5	0	0
1	1	38	0.05	1.900000000000001	1.7500000000000009	1.900000000000001	1.7500000000000009	1	1	0	1	1	0	0.5	0.5	0.5	0.5	0.05	0.05	0.05	0.05	3.600000000000002	0	0.05	Rational	5	0	5	0	0
1	1	39	0.05	1.950000000000001	1.800000000000001	1.950000000000001	1.800000000000001	1	1	0	1	1	0	0.5	0.5	0.5	0.5	0.05	0.05	0.05	0.05	3.700000000000002	0	0.05	Rational	5	0	5	0	0
1	1	40	0.05	2.000000000000001	1.850000000000001	2.000000000000001	1.850000000000001	1	1	0	1	1	0	0.5	0.5	0.5	0.5	0.05	0.05	0.05	0.05	3.800000000000002	0	0.05	Rational	5	0	5	0	0
1	1	40	0.05	2.000000000000001	1.850000000000001	2.000000000000001	1.850000000000001	1	1	0	1	1	0	0.5	0.5	0.5	0.5	0.05	0.05	0.05	0.05	3.800000000000002	0	0.05	Rational	5	0	5	0	23.549999999999866
1	2	1	0.15000000000000002	0.05	0.05	0.05	0.05	1	0.5	0.5	1	0.5	0.5	0.5	0.5	0.5	0.5	0.15000000000000002	0.15000000000000002	0.15000000000000002	0.15000000000000002	0	0	0.05	Rational	0	0	0	0	0
1	2	2	0.15000000000000002	0.1	0.1	0.1	0.1	1	0.5	0.5	1	0.5	0.5	0.5	0.5	0.5	0.5	0.15000000000000002	0.15000000000000002	0.15000000000000002	0.15000000000000002	0.05	0.05	0.05	Rational	5	0	5	0	0
1	2	3	0.15000000000000002	0.15000000000000002	0.15000000000000002	0.15000000000000002	0.15000000000000002	1	1	0	1	1	0	0.5	0.5	0.5	0.5	0.15000000000000002	0.15000000000000002	0.15000000000000002	0.15000000000000002	0.1	0	0.05	Rational	5	0	5	0	0
1	2	4	0.15000000000000002	0.2	0.2	0.2	0.2	1	1	0	1	1	0	0.5	0.5	0.5	0.5	0.15000000000000002	0.15000000000000002	0.15000000000000002	0.15000000000000002	0.20000000000000004	0	0.05	Rational	5	0	5	0	0
1	2	5	0.15000000000000002	0.25	0.15000000000000002	0.25	0.15000000000000002	1	1	0	1	1	0	0.5	0.5	0.5	0.5	0.15000000000000002	0.15000000000000002	0.15000000000000002	0.15000000000000002	0.30000000000000004	0	0.05	Rational	5	0	5	0	0
1	2	6	0.15000000000000002	0.3	0.2	0.3	0.2	1	1	0	1	1	0	0.5	0.5	0.5	0.5	0.15000000000000002	0.15000000000000002	0.15000000000000002	0.15000000000000002	0.4	0	0.05	Rational	5	0	5	0	0
1	2	7	0.15000000000000002	0.35	0.25	0.35	0.25	1	1	0	1	1	0	0.5	0.5	0.5	0.5	0.15000000000000002	0.15000000000000002	0.15000000000000002	0.15000000000000002	0.5	0	0.05	Rational	5	0	5	0	0
1	2	8	0.15000000000000002	0.39999999999999997	0.3	0.39999999999999997	0.3	1	1	0	1	1	0	0.5	0.5	0.5	0.5	0.15000000000000002	0.15000000000000002	0.15000000000000002	0.15000000000000002	0.6	0	0.05	Rational	5	0	5	0	0
1	2	9	0.15000000000000002	0.44999999999999996	0.35	0.44999999999999996	0.35	1	1	0	1	1	0	0.5	0.5	0.5	0.5	0.15000000000000002	0.15000000000000002	0.15000000000000002	0.15000000000000002	0.7	0	0.05	Rational	5	0	5	0	0
1	2	10	0.15000000000000002	0.49999999999999994	0.39999999999999997	0.49999999999999994	0.39999999999999997	1	1	0	1	1	0	0.5	0.5	0.5	0.5	0.15000000000000002	0.15000000000000002	0.15000000000000002	0.15000000000000002	0.7999999999999999	0	0.05	Rational	5	0	5	0	0
1	2	11	0.15000000000000002	0.5499999999999999	0.44999999999999996	0.5499999999999999	0.44999999999999996	1	1	0	1	1	0	0.5	0.5	0.5	0.5	0.15000000000000002	0.15000000000000002	0.15000000000000002	0.15000000000000002	0.8999999999999999	0	0.05	Rational	5	0	5	0	0
1	2	12	0.15000000000000002	0.6	0.49999999999999994	0.6	0.49999999999999994	1	1	0	1	1	0	0.5	0.5	0.5	0.5	0.15000000000000002	0.15000000000000002	0.15000000000000002	0.15000000000000002	0.9999999999999999	0	0.05	Rational	5	0	5	0	0
1	2	13	0.15000000000000002	0.65	0.5499999999999999	0.65	0.5499999999999999	1	1	0	1	1	0	0.5	0.5	0.5	0.5	0.15000000000000002	0.15000000000000002	0.15000000000000002	0.15000000000000002	1.0999999999999999	0	0.05	Rational	5	0	5	0	0
1	2	14	0.15000000000000002	0.7000000000000001	0.6	0.7000000000000001	0.6	1	1	0	1	1	0	0.5	0.5	0.5	0.5	0.15000000000000002	0.15000000000000002	0.15000000000000002	0.15000000000000002	1.2	0	0.05	Rational	5	0	5	0	0
1	2	15	0.15000000000000002	0.7500000000000001	0.65	0.7500000000000001	0.65	1	1	0	1	1	0	0.5	0.5	0.5	0.5	0.15000000000000002	0.15000000000000002	0.15000000000000002	0.15000000000000002	1.3	0	0.05	Rational	5	0	5	0	0
1	2	16	0.15000000000000002	0.8000000000000002	0.7000000000000001	0.8000000000000002	0.7000000000000001	1	1	0	1	1	0	0.5	0.5	0.5	0.5	0.15000000000000002	0.15000000000000002	0.15000000000000002	0.15000000000000002	1.4000000000000001	0	0.05	Rational	5	0	5	0	0
1	2	17	0.15000000000000002	0.8500000000000002	0.7500000000000001	0.8500000000000002	0.7500000000000001	1	1	0	1	1	0	0.5	0.5	0.5	0.5	0.15000000000000002	0.15000000000000002	0.15000000000000002	0.15000000000000002	1.5000000000000002	0	0.05	Rational	5	0	5	0	0
1	2	18	0.15000000000000002	0.9000000000000002	0.8000000000000002	0.9000000000000002	0.8000000000000002	1	1	0	1	1	0	0.5	0.5	0.5	0.5	0.15000000000000002	0.15000000000000002	0.15000000000000002	0.15000000000000002	1.6000000000000003	0	0.05	Rational	5	0	5	0	0
1	2	19	0.15000000000000002	0.9500000000000003	0.8500000000000002	0.9500000000000003	0.8500000000000002	1	1	0	1	1	0	0.5	0.5	0.5	0.5	0.15000000000000002	0.15000000000000002	0.15000000000000002	0.15000000000000002	1.7000000000000004	0	0.05	Rational	5	0	5	0	0
1	2	20	0.15000000000000002	1.0000000000000002	0.9000000000000002	1.0000000000000002	0.9000000000000002	1	1	0	1	1	0	0.5	0.5	0.5	0.5	0.15000000000000002	0.15000000000000002	0.15000000000000002	0.15000000000000002	1.8000000000000005	0	0.05	Rational	5	0	5	0	0
1	2	21	0.15000000000000002	1.0500000000000003	0.9500000000000003	1.0500000000000003	0.9500000000000003	1	1	0	1	1	0	0.5	0.5	0.5	0.5	0.15000000000000002	0.15000000000000002	0.15000000000000002	0.15000000000000002	1.9000000000000004	0	0.05	Rational	5	0	5	0	0
1	2	22	0.15000000000000002	1.1000000000000003	1.0000000000000002	1.1000000000000003	1.0000000000000002	1	1	0	1	1	0	0.5	0.5	0.5	0.5	0.15000000000000002	0.15000000000000002	0.15000000000000002	0.15000000000000002	2.0000000000000004	0	0.05	Rational	5	0	5	0	0
1	2	23	0.15000000000000002	1.1500000000000004	1.0500000000000003	1.1500000000000004	1.0500000000000003	1	1	0	1	1	0	0.5	0.5	0.5	0.5	0.15000000000000002	0.15000000000000002	0.15000000000000002	0.15000000000000002	2.1000000000000005	0	0.05	Rational	5	0	5	0	0
1	2	24	0.15000000000000002	1.2000000000000004	1.1000000000000003	1.2000000000000004	1.1000000000000003	1	1	0	1	1	0	0.5	0.5	0.5	0.5	0.15000000000000002	0.15000000000000002	0.15000000000000002	0.15000000000000002	2.2000000000000006	0	0.05	Rational	5	0	5	0	0
1	2	25	0.15000000000000002	1.2500000000000004	1.1500000000000004	1.2500000000000004	1.1500000000000004	1	1	0	1	1	0	0.5	0.5	0.5	0.5	0.15000000000000002	0.15000000000000002	0.15000000000000002	0.15000000000000002	2.3000000000000007	0	0.05	Rational	5	0	5	0	0
1	2	26	0.15000000000000002	1.3000000000000005	1.2000000000000004	1.3000000000000005	1.2000000000000004	1	1	0	1	1	0	0.5	0.5	0.5	0.5	0.15000000000000002	0.15000000000000002	0.15000000000000002	0.15000000000000002	2.400000000000001	0	0.05	Rational	5	0	5	0	0
1	2	27	0.15000000000000002	1.3500000000000005	1.2500000000000004	1.3500000000000005	1.2500000000000004	1	1	0	1	1	0	0.5	0.5	0.5	0.5	0.15000000000000002	0.15000000000000002	0.15000000000000002	0.15000000000000002	2.500000000000001	0	0.05	Rational	5	0	5	0	0
1	2	28	0.15000000000000002	1.4000000000000006	1.3000000000000005	1.4000000000000006	1.3000000000000005	1	1	0	1	1	0	0.5	0.5	0.5	0.5	0.15000000000000002	0.15000000000000002	0.15000000000000002	0.15000000000000002	2.600000000000001	0	0.05	Rational	5	0	5	0	0
1	2	29	0.15000000000000002	1.4500000000000006	1.3500000000000005	1.4500000000000006	1.3500000000000005	1	1	0	1	1	0	0.5	0.5	0.5	0.5	0.15000000000000002	0.15000000000000002	0.15000000000000002	0.15000000000000002	2.700000000000001	0	0.05	Rational	5	0	5	0	0
1	2	30	0.15000000000000002	1.5000000000000007	1.4000000000000006	1.5000000000000007	1.4000000000000006	1	1	0	1	1	0	0.5	0.5	0.5	0.5	0.15000000000000002	0.15000000000000002	0.15000000000000002	0.15000000000000002	2.800000000000001	0	0.05	Rational	5	0	5	0	0
1	2	31	0.15000000000000002	1.5500000000000007	1.4500000000000006	1.5500000000000007	1.4500000000000006	1	1	0	1	1	0	0.5	0.5	0.5	0.5	0.15000000000000002	0.15000000000000002	0.15000000000000002	0.15000000000000002	2.9000000000000012	0	0.05	Rational	5	0	5	0	0
1	2	32	0.15000000000000002	1.6000000000000008	1.5000000000000007	1.6000000000000008	1.5000000000000007	1	1	0	1	1	0	0.5	0.5	0.5	0.5	0.15000000000000002	0.15000000000000002	0.15000000000000002	0.15000000000000002	3.0000000000000013	0	0.05	Rational	5	0	5	0	0
1	2	33	0.15000000000000002	1.6500000000000008	1.5500000000000007	1.6500000000000008	1.5500000000000007	1	1	0	1	1	0	0.5	0.5	0.5	0.5	0.15000000000000002	0.15000000000000002	0.15000000000000002	0.15000000000000002	3.1000000000000014	0	0.05	Rational	5	0	5	0	0
1	2	34	0.15000000000000002	1.7000000000000008	1.6000000000000008	1.7000000000000008	1.6000000000000008	1	1	0	1	1	0	0.5	0.5	0.5	0.5	0.15000000000000002	0.15000000000000002	0.15000000000000002	0.15000000000000002	3.2000000000000015	0	0.05	Rational	5	0	5	0	0
1	2	35	0.15000000000000002	1.7500000000000009	1.6500000000000008	1.7500000000000009	1.6500000000000008	1	1	0	1	1	0	0.5	0.5	0.5	0.5	0.15000000000000002	0.15000000000000002	0.15000000000000002	0.15000000000000002	3.3000000000000016	0	0.05	Rational	5	0	5	0	0
1	2	36	0.15000000000000002	1.800000000000001	1.7000000000000008	1.800000000000001	1.7000000000000008	1	1	0	1	1	0	0.5	0.5	0.5	0.5	0.15000000000000002	0.15000000000000002	0.15000000000000002	0.15000000000000002	3.4000000000000017	0	0.05	Rational	5	0	5	0	0
1	2	37	0.15000000000000002	1.850000000000001	1.7500000000000009	1.850000000000001	1.7500000000000009	1	1	0	1	1	0	0.5	0.5	0.5	0.5	0.15000000000000002	0.15000000000000002	0.15000000000000002	0.15000000000000002	3.5000000000000018	0	0.05	Rational	5	0	5	0	0
1	2	38	0.15000000000000002	1.900000000000001	1.800000000000001	1.900000000000001	1.800000000000001	1	1	0	1	1	0	0.5	0.5	0.5	0.5	0.15000000000000002	0.15000000000000002	0.15000000000000002	0.15000000000000002	3.600000000000002	0	0.05	Rational	5	0	5	0	0
1	2	39	0.15000000000000002	1.950000000000001	1.850000000000001	1.950000000000001	1.850000000000001	1	1	0	1	1	0	0.5	0.5	0.5	0.5	0.15000000000000002	0.15000000000000002	0.15000000000000002	0.15000000000000002	3.700000000000002	0	0.05	Rational	5	0	5	0	0
1	2	40	0.15000000000000002	2.000000000000001	1.900000000000001	2.000000000000001	1.900000000000001	1	1	0	1	1	0	0.5	0.5	0.5	0.5	0.15000000000000002	0.15000000000000002	0.15000000000000002	0.15000000000000002	3.800000000000002	0	0.05	Rational	5	0	5	0	0
1	2	40	0.15000000000000002	2.000000000000001	1.900000000000001	2.000000000000001	1.900000000000001	1	1	0	1	1	0	0.5	0.5	0.5	0.5	0.15000000000000002	0.15000000000000002	0.15000000000000002	0.15000000000000002	3.800000000000002	0	0.05	Rational	5	0	5	0	39.25
1	3	1	0.25	0.05	0.05	0.05	0.05	1	0.5	0.5	1	0.5	0.5	0.5	0.5	0.5	0.5	0.25	0.25	0.25	0.25	0	0	0.05	Rational	0	0	0	0	0
1	3	2	0.25	0.1	0.1	0.1	0.1	1	0.5	0.5	1	0.5	0.5	0.5	0.5	0.5	0.5	0.25	0.25	0.25	0.25	0.05	0.05	0.05	Rational	5	0	5	0	0
1	3	3	0.25	0.15000000000000002	0.15000000000000002	0.15000000000000002	0.15000000000000002	1	1	0	1	1	0	0.5	0.5	0.5	0.5	0.25	0.25	0.25	0.25	0.1	0	0.05	Rational	5	0	5	0	0
1	3	4	0.25	0.2	0.2	0.2	0.2	1	1	0	1	1	0	0.5	0.5	0.5	0.5	0.25	0.25	0.25	0.25	0.20000000000000004	0	0.05	Rational	5	0	5	0	0
1	3	5	0.25	0.25	0.25	0.25	0.25	1	1	0	1	1	0	0.5	0.5	0.5	0.5	0.25	0.25	0.25	0.25	0.30000000000000004	0	0.05	Rational	5	0	5	0	0
1	3	6	0.25	0.3	0.3	0.3	0.3	1	1	0	1	1	0	0.5	0.5	0.5	0.5	0.25	0.25	0.25	0.25	0.4	0	0.05	Rational	5	0	5	0	0
1	3	7	0.25	0.35	0.35	0.35	0.35	1	1	0	1	1	0	0.5	0.5	0.5	0.5	0.25	0.25	0.25	0.25	0.5	0	0.05	Rational	5	0	5	0	0
1	3	8	0.25	0.39999999999999997	0.39999999999999997	0.39999999999999997	0.39999999999999997	1	1	0	1	1	0	0.5	0.5	0.5	0.5	0.25	0.25	0.25	0.25	0.6	0	0.05	Rational	5	0	5	0	0
1	3	9	0.25	0.44999999999999996	0.35	0.44999999999999996	0.35	1	1	0	1	1	0	0.5	0.5	0.5	0.5	0.25	0.25	0.25	0.25	0.7	0	0.05	Rational	5	0	5	0	0
1	3	10	0.25	0.49999999999999994	0.39999999999999997	0.49999999999999994	0.39999999999999997	1	1	0	1	1	0	0.5	0.5	0.5	0.5	0.25	0.25	0.25	0.25	0.7999999999999999	0	0.05	Rational	5	0	5	0	0
1	3	11	0.25	0.5499999999999999	0.44999999999999996	0.5499999999999999	0.44999999999999996	1	1	0	1	1	0	0.5	0.5	0.5	0.5	0.25	0.25	0.25	0.25	0.8999999999999999	0	0.05	Rational	5	0	5	0	0
1	3	12	0.25	0.6	0.49999999999999994	0.6	0.49999999999999994	1	1	0	1	1	0	0.5	0.5	0.5	0.5	0.25	0.25	0.25	0.25	0.9999999999999999	0	0.05	Rational	5	0	5	0	0
1	3	13	0.25	0.65	0.5499999999999999	0.65	0.5499999999999999	1	1	0	1	1	0	0.5	0.5	0.5	0.5	0.25	0.25	0.25	0.25	1.0999999999999999	0	0.05	Rational	5	0	5	0	0
1	3	14	0.25	0.7000000000000001	0.6	0.7000000000000001	0.6	1	1	0	1	1	0	0.5	0.5	0.5	0.5	0.25	0.25	0.25	0.25	1.2	0	0.05	Rational	5	0	5	0	0
1	3	15	0.25	0.7500000000000001	0.65	0.7500000000000001	0.65	1	1	0	1	1	0	0.5	0.5	0.5	0.5	0.25	0.25	0.25	0.25	1.3	0	0.05	Rational	5	0	5	0	0
1	3	16	0.25	0.8000000000000002	0.7000000000000001	0.8000000000000002	0.7000000000000001	1	1	0	1	1	0	0.5	0.5	0.5	0.5	0.25	0.25	0.25	0.25	1.4000000000000001	0	0.05	Rational	5	0	5	0	0
1	3	17	0.25	0.8500000000000002	0.7500000000000001	0.8500000000000002	0.7500000000000001	1	1	0	1	1	0	0.5	0.5	0.5	0.5	0.25	0.25	0.25	0.25	1.5000000000000002	0	0.05	Rational	5	0	5	0	0
1	3	18	0.25	0.9000000000000002	0.8000000000000002	0.9000000000000002	0.8000000000000002	1	1	0	1	1	0	0.5	0.5	0.5	0.5	0.25	0.25	0.25	0.25	1.6000000000000003	0	0.05	Rational	5	0	5	0	0
1	3	19	0.25	0.9500000000000003	0.8500000000000002	0.9500000000000003	0.8500000000000002	1	1	0	1	1	0	0.5	0.5	0.5	0.5	0.25	0.25	0.25	0.25	1.7000000000000004	0	0.05	Rational	5	0	5	0	0
1	3	20	0.25	1.0000000000000002	0.9000000000000002	1.0000000000000002	0.9000000000000002	1	1	0	1	1	0	0.5	0.5	0.5	0.5	0.25	0.25	0.25	0.25	1.8000000000000005	0	0.05	Rational	5	0	5	0	0
1	3	21	0.25	1.0500000000000003	0.9500000000000003	1.0500000000000003	0.9500000000000003	1	1	0	1	1	0	0.5	0.5	0.5	0.5	0.25	0.25	0.25	0.25	1.9000000000000004	0	0.05	Rational	5	0	5	0	0
1	3	22	0.25	1.1000000000000003	1.0000000000000002	1.1000000000000003	1.0000000000000002	1	1	0	1	1	0	0.5	0.5	0.5	0.5	0.25	0.25	0.25	0.25	2.0000000000000004	0	0.05	Rational	5	0	5	0	0
1	3	23	0.25	1.1500000000000004	1.0500000000000003	1.1500000000000004	1.0500000000000003	1	1	0	1	1	0	0.5	0.5	0.5	0.5	0.25	0.25	0.25	0.25	2.1000000000000005	0	0.05	Rational	5	0	5	0	0
1	3	24	0.25	1.2000000000000004	1.1000000000000003	1.2000000000000004	1.1000000000000003	1	1	0	1	1	0	0.5	0.5	0.5	0.5	0.25	0.25	0.25	0.25	2.2000000000000006	0	0.05	Rational	5	0	5	0	0
1	3	25	0.25	1.2500000000000004	1.1500000000000004	1.2500000000000004	1.1500000000000004	1	1	0	1	1	0	0.5	0.5	0.5	0.5	0.25	0.25	0.25	0.25	2.3000000000000007	0	0.05	Rational	5	0	5	0	0
1	3	26	0.25	1.3000000000000005	1.2000000000000004	1.3000000000000005	1.2000000000000004	1	1	0	1	1	0	0.5	0.5	0.5	0.5	0.25	0.25	0.25	0.25	2.400000000000001	0	0.05	Rational	5	0	5	0	0
1	3	27	0.25	1.3500000000000005	1.2500000000000004	1.3500000000000005	1.2500000000000004	1	1	0	1	1	0	0.5	0.5	0.5	0.5	0.25	0.25	0.25	0.25	2.500000000000001	0	0.05	Rational	5	0	5	0	0
1	3	28	0.25	1.4000000000000006	1.3000000000000005	1.4000000000000006	1.3000000000000005	1	1	0	1	1	0	0.5	0.5	0.5	0.5	0.25	0.25	0.25	0.25	2.600000000000001	0	0.05	Rational	5	0	5	0	0
1	3	29	0.25	1.4500000000000006	1.3500000000000005	1.4500000000000006	1.3500000000000005	1	1	0	1	1	0	0.5	0.5	0.5	0.5	0.25	0.25	0.25	0.25	2.700000000000001	0	0.05	Rational	5	0	5	0	0
1	3	30	0.25	1.5000000000000007	1.4000000000000006	1.5000000000000007	1.4000000000000006	1	1	0	1	1	0	0.5	0.5	0.5	0.5	0.25	0.25	0.25	0.25	2.800000000000001	0	0.05	Rational	5	0	5	0	0
1	3	31	0.25	1.5500000000000007	1.4500000000000006	1.5500000000000007	1.4500000000000006	1	1	0	1	1	0	0.5	0.5	0.5	0.5	0.25	0.25	0.25	0.25	2.9000000000000012	0	0.05	Rational	5	0	5	0	0
1	3	32	0.25	1.6000000000000008	1.5000000000000007	1.6000000000000008	1.5000000000000007	1	1	0	1	1	0	0.5	0.5	0.5	0.5	0.25	0.25	0.25	0.25	3.0000000000000013	0	0.05	Rational	5	0	5	0	0
1	3	33	0.25	1.6500000000000008	1.5500000000000007	1.6500000000000008	1.5500000000000007	1	1	0	1	1	0	0.5	0.5	0.5	0.5	0.25	0.25	0.25	0.25	3.1000000000000014	0	0.05	Rational	5	0	5	0	0
1	3	34	0.25	1.7000000000000008	1.6000000000000008	1.7000000000000008	1.6000000000000008	1	1	0	1	1	0	0.5	0.5	0.5	0.5	0.25	0.25	0.25	0.25	3.2000000000000015	0	0.05	Rational	5	0	5	0	0
1	3	35	0.25	1.7500000000000009	1.6500000000000008	1.7500000000000009	1.6500000000000008	1	1	0	1	1	0	0.5	0.5	0.5	0.5	0.25	0.25	0.25	0.25	3.3000000000000016	0	0.05	Rational	5	0	5	0	0
1	3	36	0.25	1.800000000000001	1.7000000000000008	1.800000000000001	1.7000000000000008	1	1	0	1	1	0	0.5	0.5	0.5	0.5	0.25	0.25	0.25	0.25	3.4000000000000017	0	0.05	Rational	5	0	5	0	0
1	3	37	0.25	1.850000000000001	1.7500000000000009	1.850000000000001	1.7500000000000009	1	1	0	1	1	0	0.5	0.5	0.5	0.5	0.25	0.25	0.25	0.25	3.5000000000000018	0	0.05	Rational	5	0	5	0	0
1	3	38	0.25	1.900000000000001	1.800000000000001	1.900000000000001	1.800000000000001	1	1	0	1	1	0	0.5	0.5	0.5	0.5	0.25	0.25	0.25	0.25	3.600000000000002	0	0.05	Rational	5	0	5	0	0
1	3	39	0.25	1.950000000000001	1.850000000000001	1.950000000000001	1.850000000000001	1	1	0	1	1	0	0.5	0.5	0.5	0.5	0.25	0.25	0.25	0.25	3.700000000000002	0	0.05	Rational	5	0	5	0	0
1	3	40	0.25	2.000000000000001	1.900000000000001	2.000000000000001	1.900000000000001	1	1	0	1	1	0	0.5	0.5	0.5	0.5	0.25	0.25	0.25	0.25	3.800000000000002	0	0.05	Rational	5	0	5	0	0
1	3	40	0.25	2.000000000000001	1.900000000000001	2.000000000000001	1.900000000000001	1	1	0	1	1	0	0.5	0.5	0.5	0.5	0.25	0.25	0.25	0.25	3.800000000000002	0	0.05	Rational	5	0	5	0	54.94999999999972
1	4	1	0.35	0.05	0.05	0.05	0.05	1	0.5	0.5	1	0.5	0.5	0.5	0.5	0.5	0.5	0.35	0.35	0.35	0.35	0	0	0.05	Rational	0	0	0	0	0
1	4	2	0.35	0.1	0.1	0.1	0.1	1	0.5	0.5	1	0.5	0.5	0.5	0.5	0.5	0.5	0.35	0.35	0.35	0.35	0.05	0.05	0.05	Rational	5	0	5	0	0
1	4	3	0.35	0.15000000000000002	0.15000000000000002	0.15000000000000002	0.15000000000000002	1	1	0	1	1	0	0.5	0.5	0.5	0.5	0.35	0.35	0.35	0.35	0.1	0	0.05	Rational	5	0	5	0	0
1	4	4	0.35	0.2	0.2	0.2	0.2	1	1	0	1	1	0	0.5	0.5	0.5	0.5	0.35	0.35	0.35	0.35	0.20000000000000004	0	0.05	Rational	5	0	5	0	0
1	4	5	0.35	0.25	0.25	0.25	0.25	1	1	0	1	1	0	0.5	0.5	0.5	0.5	0.35	0.35	0.35	0.35	0.30000000000000004	0	0.05	Rational	5	0	5	0	0
1	4	6	0.35	0.3	0.3	0.3	0.3	1	1	0	1	1	0	0.5	0.5	0.5	0.5	0.35	0.35	0.35	0.35	0.4	0	0.05	Rational	5	0	5	0	0
1	4	7	0.35	0.35	0.35	0.35	0.35	1	1	0	1	1	0	0.5	0.5	0.5	0.5	0.35	0.35	0.35	0.35	0.5	0	0.05	Rational	5	0	5	0	0
1	4	8	0.35	0.39999999999999997	0.39999999999999997	0.39999999999999997	0.39999999999999997	1	1	0	1	1	0	0.5	0.5	0.5	0.5	0.35	0.35	0.35	0.35	0.6	0	0.05	Rational	5	0	5	0	0
1	4	9	0.35	0.44999999999999996	0.44999999999999996	0.44999999999999996	0.44999999999999996	1	1	0	1	1	0	0.5	0.5	0.5	0.5	0.35	0.35	0.35	0.35	0.7	0	0.05	Rational	5	0	5	0	0
1	4	10	0.35	0.49999999999999994	0.49999999999999994	0.49999999999999994	0.49999999999999994	1	1	0	1	1	0	0.5	0.5	0.5	0.5	0.35	0.35	0.35	0.35	0.7999999999999999	0	0.05	Rational	5	0	5	0	0
1	4	11	0.35	0.5499999999999999	0.5499999999999999	0.5499999999999999	0.5499999999999999	1	1	0	1	1	0	0.5	0.5	0.5	0.5	0.35	0.35	0.35	0.35	0.8999999999999999	0	0.05	Rational	5	0	5	0	0
1	4	12	0.35	0.6	0.6	0.6	0.6	1	1	0	1	1	0	0.5	0.5	0.5	0.5	0.35	0.35	0.35	0.35	0.9999999999999999	0	0.05	Rational	5	0	5	0	0
1	4	13	0.35	0.65	0.65	0.65	0.65	1	1	0	1	1	0	0.5	0.5	0.5	0.5	0.35	0.35	0.35	0.35	1.0999999999999999	0	0.05	Rational	5	0	5	0	0
1	4	14	0.35	0.7000000000000001	0.6	0.7000000000000001	0.6	1	1	0	1	1	0	0.5	0.5	0.5	0.5	0.35	0.35	0.35	0.35	1.2	0	0.05	Rational	5	0	5	0	0
1	4	15	0.35	0.7500000000000001	0.65	0.7500000000000001	0.65	1	1	0	1	1	0	0.5	0.5	0.5	0.5	0.35	0.35	0.35	0.35	1.3	0	0.05	Rational	5	0	5	0	0
1	4	16	0.35	0.8000000000000002	0.7000000000000001	0.8000000000000002	0.7000000000000001	1	1	0	1	1	0	0.5	0.5	0.5	0.5	0.35	0.35	0.35	0.35	1.4000000000000001	0	0.05	Rational	5	0	5	0	0
1	4	17	0.35	0.8500000000000002	0.7500000000000001	0.8500000000000002	0.7500000000000001	1	1	0	1	1	0	0.5	0.5	0.5	0.5	0.35	0.35	0.35	0.35	1.5000000000000002	0	0.05	Rational	5	0	5	0	0
1	4	18	0.35	0.9000000000000002	0.8000000000000002	0.9000000000000002	0.8000000000000002	1	1	0	1	1	0	0.5	0.5	0.5	0.5	0.35	0.35	0.35	0.35	1.6000000000000003	0	0.05	Rational	5	0	5	0	0
1	4	19	0.35	0.9500000000000003	0.8500000000000002	0.9500000000000003	0.8500000000000002	1	1	0	1	1	0	0.5	0.5	0.5	0.5	0.35	0.35	0.35	0.35	1.7000000000000004	0	0.05	Rational	5	0	5	0	0
1	4	20	0.35	1.0000000000000002	0.9000000000000002	1.0000000000000002	0.9000000000000002	1	1	0	1	1	0	0.5	0.5	0.5	0.5	0.35	0.35	0.35	0.35	1.8000000000000005	0	0.05	Rational	5	0	5	0	0
1	4	21	0.35	1.0500000000000003	0.9500000000000003	1.0500000000000003	0.9500000000000003	1	1	0	1	1	0	0.5	0.5	0.5	0.5	0.35	0.35	0.35	0.35	1.9000000000000004	0	0.05	Rational	5	0	5	0	0
1	4	22	0.35	1.1000000000000003	1.0000000000000002	1.1000000000000003	1.0000000000000002	1	1	0	1	1	0	0.5	0.5	0.5	0.5	0.35	0.35	0.35	0.35	2.0000000000000004	0	0.05	Rational	5	0	5	0	0
1	4	23	0.35	1.1500000000000004	1.0500000000000003	1.1500000000000004	1.0500000000000003	1	1	0	1	1	0	0.5	0.5	0.5	0.5	0.35	0.35	0.35	0.35	2.1000000000000005	0	0.05	Rational	5	0	5	0	0
1	4	24	0.35	1.2000000000000004	1.1000000000000003	1.2000000000000004	1.1000000000000003	1	1	0	1	1	0	0.5	0.5	0.5	0.5	0.35	0.35	0.35	0.35	2.2000000000000006	0	0.05	Rational	5	0	5	0	0
1	4	25	0.35	1.2500000000000004	1.1500000000000004	1.2500000000000004	1.1500000000000004	1	1	0	1	1	0	0.5	0.5	0.5	0.5	0.35	0.35	0.35	0.35	2.3000000000000007	0	0.05	Rational	5	0	5	0	0
1	4	26	0.35	1.3000000000000005	1.2000000000000004	1.3000000000000005	1.2000000000000004	1	1	0	1	1	0	0.5	0.5	0.5	0.5	0.35	0.35	0.35	0.35	2.400000000000001	0	0.05	Rational	5	0	5	0	0
1	4	27	0.35	1.3500000000000005	1.2500000000000004	1.3500000000000005	1.2500000000000004	1	1	0	1	1	0	0.5	0.5	0.5	0.5	0.35	0.35	0.35	0.35	2.500000000000001	0	0.05	Rational	5	0	5	0	0
1	4	28	0.35	1.4000000000000006	1.3000000000000005	1.4000000000000006	1.3000000000000005	1	1	0	1	1	0	0.5	0.5	0.5	0.5	0.35	0.35	0.35	0.35	2.600000000000001	0	0.05	Rational	5	0	5	0	0
1	4	29	0.35	1.4500000000000006	1.3500000000000005	1.4500000000000006	1.3500000000000005	1	1	0	1	1	0	0.5	0.5	0.5	0.5	0.35	0.35	0.35	0.35	2.700000000000001	0	0.05	Rational	5	0	5	0	0
1	4	30	0.35	1.5000000000000007	1.4000000000000006	1.5000000000000007	1.4000000000000006	1	1	0	1	1	0	0.5	0.5	0.5	0.5	0.35	0.35	0.35	0.35	2.800000000000001	0	0.05	Rational	5	0	5	0	0
1	4	31	0.35	1.5500000000000007	1.4500000000000006	1.5500000000000007	1.4500000000000006	1	1	0	1	1	0	0.5	0.5	0.5	0.5	0.35	0.35	0.35	0.35	2.9000000000000012	0	0.05	Rational	5	0	5	0	0
1	4	32	0.35	1.6000000000000008	1.5000000000000007	1.6000000000000008	1.5000000000000007	1	1	0	1	1	0	0.5	0.5	0.5	0.5	0.35	0.35	0.35	0.35	3.0000000000000013	0	0.05	Rational	5	0	5	0	0
1	4	33	0.35	1.6500000000000008	1.5500000000000007	1.6500000000000008	1.5500000000000007	1	1	0	1	1	0	0.5	0.5	0.5	0.5	0.35	0.35	0.35	0.35	3.1000000000000014	0	0.05	Rational	5	0	5	0	0
1	4	34	0.35	1.7000000000000008	1.6000000000000008	1.7000000000000008	1.6000000000000008	1	1	0	1	1	0	0.5	0.5	0.5	0.5	0.35	0.35	0.35	0.35	3.2000000000000015	0	0.05	Rational	5	0	5	0	0
1	4	35	0.35	1.7500000000000009	1.6500000000000008	1.7500000000000009	1.6500000000000008	1	1	0	1	1	0	0.5	0.5	0.5	0.5	0.35	0.35	0.35	0.35	3.3000000000000016	0	0.05	Rational	5	0	5	0	0
1	4	36	0.35	1.800000000000001	1.7000000000000008	1.800000000000001	1.7000000000000008	1	1	0	1	1	0	0.5	0.5	0.5	0.5	0.35	0.35	0.35	0.35	3.4000000000000017	0	0.05	Rational	5	0	5	0	0
1	4	37	0.35	1.850000000000001	1.7500000000000009	1.850000000000001	1.7500000000000009	1	1	0	1	1	0	0.5	0.5	0.5	0.5	0.35	0.35	0.35	0.35	3.5000000000000018	0	0.05	Rational	5	0	5	0	0
1	4	38	0.35	1.900000000000001	1.800000000000001	1.900000000000001	1.800000000000001	1	1	0	1	1	0	0.5	0.5	0.5	0.5	0.35	0.35	0.35	0.35	3.600000000000002	0	0.05	Rational	5	0	5	0	0
1	4	39	0.35	1.950000000000001	1.850000000000001	1.950000000000001	1.850000000000001	1	1	0	1	1	0	0.5	0.5	0.5	0.5	0.35	0.35	0.35	0.35	3.700000000000002	0	0.05	Rational	5	0	5	0	0
1	4	40	0.35	2.000000000000001	1.900000000000001	2.000000000000001	1.900000000000001	1	1	0	1	1	0	0.5	0.5	0.5	0.5	0.35	0.35	0.35	0.35	3.800000000000002	0	0.05	Rational	5	0	5	0	0
1	4	40	0.35	2.000000000000001	1.900000000000001	2.000000000000001	1.900000000000001	1	1	0	1	1	0	0.5	0.5	0.5	0.5	0.35	0.35	0.35	0.35	3.800000000000002	0	0.05	Rational	5	0	5	0	70.65000000000012
1	5	1	0.44999999999999996	0.05	0.05	0.05	0.05	1	0.5	0.5	1	0.5	0.5	0.5	0.5	0.5	0.5	0.44999999999999996	0.44999999999999996	0.44999999999999996	0.44999999999999996	0	0	0.05	Rational	0	0	0	0	0
1	5	2	0.44999999999999996	0.1	0.1	0.1	0.1	1	0.5	0.5	1	0.5	0.5	0.5	0.5	0.5	0.5	0.44999999999999996	0.44999999999999996	0.44999999999999996	0.44999999999999996	0.05	0.05	0.05	Rational	5	0	5	0	0
1	5	3	0.44999999999999996	0.15000000000000002	0.15000000000000002	0.15000000000000002	0.15000000000000002	1	1	0	1	1	0	0.5	0.5	0.5	0.5	0.44999999999999996	0.44999999999999996	0.44999999999999996	0.44999999999999996	0.1	0	0.05	Rational	5	0	5	0	0
1	5	4	0.44999999999999996	0.2	0.2	0.2	0.2	1	1	0	1	1	0	0.5	0.5	0.5	0.5	0.44999999999999996	0.44999999999999996	0.44999999999999996	0.44999999999999996	0.20000000000000004	0	0.05	Rational	5	0	5	0	0
1	5	5	0.44999999999999996	0.25	0.25	0.25	0.25	1	1	0	1	1	0	0.5	0.5	0.5	0.5	0.44999999999999996	0.44999999999999996	0.44999999999999996	0.44999999999999996	0.30000000000000004	0	0.05	Rational	5	0	5	0	0
1	5	6	0.44999999999999996	0.3	0.3	0.3	0.3	1	1	0	1	1	0	0.5	0.5	0.5	0.5	0.44999999999999996	0.44999999999999996	0.44999999999999996	0.44999999999999996	0.4	0	0.05	Rational	5	0	5	0	0
1	5	7	0.44999999999999996	0.35	0.35	0.35	0.35	1	1	0	1	1	0	0.5	0.5	0.5	0.5	0.44999999999999996	0.44999999999999996	0.44999999999999996	0.44999999999999996	0.5	0	0.05	Rational	5	0	5	0	0
1	5	8	0.44999999999999996	0.39999999999999997	0.39999999999999997	0.39999999999999997	0.39999999999999997	1	1	0	1	1	0	0.5	0.5	0.5	0.5	0.44999999999999996	0.44999999999999996	0.44999999999999996	0.44999999999999996	0.6	0	0.05	Rational	5	0	5	0	0
1	5	9	0.44999999999999996	0.44999999999999996	0.44999999999999996	0.44999999999999996	0.44999999999999996	1	1	0	1	1	0	0.5	0.5	0.5	0.5	0.44999999999999996	0.44999999999999996	0.44999999999999996	0.44999999999999996	0.7	0	0.05	Rational	5	0	5	0	0
1	5	10	0.44999999999999996	0.49999999999999994	0.49999999999999994	0.49999999999999994	0.49999999999999994	1	1	0	1	1	0	0.5	0.5	0.5	0.5	0.44999999999999996	0.44999999999999996	0.44999999999999996	0.44999999999999996	0.7999999999999999	0	0.05	Rational	5	0	5	0	0
1	5	11	0.44999999999999996	0.5499999999999999	0.5499999999999999	0.5499999999999999	0.5499999999999999	1	1	0	1	1	0	0.5	0.5	0.5	0.5	0.44999999999999996	0.44999999999999996	0.44999999999999996	0.44999999999999996	0.8999999999999999	0	0.05	Rational	5	0	5	0	0
1	5	12	0.44999999999999996	0.6	0.6	0.6	0.6	1	1	0	1	1	0	0.5	0.5	0.5	0.5	0.44999999999999996	0.44999999999999996	0.44999999999999996	0.44999999999999996	0.9999999999999999	0	0.05	Rational	5	0	5	0	0
1	5	13	0.44999999999999996	0.65	0.65	0.65	0.65	1	1	0	1	1	0	0.5	0.5	0.5	0.5	0.44999999999999996	0.44999999999999996	0.44999999999999996	0.44999999999999996	1.0999999999999999	0	0.05	Rational	5	0	5	0	0
1	5	14	0.44999999999999996	0.7000000000000001	0.7000000000000001	0.7000000000000001	0.7000000000000001	1	1	0	1	1	0	0.5	0.5	0.5	0.5	0.44999999999999996	0.44999999999999996	0.44999999999999996	0.44999999999999996	1.2	0	0.05	Rational	5	0	5	0	0
1	5	15	0.44999999999999996	0.7500000000000001	0.7500000000000001	0.7500000000000001	0.7500000000000001	1	1	0	1	1	0	0.5	0.5	0.5	0.5	0.44999999999999996	0.44999999999999996	0.44999999999999996	0.44999999999999996	1.3	0	0.05	Rational	5	0	5	0	0
1	5	16	0.44999999999999996	0.8000000000000002	0.8000000000000002	0.8000000000000002	0.8000000000000002	1	1	0	1	1	0	0.5	0.5	0.5	0.5	0.44999999999999996	0.44999999999999996	0.44999999999999996	0.44999999999999996	1.4000000000000001	0	0.05	Rational	5	0	5	0	0
1	5	17	0.44999999999999996	0.8500000000000002	0.8500000000000002	0.8500000000000002	0.8500000000000002	1	1	0	1	1	0	0.5	0.5	0.5	0.5	0.44999999999999996	0.44999999999999996	0.44999999999999996	0.44999999999999996	1.5000000000000002	0	0.05	Rational	5	0	5	0	0
1	5	18	0.44999999999999996	0.9000000000000002	0.9000000000000002	0.9000000000000002	0.9000000000000002	1	1	0	1	1	0	0.5	0.5	0.5	0.5	0.44999999999999996	0.44999999999999996	0.44999999999999996	0.44999999999999996	1.6000000000000003	0	0.05	Rational	5	0	5	0	0
1	5	19	0.44999999999999996	0.9500000000000003	0.9500000000000003	0.9500000000000003	0.9500000000000003	1	1	0	1	1	0	0.5	0.5	0.5	0.5	0.44999999999999996	0.44999999999999996	0.44999999999999996	0.44999999999999996	1.7000000000000004	0	0.05	Rational	5	0	5	0	0
1	5	20	0.44999999999999996	1.0000000000000002	1.0000000000000002	1.0000000000000002	1.0000000000000002	1	1	0	1	1	0	0.5	0.5	0.5	0.5	0.44999999999999996	0.44999999999999996	0.44999999999999996	0.44999999999999996	1.8000000000000005	0	0.05	Rational	5	0	5	0	0
1	5	21	0.44999999999999996	1.0500000000000003	1.0500000000000003	1.0500000000000003	1.0500000000000003	1	1	0	1	1	0	0.5	0.5	0.5	0.5	0.44999999999999996	0.44999999999999996	0.44999999999999996	0.44999999999999996	1.9000000000000004	0	0.05	Rational	5	0	5	0	0
1	5	22	0.44999999999999996	1.1000000000000003	1.1000000000000003	1.1000000000000003	1.1000000000000003	1	1	0	1	1	0	0.5	0.5	0.5	0.5	0.44999999999999996	0.44999999999999996	0.44999999999999996	0.44999999999999996	2.0000000000000004	0	0.05	Rational	5	0	5	0	0
1	5	23	0.44999999999999996	1.1500000000000004	1.1500000000000004	1.1500000000000004	1.1500000000000004	1	1	0	1	1	0	0.5	0.5	0.5	0.5	0.44999999999999996	0.44999999999999996	0.44999999999999996	0.44999999999999996	2.1000000000000005	0	0.05	Rational	5	0	5	0	0
1	5	24	0.44999999999999996	1.2000000000000004	1.2000000000000004	1.2000000000000004	1.2000000000000004	1	1	0	1	1	0	0.5	0.5	0.5	0.5	0.44999999999999996	0.44999999999999996	0.44999999999999996	0.44999999999999996	2.2000000000000006	0	0.05	Rational	5	0	5	0	0
1	5	25	0.44999999999999996	1.2500000000000004	1.2500000000000004	1.2500000000000004	1.2500000000000004	1	1	0	1	1	0	0.5	0.5	0.5	0.5	0.44999999999999996	0.44999999999999996	0.44999999999999996	0.44999999999999996	2.3000000000000007	0	0.05	Rational	5	0	5	0	0
1	5	26	0.44999999999999996	1.3000000000000005	1.3000000000000005	1.3000000000000005	1.3000000000000005	1	1	0	1	1	0	0.5	0.5	0.5	0.5	0.44999999999999996	0.44999999999999996	0.44999999999999996	0.44999999999999996	2.400000000000001	0	0.05	Rational	5	0	5	0	0
1	5	27	0.44999999999999996	1.3500000000000005	1.3500000000000005	1.3500000000000005	1.3500000000000005	1	1	0	1	1	0	0.5	0.5	0.5	0.5	0.44999999999999996	0.44999999999999996	0.44999999999999996	0.44999999999999996	2.500000000000001	0	0.05	Rational	5	0	5	0	0
1	5	28	0.44999999999999996	1.4000000000000006	1.4000000000000006	1.4000000000000006	1.4000000000000006	1	1	0	1	1	0	0.5	0.5	0.5	0.5	0.44999999999999996	0.44999999999999996	0.44999999999999996	0.44999999999999996	2.600000000000001	0	0.05	Rational	5	0	5	0	0
1	5	29	0.44999999999999996	1.4500000000000006	1.4500000000000006	1.4500000000000006	1.4500000000000006	1	1	0	1	1	0	0.5	0.5	0.5	0.5	0.44999999999999996	0.44999999999999996	0.44999999999999996	0.44999999999999996	2.700000000000001	0	0.05	Rational	5	0	5	0	0
1	5	30	0.44999999999999996	1.5000000000000007	1.5000000000000007	1.5000000000000007	1.5000000000000007	1	1	0	1	1	0	0.5	0.5	0.5	0.5	0.44999999999999996	0.44999999999999996	0.44999999999999996	0.44999999999999996	2.800000000000001	0	0.05	Rational	5	0	5	0	0
1	5	31	0.44999999999999996	1.5500000000000007	1.5500000000000007	1.5500000000000007	1.5500000000000007	1	1	0	1	1	0	0.5	0.5	0.5	0.5	0.44999999999999996	0.44999999999999996	0.44999999999999996	0.44999999999999996	2.9000000000000012	0	0.05	Rational	5	0	5	0	0
1	5	32	0.44999999999999996	1.6000000000000008	1.6000000000000008	1.6000000000000008	1.6000000000000008	1	1	0	1	1	0	0.5	0.5	0.5	0.5	0.44999999999999996	0.44999999999999996	0.44999999999999996	0.44999999999999996	3.0000000000000013	0	0.05	Rational	5	0	5	0	0
1	5	33	0.44999999999999996	1.6500000000000008	1.6500000000000008	1.6500000000000008	1.6500000000000008	1	1	0	1	1	0	0.5	0.5	0.5	0.5	0.44999999999999996	0.44999999999999996	0.44999999999999996	0.44999999999999996	3.1000000000000014	0	0.05	Rational	5	0	5	0	0
1	5	34	0.44999999999999996	1.7000000000000008	1.7000000000000008	1.7000000000000008	1.7000000000000008	1	1	0	1	1	0	0.5	0.5	0.5	0.5	0.44999999999999996	0.44999999999999996	0.44999999999999996	0.44999999999999996	3.2000000000000015	0	0.05	Rational	5	0	5	0	0
1	5	35	0.44999999999999996	1.7500000000000009	1.7500000000000009	1.7500000000000009	1.7500000000000009	1	1	0	1	1	0	0.5	0.5	0.5	0.5	0.44999999999999996	0.44999999999999996	0.44999999999999996	0.44999999999999996	3.3000000000000016	0	0.05	Rational	5	0	5	0	0
1	5	36	0.44999999999999996	1.800000000000001	1.800000000000001	1.800000000000001	1.800000000000001	1	1	0	1	1	0	0.5	0.5	0.5	0.5	0.44999999999999996	0.44999999999999996	0.44999999999999996	0.44999999999999996	3.4000000000000017	0	0.05	Rational	5	0	5	0	0
1	5	37	0.44999999999999996	1.850000000000001	1.850000000000001	1.850000000000001	1.850000000000001	1	1	0	1	1	0	0.5	0.5	0.5	0.5	0.44999999999999996	0.44999999999999996	0.44999999999999996	0.44999999999999996	3.5000000000000018	0	0.05	Rational	5	0	5	0	0
1	5	38	0.44999999999999996	1.900000000000001	1.900000000000001	1.900000000000001	1.900000000000001	1	1	0	1	1	0	0.5	0.5	0.5	0.5	0.44999999999999996	0.44999999999999996	0.44999999999999996	0.44999999999999996	3.600000000000002	0	0.05	Rational	5	0	5	0	0
1	5	39	0.44999999999999996	1.950000000000001	1.950000000000001	1.950000000000001	1.950000000000001	1	1	0	1	1	0	0.5	0.5	0.5	0.5	0.44999999999999996	0.44999999999999996	0.44999999999999996	0.44999999999999996	3.700000000000002	0	0.05	Rational	5	0	5	0	0
1	5	40	0.44999999999999996	2.000000000000001	2.000000000000001	2.000000000000001	2.000000000000001	1	1	0	1	1	0	0.5	0.5	0.5	0.5	0.44999999999999996	0.44999999999999996	0.44999999999999996	0.44999999999999996	3.800000000000002	0	0.05	Rational	5	0	5	0	0
1	5	40	0.44999999999999996	2.000000000000001	2.000000000000001	2.000000000000001	2.000000000000001	1	1	0	1	1	0	0.5	0.5	0.5	0.5	0.44999999999999996	0.44999999999999996	0.44999999999999996	0.44999999999999996	3.800000000000002	0	0.05	Rational	5	0	5	0	86.35000000000024
1	6	1	0.5499999999999999	0.05	0.05	0.05	0.05	1	0.5	0.5	1	0.5	0.5	0.5	0.5	0.5	0.5	0.5499999999999999	0.5499999999999999	0.5499999999999999	0.5499999999999999	0	0	0.05	Rational	0	0	0	0	0
1	6	2	0.5499999999999999	0.1	0.1	0.1	0.1	1	0.5	0.5	1	0.5	0.5	0.5	0.5	0.5	0.5	0.5499999999999999	0.5499999999999999	0.5499999999999999	0.5499999999999999	0.05	0.05	0.05	Rational	0	0	0	0	0
1	6	3	0.5499999999999999	0.15000000000000002	0.15000000000000002	0.15000000000000002	0.15000000000000002	1	0.5	0.5	1	0.5	0.5	0.5	0.5	0.5	0.5	0.5499999999999999	0.5499999999999999	0.5499999999999999	0.5499999999999999	0.1	0.1	0.05	Rational	-5	0	-5	0	0
1	6	4	0.5499999999999999	0.2	0.2	0.2	0.2	1	0.95222929936306	0.04777070063694	1	0.95222929936306	0.04777070063694	0.5	0.5	0.5	0.5	0.5499999999999999	0.5499999999999999	0.5499999999999999	0.5499999999999999	0.18566878980891802	0.014331210191082001	0.05	Rational	-5	0	-5	0	0
1	6	5	0.5499999999999999	0.25	0.25	0.25	0.25	1	0.95222929936306	0.04777070063694	1	0.95222929936306	0.04777070063694	0.5	0.5	0.5	0.5	0.5499999999999999	0.5499999999999999	0.5499999999999999	0.5499999999999999	0.280891719745224	0.019108280254776	0.05	Rational	-5	0	-5	0	0
1	6	6	0.5499999999999999	0.3	0.3	0.3	0.3	1	0.95222929936306	0.04777070063694	1	0.95222929936306	0.04777070063694	0.5	0.5	0.5	0.5	0.5499999999999999	0.5499999999999999	0.5499999999999999	0.5499999999999999	0.37611464968152997	0.02388535031847	0.05	Rational	-5	0	-5	0	0
1	6	7	0.5499999999999999	0.35	0.35	0.35	0.35	1	0.95222929936306	0.04777070063694	1	0.95222929936306	0.04777070063694	0.5	0.5	0.5	0.5	0.5499999999999999	0.5499999999999999	0.5499999999999999	0.5499999999999999	0.47133757961783596	0.028662420382164	0.05	Rational	-5	0	-5	0	0
1	6	8	0.5499999999999999	0.39999999999999997	0.39999999999999997	0.39999999999999997	0.39999999999999997	1	0.95222929936306	0.04777070063694	1	0.95222929936306	0.04777070063694	0.5	0.5	0.5	0.5	0.5499999999999999	0.5499999999999999	0.5499999999999999	0.5499999999999999	0.5665605095541419	0.033439490445858	0.05	Rational	-5	0	-5	0	0
1	6	9	0.5499999999999999	0.44999999999999996	0.44999999999999996	0.44999999999999996	0.44999999999999996	1	0.95222929936306	0.04777070063694	1	0.95222929936306	0.04777070063694	0.5	0.5	0.5	0.5	0.5499999999999999	0.5499999999999999	0.5499999999999999	0.5499999999999999	0.6617834394904479	0.038216560509551994	0.05	Rational	-5	0	-5	0	0
1	6	10	0.5499999999999999	0.49999999999999994	0.49999999999999994	0.49999999999999994	0.49999999999999994	1	0.95222929936306	0.04777070063694	1	0.95222929936306	0.04777070063694	0.5	0.5	0.5	0.5	0.5499999999999999	0.5499999999999999	0.5499999999999999	0.5499999999999999	0.7570063694267539	0.042993630573246	0.05	Rational	-5	0	-5	0	0
1	6	11	0.5499999999999999	0.5499999999999999	0.5499999999999999	0.5499999999999999	0.5499999999999999	1	0.95222929936306	0.04777070063694	1	0.95222929936306	0.04777070063694	0.5	0.5	0.5	0.5	0.5499999999999999	0.5499999999999999	0.5499999999999999	0.5499999999999999	0.8522292993630599	0.04777070063693999	0.05	Rational	-10	0	-10	0	0
1	6	12	0.5499999999999999	0.6	0.5499999999999999	0.6	0.5499999999999999	1	1	0	1	1	0	0.5	0.5	0.5	0.5	0.5499999999999999	0.5499999999999999	0.5499999999999999	0.5499999999999999	0.8999999999999999	0	0.05	Rational	-10	0	-10	0	0
1	6	13	0.5499999999999999	0.65	0.5499999999999999	0.65	0.5499999999999999	1	1	0	1	1	0	0.5	0.5	0.5	0.5	0.5499999999999999	0.5499999999999999	0.5499999999999999	0.5499999999999999	1	0	0.05	Rational	-10	0	-10	0	0
1	6	14	0.5499999999999999	0.7000000000000001	0.49999999999999994	0.7000000000000001	0.49999999999999994	1	1	0	1	1	0	0.5	0.5	0.5	0.5	0.5499999999999999	0.5499999999999999	0.5499999999999999	0.5499999999999999	1.1	0	0.05	Rational	-10	0	-10	0	0
1	6	15	0.5499999999999999	0.7500000000000001	0.44999999999999996	0.7500000000000001	0.44999999999999996	1	1	0	1	1	0	0.5	0.5	0.5	0.5	0.5499999999999999	0.5499999999999999	0.5499999999999999	0.5499999999999999	1.2000000000000002	0	0.05	Rational	-10	0	-10	0	0
1	6	16	0.5499999999999999	0.8000000000000002	0.39999999999999997	0.8000000000000002	0.39999999999999997	1	1	0	1	1	0	0.5	0.5	0.5	0.5	0.5499999999999999	0.5499999999999999	0.5499999999999999	0.5499999999999999	1.3000000000000003	0	0.05	Rational	-10	0	-10	0	0
1	6	17	0.5499999999999999	0.8500000000000002	0.35	0.8500000000000002	0.35	1	1	0	1	1	0	0.5	0.5	0.5	0.5	0.5499999999999999	0.5499999999999999	0.5499999999999999	0.5499999999999999	1.4000000000000004	0	0.05	Rational	-10	0	-10	0	0
1	6	18	0.5499999999999999	0.9000000000000002	0.39999999999999997	0.9000000000000002	0.39999999999999997	1	1	0	1	1	0	0.5	0.5	0.5	0.5	0.5499999999999999	0.5499999999999999	0.5499999999999999	0.5499999999999999	1.5000000000000004	0	0.05	Rational	-10	0	-10	0	0
1	6	19	0.5499999999999999	0.9500000000000003	0.35	0.9500000000000003	0.35	1	1	0	1	1	0	0.5	0.5	0.5	0.5	0.5499999999999999	0.5499999999999999	0.5499999999999999	0.5499999999999999	1.6000000000000005	0	0.05	Rational	-10	0	-10	0	0
1	6	20	0.5499999999999999	1.0000000000000002	0.39999999999999997	1.0000000000000002	0.39999999999999997	1	1	0	1	1	0	0.5	0.5	0.5	0.5	0.5499999999999999	0.5499999999999999	0.5499999999999999	0.5499999999999999	1.7000000000000006	0	0.05	Rational	-10	0	-10	0	0
1	6	21	0.5499999999999999	1.0500000000000003	0.44999999999999996	1.0500000000000003	0.44999999999999996	1	1	0	1	1	0	0.5	0.5	0.5	0.5	0.5499999999999999	0.5499999999999999	0.5499999999999999	0.5499999999999999	1.8000000000000005	0	0.05	Rational	-10	0	-10	0	0
1	6	22	0.5499999999999999	1.1000000000000003	0.39999999999999997	1.1000000000000003	0.39999999999999997	1	1	0	1	1	0	0.5	0.5	0.5	0.5	0.5499999999999999	0.5499999999999999	0.5499999999999999	0.5499999999999999	1.9000000000000006	0	0.05	Rational	-10	0	-10	0	0
1	6	23	0.5499999999999999	1.1500000000000004	0.44999999999999996	1.1500000000000004	0.44999999999999996	1	0.99363057324841	0.00636942675159	1	0.99363057324841	0.00636942675159	0.5	0.5	0.5	0.5	0.5499999999999999	0.5499999999999999	0.5499999999999999	0.5499999999999999	1.9859872611465026	0.005095541401272	0.05	Rational	-15	0	-15	0	0
1	6	24	0.5499999999999999	1.2000000000000004	0.44999999999999996	1.2000000000000004	0.44999999999999996	1	1	0	1	1	0	0.5	0.5	0.5	0.5	0.5499999999999999	0.5499999999999999	0.5499999999999999	0.5499999999999999	2.000000000000001	0	0.05	Rational	-10	0	-10	0	0
1	6	25	0.5499999999999999	1.2500000000000004	0.49999999999999994	1.2500000000000004	0.49999999999999994	1	1	0	1	1	0	0.5	0.5	0.5	0.5	0.5499999999999999	0.5499999999999999	0.5499999999999999	0.5499999999999999	2.2000000000000006	0	0.05	Rational	-10	0	-10	0	0
1	6	26	0.5499999999999999	1.3000000000000005	0.44999999999999996	1.3000000000000005	0.44999999999999996	1	1	0	1	1	0	0.5	0.5	0.5	0.5	0.5499999999999999	0.5499999999999999	0.5499999999999999	0.5499999999999999	2.3000000000000007	0	0.05	Rational	-10	0	-10	0	0
1	6	27	0.5499999999999999	1.3500000000000005	0.49999999999999994	1.3500000000000005	0.49999999999999994	1	0.95222929936306	0.04777070063694	1	0.95222929936306	0.04777070063694	0.5	0.5	0.5	0.5	0.5499999999999999	0.5499999999999999	0.5499999999999999	0.5499999999999999	2.2757961783439566	0.042993630573246	0.05	Rational	-15	0	-15	0	0
1	6	28	0.5499999999999999	1.4000000000000006	0.49999999999999994	1.4000000000000006	0.49999999999999994	1	1	0	1	1	0	0.5	0.5	0.5	0.5	0.5499999999999999	0.5499999999999999	0.5499999999999999	0.5499999999999999	2.4000000000000012	0	0.05	Rational	-15	0	-15	0	0
1	6	29	0.5499999999999999	1.4500000000000006	0.49999999999999994	1.4500000000000006	0.49999999999999994	1	1	0	1	1	0	0.5	0.5	0.5	0.5	0.5499999999999999	0.5499999999999999	0.5499999999999999	0.5499999999999999	2.5000000000000013	0	0.05	Rational	-15	0	-15	0	0
1	6	30	0.5499999999999999	1.5000000000000007	0.49999999999999994	1.5000000000000007	0.49999999999999994	1	1	0	1	1	0	0.5	0.5	0.5	0.5	0.5499999999999999	0.5499999999999999	0.5499999999999999	0.5499999999999999	2.6000000000000014	0	0.05	Rational	-15	0	-15	0	0
1	6	31	0.5499999999999999	1.5500000000000007	0.49999999999999994	1.5500000000000007	0.49999999999999994	1	1	0	1	1	0	0.5	0.5	0.5	0.5	0.5499999999999999	0.5499999999999999	0.5499999999999999	0.5499999999999999	2.7000000000000015	0	0.05	Rational	-15	0	-15	0	0
1	6	32	0.5499999999999999	1.6000000000000008	0.49999999999999994	1.6000000000000008	0.49999999999999994	1	1	0	1	1	0	0.5	0.5	0.5	0.5	0.5499999999999999	0.5499999999999999	0.5499999999999999	0.5499999999999999	2.8000000000000016	0	0.05	Rational	-15	0	-15	0	0
1	6	33	0.5499999999999999	1.6500000000000008	0.49999999999999994	1.6500000000000008	0.49999999999999994	1	1	0	1	1	0	0.5	0.5	0.5	0.5	0.5499999999999999	0.5499999999999999	0.5499999999999999	0.5499999999999999	2.9000000000000017	0	0.05	Rational	-15	0	-15	0	0
1	6	34	0.5499999999999999	1.7000000000000008	0.49999999999999994	1.7000000000000008	0.49999999999999994	1	1	0	1	1	0	0.5	0.5	0.5	0.5	0.5499999999999999	0.5499999999999999	0.5499999999999999	0.5499999999999999	3.0000000000000018	0	0.05	Rational	-15	0	-15	0	0
1	6	35	0.5499999999999999	1.7500000000000009	0.49999999999999994	1.7500000000000009	0.49999999999999994	1	1	0	1	1	0	0.5	0.5	0.5	0.5	0.5499999999999999	0.5499999999999999	0.5499999999999999	0.5499999999999999	3.100000000000002	0	0.05	Rational	-15	0	-15	0	0
1	6	36	0.5499999999999999	1.800000000000001	0.49999999999999994	1.800000000000001	0.49999999999999994	1	1	0	1	1	0	0.5	0.5	0.5	0.5	0.5499999999999999	0.5499999999999999	0.5499999999999999	0.5499999999999999	3.200000000000002	0	0.05	Rational	-15	0	-15	0	0
1	6	37	0.5499999999999999	1.850000000000001	0.49999999999999994	1.850000000000001	0.49999999999999994	1	1	0	1	1	0	0.5	0.5	0.5	0.5	0.5499999999999999	0.5499999999999999	0.5499999999999999	0.5499999999999999	3.300000000000002	0	0.05	Rational	-15	0	-15	0	0
1	6	38	0.5499999999999999	1.900000000000001	0.49999999999999994	1.900000000000001	0.49999999999999994	1	1	0	1	1	0	0.5	0.5	0.5	0.5	0.5499999999999999	0.5499999999999999	0.5499999999999999	0.5499999999999999	3.400000000000002	0	0.05	Rational	-15	0	-15	0	0
1	6	39	0.5499999999999999	1.950000000000001	0.49999999999999994	1.950000000000001	0.49999999999999994	1	1	0	1	1	0	0.5	0.5	0.5	0.5	0.5499999999999999	0.5499999999999999	0.5499999999999999	0.5499999999999999	3.500000000000002	0	0.05	Rational	-15	0	-15	0	0
1	6	40	0.5499999999999999	2.000000000000001	0.49999999999999994	2.000000000000001	0.49999999999999994	1	1	0	1	1	0	0.5	0.5	0.5	0.5	0.5499999999999999	0.5499999999999999	0.5499999999999999	0.5499999999999999	3.6000000000000023	0	0.05	Rational	-15	0	-15	0	0
1	6	40	0.5499999999999999	2.000000000000001	0.49999999999999994	2.000000000000001	0.49999999999999994	1	1	0	1	1	0	0.5	0.5	0.5	0.5	0.5499999999999999	0.5499999999999999	0.5499999999999999	0.5499999999999999	3.6000000000000023	0	0.05	Rational	-15	0	-15	0	588.2245222929937
1	7	1	0.6499999999999999	0.05	0.05	0.05	0.05	1	0.5	0.5	1	0.5	0.5	0.5	0.5	0.5	0.5	0.6499999999999999	0.6499999999999999	0.6499999999999999	0.6499999999999999	0	0	0.05	Rational	0	0	0	0	0
1	7	2	0.6499999999999999	0.1	0.1	0.1	0.1	1	0.5	0.5	1	0.5	0.5	0.5	0.5	0.5	0.5	0.6499999999999999	0.6499999999999999	0.6499999999999999	0.6499999999999999	0.05	0.05	0.05	Rational	0	0	0	0	0
1	7	3	0.6499999999999999	0.15000000000000002	0.15000000000000002	0.15000000000000002	0.15000000000000002	1	0.5	0.5	1	0.5	0.5	0.5	0.5	0.5	0.5	0.6499999999999999	0.6499999999999999	0.6499999999999999	0.6499999999999999	0.1	0.1	0.05	Rational	-5	0	-5	0	0
1	7	4	0.6499999999999999	0.2	0.2	0.2	0.2	1	0.88216560509554	0.11783439490446	1	0.88216560509554	0.11783439490446	0.5	0.5	0.5	0.5	0.6499999999999999	0.6499999999999999	0.6499999999999999	0.6499999999999999	0.16464968152866202	0.03535031847133801	0.05	Rational	-5	0	-5	0	0
1	7	5	0.6499999999999999	0.25	0.25	0.25	0.25	1	0.88216560509554	0.11783439490446	1	0.88216560509554	0.11783439490446	0.5	0.5	0.5	0.5	0.6499999999999999	0.6499999999999999	0.6499999999999999	0.6499999999999999	0.25286624203821606	0.047133757961784005	0.05	Rational	-5	0	-5	0	0
1	7	6	0.6499999999999999	0.3	0.3	0.3	0.3	1	0.88216560509554	0.11783439490446	1	0.88216560509554	0.11783439490446	0.5	0.5	0.5	0.5	0.6499999999999999	0.6499999999999999	0.6499999999999999	0.6499999999999999	0.34108280254777	0.05891719745223	0.05	Rational	-5	0	-5	0	0
1	7	7	0.6499999999999999	0.35	0.35	0.35	0.35	1	0.88216560509554	0.11783439490446	1	0.88216560509554	0.11783439490446	0.5	0.5	0.5	0.5	0.6499999999999999	0.6499999999999999	0.6499999999999999	0.6499999999999999	0.42929936305732397	0.070700636942676	0.05	Rational	-10	0	-10	0	0
1	7	8	0.6499999999999999	0.39999999999999997	0.35	0.39999999999999997	0.35	1	1	0	1	1	0	0.5	0.5	0.5	0.5	0.6499999999999999	0.6499999999999999	0.6499999999999999	0.6499999999999999	0.49999999999999994	0	0.05	Rational	-10	0	-10	0	0
1	7	9	0.6499999999999999	0.44999999999999996	0.35	0.44999999999999996	0.35	1	1	0	1	1	0	0.5	0.5	0.5	0.5	0.6499999999999999	0.6499999999999999	0.6499999999999999	0.6499999999999999	0.5999999999999999	0	0.05	Rational	-10	0	-10	0	0
1	7	10	0.6499999999999999	0.49999999999999994	0.35	0.49999999999999994	0.35	1	1	0	1	1	0	0.5	0.5	0.5	0.5	0.6499999999999999	0.6499999999999999	0.6499999999999999	0.6499999999999999	0.7	0	0.05	Rational	-10	0	-10	0	0
1	7	11	0.6499999999999999	0.5499999999999999	0.3	0.5499999999999999	0.3	1	1	0	1	1	0	0.5	0.5	0.5	0.5	0.6499999999999999	0.6499999999999999	0.6499999999999999	0.6499999999999999	0.7999999999999998	0	0.05	Rational	-10	0	-10	0	0
1	7	12	0.6499999999999999	0.6	0.25	0.6	0.25	1	1	0	1	1	0	0.5	0.5	0.5	0.5	0.6499999999999999	0.6499999999999999	0.6499999999999999	0.6499999999999999	0.8999999999999999	0	0.05	Rational	-10	0	-10	0	0
1	7	13	0.6499999999999999	0.65	0.3	0.65	0.3	1	1	0	1	1	0	0.5	0.5	0.5	0.5	0.6499999999999999	0.6499999999999999	0.6499999999999999	0.6499999999999999	1	0	0.05	Rational	-10	0	-10	0	0
1	7	14	0.6499999999999999	0.7000000000000001	0.35	0.7000000000000001	0.35	1	1	0	1	1	0	0.5	0.5	0.5	0.5	0.6499999999999999	0.6499999999999999	0.6499999999999999	0.6499999999999999	1.1	0	0.05	Rational	-10	0	-10	0	0
1	7	15	0.6499999999999999	0.7500000000000001	0.3	0.7500000000000001	0.3	1	1	0	1	1	0	0.5	0.5	0.5	0.5	0.6499999999999999	0.6499999999999999	0.6499999999999999	0.6499999999999999	1.2000000000000002	0	0.05	Rational	-10	0	-10	0	0
1	7	16	0.6499999999999999	0.8000000000000002	0.35	0.8000000000000002	0.35	1	1	0	1	1	0	0.5	0.5	0.5	0.5	0.6499999999999999	0.6499999999999999	0.6499999999999999	0.6499999999999999	1.3000000000000003	0	0.05	Rational	-10	0	-10	0	0
1	7	17	0.6499999999999999	0.8500000000000002	0.3	0.8500000000000002	0.3	1	1	0	1	1	0	0.5	0.5	0.5	0.5	0.6499999999999999	0.6499999999999999	0.6499999999999999	0.6499999999999999	1.4000000000000004	0	0.05	Rational	-10	0	-10	0	0
1	7	18	0.6499999999999999	0.9000000000000002	0.35	0.9000000000000002	0.35	1	1	0	1	1	0	0.5	0.5	0.5	0.5	0.6499999999999999	0.6499999999999999	0.6499999999999999	0.6499999999999999	1.5000000000000004	0	0.05	Rational	-10	0	-10	0	0
1	7	19	0.6499999999999999	0.9500000000000003	0.39999999999999997	0.9500000000000003	0.39999999999999997	1	1	0	1	1	0	0.5	0.5	0.5	0.5	0.6499999999999999	0.6499999999999999	0.6499999999999999	0.6499999999999999	1.6000000000000005	0	0.05	Rational	-10	0	-10	0	0
1	7	20	0.6499999999999999	1.0000000000000002	0.35	1.0000000000000002	0.35	1	1	0	1	1	0	0.5	0.5	0.5	0.5	0.6499999999999999	0.6499999999999999	0.6499999999999999	0.6499999999999999	1.7000000000000006	0	0.05	Rational	-10	0	-10	0	0
1	7	21	0.6499999999999999	1.0500000000000003	0.39999999999999997	1.0500000000000003	0.39999999999999997	1	1	0	1	1	0	0.5	0.5	0.5	0.5	0.6499999999999999	0.6499999999999999	0.6499999999999999	0.6499999999999999	1.8000000000000005	0	0.05	Rational	-10	0	-10	0	0
1	7	22	0.6499999999999999	1.1000000000000003	0.44999999999999996	1.1000000000000003	0.44999999999999996	1	1	0	1	1	0	0.5	0.5	0.5	0.5	0.6499999999999999	0.6499999999999999	0.6499999999999999	0.6499999999999999	1.9000000000000006	0	0.05	Rational	-10	0	-10	0	0
1	7	23	0.6499999999999999	1.1500000000000004	0.39999999999999997	1.1500000000000004	0.39999999999999997	1	1	0	1	1	0	0.5	0.5	0.5	0.5	0.6499999999999999	0.6499999999999999	0.6499999999999999	0.6499999999999999	2.0000000000000004	0	0.05	Rational	-10	0	-10	0	0
1	7	24	0.6499999999999999	1.2000000000000004	0.44999999999999996	1.2000000000000004	0.44999999999999996	1	1	0	1	1	0	0.5	0.5	0.5	0.5	0.6499999999999999	0.6499999999999999	0.6499999999999999	0.6499999999999999	2.1000000000000005	0	0.05	Rational	-10	0	-10	0	0
1	7	25	0.6499999999999999	1.2500000000000004	0.49999999999999994	1.2500000000000004	0.49999999999999994	1	1	0	1	1	0	0.5	0.5	0.5	0.5	0.6499999999999999	0.6499999999999999	0.6499999999999999	0.6499999999999999	2.2000000000000006	0	0.05	Rational	-10	0	-10	0	0
1	7	26	0.6499999999999999	1.3000000000000005	0.44999999999999996	1.3000000000000005	0.44999999999999996	1	1	0	1	1	0	0.5	0.5	0.5	0.5	0.6499999999999999	0.6499999999999999	0.6499999999999999	0.6499999999999999	2.3000000000000007	0	0.05	Rational	-10	0	-10	0	0
1	7	27	0.6499999999999999	1.3500000000000005	0.49999999999999994	1.3500000000000005	0.49999999999999994	1	0.98089171974522	0.01910828025478	1	0.98089171974522	0.01910828025478	0.5	0.5	0.5	0.5	0.6499999999999999	0.6499999999999999	0.6499999999999999	0.6499999999999999	2.350318471337573	0.017197452229302	0.05	Rational	-15	0	-15	0	0
1	7	28	0.6499999999999999	1.4000000000000006	0.49999999999999994	1.4000000000000006	0.49999999999999994	1	1	0	1	1	0	0.5	0.5	0.5	0.5	0.6499999999999999	0.6499999999999999	0.6499999999999999	0.6499999999999999	2.4000000000000012	0	0.05	Rational	-10	0	-10	0	0
1	7	29	0.6499999999999999	1.4500000000000006	0.5499999999999999	1.4500000000000006	0.5499999999999999	1	1	0	1	1	0	0.5	0.5	0.5	0.5	0.6499999999999999	0.6499999999999999	0.6499999999999999	0.6499999999999999	2.600000000000001	0	0.05	Rational	-10	0	-10	0	0
1	7	30	0.6499999999999999	1.5000000000000007	0.49999999999999994	1.5000000000000007	0.49999999999999994	1	1	0	1	1	0	0.5	0.5	0.5	0.5	0.6499999999999999	0.6499999999999999	0.6499999999999999	0.6499999999999999	2.700000000000001	0	0.05	Rational	-10	0	-10	0	0
1	7	31	0.6499999999999999	1.5500000000000007	0.5499999999999999	1.5500000000000007	0.5499999999999999	1	0.96178343949045	0.03821656050955	1	0.96178343949045	0.03821656050955	0.5	0.5	0.5	0.5	0.6499999999999999	0.6499999999999999	0.6499999999999999	0.6499999999999999	2.685350318471351	0.038216560509549996	0.05	Rational	-15	0	-15	0	0
1	7	32	0.6499999999999999	1.6000000000000008	0.5499999999999999	1.6000000000000008	0.5499999999999999	1	1	0	1	1	0	0.5	0.5	0.5	0.5	0.6499999999999999	0.6499999999999999	0.6499999999999999	0.6499999999999999	2.8000000000000016	0	0.05	Rational	-15	0	-15	0	0
1	7	33	0.6499999999999999	1.6500000000000008	0.5499999999999999	1.6500000000000008	0.5499999999999999	1	1	0	1	1	0	0.5	0.5	0.5	0.5	0.6499999999999999	0.6499999999999999	0.6499999999999999	0.6499999999999999	2.9000000000000017	0	0.05	Rational	-15	0	-15	0	0
1	7	34	0.6499999999999999	1.7000000000000008	0.5499999999999999	1.7000000000000008	0.5499999999999999	1	1	0	1	1	0	0.5	0.5	0.5	0.5	0.6499999999999999	0.6499999999999999	0.6499999999999999	0.6499999999999999	3.0000000000000018	0	0.05	Rational	-15	0	-15	0	0
1	7	35	0.6499999999999999	1.7500000000000009	0.5499999999999999	1.7500000000000009	0.5499999999999999	1	1	0	1	1	0	0.5	0.5	0.5	0.5	0.6499999999999999	0.6499999999999999	0.6499999999999999	0.6499999999999999	3.100000000000002	0	0.05	Rational	-10	0	-10	0	0
1	7	36	0.6499999999999999	1.800000000000001	0.6	1.800000000000001	0.6	1	1	0	1	1	0	0.5	0.5	0.5	0.5	0.6499999999999999	0.6499999999999999	0.6499999999999999	0.6499999999999999	3.3000000000000016	0	0.05	Rational	-10	0	-10	0	0
1	7	37	0.6499999999999999	1.850000000000001	0.65	1.850000000000001	0.65	1	1	0	1	1	0	0.5	0.5	0.5	0.5	0.6499999999999999	0.6499999999999999	0.6499999999999999	0.6499999999999999	3.4000000000000017	0	0.05	Rational	-10	0	-10	0	0
1	7	38	0.6499999999999999	1.900000000000001	0.7000000000000001	1.900000000000001	0.7000000000000001	1	1	0	1	1	0	0.5	0.5	0.5	0.5	0.6499999999999999	0.6499999999999999	0.6499999999999999	0.6499999999999999	3.5000000000000018	0	0.05	Rational	-10	0	-10	0	0
1	7	39	0.6499999999999999	1.950000000000001	0.7500000000000001	1.950000000000001	0.7500000000000001	1	1	0	1	1	0	0.5	0.5	0.5	0.5	0.6499999999999999	0.6499999999999999	0.6499999999999999	0.6499999999999999	3.600000000000002	0	0.05	Rational	-10	0	-10	0	0
1	7	40	0.6499999999999999	2.000000000000001	0.8000000000000002	2.000000000000001	0.8000000000000002	1	1	0	1	1	0	0.5	0.5	0.5	0.5	0.6499999999999999	0.6499999999999999	0.6499999999999999	0.6499999999999999	3.700000000000002	0	0.05	Rational	-10	0	-10	0	0
1	7	40	0.6499999999999999	2.000000000000001	0.8000000000000002	2.000000000000001	0.8000000000000002	1	1	0	1	1	0	0.5	0.5	0.5	0.5	0.6499999999999999	0.6499999999999999	0.6499999999999999	0.6499999999999999	3.700000000000002	0	0.05	Rational	-10	0	-10	0	471.4598726114627
1	8	1	0.7499999999999999	0.05	0.05	0.05	0.05	1	0.5	0.5	1	0.5	0.5	0.5	0.5	0.5	0.5	0.7499999999999999	0.7499999999999999	0.7499999999999999	0.7499999999999999	0	0	0.05	Rational	0	0	0	0	0
1	8	2	0.7499999999999999	0.1	0.1	0.1	0.1	1	0.5	0.5	1	0.5	0.5	0.5	0.5	0.5	0.5	0.7499999999999999	0.7499999999999999	0.7499999999999999	0.7499999999999999	0.05	0.05	0.05	Rational	0	0	0	0	0
1	8	3	0.7499999999999999	0.15000000000000002	0.15000000000000002	0.15000000000000002	0.15000000000000002	1	0.5	0.5	1	0.5	0.5	0.5	0.5	0.5	0.5	0.7499999999999999	0.7499999999999999	0.7499999999999999	0.7499999999999999	0.1	0.1	0.05	Rational	-5	0	-5	0	0
1	8	4	0.7499999999999999	0.2	0.2	0.2	0.2	1	0.8312101910828	0.1687898089172	1	0.8312101910828	0.1687898089172	0.5	0.5	0.5	0.5	0.7499999999999999	0.7499999999999999	0.7499999999999999	0.7499999999999999	0.14936305732484004	0.05063694267516001	0.05	Rational	-5	0	-5	0	0
1	8	5	0.7499999999999999	0.25	0.25	0.25	0.25	1	0.8312101910828	0.1687898089172	1	0.8312101910828	0.1687898089172	0.5	0.5	0.5	0.5	0.7499999999999999	0.7499999999999999	0.7499999999999999	0.7499999999999999	0.23248407643312005	0.06751592356688	0.05	Rational	-10	0	-10	0	0
1	8	6	0.7499999999999999	0.3	0.25	0.3	0.25	1	1	0	1	1	0	0.5	0.5	0.5	0.5	0.7499999999999999	0.7499999999999999	0.7499999999999999	0.7499999999999999	0.3	0	0.05	Rational	-10	0	-10	0	0
1	8	7	0.7499999999999999	0.35	0.25	0.35	0.25	1	1	0	1	1	0	0.5	0.5	0.5	0.5	0.7499999999999999	0.7499999999999999	0.7499999999999999	0.7499999999999999	0.39999999999999997	0	0.05	Rational	-10	0	-10	0	0
1	8	8	0.7499999999999999	0.39999999999999997	0.25	0.39999999999999997	0.25	1	1	0	1	1	0	0.5	0.5	0.5	0.5	0.7499999999999999	0.7499999999999999	0.7499999999999999	0.7499999999999999	0.49999999999999994	0	0.05	Rational	-10	0	-10	0	0
1	8	9	0.7499999999999999	0.44999999999999996	0.25	0.44999999999999996	0.25	1	1	0	1	1	0	0.5	0.5	0.5	0.5	0.7499999999999999	0.7499999999999999	0.7499999999999999	0.7499999999999999	0.5999999999999999	0	0.05	Rational	-10	0	-10	0	0
1	8	10	0.7499999999999999	0.49999999999999994	0.25	0.49999999999999994	0.25	1	1	0	1	1	0	0.5	0.5	0.5	0.5	0.7499999999999999	0.7499999999999999	0.7499999999999999	0.7499999999999999	0.7	0	0.05	Rational	-10	0	-10	0	0
1	8	11	0.7499999999999999	0.5499999999999999	0.25	0.5499999999999999	0.25	1	1	0	1	1	0	0.5	0.5	0.5	0.5	0.7499999999999999	0.7499999999999999	0.7499999999999999	0.7499999999999999	0.7999999999999998	0	0.05	Rational	-10	0	-10	0	0
1	8	12	0.7499999999999999	0.6	0.25	0.6	0.25	1	1	0	1	1	0	0.5	0.5	0.5	0.5	0.7499999999999999	0.7499999999999999	0.7499999999999999	0.7499999999999999	0.8999999999999999	0	0.05	Rational	-10	0	-10	0	0
1	8	13	0.7499999999999999	0.65	0.25	0.65	0.25	1	1	0	1	1	0	0.5	0.5	0.5	0.5	0.7499999999999999	0.7499999999999999	0.7499999999999999	0.7499999999999999	1	0	0.05	Rational	-10	0	-10	0	0
1	8	14	0.7499999999999999	0.7000000000000001	0.25	0.7000000000000001	0.25	1	1	0	1	1	0	0.5	0.5	0.5	0.5	0.7499999999999999	0.7499999999999999	0.7499999999999999	0.7499999999999999	1.1	0	0.05	Rational	-10	0	-10	0	0
1	8	15	0.7499999999999999	0.7500000000000001	0.25	0.7500000000000001	0.25	1	1	0	1	1	0	0.5	0.5	0.5	0.5	0.7499999999999999	0.7499999999999999	0.7499999999999999	0.7499999999999999	1.2000000000000002	0	0.05	Rational	-10	0	-10	0	0
1	8	16	0.7499999999999999	0.8000000000000002	0.25	0.8000000000000002	0.25	1	1	0	1	1	0	0.5	0.5	0.5	0.5	0.7499999999999999	0.7499999999999999	0.7499999999999999	0.7499999999999999	1.3000000000000003	0	0.05	Rational	-10	0	-10	0	0
1	8	17	0.7499999999999999	0.8500000000000002	0.25	0.8500000000000002	0.25	1	1	0	1	1	0	0.5	0.5	0.5	0.5	0.7499999999999999	0.7499999999999999	0.7499999999999999	0.7499999999999999	1.4000000000000004	0	0.05	Rational	-10	0	-10	0	0
1	8	18	0.7499999999999999	0.9000000000000002	0.25	0.9000000000000002	0.25	1	1	0	1	1	0	0.5	0.5	0.5	0.5	0.7499999999999999	0.7499999999999999	0.7499999999999999	0.7499999999999999	1.5000000000000004	0	0.05	Rational	-10	0	-10	0	0
1	8	19	0.7499999999999999	0.9500000000000003	0.25	0.9500000000000003	0.25	1	1	0	1	1	0	0.5	0.5	0.5	0.5	0.7499999999999999	0.7499999999999999	0.7499999999999999	0.7499999999999999	1.6000000000000005	0	0.05	Rational	-10	0	-10	0	0
1	8	20	0.7499999999999999	1.0000000000000002	0.25	1.0000000000000002	0.25	1	1	0	1	1	0	0.5	0.5	0.5	0.5	0.7499999999999999	0.7499999999999999	0.7499999999999999	0.7499999999999999	1.7000000000000006	0	0.05	Rational	-10	0	-10	0	0
1	8	21	0.7499999999999999	1.0500000000000003	0.25	1.0500000000000003	0.25	1	1	0	1	1	0	0.5	0.5	0.5	0.5	0.7499999999999999	0.7499999999999999	0.7499999999999999	0.7499999999999999	1.8000000000000005	0	0.05	Rational	-10	0	-10	0	0
1	8	22	0.7499999999999999	1.1000000000000003	0.25	1.1000000000000003	0.25	1	1	0	1	1	0	0.5	0.5	0.5	0.5	0.7499999999999999	0.7499999999999999	0.7499999999999999	0.7499999999999999	1.9000000000000006	0	0.05	Rational	-10	0	-10	0	0
1	8	23	0.7499999999999999	1.1500000000000004	0.25	1.1500000000000004	0.25	1	1	0	1	1	0	0.5	0.5	0.5	0.5	0.7499999999999999	0.7499999999999999	0.7499999999999999	0.7499999999999999	2.0000000000000004	0	0.05	Rational	-10	0	-10	0	0
1	8	24	0.7499999999999999	1.2000000000000004	0.25	1.2000000000000004	0.25	1	1	0	1	1	0	0.5	0.5	0.5	0.5	0.7499999999999999	0.7499999999999999	0.7499999999999999	0.7499999999999999	2.1000000000000005	0	0.05	Rational	-10	0	-10	0	0
1	8	25	0.7499999999999999	1.2500000000000004	0.25	1.2500000000000004	0.25	1	1	0	1	1	0	0.5	0.5	0.5	0.5	0.7499999999999999	0.7499999999999999	0.7499999999999999	0.7499999999999999	2.2000000000000006	0	0.05	Rational	-10	0	-10	0	0
1	8	26	0.7499999999999999	1.3000000000000005	0.25	1.3000000000000005	0.25	1	1	0	1	1	0	0.5	0.5	0.5	0.5	0.7499999999999999	0.7499999999999999	0.7499999999999999	0.7499999999999999	2.3000000000000007	0	0.05	Rational	-10	0	-10	0	0
1	8	27	0.7499999999999999	1.3500000000000005	0.25	1.3500000000000005	0.25	1	1	0	1	1	0	0.5	0.5	0.5	0.5	0.7499999999999999	0.7499999999999999	0.7499999999999999	0.7499999999999999	2.400000000000001	0	0.05	Rational	-10	0	-10	0	0
1	8	28	0.7499999999999999	1.4000000000000006	0.25	1.4000000000000006	0.25	1	1	0	1	1	0	0.5	0.5	0.5	0.5	0.7499999999999999	0.7499999999999999	0.7499999999999999	0.7499999999999999	2.500000000000001	0	0.05	Rational	-10	0	-10	0	0
1	8	29	0.7499999999999999	1.4500000000000006	0.25	1.4500000000000006	0.25	1	1	0	1	1	0	0.5	0.5	0.5	0.5	0.7499999999999999	0.7499999999999999	0.7499999999999999	0.7499999999999999	2.600000000000001	0	0.05	Rational	-10	0	-10	0	0
1	8	30	0.7499999999999999	1.5000000000000007	0.2	1.5000000000000007	0.2	1	1	0	1	1	0	0.5	0.5	0.5	0.5	0.7499999999999999	0.7499999999999999	0.7499999999999999	0.7499999999999999	2.700000000000001	0	0.05	Rational	-10	0	-10	0	0
1	8	31	0.7499999999999999	1.5500000000000007	0.25	1.5500000000000007	0.25	1	1	0	1	1	0	0.5	0.5	0.5	0.5	0.7499999999999999	0.7499999999999999	0.7499999999999999	0.7499999999999999	2.800000000000001	0	0.05	Rational	-10	0	-10	0	0
1	8	32	0.7499999999999999	1.6000000000000008	0.3	1.6000000000000008	0.3	1	1	0	1	1	0	0.5	0.5	0.5	0.5	0.7499999999999999	0.7499999999999999	0.7499999999999999	0.7499999999999999	2.9000000000000012	0	0.05	Rational	-10	0	-10	0	0
1	8	33	0.7499999999999999	1.6500000000000008	0.35	1.6500000000000008	0.35	1	1	0	1	1	0	0.5	0.5	0.5	0.5	0.7499999999999999	0.7499999999999999	0.7499999999999999	0.7499999999999999	3.0000000000000013	0	0.05	Rational	-10	0	-10	0	0
1	8	34	0.7499999999999999	1.7000000000000008	0.39999999999999997	1.7000000000000008	0.39999999999999997	1	1	0	1	1	0	0.5	0.5	0.5	0.5	0.7499999999999999	0.7499999999999999	0.7499999999999999	0.7499999999999999	3.1000000000000014	0	0.05	Rational	-10	0	-10	0	0
1	8	35	0.7499999999999999	1.7500000000000009	0.44999999999999996	1.7500000000000009	0.44999999999999996	1	1	0	1	1	0	0.5	0.5	0.5	0.5	0.7499999999999999	0.7499999999999999	0.7499999999999999	0.7499999999999999	3.2000000000000015	0	0.05	Rational	-10	0	-10	0	0
1	8	36	0.7499999999999999	1.800000000000001	0.49999999999999994	1.800000000000001	0.49999999999999994	1	1	0	1	1	0	0.5	0.5	0.5	0.5	0.7499999999999999	0.7499999999999999	0.7499999999999999	0.7499999999999999	3.3000000000000016	0	0.05	Rational	-10	0	-10	0	0
1	8	37	0.7499999999999999	1.850000000000001	0.5499999999999999	1.850000000000001	0.5499999999999999	1	1	0	1	1	0	0.5	0.5	0.5	0.5	0.7499999999999999	0.7499999999999999	0.7499999999999999	0.7499999999999999	3.4000000000000017	0	0.05	Rational	-10	0	-10	0	0
1	8	38	0.7499999999999999	1.900000000000001	0.6	1.900000000000001	0.6	1	1	0	1	1	0	0.5	0.5	0.5	0.5	0.7499999999999999	0.7499999999999999	0.7499999999999999	0.7499999999999999	3.5000000000000018	0	0.05	Rational	-10	0	-10	0	0
1	8	39	0.7499999999999999	1.950000000000001	0.65	1.950000000000001	0.65	1	1	0	1	1	0	0.5	0.5	0.5	0.5	0.7499999999999999	0.7499999999999999	0.7499999999999999	0.7499999999999999	3.600000000000002	0	0.05	Rational	-10	0	-10	0	0
1	8	40	0.7499999999999999	2.000000000000001	0.7000000000000001	2.000000000000001	0.7000000000000001	1	1	0	1	1	0	0.5	0.5	0.5	0.5	0.7499999999999999	0.7499999999999999	0.7499999999999999	0.7499999999999999	3.700000000000002	0	0.05	Rational	-10	0	-10	0	0
1	8	40	0.7499999999999999	2.000000000000001	0.7000000000000001	2.000000000000001	0.7000000000000001	1	1	0	1	1	0	0.5	0.5	0.5	0.5	0.7499999999999999	0.7499999999999999	0.7499999999999999	0.7499999999999999	3.700000000000002	0	0.05	Rational	-10	0	-10	0	525.4961783439509
1	9	1	0.8499999999999999	0.05	0.05	0.05	0.05	1	0.5	0.5	1	0.5	0.5	0.5	0.5	0.5	0.5	0.8499999999999999	0.8499999999999999	0.8499999999999999	0.8499999999999999	0	0	0.05	Rational	0	0	0	0	0
1	9	2	0.8499999999999999	0.1	0.1	0.1	0.1	1	0.5	0.5	1	0.5	0.5	0.5	0.5	0.5	0.5	0.8499999999999999	0.8499999999999999	0.8499999999999999	0.8499999999999999	0.05	0.05	0.05	Rational	0	0	0	0	0
1	9	3	0.8499999999999999	0.15000000000000002	0.15000000000000002	0.15000000000000002	0.15000000000000002	1	0.5	0.5	1	0.5	0.5	0.5	0.5	0.5	0.5	0.8499999999999999	0.8499999999999999	0.8499999999999999	0.8499999999999999	0.1	0.1	0.05	Rational	0	0	0	0	0
1	9	4	0.8499999999999999	0.2	0.2	0.2	0.2	1	0.5	0.5	1	0.5	0.5	0.5	0.5	0.5	0.5	0.8499999999999999	0.8499999999999999	0.8499999999999999	0.8499999999999999	0.15000000000000002	0.15000000000000002	0.05	Rational	-5	0	-5	0	0
1	9	5	0.8499999999999999	0.25	0.25	0.25	0.25	1	0.79299363057325	0.20700636942675	1	0.79299363057325	0.20700636942675	0.5	0.5	0.5	0.5	0.8499999999999999	0.8499999999999999	0.8499999999999999	0.8499999999999999	0.2171974522293	0.08280254777070001	0.05	Rational	-10	0	-10	0	0
1	9	6	0.8499999999999999	0.3	0.3	0.3	0.3	1	1	0	1	1	0	0.5	0.5	0.5	0.5	0.8499999999999999	0.8499999999999999	0.8499999999999999	0.8499999999999999	0.3	0	0.05	Rational	-10	0	-10	0	0
1	9	7	0.8499999999999999	0.35	0.35	0.35	0.35	1	1	0	1	1	0	0.5	0.5	0.5	0.5	0.8499999999999999	0.8499999999999999	0.8499999999999999	0.8499999999999999	0.39999999999999997	0	0.05	Rational	-10	0	-10	0	0
1	9	8	0.8499999999999999	0.39999999999999997	0.3	0.39999999999999997	0.3	1	1	0	1	1	0	0.5	0.5	0.5	0.5	0.8499999999999999	0.8499999999999999	0.8499999999999999	0.8499999999999999	0.49999999999999994	0	0.05	Rational	-10	0	-10	0	0
1	9	9	0.8499999999999999	0.44999999999999996	0.35	0.44999999999999996	0.35	1	1	0	1	1	0	0.5	0.5	0.5	0.5	0.8499999999999999	0.8499999999999999	0.8499999999999999	0.8499999999999999	0.5999999999999999	0	0.05	Rational	-10	0	-10	0	0
1	9	10	0.8499999999999999	0.49999999999999994	0.3	0.49999999999999994	0.3	1	1	0	1	1	0	0.5	0.5	0.5	0.5	0.8499999999999999	0.8499999999999999	0.8499999999999999	0.8499999999999999	0.7	0	0.05	Rational	-10	0	-10	0	0
1	9	11	0.8499999999999999	0.5499999999999999	0.35	0.5499999999999999	0.35	1	1	0	1	1	0	0.5	0.5	0.5	0.5	0.8499999999999999	0.8499999999999999	0.8499999999999999	0.8499999999999999	0.7999999999999998	0	0.05	Rational	-10	0	-10	0	0
1	9	12	0.8499999999999999	0.6	0.39999999999999997	0.6	0.39999999999999997	1	1	0	1	1	0	0.5	0.5	0.5	0.5	0.8499999999999999	0.8499999999999999	0.8499999999999999	0.8499999999999999	0.8999999999999999	0	0.05	Rational	-10	0	-10	0	0
1	9	13	0.8499999999999999	0.65	0.35	0.65	0.35	1	1	0	1	1	0	0.5	0.5	0.5	0.5	0.8499999999999999	0.8499999999999999	0.8499999999999999	0.8499999999999999	1	0	0.05	Rational	-10	0	-10	0	0
1	9	14	0.8499999999999999	0.7000000000000001	0.39999999999999997	0.7000000000000001	0.39999999999999997	1	1	0	1	1	0	0.5	0.5	0.5	0.5	0.8499999999999999	0.8499999999999999	0.8499999999999999	0.8499999999999999	1.1	0	0.05	Rational	-10	0	-10	0	0
1	9	15	0.8499999999999999	0.7500000000000001	0.44999999999999996	0.7500000000000001	0.44999999999999996	1	1	0	1	1	0	0.5	0.5	0.5	0.5	0.8499999999999999	0.8499999999999999	0.8499999999999999	0.8499999999999999	1.2000000000000002	0	0.05	Rational	-10	0	-10	0	0
1	9	16	0.8499999999999999	0.8000000000000002	0.39999999999999997	0.8000000000000002	0.39999999999999997	1	1	0	1	1	0	0.5	0.5	0.5	0.5	0.8499999999999999	0.8499999999999999	0.8499999999999999	0.8499999999999999	1.3000000000000003	0	0.05	Rational	-10	0	-10	0	0
1	9	17	0.8499999999999999	0.8500000000000002	0.44999999999999996	0.8500000000000002	0.44999999999999996	1	1	0	1	1	0	0.5	0.5	0.5	0.5	0.8499999999999999	0.8499999999999999	0.8499999999999999	0.8499999999999999	1.4000000000000004	0	0.05	Rational	-10	0	-10	0	0
1	9	18	0.8499999999999999	0.9000000000000002	0.39999999999999997	0.9000000000000002	0.39999999999999997	1	1	0	1	1	0	0.5	0.5	0.5	0.5	0.8499999999999999	0.8499999999999999	0.8499999999999999	0.8499999999999999	1.5000000000000004	0	0.05	Rational	-10	0	-10	0	0
1	9	19	0.8499999999999999	0.9500000000000003	0.44999999999999996	0.9500000000000003	0.44999999999999996	1	1	0	1	1	0	0.5	0.5	0.5	0.5	0.8499999999999999	0.8499999999999999	0.8499999999999999	0.8499999999999999	1.6000000000000005	0	0.05	Rational	-10	0	-10	0	0
1	9	20	0.8499999999999999	1.0000000000000002	0.49999999999999994	1.0000000000000002	0.49999999999999994	1	1	0	1	1	0	0.5	0.5	0.5	0.5	0.8499999999999999	0.8499999999999999	0.8499999999999999	0.8499999999999999	1.7000000000000006	0	0.05	Rational	-10	0	-10	0	0
1	9	21	0.8499999999999999	1.0500000000000003	0.44999999999999996	1.0500000000000003	0.44999999999999996	1	1	0	1	1	0	0.5	0.5	0.5	0.5	0.8499999999999999	0.8499999999999999	0.8499999999999999	0.8499999999999999	1.8000000000000005	0	0.05	Rational	-10	0	-10	0	0
1	9	22	0.8499999999999999	1.1000000000000003	0.49999999999999994	1.1000000000000003	0.49999999999999994	1	1	0	1	1	0	0.5	0.5	0.5	0.5	0.8499999999999999	0.8499999999999999	0.8499999999999999	0.8499999999999999	1.9000000000000006	0	0.05	Rational	-10	0	-10	0	0
1	9	23	0.8499999999999999	1.1500000000000004	0.44999999999999996	1.1500000000000004	0.44999999999999996	1	1	0	1	1	0	0.5	0.5	0.5	0.5	0.8499999999999999	0.8499999999999999	0.8499999999999999	0.8499999999999999	2.0000000000000004	0	0.05	Rational	-10	0	-10	0	0
1	9	24	0.8499999999999999	1.2000000000000004	0.49999999999999994	1.2000000000000004	0.49999999999999994	1	0.97770700636943	0.02229299363057	1	0.97770700636943	0.02229299363057	0.5	0.5	0.5	0.5	0.8499999999999999	0.8499999999999999	0.8499999999999999	0.8499999999999999	2.0487261146496896	0.020063694267512998	0.05	Rational	-15	0	-15	0	0
1	9	25	0.8499999999999999	1.2500000000000004	0.49999999999999994	1.2500000000000004	0.49999999999999994	1	1	0	1	1	0	0.5	0.5	0.5	0.5	0.8499999999999999	0.8499999999999999	0.8499999999999999	0.8499999999999999	2.100000000000001	0	0.05	Rational	-10	0	-10	0	0
1	9	26	0.8499999999999999	1.3000000000000005	0.5499999999999999	1.3000000000000005	0.5499999999999999	1	1	0	1	1	0	0.5	0.5	0.5	0.5	0.8499999999999999	0.8499999999999999	0.8499999999999999	0.8499999999999999	2.3000000000000007	0	0.05	Rational	-10	0	-10	0	0
1	9	27	0.8499999999999999	1.3500000000000005	0.49999999999999994	1.3500000000000005	0.49999999999999994	1	1	0	1	1	0	0.5	0.5	0.5	0.5	0.8499999999999999	0.8499999999999999	0.8499999999999999	0.8499999999999999	2.400000000000001	0	0.05	Rational	-10	0	-10	0	0
1	9	28	0.8499999999999999	1.4000000000000006	0.5499999999999999	1.4000000000000006	0.5499999999999999	1	0.98407643312102	0.01592356687898	1	0.98407643312102	0.01592356687898	0.5	0.5	0.5	0.5	0.8499999999999999	0.8499999999999999	0.8499999999999999	0.8499999999999999	2.4570063694267548	0.015923566878979997	0.05	Rational	-15	0	-15	0	0
1	9	29	0.8499999999999999	1.4500000000000006	0.5499999999999999	1.4500000000000006	0.5499999999999999	1	1	0	1	1	0	0.5	0.5	0.5	0.5	0.8499999999999999	0.8499999999999999	0.8499999999999999	0.8499999999999999	2.5000000000000013	0	0.05	Rational	-10	0	-10	0	0
1	9	30	0.8499999999999999	1.5000000000000007	0.49999999999999994	1.5000000000000007	0.49999999999999994	1	1	0	1	1	0	0.5	0.5	0.5	0.5	0.8499999999999999	0.8499999999999999	0.8499999999999999	0.8499999999999999	2.700000000000001	0	0.05	Rational	-10	0	-10	0	0
1	9	31	0.8499999999999999	1.5500000000000007	0.5499999999999999	1.5500000000000007	0.5499999999999999	1	0.97770700636943	0.02229299363057	1	0.97770700636943	0.02229299363057	0.5	0.5	0.5	0.5	0.8499999999999999	0.8499999999999999	0.8499999999999999	0.8499999999999999	2.733121019108291	0.022292993630569996	0.05	Rational	-15	0	-15	0	0
1	9	32	0.8499999999999999	1.6000000000000008	0.5499999999999999	1.6000000000000008	0.5499999999999999	1	1	0	1	1	0	0.5	0.5	0.5	0.5	0.8499999999999999	0.8499999999999999	0.8499999999999999	0.8499999999999999	2.8000000000000016	0	0.05	Rational	-10	0	-10	0	0
1	9	33	0.8499999999999999	1.6500000000000008	0.49999999999999994	1.6500000000000008	0.49999999999999994	1	1	0	1	1	0	0.5	0.5	0.5	0.5	0.8499999999999999	0.8499999999999999	0.8499999999999999	0.8499999999999999	3.0000000000000013	0	0.05	Rational	-10	0	-10	0	0
1	9	34	0.8499999999999999	1.7000000000000008	0.5499999999999999	1.7000000000000008	0.5499999999999999	1	0.96815286624204	0.03184713375796	1	0.96815286624204	0.03184713375796	0.5	0.5	0.5	0.5	0.8499999999999999	0.8499999999999999	0.8499999999999999	0.8499999999999999	2.994904458598733	0.03184713375795999	0.05	Rational	-15	0	-15	0	0
1	9	35	0.8499999999999999	1.7500000000000009	0.5499999999999999	1.7500000000000009	0.5499999999999999	1	1	0	1	1	0	0.5	0.5	0.5	0.5	0.8499999999999999	0.8499999999999999	0.8499999999999999	0.8499999999999999	3.100000000000002	0	0.05	Rational	-15	0	-15	0	0
1	9	36	0.8499999999999999	1.800000000000001	0.5499999999999999	1.800000000000001	0.5499999999999999	1	1	0	1	1	0	0.5	0.5	0.5	0.5	0.8499999999999999	0.8499999999999999	0.8499999999999999	0.8499999999999999	3.200000000000002	0	0.05	Rational	-10	0	-10	0	0
1	9	37	0.8499999999999999	1.850000000000001	0.49999999999999994	1.850000000000001	0.49999999999999994	1	1	0	1	1	0	0.5	0.5	0.5	0.5	0.8499999999999999	0.8499999999999999	0.8499999999999999	0.8499999999999999	3.4000000000000017	0	0.05	Rational	-10	0	-10	0	0
1	9	38	0.8499999999999999	1.900000000000001	0.44999999999999996	1.900000000000001	0.44999999999999996	1	0.97770700636943	0.02229299363057	1	0.97770700636943	0.02229299363057	0.5	0.5	0.5	0.5	0.8499999999999999	0.8499999999999999	0.8499999999999999	0.8499999999999999	3.4175159235668926	0.022292993630569996	0.05	Rational	-15	0	-15	0	0
1	9	39	0.8499999999999999	1.950000000000001	0.44999999999999996	1.950000000000001	0.44999999999999996	1	1	0	1	1	0	0.5	0.5	0.5	0.5	0.8499999999999999	0.8499999999999999	0.8499999999999999	0.8499999999999999	3.500000000000002	0	0.05	Rational	-15	0	-15	0	0
1	9	40	0.8499999999999999	2.000000000000001	0.44999999999999996	2.000000000000001	0.44999999999999996	1	1	0	1	1	0	0.5	0.5	0.5	0.5	0.8499999999999999	0.8499999999999999	0.8499999999999999	0.8499999999999999	3.6000000000000023	0	0.05	Rational	-15	0	-15	0	0
1	9	40	0.8499999999999999	2.000000000000001	0.44999999999999996	2.000000000000001	0.44999999999999996	1	1	0	1	1	0	0.5	0.5	0.5	0.5	0.8499999999999999	0.8499999999999999	0.8499999999999999	0.8499999999999999	3.6000000000000023	0	0.05	Rational	-15	0	-15	0	722.5380573248428
1	10	1	0.9499999999999998	0.05	0.05	0.05	0.05	1	0.5	0.5	1	0.5	0.5	0.5	0.5	0.5	0.5	0.9499999999999998	0.9499999999999998	0.9499999999999998	0.9499999999999998	0	0	0.05	Rational	0	0	0	0	0
1	10	2	0.9499999999999998	0.1	0.1	0.1	0.1	1	0.5	0.5	1	0.5	0.5	0.5	0.5	0.5	0.5	0.9499999999999998	0.9499999999999998	0.9499999999999998	0.9499999999999998	0.05	0.05	0.05	Rational	0	0	0	0	0
1	10	3	0.9499999999999998	0.15000000000000002	0.15000000000000002	0.15000000000000002	0.15000000000000002	1	0.5	0.5	1	0.5	0.5	0.5	0.5	0.5	0.5	0.9499999999999998	0.9499999999999998	0.9499999999999998	0.9499999999999998	0.1	0.1	0.05	Rational	0	0	0	0	0
1	10	4	0.9499999999999998	0.2	0.2	0.2	0.2	1	0.5	0.5	1	0.5	0.5	0.5	0.5	0.5	0.5	0.9499999999999998	0.9499999999999998	0.9499999999999998	0.9499999999999998	0.15000000000000002	0.15000000000000002	0.05	Rational	-5	0	-5	0	0
1	10	5	0.9499999999999998	0.25	0.25	0.25	0.25	1	0.76114649681529	0.23885350318471	1	0.76114649681529	0.23885350318471	0.5	0.5	0.5	0.5	0.9499999999999998	0.9499999999999998	0.9499999999999998	0.9499999999999998	0.20445859872611602	0.095541401273884	0.05	Rational	-10	0	-10	0	0
1	10	6	0.9499999999999998	0.3	0.3	0.3	0.3	1	1	0	1	1	0	0.5	0.5	0.5	0.5	0.9499999999999998	0.9499999999999998	0.9499999999999998	0.9499999999999998	0.3	0	0.05	Rational	-10	0	-10	0	0
1	10	7	0.9499999999999998	0.35	0.35	0.35	0.35	1	1	0	1	1	0	0.5	0.5	0.5	0.5	0.9499999999999998	0.9499999999999998	0.9499999999999998	0.9499999999999998	0.39999999999999997	0	0.05	Rational	-10	0	-10	0	0
1	10	8	0.9499999999999998	0.39999999999999997	0.39999999999999997	0.39999999999999997	0.39999999999999997	1	1	0	1	1	0	0.5	0.5	0.5	0.5	0.9499999999999998	0.9499999999999998	0.9499999999999998	0.9499999999999998	0.49999999999999994	0	0.05	Rational	-10	0	-10	0	0
1	10	9	0.9499999999999998	0.44999999999999996	0.35	0.44999999999999996	0.35	1	1	0	1	1	0	0.5	0.5	0.5	0.5	0.9499999999999998	0.9499999999999998	0.9499999999999998	0.9499999999999998	0.5999999999999999	0	0.05	Rational	-10	0	-10	0	0
1	10	10	0.9499999999999998	0.49999999999999994	0.39999999999999997	0.49999999999999994	0.39999999999999997	1	1	0	1	1	0	0.5	0.5	0.5	0.5	0.9499999999999998	0.9499999999999998	0.9499999999999998	0.9499999999999998	0.7	0	0.05	Rational	-10	0	-10	0	0
1	10	11	0.9499999999999998	0.5499999999999999	0.35	0.5499999999999999	0.35	1	1	0	1	1	0	0.5	0.5	0.5	0.5	0.9499999999999998	0.9499999999999998	0.9499999999999998	0.9499999999999998	0.7999999999999998	0	0.05	Rational	-10	0	-10	0	0
1	10	12	0.9499999999999998	0.6	0.39999999999999997	0.6	0.39999999999999997	1	1	0	1	1	0	0.5	0.5	0.5	0.5	0.9499999999999998	0.9499999999999998	0.9499999999999998	0.9499999999999998	0.8999999999999999	0	0.05	Rational	-10	0	-10	0	0
1	10	13	0.9499999999999998	0.65	0.44999999999999996	0.65	0.44999999999999996	1	1	0	1	1	0	0.5	0.5	0.5	0.5	0.9499999999999998	0.9499999999999998	0.9499999999999998	0.9499999999999998	1	0	0.05	Rational	-10	0	-10	0	0
1	10	14	0.9499999999999998	0.7000000000000001	0.39999999999999997	0.7000000000000001	0.39999999999999997	1	1	0	1	1	0	0.5	0.5	0.5	0.5	0.9499999999999998	0.9499999999999998	0.9499999999999998	0.9499999999999998	1.1	0	0.05	Rational	-10	0	-10	0	0
1	10	15	0.9499999999999998	0.7500000000000001	0.44999999999999996	0.7500000000000001	0.44999999999999996	1	1	0	1	1	0	0.5	0.5	0.5	0.5	0.9499999999999998	0.9499999999999998	0.9499999999999998	0.9499999999999998	1.2000000000000002	0	0.05	Rational	-10	0	-10	0	0
1	10	16	0.9499999999999998	0.8000000000000002	0.39999999999999997	0.8000000000000002	0.39999999999999997	1	1	0	1	1	0	0.5	0.5	0.5	0.5	0.9499999999999998	0.9499999999999998	0.9499999999999998	0.9499999999999998	1.3000000000000003	0	0.05	Rational	-10	0	-10	0	0
1	10	17	0.9499999999999998	0.8500000000000002	0.44999999999999996	0.8500000000000002	0.44999999999999996	1	1	0	1	1	0	0.5	0.5	0.5	0.5	0.9499999999999998	0.9499999999999998	0.9499999999999998	0.9499999999999998	1.4000000000000004	0	0.05	Rational	-10	0	-10	0	0
1	10	18	0.9499999999999998	0.9000000000000002	0.39999999999999997	0.9000000000000002	0.39999999999999997	1	1	0	1	1	0	0.5	0.5	0.5	0.5	0.9499999999999998	0.9499999999999998	0.9499999999999998	0.9499999999999998	1.5000000000000004	0	0.05	Rational	-10	0	-10	0	0
1	10	19	0.9499999999999998	0.9500000000000003	0.44999999999999996	0.9500000000000003	0.44999999999999996	1	1	0	1	1	0	0.5	0.5	0.5	0.5	0.9499999999999998	0.9499999999999998	0.9499999999999998	0.9499999999999998	1.6000000000000005	0	0.05	Rational	-10	0	-10	0	0
1	10	20	0.9499999999999998	1.0000000000000002	0.49999999999999994	1.0000000000000002	0.49999999999999994	1	1	0	1	1	0	0.5	0.5	0.5	0.5	0.9499999999999998	0.9499999999999998	0.9499999999999998	0.9499999999999998	1.7000000000000006	0	0.05	Rational	-10	0	-10	0	0
1	10	21	0.9499999999999998	1.0500000000000003	0.44999999999999996	1.0500000000000003	0.44999999999999996	1	1	0	1	1	0	0.5	0.5	0.5	0.5	0.9499999999999998	0.9499999999999998	0.9499999999999998	0.9499999999999998	1.8000000000000005	0	0.05	Rational	-10	0	-10	0	0
1	10	22	0.9499999999999998	1.1000000000000003	0.49999999999999994	1.1000000000000003	0.49999999999999994	1	1	0	1	1	0	0.5	0.5	0.5	0.5	0.9499999999999998	0.9499999999999998	0.9499999999999998	0.9499999999999998	1.9000000000000006	0	0.05	Rational	-10	0	-10	0	0
1	10	23	0.9499999999999998	1.1500000000000004	0.44999999999999996	1.1500000000000004	0.44999999999999996	1	1	0	1	1	0	0.5	0.5	0.5	0.5	0.9499999999999998	0.9499999999999998	0.9499999999999998	0.9499999999999998	2.0000000000000004	0	0.05	Rational	-10	0	-10	0	0
1	10	24	0.9499999999999998	1.2000000000000004	0.49999999999999994	1.2000000000000004	0.49999999999999994	1	0.99044585987261	0.00955414012739	1	0.99044585987261	0.00955414012739	0.5	0.5	0.5	0.5	0.9499999999999998	0.9499999999999998	0.9499999999999998	0.9499999999999998	2.0780254777070035	0.008598726114651	0.05	Rational	-10	0	-10	0	0
1	10	25	0.9499999999999998	1.2500000000000004	0.5499999999999999	1.2500000000000004	0.5499999999999999	1	1	0	1	1	0	0.5	0.5	0.5	0.5	0.9499999999999998	0.9499999999999998	0.9499999999999998	0.9499999999999998	2.2000000000000006	0	0.05	Rational	-10	0	-10	0	0
1	10	26	0.9499999999999998	1.3000000000000005	0.49999999999999994	1.3000000000000005	0.49999999999999994	1	1	0	1	1	0	0.5	0.5	0.5	0.5	0.9499999999999998	0.9499999999999998	0.9499999999999998	0.9499999999999998	2.3000000000000007	0	0.05	Rational	-10	0	-10	0	0
1	10	27	0.9499999999999998	1.3500000000000005	0.5499999999999999	1.3500000000000005	0.5499999999999999	1	0.98726114649682	0.01273885350318	1	0.98726114649682	0.01273885350318	0.5	0.5	0.5	0.5	0.9499999999999998	0.9499999999999998	0.9499999999999998	0.9499999999999998	2.3668789808917325	0.012738853503179999	0.05	Rational	-15	0	-15	0	0
1	10	28	0.9499999999999998	1.4000000000000006	0.5499999999999999	1.4000000000000006	0.5499999999999999	1	1	0	1	1	0	0.5	0.5	0.5	0.5	0.9499999999999998	0.9499999999999998	0.9499999999999998	0.9499999999999998	2.4000000000000012	0	0.05	Rational	-10	0	-10	0	0
1	10	29	0.9499999999999998	1.4500000000000006	0.49999999999999994	1.4500000000000006	0.49999999999999994	1	1	0	1	1	0	0.5	0.5	0.5	0.5	0.9499999999999998	0.9499999999999998	0.9499999999999998	0.9499999999999998	2.600000000000001	0	0.05	Rational	-10	0	-10	0	0
1	10	30	0.9499999999999998	1.5000000000000007	0.5499999999999999	1.5000000000000007	0.5499999999999999	1	0.98726114649682	0.01273885350318	1	0.98726114649682	0.01273885350318	0.5	0.5	0.5	0.5	0.9499999999999998	0.9499999999999998	0.9499999999999998	0.9499999999999998	2.663057324840779	0.012738853503179999	0.05	Rational	-15	0	-15	0	0
1	10	31	0.9499999999999998	1.5500000000000007	0.5499999999999999	1.5500000000000007	0.5499999999999999	1	1	0	1	1	0	0.5	0.5	0.5	0.5	0.9499999999999998	0.9499999999999998	0.9499999999999998	0.9499999999999998	2.7000000000000015	0	0.05	Rational	-10	0	-10	0	0
1	10	32	0.9499999999999998	1.6000000000000008	0.49999999999999994	1.6000000000000008	0.49999999999999994	1	1	0	1	1	0	0.5	0.5	0.5	0.5	0.9499999999999998	0.9499999999999998	0.9499999999999998	0.9499999999999998	2.9000000000000012	0	0.05	Rational	-10	0	-10	0	0
1	10	33	0.9499999999999998	1.6500000000000008	0.5499999999999999	1.6500000000000008	0.5499999999999999	1	0.98726114649682	0.01273885350318	1	0.98726114649682	0.01273885350318	0.5	0.5	0.5	0.5	0.9499999999999998	0.9499999999999998	0.9499999999999998	0.9499999999999998	2.9592356687898254	0.012738853503179999	0.05	Rational	-15	0	-15	0	0
1	10	34	0.9499999999999998	1.7000000000000008	0.5499999999999999	1.7000000000000008	0.5499999999999999	1	1	0	1	1	0	0.5	0.5	0.5	0.5	0.9499999999999998	0.9499999999999998	0.9499999999999998	0.9499999999999998	3.0000000000000018	0	0.05	Rational	-10	0	-10	0	0
1	10	35	0.9499999999999998	1.7500000000000009	0.49999999999999994	1.7500000000000009	0.49999999999999994	1	1	0	1	1	0	0.5	0.5	0.5	0.5	0.9499999999999998	0.9499999999999998	0.9499999999999998	0.9499999999999998	3.2000000000000015	0	0.05	Rational	-10	0	-10	0	0
1	10	36	0.9499999999999998	1.800000000000001	0.5499999999999999	1.800000000000001	0.5499999999999999	1	0.98726114649682	0.01273885350318	1	0.98726114649682	0.01273885350318	0.5	0.5	0.5	0.5	0.9499999999999998	0.9499999999999998	0.9499999999999998	0.9499999999999998	3.2554140127388713	0.012738853503179999	0.05	Rational	-15	0	-15	0	0
1	10	37	0.9499999999999998	1.850000000000001	0.5499999999999999	1.850000000000001	0.5499999999999999	1	1	0	1	1	0	0.5	0.5	0.5	0.5	0.9499999999999998	0.9499999999999998	0.9499999999999998	0.9499999999999998	3.300000000000002	0	0.05	Rational	-10	0	-10	0	0
1	10	38	0.9499999999999998	1.900000000000001	0.49999999999999994	1.900000000000001	0.49999999999999994	1	1	0	1	1	0	0.5	0.5	0.5	0.5	0.9499999999999998	0.9499999999999998	0.9499999999999998	0.9499999999999998	3.5000000000000018	0	0.05	Rational	-10	0	-10	0	0
1	10	39	0.9499999999999998	1.950000000000001	0.44999999999999996	1.950000000000001	0.44999999999999996	1	0.98726114649682	0.01273885350318	1	0.98726114649682	0.01273885350318	0.5	0.5	0.5	0.5	0.9499999999999998	0.9499999999999998	0.9499999999999998	0.9499999999999998	3.5515923566879177	0.012738853503179999	0.05	Rational	-15	0	-15	0	0
1	10	40	0.9499999999999998	2.000000000000001	0.44999999999999996	2.000000000000001	0.44999999999999996	1	1	0	1	1	0	0.5	0.5	0.5	0.5	0.9499999999999998	0.9499999999999998	0.9499999999999998	0.9499999999999998	3.6000000000000023	0	0.05	Rational	-15	0	-15	0	0
1	10	40	0.9499999999999998	2.000000000000001	0.44999999999999996	2.000000000000001	0.44999999999999996	1	1	0	1	1	0	0.5	0.5	0.5	0.5	0.9499999999999998	0.9499999999999998	0.9499999999999998	0.9499999999999998	3.6000000000000023	0	0.05	Rational	-15	0	-15	0	766.3490445859903
2	1	1	0.95	0.05	0.05	0.05	0.05	1	0.5	0.5	1	0.5	0.5	0.5	0.5	0.5	0.5	0.95	0.95	0.95	0.95	0	0	0.05	Rational	0	0	0	0	0
2	1	2	0.95	0.1	0.1	0.1	0.1	1	0.5	0.5	1	0.5	0.5	0.5	0.5	0.5	0.5	0.95	0.95	0.95	0.95	0.05	0.05	0.05	Rational	0	0	0	0	0
2	1	3	0.95	0.15000000000000002	0.15000000000000002	0.15000000000000002	0.15000000000000002	1	0.5	0.5	1	0.5	0.5	0.5	0.5	0.5	0.5	0.95	0.95	0.95	0.95	0.1	0.1	0.05	Rational	0	0	0	0	0
2	1	4	0.95	0.2	0.2	0.2	0.2	1	0.5	0.5	1	0.5	0.5	0.5	0.5	0.5	0.5	0.95	0.95	0.95	0.95	0.15000000000000002	0.15000000000000002	0.05	Rational	-5	0	-5	0	0
2	1	5	0.95	0.25	0.25	0.25	0.25	1	0.76114649681529	0.23885350318471	1	0.76114649681529	0.23885350318471	0.5	0.5	0.5	0.5	0.95	0.95	0.95	0.95	0.20445859872611602	0.095541401273884	0.05	Rational	-10	0	-10	0	0
2	1	6	0.95	0.3	0.3	0.3	0.3	1	1	0	1	1	0	0.5	0.5	0.5	0.5	0.95	0.95	0.95	0.95	0.3	0	0.05	Rational	-10	0	-10	0	0
2	1	7	0.95	0.35	0.35	0.35	0.35	1	1	0	1	1	0	0.5	0.5	0.5	0.5	0.95	0.95	0.95	0.95	0.39999999999999997	0	0.05	Rational	-10	0	-10	0	0
2	1	8	0.95	0.39999999999999997	0.39999999999999997	0.39999999999999997	0.39999999999999997	1	1	0	1	1	0	0.5	0.5	0.5	0.5	0.95	0.95	0.95	0.95	0.49999999999999994	0	0.05	Rational	-10	0	-10	0	0
2	1	9	0.95	0.44999999999999996	0.35	0.44999999999999996	0.35	1	1	0	1	1	0	0.5	0.5	0.5	0.5	0.95	0.95	0.95	0.95	0.5999999999999999	0	0.05	Rational	-10	0	-10	0	0
2	1	10	0.95	0.49999999999999994	0.39999999999999997	0.49999999999999994	0.39999999999999997	1	1	0	1	1	0	0.5	0.5	0.5	0.5	0.95	0.95	0.95	0.95	0.7	0	0.05	Rational	-10	0	-10	0	0
2	1	11	0.95	0.5499999999999999	0.35	0.5499999999999999	0.35	1	1	0	1	1	0	0.5	0.5	0.5	0.5	0.95	0.95	0.95	0.95	0.7999999999999998	0	0.05	Rational	-10	0	-10	0	0
2	1	12	0.95	0.6	0.39999999999999997	0.6	0.39999999999999997	1	1	0	1	1	0	0.5	0.5	0.5	0.5	0.95	0.95	0.95	0.95	0.8999999999999999	0	0.05	Rational	-10	0	-10	0	0
2	1	13	0.95	0.65	0.44999999999999996	0.65	0.44999999999999996	1	1	0	1	1	0	0.5	0.5	0.5	0.5	0.95	0.95	0.95	0.95	1	0	0.05	Rational	-10	0	-10	0	0
2	1	14	0.95	0.7000000000000001	0.39999999999999997	0.7000000000000001	0.39999999999999997	1	1	0	1	1	0	0.5	0.5	0.5	0.5	0.95	0.95	0.95	0.95	1.1	0	0.05	Rational	-10	0	-10	0	0
2	1	15	0.95	0.7500000000000001	0.44999999999999996	0.7500000000000001	0.44999999999999996	1	1	0	1	1	0	0.5	0.5	0.5	0.5	0.95	0.95	0.95	0.95	1.2000000000000002	0	0.05	Rational	-10	0	-10	0	0
2	1	16	0.95	0.8000000000000002	0.39999999999999997	0.8000000000000002	0.39999999999999997	1	1	0	1	1	0	0.5	0.5	0.5	0.5	0.95	0.95	0.95	0.95	1.3000000000000003	0	0.05	Rational	-10	0	-10	0	0
2	1	17	0.95	0.8500000000000002	0.44999999999999996	0.8500000000000002	0.44999999999999996	1	1	0	1	1	0	0.5	0.5	0.5	0.5	0.95	0.95	0.95	0.95	1.4000000000000004	0	0.05	Rational	-10	0	-10	0	0
2	1	18	0.95	0.9000000000000002	0.39999999999999997	0.9000000000000002	0.39999999999999997	1	1	0	1	1	0	0.5	0.5	0.5	0.5	0.95	0.95	0.95	0.95	1.5000000000000004	0	0.05	Rational	-10	0	-10	0	0
2	1	19	0.95	0.9500000000000003	0.44999999999999996	0.9500000000000003	0.44999999999999996	1	1	0	1	1	0	0.5	0.5	0.5	0.5	0.95	0.95	0.95	0.95	1.6000000000000005	0	0.05	Rational	-10	0	-10	0	0
2	1	20	0.95	1.0000000000000002	0.49999999999999994	1.0000000000000002	0.49999999999999994	1	1	0	1	1	0	0.5	0.5	0.5	0.5	0.95	0.95	0.95	0.95	1.7000000000000006	0	0.05	Rational	-10	0	-10	0	0
2	1	21	0.95	1.0500000000000003	0.44999999999999996	1.0500000000000003	0.44999999999999996	1	1	0	1	1	0	0.5	0.5	0.5	0.5	0.95	0.95	0.95	0.95	1.8000000000000005	0	0.05	Rational	-10	0	-10	0	0
2	1	22	0.95	1.1000000000000003	0.49999999999999994	1.1000000000000003	0.49999999999999994	1	1	0	1	1	0	0.5	0.5	0.5	0.5	0.95	0.95	0.95	0.95	1.9000000000000006	0	0.05	Rational	-10	0	-10	0	0
2	1	23	0.95	1.1500000000000004	0.44999999999999996	1.1500000000000004	0.44999999999999996	1	1	0	1	1	0	0.5	0.5	0.5	0.5	0.95	0.95	0.95	0.95	2.0000000000000004	0	0.05	Rational	-10	0	-10	0	0
2	1	24	0.95	1.2000000000000004	0.49999999999999994	1.2000000000000004	0.49999999999999994	1	0.99044585987261	0.00955414012739	1	0.99044585987261	0.00955414012739	0.5	0.5	0.5	0.5	0.95	0.95	0.95	0.95	2.0780254777070035	0.008598726114651	0.05	Rational	-10	0	-10	0	0
2	1	25	0.95	1.2500000000000004	0.5499999999999999	1.2500000000000004	0.5499999999999999	1	1	0	1	1	0	0.5	0.5	0.5	0.5	0.95	0.95	0.95	0.95	2.2000000000000006	0	0.05	Rational	-10	0	-10	0	0
2	1	26	0.95	1.3000000000000005	0.49999999999999994	1.3000000000000005	0.49999999999999994	1	1	0	1	1	0	0.5	0.5	0.5	0.5	0.95	0.95	0.95	0.95	2.3000000000000007	0	0.05	Rational	-10	0	-10	0	0
2	1	27	0.95	1.3500000000000005	0.5499999999999999	1.3500000000000005	0.5499999999999999	1	0.98726114649682	0.01273885350318	1	0.98726114649682	0.01273885350318	0.5	0.5	0.5	0.5	0.95	0.95	0.95	0.95	2.3668789808917325	0.012738853503179999	0.05	Rational	-15	0	-15	0	0
2	1	28	0.95	1.4000000000000006	0.5499999999999999	1.4000000000000006	0.5499999999999999	1	1	0	1	1	0	0.5	0.5	0.5	0.5	0.95	0.95	0.95	0.95	2.4000000000000012	0	0.05	Rational	-10	0	-10	0	0
2	1	29	0.95	1.4500000000000006	0.49999999999999994	1.4500000000000006	0.49999999999999994	1	1	0	1	1	0	0.5	0.5	0.5	0.5	0.95	0.95	0.95	0.95	2.600000000000001	0	0.05	Rational	-10	0	-10	0	0
2	1	30	0.95	1.5000000000000007	0.5499999999999999	1.5000000000000007	0.5499999999999999	1	0.98726114649682	0.01273885350318	1	0.98726114649682	0.01273885350318	0.5	0.5	0.5	0.5	0.95	0.95	0.95	0.95	2.663057324840779	0.012738853503179999	0.05	Rational	-15	0	-15	0	0
2	1	31	0.95	1.5500000000000007	0.5499999999999999	1.5500000000000007	0.5499999999999999	1	1	0	1	1	0	0.5	0.5	0.5	0.5	0.95	0.95	0.95	0.95	2.7000000000000015	0	0.05	Rational	-10	0	-10	0	0
2	1	32	0.95	1.6000000000000008	0.49999999999999994	1.6000000000000008	0.49999999999999994	1	1	0	1	1	0	0.5	0.5	0.5	0.5	0.95	0.95	0.95	0.95	2.9000000000000012	0	0.05	Rational	-10	0	-10	0	0
2	1	33	0.95	1.6500000000000008	0.5499999999999999	1.6500000000000008	0.5499999999999999	1	0.98726114649682	0.01273885350318	1	0.98726114649682	0.01273885350318	0.5	0.5	0.5	0.5	0.95	0.95	0.95	0.95	2.9592356687898254	0.012738853503179999	0.05	Rational	-15	0	-15	0	0
2	1	34	0.95	1.7000000000000008	0.5499999999999999	1.7000000000000008	0.5499999999999999	1	1	0	1	1	0	0.5	0.5	0.5	0.5	0.95	0.95	0.95	0.95	3.0000000000000018	0	0.05	Rational	-10	0	-10	0	0
2	1	35	0.95	1.7500000000000009	0.49999999999999994	1.7500000000000009	0.49999999999999994	1	1	0	1	1	0	0.5	0.5	0.5	0.5	0.95	0.95	0.95	0.95	3.2000000000000015	0	0.05	Rational	-10	0	-10	0	0
2	1	36	0.95	1.800000000000001	0.5499999999999999	1.800000000000001	0.5499999999999999	1	0.98726114649682	0.01273885350318	1	0.98726114649682	0.01273885350318	0.5	0.5	0.5	0.5	0.95	0.95	0.95	0.95	3.2554140127388713	0.012738853503179999	0.05	Rational	-15	0	-15	0	0
2	1	37	0.95	1.850000000000001	0.5499999999999999	1.850000000000001	0.5499999999999999	1	1	0	1	1	0	0.5	0.5	0.5	0.5	0.95	0.95	0.95	0.95	3.300000000000002	0	0.05	Rational	-10	0	-10	0	0
2	1	38	0.95	1.900000000000001	0.49999999999999994	1.900000000000001	0.49999999999999994	1	1	0	1	1	0	0.5	0.5	0.5	0.5	0.95	0.95	0.95	0.95	3.5000000000000018	0	0.05	Rational	-10	0	-10	0	0
2	1	39	0.95	1.950000000000001	0.44999999999999996	1.950000000000001	0.44999999999999996	1	0.98726114649682	0.01273885350318	1	0.98726114649682	0.01273885350318	0.5	0.5	0.5	0.5	0.95	0.95	0.95	0.95	3.5515923566879177	0.012738853503179999	0.05	Rational	-15	0	-15	0	0
2	1	40	0.95	2.000000000000001	0.44999999999999996	2.000000000000001	0.44999999999999996	1	1	0	1	1	0	0.5	0.5	0.5	0.5	0.95	0.95	0.95	0.95	3.6000000000000023	0	0.05	Rational	-15	0	-15	0	0
2	1	40	0.95	2.000000000000001	0.44999999999999996	2.000000000000001	0.44999999999999996	1	1	0	1	1	0	0.5	0.5	0.5	0.5	0.95	0.95	0.95	0.95	3.6000000000000023	0	0.05	Rational	-15	0	-15	0	766.3490445859899
2	2	1	0.95	0.15000000000000002	0.15000000000000002	0.15000000000000002	0.15000000000000002	1	0.5	0.5	1	0.5	0.5	0.5	0.5	0.5	0.5	1.05	1.05	1.05	1.05	0	0	0.05	Rational	0	0	0	0	0
2	2	2	0.95	0.2	0.2	0.2	0.2	1	0.5	0.5	1	0.5	0.5	0.5	0.5	0.5	0.5	1.05	1.05	1.05	1.05	0.05000000000000002	0.05000000000000002	0.05	Rational	0	0	0	0	0
2	2	3	0.95	0.25	0.25	0.25	0.25	1	0.5	0.5	1	0.5	0.5	0.5	0.5	0.5	0.5	1.05	1.05	1.05	1.05	0.1	0.1	0.05	Rational	0	0	0	0	0
2	2	4	0.95	0.3	0.3	0.3	0.3	1	0.5	0.5	1	0.5	0.5	0.5	0.5	0.5	0.5	1.05	1.05	1.05	1.05	0.15	0.15	0.05	Rational	-5	0	-5	0	0
2	2	5	0.95	0.35	0.35	0.35	0.35	1	0.76114649681529	0.23885350318471	1	0.76114649681529	0.23885350318471	0.5	0.5	0.5	0.5	1.05	1.05	1.05	1.05	0.20445859872611596	0.09554140127388398	0.05	Rational	-10	0	-10	0	0
2	2	6	0.95	0.39999999999999997	0.39999999999999997	0.39999999999999997	0.39999999999999997	1	1	0	1	1	0	0.5	0.5	0.5	0.5	1.05	1.05	1.05	1.05	0.29999999999999993	0	0.05	Rational	-10	0	-10	0	0
2	2	7	0.95	0.44999999999999996	0.44999999999999996	0.44999999999999996	0.44999999999999996	1	1	0	1	1	0	0.5	0.5	0.5	0.5	1.05	1.05	1.05	1.05	0.39999999999999986	0	0.05	Rational	-10	0	-10	0	0
2	2	8	0.95	0.49999999999999994	0.49999999999999994	0.49999999999999994	0.49999999999999994	1	1	0	1	1	0	0.5	0.5	0.5	0.5	1.05	1.05	1.05	1.05	0.49999999999999994	0	0.05	Rational	-10	0	-10	0	0
2	2	9	0.95	0.5499999999999999	0.44999999999999996	0.5499999999999999	0.44999999999999996	1	1	0	1	1	0	0.5	0.5	0.5	0.5	1.05	1.05	1.05	1.05	0.5999999999999999	0	0.05	Rational	-10	0	-10	0	0
2	2	10	0.95	0.6	0.49999999999999994	0.6	0.49999999999999994	1	1	0	1	1	0	0.5	0.5	0.5	0.5	1.05	1.05	1.05	1.05	0.7	0	0.05	Rational	-10	0	-10	0	0
2	2	11	0.95	0.65	0.44999999999999996	0.65	0.44999999999999996	1	1	0	1	1	0	0.5	0.5	0.5	0.5	1.05	1.05	1.05	1.05	0.8	0	0.05	Rational	-10	0	-10	0	0
2	2	12	0.95	0.7000000000000001	0.49999999999999994	0.7000000000000001	0.49999999999999994	1	1	0	1	1	0	0.5	0.5	0.5	0.5	1.05	1.05	1.05	1.05	0.9000000000000001	0	0.05	Rational	-10	0	-10	0	0
2	2	13	0.95	0.7500000000000001	0.5499999999999999	0.7500000000000001	0.5499999999999999	1	1	0	1	1	0	0.5	0.5	0.5	0.5	1.05	1.05	1.05	1.05	1.0000000000000002	0	0.05	Rational	-10	0	-10	0	0
2	2	14	0.95	0.8000000000000002	0.49999999999999994	0.8000000000000002	0.49999999999999994	1	1	0	1	1	0	0.5	0.5	0.5	0.5	1.05	1.05	1.05	1.05	1.1000000000000003	0	0.05	Rational	-10	0	-10	0	0
2	2	15	0.95	0.8500000000000002	0.5499999999999999	0.8500000000000002	0.5499999999999999	1	1	0	1	1	0	0.5	0.5	0.5	0.5	1.05	1.05	1.05	1.05	1.2000000000000004	0	0.05	Rational	-10	0	-10	0	0
2	2	16	0.95	0.9000000000000002	0.6	0.9000000000000002	0.6	1	1	0	1	1	0	0.5	0.5	0.5	0.5	1.05	1.05	1.05	1.05	1.3000000000000005	0	0.05	Rational	-10	0	-10	0	0
2	2	17	0.95	0.9500000000000003	0.5499999999999999	0.9500000000000003	0.5499999999999999	1	1	0	1	1	0	0.5	0.5	0.5	0.5	1.05	1.05	1.05	1.05	1.4000000000000006	0	0.05	Rational	-10	0	-10	0	0
2	2	18	0.95	1.0000000000000002	0.6	1.0000000000000002	0.6	1	1	0	1	1	0	0.5	0.5	0.5	0.5	1.05	1.05	1.05	1.05	1.5000000000000007	0	0.05	Rational	-10	0	-10	0	0
2	2	19	0.95	1.0500000000000003	0.5499999999999999	1.0500000000000003	0.5499999999999999	1	1	0	1	1	0	0.5	0.5	0.5	0.5	1.05	1.05	1.05	1.05	1.6000000000000005	0	0.05	Rational	-10	0	-10	0	0
2	2	20	0.95	1.1000000000000003	0.6	1.1000000000000003	0.6	1	1	0	1	1	0	0.5	0.5	0.5	0.5	1.05	1.05	1.05	1.05	1.7000000000000006	0	0.05	Rational	-10	0	-10	0	0
2	2	21	0.95	1.1500000000000004	0.65	1.1500000000000004	0.65	1	1	0	1	1	0	0.5	0.5	0.5	0.5	1.05	1.05	1.05	1.05	1.8000000000000005	0	0.05	Rational	-10	0	-10	0	0
2	2	22	0.95	1.2000000000000004	0.6	1.2000000000000004	0.6	1	1	0	1	1	0	0.5	0.5	0.5	0.5	1.05	1.05	1.05	1.05	1.9000000000000006	0	0.05	Rational	-10	0	-10	0	0
2	2	23	0.95	1.2500000000000004	0.65	1.2500000000000004	0.65	1	0.9968152866242	0.0031847133758	1	0.9968152866242	0.0031847133758	0.5	0.5	0.5	0.5	1.05	1.05	1.05	1.05	1.9929936305732407	0.0031847133758	0.05	Rational	-10	0	-10	0	0
2	2	24	0.95	1.3000000000000005	0.6	1.3000000000000005	0.6	1	1	0	1	1	0	0.5	0.5	0.5	0.5	1.05	1.05	1.05	1.05	2.1000000000000005	0	0.05	Rational	-10	0	-10	0	0
2	2	25	0.95	1.3500000000000005	0.65	1.3500000000000005	0.65	1	0.97452229299363	0.02547770700637	1	0.97452229299363	0.02547770700637	0.5	0.5	0.5	0.5	1.05	1.05	1.05	1.05	2.1388535031847127	0.02547770700637	0.05	Rational	-15	0	-15	0	0
2	2	26	0.95	1.4000000000000006	0.65	1.4000000000000006	0.65	1	1	0	1	1	0	0.5	0.5	0.5	0.5	1.05	1.05	1.05	1.05	2.200000000000001	0	0.05	Rational	-10	0	-10	0	0
2	2	27	0.95	1.4500000000000006	0.6	1.4500000000000006	0.6	1	1	0	1	1	0	0.5	0.5	0.5	0.5	1.05	1.05	1.05	1.05	2.400000000000001	0	0.05	Rational	-10	0	-10	0	0
2	2	28	0.95	1.5000000000000007	0.65	1.5000000000000007	0.65	1	0.97452229299363	0.02547770700637	1	0.97452229299363	0.02547770700637	0.5	0.5	0.5	0.5	1.05	1.05	1.05	1.05	2.431210191082802	0.02547770700637	0.05	Rational	-15	0	-15	0	0
2	2	29	0.95	1.5500000000000007	0.65	1.5500000000000007	0.65	1	1	0	1	1	0	0.5	0.5	0.5	0.5	1.05	1.05	1.05	1.05	2.5000000000000013	0	0.05	Rational	-10	0	-10	0	0
2	2	30	0.95	1.6000000000000008	0.6	1.6000000000000008	0.6	1	1	0	1	1	0	0.5	0.5	0.5	0.5	1.05	1.05	1.05	1.05	2.700000000000001	0	0.05	Rational	-10	0	-10	0	0
2	2	31	0.95	1.6500000000000008	0.65	1.6500000000000008	0.65	1	0.97770700636943	0.02229299363057	1	0.97770700636943	0.02229299363057	0.5	0.5	0.5	0.5	1.05	1.05	1.05	1.05	2.733121019108291	0.02229299363057	0.05	Rational	-15	0	-15	0	0
2	2	32	0.95	1.7000000000000008	0.65	1.7000000000000008	0.65	1	1	0	1	1	0	0.5	0.5	0.5	0.5	1.05	1.05	1.05	1.05	2.8000000000000016	0	0.05	Rational	-10	0	-10	0	0
2	2	33	0.95	1.7500000000000009	0.6	1.7500000000000009	0.6	1	1	0	1	1	0	0.5	0.5	0.5	0.5	1.05	1.05	1.05	1.05	3.0000000000000013	0	0.05	Rational	-10	0	-10	0	0
2	2	34	0.95	1.800000000000001	0.65	1.800000000000001	0.65	1	0.97770700636943	0.02229299363057	1	0.97770700636943	0.02229299363057	0.5	0.5	0.5	0.5	1.05	1.05	1.05	1.05	3.0264331210191204	0.02229299363057	0.05	Rational	-15	0	-15	0	0
2	2	35	0.95	1.850000000000001	0.65	1.850000000000001	0.65	1	1	0	1	1	0	0.5	0.5	0.5	0.5	1.05	1.05	1.05	1.05	3.100000000000002	0	0.05	Rational	-10	0	-10	0	0
2	2	36	0.95	1.900000000000001	0.6	1.900000000000001	0.6	1	1	0	1	1	0	0.5	0.5	0.5	0.5	1.05	1.05	1.05	1.05	3.3000000000000016	0	0.05	Rational	-10	0	-10	0	0
2	2	37	0.95	1.950000000000001	0.65	1.950000000000001	0.65	1	0.97770700636943	0.02229299363057	1	0.97770700636943	0.02229299363057	0.5	0.5	0.5	0.5	1.05	1.05	1.05	1.05	3.31974522292995	0.02229299363057	0.05	Rational	-15	0	-15	0	0
2	2	38	0.95	2.000000000000001	0.65	2.000000000000001	0.65	1	1	0	1	1	0	0.5	0.5	0.5	0.5	1.05	1.05	1.05	1.05	3.400000000000002	0	0.05	Rational	-10	0	-10	0	0
2	2	39	0.95	2.0500000000000007	0.6	2.0500000000000007	0.6	1	1	0	1	1	0	0.5	0.5	0.5	0.5	1.05	1.05	1.05	1.05	3.6000000000000014	0	0.05	Rational	-10	0	-10	0	0
2	2	40	0.95	2.1000000000000005	0.5499999999999999	2.1000000000000005	0.5499999999999999	1	0.97770700636943	0.02229299363057	1	0.97770700636943	0.02229299363057	0.5	0.5	0.5	0.5	1.05	1.05	1.05	1.05	3.613057324840778	0.02229299363057	0.05	Rational	-15	0	-15	0	0
2	2	40	0.95	2.1000000000000005	0.5499999999999999	2.1000000000000005	0.5499999999999999	1	0.97770700636943	0.02229299363057	1	0.97770700636943	0.02229299363057	0.5	0.5	0.5	0.5	1.05	1.05	1.05	1.05	3.613057324840778	0.02229299363057	0.05	Rational	-15	0	-15	0	576.7756369426753
2	3	1	0.95	0.25	0.25	0.25	0.25	1	0.5	0.5	1	0.5	0.5	0.5	0.5	0.5	0.5	1.15	1.15	1.15	1.15	0	0	0.05	Rational	0	0	0	0	0
2	3	2	0.95	0.3	0.3	0.3	0.3	1	0.5	0.5	1	0.5	0.5	0.5	0.5	0.5	0.5	1.15	1.15	1.15	1.15	0.04999999999999999	0.04999999999999999	0.05	Rational	0	0	0	0	0
2	3	3	0.95	0.35	0.35	0.35	0.35	1	0.5	0.5	1	0.5	0.5	0.5	0.5	0.5	0.5	1.15	1.15	1.15	1.15	0.09999999999999998	0.09999999999999998	0.05	Rational	0	0	0	0	0
2	3	4	0.95	0.39999999999999997	0.39999999999999997	0.39999999999999997	0.39999999999999997	1	0.5	0.5	1	0.5	0.5	0.5	0.5	0.5	0.5	1.15	1.15	1.15	1.15	0.14999999999999997	0.14999999999999997	0.05	Rational	-5	0	-5	0	0
2	3	5	0.95	0.44999999999999996	0.44999999999999996	0.44999999999999996	0.44999999999999996	1	0.76114649681529	0.23885350318471	1	0.76114649681529	0.23885350318471	0.5	0.5	0.5	0.5	1.15	1.15	1.15	1.15	0.2044585987261159	0.09554140127388397	0.05	Rational	-10	0	-10	0	0
2	3	6	0.95	0.49999999999999994	0.49999999999999994	0.49999999999999994	0.49999999999999994	1	1	0	1	1	0	0.5	0.5	0.5	0.5	1.15	1.15	1.15	1.15	0.2999999999999999	0	0.05	Rational	-10	0	-10	0	0
2	3	7	0.95	0.5499999999999999	0.5499999999999999	0.5499999999999999	0.5499999999999999	1	1	0	1	1	0	0.5	0.5	0.5	0.5	1.15	1.15	1.15	1.15	0.39999999999999986	0	0.05	Rational	-10	0	-10	0	0
2	3	8	0.95	0.6	0.6	0.6	0.6	1	1	0	1	1	0	0.5	0.5	0.5	0.5	1.15	1.15	1.15	1.15	0.49999999999999983	0	0.05	Rational	-10	0	-10	0	0
2	3	9	0.95	0.65	0.5499999999999999	0.65	0.5499999999999999	1	1	0	1	1	0	0.5	0.5	0.5	0.5	1.15	1.15	1.15	1.15	0.5999999999999999	0	0.05	Rational	-10	0	-10	0	0
2	3	10	0.95	0.7000000000000001	0.6	0.7000000000000001	0.6	1	1	0	1	1	0	0.5	0.5	0.5	0.5	1.15	1.15	1.15	1.15	0.7	0	0.05	Rational	-10	0	-10	0	0
2	3	11	0.95	0.7500000000000001	0.65	0.7500000000000001	0.65	1	1	0	1	1	0	0.5	0.5	0.5	0.5	1.15	1.15	1.15	1.15	0.8	0	0.05	Rational	-10	0	-10	0	0
2	3	12	0.95	0.8000000000000002	0.6	0.8000000000000002	0.6	1	1	0	1	1	0	0.5	0.5	0.5	0.5	1.15	1.15	1.15	1.15	0.9000000000000001	0	0.05	Rational	-10	0	-10	0	0
2	3	13	0.95	0.8500000000000002	0.65	0.8500000000000002	0.65	1	1	0	1	1	0	0.5	0.5	0.5	0.5	1.15	1.15	1.15	1.15	1.0000000000000002	0	0.05	Rational	-10	0	-10	0	0
2	3	14	0.95	0.9000000000000002	0.6	0.9000000000000002	0.6	1	1	0	1	1	0	0.5	0.5	0.5	0.5	1.15	1.15	1.15	1.15	1.1000000000000003	0	0.05	Rational	-10	0	-10	0	0
2	3	15	0.95	0.9500000000000003	0.65	0.9500000000000003	0.65	1	1	0	1	1	0	0.5	0.5	0.5	0.5	1.15	1.15	1.15	1.15	1.2000000000000004	0	0.05	Rational	-10	0	-10	0	0
2	3	16	0.95	1.0000000000000002	0.7000000000000001	1.0000000000000002	0.7000000000000001	1	1	0	1	1	0	0.5	0.5	0.5	0.5	1.15	1.15	1.15	1.15	1.3000000000000005	0	0.05	Rational	-10	0	-10	0	0
2	3	17	0.95	1.0500000000000003	0.65	1.0500000000000003	0.65	1	1	0	1	1	0	0.5	0.5	0.5	0.5	1.15	1.15	1.15	1.15	1.4000000000000006	0	0.05	Rational	-10	0	-10	0	0
2	3	18	0.95	1.1000000000000003	0.7000000000000001	1.1000000000000003	0.7000000000000001	1	1	0	1	1	0	0.5	0.5	0.5	0.5	1.15	1.15	1.15	1.15	1.5000000000000007	0	0.05	Rational	-10	0	-10	0	0
2	3	19	0.95	1.1500000000000004	0.65	1.1500000000000004	0.65	1	1	0	1	1	0	0.5	0.5	0.5	0.5	1.15	1.15	1.15	1.15	1.6000000000000008	0	0.05	Rational	-10	0	-10	0	0
2	3	20	0.95	1.2000000000000004	0.7000000000000001	1.2000000000000004	0.7000000000000001	1	1	0	1	1	0	0.5	0.5	0.5	0.5	1.15	1.15	1.15	1.15	1.7000000000000008	0	0.05	Rational	-10	0	-10	0	0
2	3	21	0.95	1.2500000000000004	0.65	1.2500000000000004	0.65	1	1	0	1	1	0	0.5	0.5	0.5	0.5	1.15	1.15	1.15	1.15	1.800000000000001	0	0.05	Rational	-10	0	-10	0	0
2	3	22	0.95	1.3000000000000005	0.7000000000000001	1.3000000000000005	0.7000000000000001	1	1	0	1	1	0	0.5	0.5	0.5	0.5	1.15	1.15	1.15	1.15	1.900000000000001	0	0.05	Rational	-10	0	-10	0	0
2	3	23	0.95	1.3500000000000005	0.65	1.3500000000000005	0.65	1	1	0	1	1	0	0.5	0.5	0.5	0.5	1.15	1.15	1.15	1.15	2.000000000000001	0	0.05	Rational	-10	0	-10	0	0
2	3	24	0.95	1.4000000000000006	0.7000000000000001	1.4000000000000006	0.7000000000000001	1	0.99044585987261	0.00955414012739	1	0.99044585987261	0.00955414012739	0.5	0.5	0.5	0.5	1.15	1.15	1.15	1.15	2.078025477707004	0.008598726114651001	0.05	Rational	-10	0	-10	0	0
2	3	25	0.95	1.4500000000000006	0.7500000000000001	1.4500000000000006	0.7500000000000001	1	1	0	1	1	0	0.5	0.5	0.5	0.5	1.15	1.15	1.15	1.15	2.200000000000001	0	0.05	Rational	-10	0	-10	0	0
2	3	26	0.95	1.5000000000000007	0.7000000000000001	1.5000000000000007	0.7000000000000001	1	1	0	1	1	0	0.5	0.5	0.5	0.5	1.15	1.15	1.15	1.15	2.300000000000001	0	0.05	Rational	-10	0	-10	0	0
2	3	27	0.95	1.5500000000000007	0.7500000000000001	1.5500000000000007	0.7500000000000001	1	0.98726114649682	0.01273885350318	1	0.98726114649682	0.01273885350318	0.5	0.5	0.5	0.5	1.15	1.15	1.15	1.15	2.366878980891733	0.01273885350318	0.05	Rational	-15	0	-15	0	0
2	3	28	0.95	1.6000000000000008	0.7500000000000001	1.6000000000000008	0.7500000000000001	1	1	0	1	1	0	0.5	0.5	0.5	0.5	1.15	1.15	1.15	1.15	2.4000000000000017	0	0.05	Rational	-10	0	-10	0	0
2	3	29	0.95	1.6500000000000008	0.7000000000000001	1.6500000000000008	0.7000000000000001	1	1	0	1	1	0	0.5	0.5	0.5	0.5	1.15	1.15	1.15	1.15	2.6000000000000014	0	0.05	Rational	-10	0	-10	0	0
2	3	30	0.95	1.7000000000000008	0.7500000000000001	1.7000000000000008	0.7500000000000001	1	0.98726114649682	0.01273885350318	1	0.98726114649682	0.01273885350318	0.5	0.5	0.5	0.5	1.15	1.15	1.15	1.15	2.6630573248407794	0.01273885350318	0.05	Rational	-15	0	-15	0	0
2	3	31	0.95	1.7500000000000009	0.7500000000000001	1.7500000000000009	0.7500000000000001	1	1	0	1	1	0	0.5	0.5	0.5	0.5	1.15	1.15	1.15	1.15	2.700000000000002	0	0.05	Rational	-10	0	-10	0	0
2	3	32	0.95	1.800000000000001	0.7000000000000001	1.800000000000001	0.7000000000000001	1	1	0	1	1	0	0.5	0.5	0.5	0.5	1.15	1.15	1.15	1.15	2.9000000000000017	0	0.05	Rational	-10	0	-10	0	0
2	3	33	0.95	1.850000000000001	0.7500000000000001	1.850000000000001	0.7500000000000001	1	0.98726114649682	0.01273885350318	1	0.98726114649682	0.01273885350318	0.5	0.5	0.5	0.5	1.15	1.15	1.15	1.15	2.959235668789826	0.01273885350318	0.05	Rational	-15	0	-15	0	0
2	3	34	0.95	1.900000000000001	0.7500000000000001	1.900000000000001	0.7500000000000001	1	1	0	1	1	0	0.5	0.5	0.5	0.5	1.15	1.15	1.15	1.15	3.000000000000002	0	0.05	Rational	-10	0	-10	0	0
2	3	35	0.95	1.950000000000001	0.7000000000000001	1.950000000000001	0.7000000000000001	1	1	0	1	1	0	0.5	0.5	0.5	0.5	1.15	1.15	1.15	1.15	3.200000000000002	0	0.05	Rational	-10	0	-10	0	0
2	3	36	0.95	2.000000000000001	0.7500000000000001	2.000000000000001	0.7500000000000001	1	0.98726114649682	0.01273885350318	1	0.98726114649682	0.01273885350318	0.5	0.5	0.5	0.5	1.15	1.15	1.15	1.15	3.2554140127388718	0.01273885350318	0.05	Rational	-15	0	-15	0	0
2	3	37	0.95	2.0500000000000007	0.7500000000000001	2.0500000000000007	0.7500000000000001	1	1	0	1	1	0	0.5	0.5	0.5	0.5	1.15	1.15	1.15	1.15	3.300000000000002	0	0.05	Rational	-10	0	-10	0	0
2	3	38	0.95	2.1000000000000005	0.7000000000000001	2.1000000000000005	0.7000000000000001	1	1	0	1	1	0	0.5	0.5	0.5	0.5	1.15	1.15	1.15	1.15	3.5000000000000013	0	0.05	Rational	-10	0	-10	0	0
2	3	39	0.95	2.1500000000000004	0.65	2.1500000000000004	0.65	1	0.98726114649682	0.01273885350318	1	0.98726114649682	0.01273885350318	0.5	0.5	0.5	0.5	1.15	1.15	1.15	1.15	3.551592356687917	0.01273885350318	0.05	Rational	-15	0	-15	0	0
2	3	40	0.95	2.2	0.65	2.2	0.65	1	1	0	1	1	0	0.5	0.5	0.5	0.5	1.15	1.15	1.15	1.15	3.600000000000001	0	0.05	Rational	-15	0	-15	0	0
2	3	40	0.95	2.2	0.65	2.2	0.65	1	1	0	1	1	0	0.5	0.5	0.5	0.5	1.15	1.15	1.15	1.15	3.600000000000001	0	0.05	Rational	-15	0	-15	0	703.5490445859841
2	4	1	0.95	0.35000000000000003	0.35000000000000003	0.35000000000000003	0.35000000000000003	1	0.5	0.5	1	0.5	0.5	0.5	0.5	0.5	0.5	1.25	1.25	1.25	1.25	0	0	0.05	Rational	0	0	0	0	0
2	4	2	0.95	0.4	0.4	0.4	0.4	1	0.5	0.5	1	0.5	0.5	0.5	0.5	0.5	0.5	1.25	1.25	1.25	1.25	0.04999999999999999	0.04999999999999999	0.05	Rational	0	0	0	0	0
2	4	3	0.95	0.45	0.45	0.45	0.45	1	0.5	0.5	1	0.5	0.5	0.5	0.5	0.5	0.5	1.25	1.25	1.25	1.25	0.09999999999999998	0.09999999999999998	0.05	Rational	0	0	0	0	0
2	4	4	0.95	0.5	0.5	0.5	0.5	1	0.5	0.5	1	0.5	0.5	0.5	0.5	0.5	0.5	1.25	1.25	1.25	1.25	0.14999999999999997	0.14999999999999997	0.05	Rational	-5	0	-5	0	0
2	4	5	0.95	0.55	0.55	0.55	0.55	1	0.76114649681529	0.23885350318471	1	0.76114649681529	0.23885350318471	0.5	0.5	0.5	0.5	1.25	1.25	1.25	1.25	0.2044585987261159	0.09554140127388397	0.05	Rational	-10	0	-10	0	0
2	4	6	0.95	0.6000000000000001	0.6000000000000001	0.6000000000000001	0.6000000000000001	1	1	0	1	1	0	0.5	0.5	0.5	0.5	1.25	1.25	1.25	1.25	0.3	0	0.05	Rational	-10	0	-10	0	0
2	4	7	0.95	0.6500000000000001	0.6500000000000001	0.6500000000000001	0.6500000000000001	1	1	0	1	1	0	0.5	0.5	0.5	0.5	1.25	1.25	1.25	1.25	0.4000000000000001	0	0.05	Rational	-10	0	-10	0	0
2	4	8	0.95	0.7000000000000002	0.7000000000000002	0.7000000000000002	0.7000000000000002	1	1	0	1	1	0	0.5	0.5	0.5	0.5	1.25	1.25	1.25	1.25	0.5000000000000002	0	0.05	Rational	-10	0	-10	0	0
2	4	9	0.95	0.7500000000000002	0.6500000000000001	0.7500000000000002	0.6500000000000001	1	1	0	1	1	0	0.5	0.5	0.5	0.5	1.25	1.25	1.25	1.25	0.6000000000000003	0	0.05	Rational	-10	0	-10	0	0
2	4	10	0.95	0.8000000000000003	0.7000000000000002	0.8000000000000003	0.7000000000000002	1	1	0	1	1	0	0.5	0.5	0.5	0.5	1.25	1.25	1.25	1.25	0.7000000000000004	0	0.05	Rational	-10	0	-10	0	0
2	4	11	0.95	0.8500000000000003	0.6500000000000001	0.8500000000000003	0.6500000000000001	1	1	0	1	1	0	0.5	0.5	0.5	0.5	1.25	1.25	1.25	1.25	0.8000000000000005	0	0.05	Rational	-10	0	-10	0	0
2	4	12	0.95	0.9000000000000004	0.7000000000000002	0.9000000000000004	0.7000000000000002	1	1	0	1	1	0	0.5	0.5	0.5	0.5	1.25	1.25	1.25	1.25	0.9000000000000006	0	0.05	Rational	-10	0	-10	0	0
2	4	13	0.95	0.9500000000000004	0.6500000000000001	0.9500000000000004	0.6500000000000001	1	1	0	1	1	0	0.5	0.5	0.5	0.5	1.25	1.25	1.25	1.25	1.0000000000000007	0	0.05	Rational	-10	0	-10	0	0
2	4	14	0.95	1.0000000000000004	0.7000000000000002	1.0000000000000004	0.7000000000000002	1	1	0	1	1	0	0.5	0.5	0.5	0.5	1.25	1.25	1.25	1.25	1.1000000000000008	0	0.05	Rational	-10	0	-10	0	0
2	4	15	0.95	1.0500000000000005	0.7500000000000002	1.0500000000000005	0.7500000000000002	1	1	0	1	1	0	0.5	0.5	0.5	0.5	1.25	1.25	1.25	1.25	1.2000000000000008	0	0.05	Rational	-10	0	-10	0	0
2	4	16	0.95	1.1000000000000005	0.7000000000000002	1.1000000000000005	0.7000000000000002	1	1	0	1	1	0	0.5	0.5	0.5	0.5	1.25	1.25	1.25	1.25	1.300000000000001	0	0.05	Rational	-10	0	-10	0	0
2	4	17	0.95	1.1500000000000006	0.7500000000000002	1.1500000000000006	0.7500000000000002	1	1	0	1	1	0	0.5	0.5	0.5	0.5	1.25	1.25	1.25	1.25	1.400000000000001	0	0.05	Rational	-10	0	-10	0	0
2	4	18	0.95	1.2000000000000006	0.7000000000000002	1.2000000000000006	0.7000000000000002	1	1	0	1	1	0	0.5	0.5	0.5	0.5	1.25	1.25	1.25	1.25	1.500000000000001	0	0.05	Rational	-10	0	-10	0	0
2	4	19	0.95	1.2500000000000007	0.7500000000000002	1.2500000000000007	0.7500000000000002	1	1	0	1	1	0	0.5	0.5	0.5	0.5	1.25	1.25	1.25	1.25	1.6000000000000012	0	0.05	Rational	-10	0	-10	0	0
2	4	20	0.95	1.3000000000000007	0.8000000000000003	1.3000000000000007	0.8000000000000003	1	1	0	1	1	0	0.5	0.5	0.5	0.5	1.25	1.25	1.25	1.25	1.7000000000000013	0	0.05	Rational	-10	0	-10	0	0
2	4	21	0.95	1.3500000000000008	0.7500000000000002	1.3500000000000008	0.7500000000000002	1	1	0	1	1	0	0.5	0.5	0.5	0.5	1.25	1.25	1.25	1.25	1.8000000000000014	0	0.05	Rational	-10	0	-10	0	0
2	4	22	0.95	1.4000000000000008	0.8000000000000003	1.4000000000000008	0.8000000000000003	1	1	0	1	1	0	0.5	0.5	0.5	0.5	1.25	1.25	1.25	1.25	1.9000000000000015	0	0.05	Rational	-10	0	-10	0	0
2	4	23	0.95	1.4500000000000008	0.7500000000000002	1.4500000000000008	0.7500000000000002	1	1	0	1	1	0	0.5	0.5	0.5	0.5	1.25	1.25	1.25	1.25	2.0000000000000013	0	0.05	Rational	-10	0	-10	0	0
2	4	24	0.95	1.5000000000000009	0.8000000000000003	1.5000000000000009	0.8000000000000003	1	0.99044585987261	0.00955414012739	1	0.99044585987261	0.00955414012739	0.5	0.5	0.5	0.5	1.25	1.25	1.25	1.25	2.0780254777070044	0.008598726114651003	0.05	Rational	-10	0	-10	0	0
2	4	25	0.95	1.550000000000001	0.8500000000000003	1.550000000000001	0.8500000000000003	1	1	0	1	1	0	0.5	0.5	0.5	0.5	1.25	1.25	1.25	1.25	2.2000000000000015	0	0.05	Rational	-10	0	-10	0	0
2	4	26	0.95	1.600000000000001	0.8000000000000003	1.600000000000001	0.8000000000000003	1	1	0	1	1	0	0.5	0.5	0.5	0.5	1.25	1.25	1.25	1.25	2.3000000000000016	0	0.05	Rational	-10	0	-10	0	0
2	4	27	0.95	1.650000000000001	0.8500000000000003	1.650000000000001	0.8500000000000003	1	0.98726114649682	0.01273885350318	1	0.98726114649682	0.01273885350318	0.5	0.5	0.5	0.5	1.25	1.25	1.25	1.25	2.3668789808917334	0.012738853503180006	0.05	Rational	-15	0	-15	0	0
2	4	28	0.95	1.700000000000001	0.8500000000000003	1.700000000000001	0.8500000000000003	1	1	0	1	1	0	0.5	0.5	0.5	0.5	1.25	1.25	1.25	1.25	2.400000000000002	0	0.05	Rational	-10	0	-10	0	0
2	4	29	0.95	1.750000000000001	0.8000000000000003	1.750000000000001	0.8000000000000003	1	1	0	1	1	0	0.5	0.5	0.5	0.5	1.25	1.25	1.25	1.25	2.600000000000002	0	0.05	Rational	-10	0	-10	0	0
2	4	30	0.95	1.8000000000000012	0.8500000000000003	1.8000000000000012	0.8500000000000003	1	0.98726114649682	0.01273885350318	1	0.98726114649682	0.01273885350318	0.5	0.5	0.5	0.5	1.25	1.25	1.25	1.25	2.66305732484078	0.012738853503180006	0.05	Rational	-15	0	-15	0	0
2	4	31	0.95	1.8500000000000012	0.8500000000000003	1.8500000000000012	0.8500000000000003	1	1	0	1	1	0	0.5	0.5	0.5	0.5	1.25	1.25	1.25	1.25	2.7000000000000024	0	0.05	Rational	-10	0	-10	0	0
2	4	32	0.95	1.9000000000000012	0.8000000000000003	1.9000000000000012	0.8000000000000003	1	1	0	1	1	0	0.5	0.5	0.5	0.5	1.25	1.25	1.25	1.25	2.900000000000002	0	0.05	Rational	-10	0	-10	0	0
2	4	33	0.95	1.9500000000000013	0.8500000000000003	1.9500000000000013	0.8500000000000003	1	0.98726114649682	0.01273885350318	1	0.98726114649682	0.01273885350318	0.5	0.5	0.5	0.5	1.25	1.25	1.25	1.25	2.9592356687898262	0.012738853503180006	0.05	Rational	-15	0	-15	0	0
2	4	34	0.95	2.0000000000000013	0.8500000000000003	2.0000000000000013	0.8500000000000003	1	1	0	1	1	0	0.5	0.5	0.5	0.5	1.25	1.25	1.25	1.25	3.0000000000000027	0	0.05	Rational	-10	0	-10	0	0
2	4	35	0.95	2.050000000000001	0.8000000000000003	2.050000000000001	0.8000000000000003	1	1	0	1	1	0	0.5	0.5	0.5	0.5	1.25	1.25	1.25	1.25	3.2000000000000024	0	0.05	Rational	-10	0	-10	0	0
2	4	36	0.95	2.100000000000001	0.8500000000000003	2.100000000000001	0.8500000000000003	1	0.98726114649682	0.01273885350318	1	0.98726114649682	0.01273885350318	0.5	0.5	0.5	0.5	1.25	1.25	1.25	1.25	3.2554140127388718	0.012738853503180006	0.05	Rational	-15	0	-15	0	0
2	4	37	0.95	2.150000000000001	0.8500000000000003	2.150000000000001	0.8500000000000003	1	1	0	1	1	0	0.5	0.5	0.5	0.5	1.25	1.25	1.25	1.25	3.300000000000002	0	0.05	Rational	-10	0	-10	0	0
2	4	38	0.95	2.2000000000000006	0.8000000000000003	2.2000000000000006	0.8000000000000003	1	1	0	1	1	0	0.5	0.5	0.5	0.5	1.25	1.25	1.25	1.25	3.5000000000000013	0	0.05	Rational	-10	0	-10	0	0
2	4	39	0.95	2.2500000000000004	0.7500000000000002	2.2500000000000004	0.7500000000000002	1	0.98726114649682	0.01273885350318	1	0.98726114649682	0.01273885350318	0.5	0.5	0.5	0.5	1.25	1.25	1.25	1.25	3.551592356687917	0.012738853503180006	0.05	Rational	-15	0	-15	0	0
2	4	40	0.95	2.3000000000000003	0.7500000000000002	2.3000000000000003	0.7500000000000002	1	1	0	1	1	0	0.5	0.5	0.5	0.5	1.25	1.25	1.25	1.25	3.600000000000001	0	0.05	Rational	-15	0	-15	0	0
2	4	40	0.95	2.3000000000000003	0.7500000000000002	2.3000000000000003	0.7500000000000002	1	1	0	1	1	0	0.5	0.5	0.5	0.5	1.25	1.25	1.25	1.25	3.600000000000001	0	0.05	Rational	-15	0	-15	0	672.1490445859863
2	5	1	0.95	0.45	0.45	0.45	0.45	1	0.5	0.5	1	0.5	0.5	0.5	0.5	0.5	0.5	1.35	1.35	1.35	1.35	0	0	0.05	Rational	0	0	0	0	0
2	5	2	0.95	0.5	0.5	0.5	0.5	1	0.5	0.5	1	0.5	0.5	0.5	0.5	0.5	0.5	1.35	1.35	1.35	1.35	0.04999999999999999	0.04999999999999999	0.05	Rational	0	0	0	0	0
2	5	3	0.95	0.55	0.55	0.55	0.55	1	0.5	0.5	1	0.5	0.5	0.5	0.5	0.5	0.5	1.35	1.35	1.35	1.35	0.09999999999999998	0.09999999999999998	0.05	Rational	0	0	0	0	0
2	5	4	0.95	0.6000000000000001	0.6000000000000001	0.6000000000000001	0.6000000000000001	1	0.5	0.5	1	0.5	0.5	0.5	0.5	0.5	0.5	1.35	1.35	1.35	1.35	0.15000000000000002	0.15000000000000002	0.05	Rational	-5	0	-5	0	0
2	5	5	0.95	0.6500000000000001	0.6500000000000001	0.6500000000000001	0.6500000000000001	1	0.76114649681529	0.23885350318471	1	0.76114649681529	0.23885350318471	0.5	0.5	0.5	0.5	1.35	1.35	1.35	1.35	0.20445859872611608	0.09554140127388402	0.05	Rational	-10	0	-10	0	0
2	5	6	0.95	0.7000000000000002	0.7000000000000002	0.7000000000000002	0.7000000000000002	1	1	0	1	1	0	0.5	0.5	0.5	0.5	1.35	1.35	1.35	1.35	0.3000000000000002	0	0.05	Rational	-10	0	-10	0	0
2	5	7	0.95	0.7500000000000002	0.7500000000000002	0.7500000000000002	0.7500000000000002	1	1	0	1	1	0	0.5	0.5	0.5	0.5	1.35	1.35	1.35	1.35	0.4000000000000003	0	0.05	Rational	-10	0	-10	0	0
2	5	8	0.95	0.8000000000000003	0.8000000000000003	0.8000000000000003	0.8000000000000003	1	1	0	1	1	0	0.5	0.5	0.5	0.5	1.35	1.35	1.35	1.35	0.5000000000000004	0	0.05	Rational	-10	0	-10	0	0
2	5	9	0.95	0.8500000000000003	0.7500000000000002	0.8500000000000003	0.7500000000000002	1	1	0	1	1	0	0.5	0.5	0.5	0.5	1.35	1.35	1.35	1.35	0.6000000000000005	0	0.05	Rational	-10	0	-10	0	0
2	5	10	0.95	0.9000000000000004	0.8000000000000003	0.9000000000000004	0.8000000000000003	1	1	0	1	1	0	0.5	0.5	0.5	0.5	1.35	1.35	1.35	1.35	0.7000000000000006	0	0.05	Rational	-10	0	-10	0	0
2	5	11	0.95	0.9500000000000004	0.7500000000000002	0.9500000000000004	0.7500000000000002	1	1	0	1	1	0	0.5	0.5	0.5	0.5	1.35	1.35	1.35	1.35	0.8000000000000007	0	0.05	Rational	-10	0	-10	0	0
2	5	12	0.95	1.0000000000000004	0.8000000000000003	1.0000000000000004	0.8000000000000003	1	1	0	1	1	0	0.5	0.5	0.5	0.5	1.35	1.35	1.35	1.35	0.9000000000000008	0	0.05	Rational	-10	0	-10	0	0
2	5	13	0.95	1.0500000000000005	0.7500000000000002	1.0500000000000005	0.7500000000000002	1	1	0	1	1	0	0.5	0.5	0.5	0.5	1.35	1.35	1.35	1.35	1.0000000000000009	0	0.05	Rational	-10	0	-10	0	0
2	5	14	0.95	1.1000000000000005	0.8000000000000003	1.1000000000000005	0.8000000000000003	1	1	0	1	1	0	0.5	0.5	0.5	0.5	1.35	1.35	1.35	1.35	1.100000000000001	0	0.05	Rational	-10	0	-10	0	0
2	5	15	0.95	1.1500000000000006	0.8500000000000003	1.1500000000000006	0.8500000000000003	1	1	0	1	1	0	0.5	0.5	0.5	0.5	1.35	1.35	1.35	1.35	1.200000000000001	0	0.05	Rational	-10	0	-10	0	0
2	5	16	0.95	1.2000000000000006	0.8000000000000003	1.2000000000000006	0.8000000000000003	1	1	0	1	1	0	0.5	0.5	0.5	0.5	1.35	1.35	1.35	1.35	1.3000000000000012	0	0.05	Rational	-10	0	-10	0	0
2	5	17	0.95	1.2500000000000007	0.8500000000000003	1.2500000000000007	0.8500000000000003	1	1	0	1	1	0	0.5	0.5	0.5	0.5	1.35	1.35	1.35	1.35	1.4000000000000012	0	0.05	Rational	-10	0	-10	0	0
2	5	18	0.95	1.3000000000000007	0.8000000000000003	1.3000000000000007	0.8000000000000003	1	1	0	1	1	0	0.5	0.5	0.5	0.5	1.35	1.35	1.35	1.35	1.5000000000000013	0	0.05	Rational	-10	0	-10	0	0
2	5	19	0.95	1.3500000000000008	0.8500000000000003	1.3500000000000008	0.8500000000000003	1	1	0	1	1	0	0.5	0.5	0.5	0.5	1.35	1.35	1.35	1.35	1.6000000000000014	0	0.05	Rational	-10	0	-10	0	0
2	5	20	0.95	1.4000000000000008	0.9000000000000004	1.4000000000000008	0.9000000000000004	1	1	0	1	1	0	0.5	0.5	0.5	0.5	1.35	1.35	1.35	1.35	1.7000000000000015	0	0.05	Rational	-10	0	-10	0	0
2	5	21	0.95	1.4500000000000008	0.8500000000000003	1.4500000000000008	0.8500000000000003	1	1	0	1	1	0	0.5	0.5	0.5	0.5	1.35	1.35	1.35	1.35	1.8000000000000018	0	0.05	Rational	-10	0	-10	0	0
2	5	22	0.95	1.5000000000000009	0.9000000000000004	1.5000000000000009	0.9000000000000004	1	1	0	1	1	0	0.5	0.5	0.5	0.5	1.35	1.35	1.35	1.35	1.9000000000000015	0	0.05	Rational	-10	0	-10	0	0
2	5	23	0.95	1.550000000000001	0.8500000000000003	1.550000000000001	0.8500000000000003	1	1	0	1	1	0	0.5	0.5	0.5	0.5	1.35	1.35	1.35	1.35	2.0000000000000018	0	0.05	Rational	-10	0	-10	0	0
2	5	24	0.95	1.600000000000001	0.9000000000000004	1.600000000000001	0.9000000000000004	1	0.99044585987261	0.00955414012739	1	0.99044585987261	0.00955414012739	0.5	0.5	0.5	0.5	1.35	1.35	1.35	1.35	2.0780254777070044	0.008598726114651007	0.05	Rational	-10	0	-10	0	0
2	5	25	0.95	1.650000000000001	0.9500000000000004	1.650000000000001	0.9500000000000004	1	1	0	1	1	0	0.5	0.5	0.5	0.5	1.35	1.35	1.35	1.35	2.200000000000002	0	0.05	Rational	-10	0	-10	0	0
2	5	26	0.95	1.700000000000001	0.9000000000000004	1.700000000000001	0.9000000000000004	1	1	0	1	1	0	0.5	0.5	0.5	0.5	1.35	1.35	1.35	1.35	2.3000000000000016	0	0.05	Rational	-10	0	-10	0	0
2	5	27	0.95	1.750000000000001	0.9500000000000004	1.750000000000001	0.9500000000000004	1	0.98726114649682	0.01273885350318	1	0.98726114649682	0.01273885350318	0.5	0.5	0.5	0.5	1.35	1.35	1.35	1.35	2.366878980891734	0.01273885350318001	0.05	Rational	-15	0	-15	0	0
2	5	28	0.95	1.8000000000000012	0.9500000000000004	1.8000000000000012	0.9500000000000004	1	1	0	1	1	0	0.5	0.5	0.5	0.5	1.35	1.35	1.35	1.35	2.400000000000002	0	0.05	Rational	-10	0	-10	0	0
2	5	29	0.95	1.8500000000000012	0.9000000000000004	1.8500000000000012	0.9000000000000004	1	1	0	1	1	0	0.5	0.5	0.5	0.5	1.35	1.35	1.35	1.35	2.6000000000000023	0	0.05	Rational	-10	0	-10	0	0
2	5	30	0.95	1.9000000000000012	0.9500000000000004	1.9000000000000012	0.9500000000000004	1	0.98726114649682	0.01273885350318	1	0.98726114649682	0.01273885350318	0.5	0.5	0.5	0.5	1.35	1.35	1.35	1.35	2.66305732484078	0.01273885350318001	0.05	Rational	-15	0	-15	0	0
2	5	31	0.95	1.9500000000000013	0.9500000000000004	1.9500000000000013	0.9500000000000004	1	1	0	1	1	0	0.5	0.5	0.5	0.5	1.35	1.35	1.35	1.35	2.700000000000003	0	0.05	Rational	-10	0	-10	0	0
2	5	32	0.95	2.0000000000000013	0.9000000000000004	2.0000000000000013	0.9000000000000004	1	1	0	1	1	0	0.5	0.5	0.5	0.5	1.35	1.35	1.35	1.35	2.900000000000002	0	0.05	Rational	-10	0	-10	0	0
2	5	33	0.95	2.050000000000001	0.9500000000000004	2.050000000000001	0.9500000000000004	1	0.98726114649682	0.01273885350318	1	0.98726114649682	0.01273885350318	0.5	0.5	0.5	0.5	1.35	1.35	1.35	1.35	2.9592356687898267	0.01273885350318001	0.05	Rational	-15	0	-15	0	0
2	5	34	0.95	2.100000000000001	0.9500000000000004	2.100000000000001	0.9500000000000004	1	1	0	1	1	0	0.5	0.5	0.5	0.5	1.35	1.35	1.35	1.35	3.0000000000000027	0	0.05	Rational	-10	0	-10	0	0
2	5	35	0.95	2.150000000000001	0.9000000000000004	2.150000000000001	0.9000000000000004	1	1	0	1	1	0	0.5	0.5	0.5	0.5	1.35	1.35	1.35	1.35	3.200000000000002	0	0.05	Rational	-10	0	-10	0	0
2	5	36	0.95	2.2000000000000006	0.9500000000000004	2.2000000000000006	0.9500000000000004	1	0.98726114649682	0.01273885350318	1	0.98726114649682	0.01273885350318	0.5	0.5	0.5	0.5	1.35	1.35	1.35	1.35	3.2554140127388713	0.01273885350318001	0.05	Rational	-15	0	-15	0	0
2	5	37	0.95	2.2500000000000004	0.9500000000000004	2.2500000000000004	0.9500000000000004	1	1	0	1	1	0	0.5	0.5	0.5	0.5	1.35	1.35	1.35	1.35	3.3000000000000016	0	0.05	Rational	-10	0	-10	0	0
2	5	38	0.95	2.3000000000000003	0.9000000000000004	2.3000000000000003	0.9000000000000004	1	1	0	1	1	0	0.5	0.5	0.5	0.5	1.35	1.35	1.35	1.35	3.500000000000001	0	0.05	Rational	-10	0	-10	0	0
2	5	39	0.95	2.35	0.8500000000000003	2.35	0.8500000000000003	1	0.98726114649682	0.01273885350318	1	0.98726114649682	0.01273885350318	0.5	0.5	0.5	0.5	1.35	1.35	1.35	1.35	3.5515923566879164	0.01273885350318001	0.05	Rational	-15	0	-15	0	0
2	5	40	0.95	2.4	0.8500000000000003	2.4	0.8500000000000003	1	1	0	1	1	0	0.5	0.5	0.5	0.5	1.35	1.35	1.35	1.35	3.6000000000000005	0	0.05	Rational	-15	0	-15	0	0
2	5	40	0.95	2.4	0.8500000000000003	2.4	0.8500000000000003	1	1	0	1	1	0	0.5	0.5	0.5	0.5	1.35	1.35	1.35	1.35	3.6000000000000005	0	0.05	Rational	-15	0	-15	0	640.749044585988
2	6	1	0.95	0.55	0.55	0.55	0.55	1	0.5	0.5	1	0.5	0.5	0.5	0.5	0.5	0.5	1.45	1.45	1.45	1.45	0	0	0.05	Rational	0	0	0	0	0
2	6	2	0.95	0.6000000000000001	0.6000000000000001	0.6000000000000001	0.6000000000000001	1	0.5	0.5	1	0.5	0.5	0.5	0.5	0.5	0.5	1.45	1.45	1.45	1.45	0.050000000000000044	0.050000000000000044	0.05	Rational	0	0	0	0	0
2	6	3	0.95	0.6500000000000001	0.6500000000000001	0.6500000000000001	0.6500000000000001	1	0.5	0.5	1	0.5	0.5	0.5	0.5	0.5	0.5	1.45	1.45	1.45	1.45	0.10000000000000009	0.10000000000000009	0.05	Rational	0	0	0	0	0
2	6	4	0.95	0.7000000000000002	0.7000000000000002	0.7000000000000002	0.7000000000000002	1	0.5	0.5	1	0.5	0.5	0.5	0.5	0.5	0.5	1.45	1.45	1.45	1.45	0.15000000000000013	0.15000000000000013	0.05	Rational	-5	0	-5	0	0
2	6	5	0.95	0.7500000000000002	0.7500000000000002	0.7500000000000002	0.7500000000000002	1	0.76114649681529	0.23885350318471	1	0.76114649681529	0.23885350318471	0.5	0.5	0.5	0.5	1.45	1.45	1.45	1.45	0.20445859872611624	0.09554140127388408	0.05	Rational	-10	0	-10	0	0
2	6	6	0.95	0.8000000000000003	0.8000000000000003	0.8000000000000003	0.8000000000000003	1	1	0	1	1	0	0.5	0.5	0.5	0.5	1.45	1.45	1.45	1.45	0.30000000000000043	0	0.05	Rational	-10	0	-10	0	0
2	6	7	0.95	0.8500000000000003	0.8500000000000003	0.8500000000000003	0.8500000000000003	1	1	0	1	1	0	0.5	0.5	0.5	0.5	1.45	1.45	1.45	1.45	0.4000000000000005	0	0.05	Rational	-10	0	-10	0	0
2	6	8	0.95	0.9000000000000004	0.9000000000000004	0.9000000000000004	0.9000000000000004	1	1	0	1	1	0	0.5	0.5	0.5	0.5	1.45	1.45	1.45	1.45	0.5000000000000007	0	0.05	Rational	-10	0	-10	0	0
2	6	9	0.95	0.9500000000000004	0.8500000000000003	0.9500000000000004	0.8500000000000003	1	1	0	1	1	0	0.5	0.5	0.5	0.5	1.45	1.45	1.45	1.45	0.6000000000000008	0	0.05	Rational	-10	0	-10	0	0
2	6	10	0.95	1.0000000000000004	0.9000000000000004	1.0000000000000004	0.9000000000000004	1	1	0	1	1	0	0.5	0.5	0.5	0.5	1.45	1.45	1.45	1.45	0.7000000000000008	0	0.05	Rational	-10	0	-10	0	0
2	6	11	0.95	1.0500000000000005	0.8500000000000003	1.0500000000000005	0.8500000000000003	1	1	0	1	1	0	0.5	0.5	0.5	0.5	1.45	1.45	1.45	1.45	0.8000000000000009	0	0.05	Rational	-10	0	-10	0	0
2	6	12	0.95	1.1000000000000005	0.9000000000000004	1.1000000000000005	0.9000000000000004	1	1	0	1	1	0	0.5	0.5	0.5	0.5	1.45	1.45	1.45	1.45	0.900000000000001	0	0.05	Rational	-10	0	-10	0	0
2	6	13	0.95	1.1500000000000006	0.9500000000000004	1.1500000000000006	0.9500000000000004	1	1	0	1	1	0	0.5	0.5	0.5	0.5	1.45	1.45	1.45	1.45	1.000000000000001	0	0.05	Rational	-10	0	-10	0	0
2	6	14	0.95	1.2000000000000006	0.9000000000000004	1.2000000000000006	0.9000000000000004	1	1	0	1	1	0	0.5	0.5	0.5	0.5	1.45	1.45	1.45	1.45	1.1000000000000012	0	0.05	Rational	-10	0	-10	0	0
2	6	15	0.95	1.2500000000000007	0.9500000000000004	1.2500000000000007	0.9500000000000004	1	1	0	1	1	0	0.5	0.5	0.5	0.5	1.45	1.45	1.45	1.45	1.2000000000000013	0	0.05	Rational	-10	0	-10	0	0
2	6	16	0.95	1.3000000000000007	1.0000000000000004	1.3000000000000007	1.0000000000000004	1	1	0	1	1	0	0.5	0.5	0.5	0.5	1.45	1.45	1.45	1.45	1.3000000000000014	0	0.05	Rational	-10	0	-10	0	0
2	6	17	0.95	1.3500000000000008	0.9500000000000004	1.3500000000000008	0.9500000000000004	1	1	0	1	1	0	0.5	0.5	0.5	0.5	1.45	1.45	1.45	1.45	1.4000000000000015	0	0.05	Rational	-10	0	-10	0	0
2	6	18	0.95	1.4000000000000008	1.0000000000000004	1.4000000000000008	1.0000000000000004	1	1	0	1	1	0	0.5	0.5	0.5	0.5	1.45	1.45	1.45	1.45	1.5000000000000016	0	0.05	Rational	-10	0	-10	0	0
2	6	19	0.95	1.4500000000000008	0.9500000000000004	1.4500000000000008	0.9500000000000004	1	1	0	1	1	0	0.5	0.5	0.5	0.5	1.45	1.45	1.45	1.45	1.6000000000000016	0	0.05	Rational	-10	0	-10	0	0
2	6	20	0.95	1.5000000000000009	1.0000000000000004	1.5000000000000009	1.0000000000000004	1	1	0	1	1	0	0.5	0.5	0.5	0.5	1.45	1.45	1.45	1.45	1.7000000000000017	0	0.05	Rational	-10	0	-10	0	0
2	6	21	0.95	1.550000000000001	0.9500000000000004	1.550000000000001	0.9500000000000004	1	1	0	1	1	0	0.5	0.5	0.5	0.5	1.45	1.45	1.45	1.45	1.8000000000000018	0	0.05	Rational	-10	0	-10	0	0
2	6	22	0.95	1.600000000000001	1.0000000000000004	1.600000000000001	1.0000000000000004	1	1	0	1	1	0	0.5	0.5	0.5	0.5	1.45	1.45	1.45	1.45	1.900000000000002	0	0.05	Rational	-10	0	-10	0	0
2	6	23	0.95	1.650000000000001	0.9500000000000004	1.650000000000001	0.9500000000000004	1	1	0	1	1	0	0.5	0.5	0.5	0.5	1.45	1.45	1.45	1.45	2.0000000000000018	0	0.05	Rational	-10	0	-10	0	0
2	6	24	0.95	1.700000000000001	1.0000000000000004	1.700000000000001	1.0000000000000004	1	0.99044585987261	0.00955414012739	1	0.99044585987261	0.00955414012739	0.5	0.5	0.5	0.5	1.45	1.45	1.45	1.45	2.078025477707005	0.008598726114651008	0.05	Rational	-10	0	-10	0	0
2	6	25	0.95	1.750000000000001	1.0500000000000005	1.750000000000001	1.0500000000000005	1	1	0	1	1	0	0.5	0.5	0.5	0.5	1.45	1.45	1.45	1.45	2.200000000000002	0	0.05	Rational	-10	0	-10	0	0
2	6	26	0.95	1.8000000000000012	1.0000000000000004	1.8000000000000012	1.0000000000000004	1	1	0	1	1	0	0.5	0.5	0.5	0.5	1.45	1.45	1.45	1.45	2.300000000000002	0	0.05	Rational	-10	0	-10	0	0
2	6	27	0.95	1.8500000000000012	1.0500000000000005	1.8500000000000012	1.0500000000000005	1	0.98726114649682	0.01273885350318	1	0.98726114649682	0.01273885350318	0.5	0.5	0.5	0.5	1.45	1.45	1.45	1.45	2.366878980891734	0.012738853503180013	0.05	Rational	-15	0	-15	0	0
2	6	28	0.95	1.9000000000000012	1.0500000000000005	1.9000000000000012	1.0500000000000005	1	1	0	1	1	0	0.5	0.5	0.5	0.5	1.45	1.45	1.45	1.45	2.4000000000000026	0	0.05	Rational	-10	0	-10	0	0
2	6	29	0.95	1.9500000000000013	1.0000000000000004	1.9500000000000013	1.0000000000000004	1	1	0	1	1	0	0.5	0.5	0.5	0.5	1.45	1.45	1.45	1.45	2.6000000000000023	0	0.05	Rational	-10	0	-10	0	0
2	6	30	0.95	2.0000000000000013	1.0500000000000005	2.0000000000000013	1.0500000000000005	1	0.98726114649682	0.01273885350318	1	0.98726114649682	0.01273885350318	0.5	0.5	0.5	0.5	1.45	1.45	1.45	1.45	2.6630573248407803	0.012738853503180013	0.05	Rational	-15	0	-15	0	0
2	6	31	0.95	2.050000000000001	1.0500000000000005	2.050000000000001	1.0500000000000005	1	1	0	1	1	0	0.5	0.5	0.5	0.5	1.45	1.45	1.45	1.45	2.700000000000003	0	0.05	Rational	-10	0	-10	0	0
2	6	32	0.95	2.100000000000001	1.0000000000000004	2.100000000000001	1.0000000000000004	1	1	0	1	1	0	0.5	0.5	0.5	0.5	1.45	1.45	1.45	1.45	2.900000000000002	0	0.05	Rational	-10	0	-10	0	0
2	6	33	0.95	2.150000000000001	1.0500000000000005	2.150000000000001	1.0500000000000005	1	0.98726114649682	0.01273885350318	1	0.98726114649682	0.01273885350318	0.5	0.5	0.5	0.5	1.45	1.45	1.45	1.45	2.959235668789826	0.012738853503180013	0.05	Rational	-15	0	-15	0	0
2	6	34	0.95	2.2000000000000006	1.0500000000000005	2.2000000000000006	1.0500000000000005	1	1	0	1	1	0	0.5	0.5	0.5	0.5	1.45	1.45	1.45	1.45	3.0000000000000018	0	0.05	Rational	-10	0	-10	0	0
2	6	35	0.95	2.2500000000000004	1.0000000000000004	2.2500000000000004	1.0000000000000004	1	1	0	1	1	0	0.5	0.5	0.5	0.5	1.45	1.45	1.45	1.45	3.200000000000001	0	0.05	Rational	-10	0	-10	0	0
2	6	36	0.95	2.3000000000000003	1.0500000000000005	2.3000000000000003	1.0500000000000005	1	0.98726114649682	0.01273885350318	1	0.98726114649682	0.01273885350318	0.5	0.5	0.5	0.5	1.45	1.45	1.45	1.45	3.2554140127388704	0.012738853503180013	0.05	Rational	-15	0	-15	0	0
2	6	37	0.95	2.35	1.0500000000000005	2.35	1.0500000000000005	1	1	0	1	1	0	0.5	0.5	0.5	0.5	1.45	1.45	1.45	1.45	3.3000000000000007	0	0.05	Rational	-10	0	-10	0	0
2	6	38	0.95	2.4	1.0000000000000004	2.4	1.0000000000000004	1	1	0	1	1	0	0.5	0.5	0.5	0.5	1.45	1.45	1.45	1.45	3.5	0	0.05	Rational	-10	0	-10	0	0
2	6	39	0.95	2.4499999999999997	0.9500000000000004	2.4499999999999997	0.9500000000000004	1	0.98726114649682	0.01273885350318	1	0.98726114649682	0.01273885350318	0.5	0.5	0.5	0.5	1.45	1.45	1.45	1.45	3.5515923566879155	0.012738853503180013	0.05	Rational	-15	0	-15	0	0
2	6	40	0.95	2.4999999999999996	0.9500000000000004	2.4999999999999996	0.9500000000000004	1	1	0	1	1	0	0.5	0.5	0.5	0.5	1.45	1.45	1.45	1.45	3.5999999999999996	0	0.05	Rational	-15	0	-15	0	0
2	6	40	0.95	2.4999999999999996	0.9500000000000004	2.4999999999999996	0.9500000000000004	1	1	0	1	1	0	0.5	0.5	0.5	0.5	1.45	1.45	1.45	1.45	3.5999999999999996	0	0.05	Rational	-15	0	-15	0	609.3490445859899
2	7	1	0.95	0.65	0.65	0.65	0.65	1	0.5	0.5	1	0.5	0.5	0.5	0.5	0.5	0.5	1.5499999999999998	1.5499999999999998	1.5499999999999998	1.5499999999999998	0	0	0.05	Rational	0	0	0	0	0
2	7	2	0.95	0.7000000000000001	0.7000000000000001	0.7000000000000001	0.7000000000000001	1	0.5	0.5	1	0.5	0.5	0.5	0.5	0.5	0.5	1.5499999999999998	1.5499999999999998	1.5499999999999998	1.5499999999999998	0.050000000000000044	0.050000000000000044	0.05	Rational	0	0	0	0	0
2	7	3	0.95	0.7500000000000001	0.7500000000000001	0.7500000000000001	0.7500000000000001	1	0.5	0.5	1	0.5	0.5	0.5	0.5	0.5	0.5	1.5499999999999998	1.5499999999999998	1.5499999999999998	1.5499999999999998	0.10000000000000009	0.10000000000000009	0.05	Rational	0	0	0	0	0
2	7	4	0.95	0.8000000000000002	0.8000000000000002	0.8000000000000002	0.8000000000000002	1	0.5	0.5	1	0.5	0.5	0.5	0.5	0.5	0.5	1.5499999999999998	1.5499999999999998	1.5499999999999998	1.5499999999999998	0.15000000000000013	0.15000000000000013	0.05	Rational	-5	0	-5	0	0
2	7	5	0.95	0.8500000000000002	0.8500000000000002	0.8500000000000002	0.8500000000000002	1	0.76114649681529	0.23885350318471	1	0.76114649681529	0.23885350318471	0.5	0.5	0.5	0.5	1.5499999999999998	1.5499999999999998	1.5499999999999998	1.5499999999999998	0.20445859872611624	0.09554140127388408	0.05	Rational	-10	0	-10	0	0
2	7	6	0.95	0.9000000000000002	0.9000000000000002	0.9000000000000002	0.9000000000000002	1	1	0	1	1	0	0.5	0.5	0.5	0.5	1.5499999999999998	1.5499999999999998	1.5499999999999998	1.5499999999999998	0.30000000000000043	0	0.05	Rational	-10	0	-10	0	0
2	7	7	0.95	0.9500000000000003	0.9500000000000003	0.9500000000000003	0.9500000000000003	1	1	0	1	1	0	0.5	0.5	0.5	0.5	1.5499999999999998	1.5499999999999998	1.5499999999999998	1.5499999999999998	0.4000000000000005	0	0.05	Rational	-10	0	-10	0	0
2	7	8	0.95	1.0000000000000002	1.0000000000000002	1.0000000000000002	1.0000000000000002	1	1	0	1	1	0	0.5	0.5	0.5	0.5	1.5499999999999998	1.5499999999999998	1.5499999999999998	1.5499999999999998	0.5000000000000007	0	0.05	Rational	-10	0	-10	0	0
2	7	9	0.95	1.0500000000000003	0.9500000000000002	1.0500000000000003	0.9500000000000002	1	1	0	1	1	0	0.5	0.5	0.5	0.5	1.5499999999999998	1.5499999999999998	1.5499999999999998	1.5499999999999998	0.6000000000000005	0	0.05	Rational	-10	0	-10	0	0
2	7	10	0.95	1.1000000000000003	1.0000000000000002	1.1000000000000003	1.0000000000000002	1	1	0	1	1	0	0.5	0.5	0.5	0.5	1.5499999999999998	1.5499999999999998	1.5499999999999998	1.5499999999999998	0.7000000000000006	0	0.05	Rational	-10	0	-10	0	0
2	7	11	0.95	1.1500000000000004	0.9500000000000002	1.1500000000000004	0.9500000000000002	1	1	0	1	1	0	0.5	0.5	0.5	0.5	1.5499999999999998	1.5499999999999998	1.5499999999999998	1.5499999999999998	0.8000000000000007	0	0.05	Rational	-10	0	-10	0	0
2	7	12	0.95	1.2000000000000004	1.0000000000000002	1.2000000000000004	1.0000000000000002	1	1	0	1	1	0	0.5	0.5	0.5	0.5	1.5499999999999998	1.5499999999999998	1.5499999999999998	1.5499999999999998	0.9000000000000008	0	0.05	Rational	-10	0	-10	0	0
2	7	13	0.95	1.2500000000000004	0.9500000000000002	1.2500000000000004	0.9500000000000002	1	1	0	1	1	0	0.5	0.5	0.5	0.5	1.5499999999999998	1.5499999999999998	1.5499999999999998	1.5499999999999998	1.0000000000000009	0	0.05	Rational	-10	0	-10	0	0
2	7	14	0.95	1.3000000000000005	1.0000000000000002	1.3000000000000005	1.0000000000000002	1	1	0	1	1	0	0.5	0.5	0.5	0.5	1.5499999999999998	1.5499999999999998	1.5499999999999998	1.5499999999999998	1.100000000000001	0	0.05	Rational	-10	0	-10	0	0
2	7	15	0.95	1.3500000000000005	1.0500000000000003	1.3500000000000005	1.0500000000000003	1	1	0	1	1	0	0.5	0.5	0.5	0.5	1.5499999999999998	1.5499999999999998	1.5499999999999998	1.5499999999999998	1.200000000000001	0	0.05	Rational	-10	0	-10	0	0
2	7	16	0.95	1.4000000000000006	1.0000000000000002	1.4000000000000006	1.0000000000000002	1	1	0	1	1	0	0.5	0.5	0.5	0.5	1.5499999999999998	1.5499999999999998	1.5499999999999998	1.5499999999999998	1.3000000000000012	0	0.05	Rational	-10	0	-10	0	0
2	7	17	0.95	1.4500000000000006	1.0500000000000003	1.4500000000000006	1.0500000000000003	1	1	0	1	1	0	0.5	0.5	0.5	0.5	1.5499999999999998	1.5499999999999998	1.5499999999999998	1.5499999999999998	1.4000000000000012	0	0.05	Rational	-10	0	-10	0	0
2	7	18	0.95	1.5000000000000007	1.0000000000000002	1.5000000000000007	1.0000000000000002	1	1	0	1	1	0	0.5	0.5	0.5	0.5	1.5499999999999998	1.5499999999999998	1.5499999999999998	1.5499999999999998	1.5000000000000013	0	0.05	Rational	-10	0	-10	0	0
2	7	19	0.95	1.5500000000000007	1.0500000000000003	1.5500000000000007	1.0500000000000003	1	1	0	1	1	0	0.5	0.5	0.5	0.5	1.5499999999999998	1.5499999999999998	1.5499999999999998	1.5499999999999998	1.6000000000000014	0	0.05	Rational	-10	0	-10	0	0
2	7	20	0.95	1.6000000000000008	1.1000000000000003	1.6000000000000008	1.1000000000000003	1	1	0	1	1	0	0.5	0.5	0.5	0.5	1.5499999999999998	1.5499999999999998	1.5499999999999998	1.5499999999999998	1.7000000000000015	0	0.05	Rational	-10	0	-10	0	0
2	7	21	0.95	1.6500000000000008	1.0500000000000003	1.6500000000000008	1.0500000000000003	1	1	0	1	1	0	0.5	0.5	0.5	0.5	1.5499999999999998	1.5499999999999998	1.5499999999999998	1.5499999999999998	1.8000000000000018	0	0.05	Rational	-10	0	-10	0	0
2	7	22	0.95	1.7000000000000008	1.1000000000000003	1.7000000000000008	1.1000000000000003	1	1	0	1	1	0	0.5	0.5	0.5	0.5	1.5499999999999998	1.5499999999999998	1.5499999999999998	1.5499999999999998	1.9000000000000015	0	0.05	Rational	-10	0	-10	0	0
2	7	23	0.95	1.7500000000000009	1.0500000000000003	1.7500000000000009	1.0500000000000003	1	1	0	1	1	0	0.5	0.5	0.5	0.5	1.5499999999999998	1.5499999999999998	1.5499999999999998	1.5499999999999998	2.0000000000000018	0	0.05	Rational	-10	0	-10	0	0
2	7	24	0.95	1.800000000000001	1.1000000000000003	1.800000000000001	1.1000000000000003	1	0.99044585987261	0.00955414012739	1	0.99044585987261	0.00955414012739	0.5	0.5	0.5	0.5	1.5499999999999998	1.5499999999999998	1.5499999999999998	1.5499999999999998	2.0780254777070044	0.008598726114651007	0.05	Rational	-10	0	-10	0	0
2	7	25	0.95	1.850000000000001	1.1500000000000004	1.850000000000001	1.1500000000000004	1	1	0	1	1	0	0.5	0.5	0.5	0.5	1.5499999999999998	1.5499999999999998	1.5499999999999998	1.5499999999999998	2.200000000000002	0	0.05	Rational	-10	0	-10	0	0
2	7	26	0.95	1.900000000000001	1.1000000000000003	1.900000000000001	1.1000000000000003	1	1	0	1	1	0	0.5	0.5	0.5	0.5	1.5499999999999998	1.5499999999999998	1.5499999999999998	1.5499999999999998	2.3000000000000016	0	0.05	Rational	-10	0	-10	0	0
2	7	27	0.95	1.950000000000001	1.1500000000000004	1.950000000000001	1.1500000000000004	1	0.98726114649682	0.01273885350318	1	0.98726114649682	0.01273885350318	0.5	0.5	0.5	0.5	1.5499999999999998	1.5499999999999998	1.5499999999999998	1.5499999999999998	2.366878980891734	0.01273885350318001	0.05	Rational	-15	0	-15	0	0
2	7	28	0.95	2.000000000000001	1.1500000000000004	2.000000000000001	1.1500000000000004	1	1	0	1	1	0	0.5	0.5	0.5	0.5	1.5499999999999998	1.5499999999999998	1.5499999999999998	1.5499999999999998	2.400000000000002	0	0.05	Rational	-10	0	-10	0	0
2	7	29	0.95	2.0500000000000007	1.1000000000000003	2.0500000000000007	1.1000000000000003	1	1	0	1	1	0	0.5	0.5	0.5	0.5	1.5499999999999998	1.5499999999999998	1.5499999999999998	1.5499999999999998	2.6000000000000014	0	0.05	Rational	-10	0	-10	0	0
2	7	30	0.95	2.1000000000000005	1.1500000000000004	2.1000000000000005	1.1500000000000004	1	0.98726114649682	0.01273885350318	1	0.98726114649682	0.01273885350318	0.5	0.5	0.5	0.5	1.5499999999999998	1.5499999999999998	1.5499999999999998	1.5499999999999998	2.663057324840779	0.01273885350318001	0.05	Rational	-15	0	-15	0	0
2	7	31	0.95	2.1500000000000004	1.1500000000000004	2.1500000000000004	1.1500000000000004	1	1	0	1	1	0	0.5	0.5	0.5	0.5	1.5499999999999998	1.5499999999999998	1.5499999999999998	1.5499999999999998	2.700000000000001	0	0.05	Rational	-10	0	-10	0	0
2	7	32	0.95	2.2	1.1000000000000003	2.2	1.1000000000000003	1	1	0	1	1	0	0.5	0.5	0.5	0.5	1.5499999999999998	1.5499999999999998	1.5499999999999998	1.5499999999999998	2.9000000000000004	0	0.05	Rational	-10	0	-10	0	0
2	7	33	0.95	2.25	1.1500000000000004	2.25	1.1500000000000004	1	0.98726114649682	0.01273885350318	1	0.98726114649682	0.01273885350318	0.5	0.5	0.5	0.5	1.5499999999999998	1.5499999999999998	1.5499999999999998	1.5499999999999998	2.959235668789824	0.01273885350318001	0.05	Rational	-15	0	-15	0	0
2	7	34	0.95	2.3	1.1500000000000004	2.3	1.1500000000000004	1	1	0	1	1	0	0.5	0.5	0.5	0.5	1.5499999999999998	1.5499999999999998	1.5499999999999998	1.5499999999999998	3	0	0.05	Rational	-10	0	-10	0	0
2	7	35	0.95	2.3499999999999996	1.1000000000000003	2.3499999999999996	1.1000000000000003	1	1	0	1	1	0	0.5	0.5	0.5	0.5	1.5499999999999998	1.5499999999999998	1.5499999999999998	1.5499999999999998	3.1999999999999993	0	0.05	Rational	-10	0	-10	0	0
2	7	36	0.95	2.3999999999999995	1.1500000000000004	2.3999999999999995	1.1500000000000004	1	0.98726114649682	0.01273885350318	1	0.98726114649682	0.01273885350318	0.5	0.5	0.5	0.5	1.5499999999999998	1.5499999999999998	1.5499999999999998	1.5499999999999998	3.2554140127388687	0.01273885350318001	0.05	Rational	-15	0	-15	0	0
2	7	37	0.95	2.4499999999999993	1.1500000000000004	2.4499999999999993	1.1500000000000004	1	1	0	1	1	0	0.5	0.5	0.5	0.5	1.5499999999999998	1.5499999999999998	1.5499999999999998	1.5499999999999998	3.299999999999999	0	0.05	Rational	-10	0	-10	0	0
2	7	38	0.95	2.499999999999999	1.1000000000000003	2.499999999999999	1.1000000000000003	1	1	0	1	1	0	0.5	0.5	0.5	0.5	1.5499999999999998	1.5499999999999998	1.5499999999999998	1.5499999999999998	3.4999999999999982	0	0.05	Rational	-10	0	-10	0	0
2	7	39	0.95	2.549999999999999	1.0500000000000003	2.549999999999999	1.0500000000000003	1	0.98726114649682	0.01273885350318	1	0.98726114649682	0.01273885350318	0.5	0.5	0.5	0.5	1.5499999999999998	1.5499999999999998	1.5499999999999998	1.5499999999999998	3.5515923566879137	0.01273885350318001	0.05	Rational	-15	0	-15	0	0
2	7	40	0.95	2.5999999999999988	1.0500000000000003	2.5999999999999988	1.0500000000000003	1	1	0	1	1	0	0.5	0.5	0.5	0.5	1.5499999999999998	1.5499999999999998	1.5499999999999998	1.5499999999999998	3.599999999999998	0	0.05	Rational	-15	0	-15	0	0
2	7	40	0.95	2.5999999999999988	1.0500000000000003	2.5999999999999988	1.0500000000000003	1	1	0	1	1	0	0.5	0.5	0.5	0.5	1.5499999999999998	1.5499999999999998	1.5499999999999998	1.5499999999999998	3.599999999999998	0	0.05	Rational	-15	0	-15	0	577.9490445859873
2	8	1	0.95	0.75	0.75	0.75	0.75	1	0.5	0.5	1	0.5	0.5	0.5	0.5	0.5	0.5	1.65	1.65	1.65	1.65	0	0	0.05	Rational	0	0	0	0	0
2	8	2	0.95	0.8	0.8	0.8	0.8	1	0.5	0.5	1	0.5	0.5	0.5	0.5	0.5	0.5	1.65	1.65	1.65	1.65	0.050000000000000044	0.050000000000000044	0.05	Rational	0	0	0	0	0
2	8	3	0.95	0.8500000000000001	0.8500000000000001	0.8500000000000001	0.8500000000000001	1	0.5	0.5	1	0.5	0.5	0.5	0.5	0.5	0.5	1.65	1.65	1.65	1.65	0.10000000000000009	0.10000000000000009	0.05	Rational	0	0	0	0	0
2	8	4	0.95	0.9000000000000001	0.9000000000000001	0.9000000000000001	0.9000000000000001	1	0.5	0.5	1	0.5	0.5	0.5	0.5	0.5	0.5	1.65	1.65	1.65	1.65	0.15000000000000013	0.15000000000000013	0.05	Rational	-5	0	-5	0	0
2	8	5	0.95	0.9500000000000002	0.9500000000000002	0.9500000000000002	0.9500000000000002	1	0.76114649681529	0.23885350318471	1	0.76114649681529	0.23885350318471	0.5	0.5	0.5	0.5	1.65	1.65	1.65	1.65	0.20445859872611624	0.09554140127388408	0.05	Rational	-10	0	-10	0	0
2	8	6	0.95	1.0000000000000002	1.0000000000000002	1.0000000000000002	1.0000000000000002	1	1	0	1	1	0	0.5	0.5	0.5	0.5	1.65	1.65	1.65	1.65	0.30000000000000043	0	0.05	Rational	-10	0	-10	0	0
2	8	7	0.95	1.0500000000000003	1.0500000000000003	1.0500000000000003	1.0500000000000003	1	1	0	1	1	0	0.5	0.5	0.5	0.5	1.65	1.65	1.65	1.65	0.4000000000000005	0	0.05	Rational	-10	0	-10	0	0
2	8	8	0.95	1.1000000000000003	1.1000000000000003	1.1000000000000003	1.1000000000000003	1	1	0	1	1	0	0.5	0.5	0.5	0.5	1.65	1.65	1.65	1.65	0.5000000000000007	0	0.05	Rational	-10	0	-10	0	0
2	8	9	0.95	1.1500000000000004	1.0500000000000003	1.1500000000000004	1.0500000000000003	1	1	0	1	1	0	0.5	0.5	0.5	0.5	1.65	1.65	1.65	1.65	0.6000000000000008	0	0.05	Rational	-10	0	-10	0	0
2	8	10	0.95	1.2000000000000004	1.1000000000000003	1.2000000000000004	1.1000000000000003	1	1	0	1	1	0	0.5	0.5	0.5	0.5	1.65	1.65	1.65	1.65	0.7000000000000008	0	0.05	Rational	-10	0	-10	0	0
2	8	11	0.95	1.2500000000000004	1.0500000000000003	1.2500000000000004	1.0500000000000003	1	1	0	1	1	0	0.5	0.5	0.5	0.5	1.65	1.65	1.65	1.65	0.8000000000000009	0	0.05	Rational	-10	0	-10	0	0
2	8	12	0.95	1.3000000000000005	1.1000000000000003	1.3000000000000005	1.1000000000000003	1	1	0	1	1	0	0.5	0.5	0.5	0.5	1.65	1.65	1.65	1.65	0.900000000000001	0	0.05	Rational	-10	0	-10	0	0
2	8	13	0.95	1.3500000000000005	1.1500000000000004	1.3500000000000005	1.1500000000000004	1	1	0	1	1	0	0.5	0.5	0.5	0.5	1.65	1.65	1.65	1.65	1.000000000000001	0	0.05	Rational	-10	0	-10	0	0
2	8	14	0.95	1.4000000000000006	1.1000000000000003	1.4000000000000006	1.1000000000000003	1	1	0	1	1	0	0.5	0.5	0.5	0.5	1.65	1.65	1.65	1.65	1.1000000000000012	0	0.05	Rational	-10	0	-10	0	0
2	8	15	0.95	1.4500000000000006	1.1500000000000004	1.4500000000000006	1.1500000000000004	1	1	0	1	1	0	0.5	0.5	0.5	0.5	1.65	1.65	1.65	1.65	1.2000000000000013	0	0.05	Rational	-10	0	-10	0	0
2	8	16	0.95	1.5000000000000007	1.2000000000000004	1.5000000000000007	1.2000000000000004	1	1	0	1	1	0	0.5	0.5	0.5	0.5	1.65	1.65	1.65	1.65	1.3000000000000014	0	0.05	Rational	-10	0	-10	0	0
2	8	17	0.95	1.5500000000000007	1.1500000000000004	1.5500000000000007	1.1500000000000004	1	1	0	1	1	0	0.5	0.5	0.5	0.5	1.65	1.65	1.65	1.65	1.4000000000000015	0	0.05	Rational	-10	0	-10	0	0
2	8	18	0.95	1.6000000000000008	1.2000000000000004	1.6000000000000008	1.2000000000000004	1	1	0	1	1	0	0.5	0.5	0.5	0.5	1.65	1.65	1.65	1.65	1.5000000000000016	0	0.05	Rational	-10	0	-10	0	0
2	8	19	0.95	1.6500000000000008	1.1500000000000004	1.6500000000000008	1.1500000000000004	1	1	0	1	1	0	0.5	0.5	0.5	0.5	1.65	1.65	1.65	1.65	1.6000000000000016	0	0.05	Rational	-10	0	-10	0	0
2	8	20	0.95	1.7000000000000008	1.2000000000000004	1.7000000000000008	1.2000000000000004	1	1	0	1	1	0	0.5	0.5	0.5	0.5	1.65	1.65	1.65	1.65	1.7000000000000017	0	0.05	Rational	-10	0	-10	0	0
2	8	21	0.95	1.7500000000000009	1.1500000000000004	1.7500000000000009	1.1500000000000004	1	1	0	1	1	0	0.5	0.5	0.5	0.5	1.65	1.65	1.65	1.65	1.8000000000000018	0	0.05	Rational	-10	0	-10	0	0
2	8	22	0.95	1.800000000000001	1.2000000000000004	1.800000000000001	1.2000000000000004	1	1	0	1	1	0	0.5	0.5	0.5	0.5	1.65	1.65	1.65	1.65	1.900000000000002	0	0.05	Rational	-10	0	-10	0	0
2	8	23	0.95	1.850000000000001	1.1500000000000004	1.850000000000001	1.1500000000000004	1	1	0	1	1	0	0.5	0.5	0.5	0.5	1.65	1.65	1.65	1.65	2.0000000000000018	0	0.05	Rational	-10	0	-10	0	0
2	8	24	0.95	1.900000000000001	1.2000000000000004	1.900000000000001	1.2000000000000004	1	0.99044585987261	0.00955414012739	1	0.99044585987261	0.00955414012739	0.5	0.5	0.5	0.5	1.65	1.65	1.65	1.65	2.078025477707005	0.008598726114651008	0.05	Rational	-10	0	-10	0	0
2	8	25	0.95	1.950000000000001	1.2500000000000004	1.950000000000001	1.2500000000000004	1	1	0	1	1	0	0.5	0.5	0.5	0.5	1.65	1.65	1.65	1.65	2.200000000000002	0	0.05	Rational	-10	0	-10	0	0
2	8	26	0.95	2.000000000000001	1.2000000000000004	2.000000000000001	1.2000000000000004	1	1	0	1	1	0	0.5	0.5	0.5	0.5	1.65	1.65	1.65	1.65	2.300000000000002	0	0.05	Rational	-10	0	-10	0	0
2	8	27	0.95	2.0500000000000007	1.2500000000000004	2.0500000000000007	1.2500000000000004	1	0.98726114649682	0.01273885350318	1	0.98726114649682	0.01273885350318	0.5	0.5	0.5	0.5	1.65	1.65	1.65	1.65	2.3668789808917334	0.012738853503180013	0.05	Rational	-15	0	-15	0	0
2	8	28	0.95	2.1000000000000005	1.2500000000000004	2.1000000000000005	1.2500000000000004	1	1	0	1	1	0	0.5	0.5	0.5	0.5	1.65	1.65	1.65	1.65	2.4000000000000017	0	0.05	Rational	-10	0	-10	0	0
2	8	29	0.95	2.1500000000000004	1.2000000000000004	2.1500000000000004	1.2000000000000004	1	1	0	1	1	0	0.5	0.5	0.5	0.5	1.65	1.65	1.65	1.65	2.600000000000001	0	0.05	Rational	-10	0	-10	0	0
2	8	30	0.95	2.2	1.2500000000000004	2.2	1.2500000000000004	1	0.98726114649682	0.01273885350318	1	0.98726114649682	0.01273885350318	0.5	0.5	0.5	0.5	1.65	1.65	1.65	1.65	2.6630573248407785	0.012738853503180013	0.05	Rational	-15	0	-15	0	0
2	8	31	0.95	2.25	1.2500000000000004	2.25	1.2500000000000004	1	1	0	1	1	0	0.5	0.5	0.5	0.5	1.65	1.65	1.65	1.65	2.7000000000000006	0	0.05	Rational	-10	0	-10	0	0
2	8	32	0.95	2.3	1.2000000000000004	2.3	1.2000000000000004	1	1	0	1	1	0	0.5	0.5	0.5	0.5	1.65	1.65	1.65	1.65	2.9	0	0.05	Rational	-10	0	-10	0	0
2	8	33	0.95	2.3499999999999996	1.2500000000000004	2.3499999999999996	1.2500000000000004	1	0.98726114649682	0.01273885350318	1	0.98726114649682	0.01273885350318	0.5	0.5	0.5	0.5	1.65	1.65	1.65	1.65	2.9592356687898236	0.012738853503180013	0.05	Rational	-15	0	-15	0	0
2	8	34	0.95	2.3999999999999995	1.2500000000000004	2.3999999999999995	1.2500000000000004	1	1	0	1	1	0	0.5	0.5	0.5	0.5	1.65	1.65	1.65	1.65	2.9999999999999996	0	0.05	Rational	-10	0	-10	0	0
2	8	35	0.95	2.4499999999999993	1.2000000000000004	2.4499999999999993	1.2000000000000004	1	1	0	1	1	0	0.5	0.5	0.5	0.5	1.65	1.65	1.65	1.65	3.199999999999999	0	0.05	Rational	-10	0	-10	0	0
2	8	36	0.95	2.499999999999999	1.2500000000000004	2.499999999999999	1.2500000000000004	1	0.98726114649682	0.01273885350318	1	0.98726114649682	0.01273885350318	0.5	0.5	0.5	0.5	1.65	1.65	1.65	1.65	3.255414012738868	0.012738853503180013	0.05	Rational	-15	0	-15	0	0
2	8	37	0.95	2.549999999999999	1.2500000000000004	2.549999999999999	1.2500000000000004	1	1	0	1	1	0	0.5	0.5	0.5	0.5	1.65	1.65	1.65	1.65	3.2999999999999985	0	0.05	Rational	-10	0	-10	0	0
2	8	38	0.95	2.5999999999999988	1.2000000000000004	2.5999999999999988	1.2000000000000004	1	1	0	1	1	0	0.5	0.5	0.5	0.5	1.65	1.65	1.65	1.65	3.499999999999998	0	0.05	Rational	-10	0	-10	0	0
2	8	39	0.95	2.6499999999999986	1.1500000000000004	2.6499999999999986	1.1500000000000004	1	0.98726114649682	0.01273885350318	1	0.98726114649682	0.01273885350318	0.5	0.5	0.5	0.5	1.65	1.65	1.65	1.65	3.5515923566879133	0.012738853503180013	0.05	Rational	-15	0	-15	0	0
2	8	40	0.95	2.6999999999999984	1.1500000000000004	2.6999999999999984	1.1500000000000004	1	1	0	1	1	0	0.5	0.5	0.5	0.5	1.65	1.65	1.65	1.65	3.5999999999999974	0	0.05	Rational	-15	0	-15	0	0
2	8	40	0.95	2.6999999999999984	1.1500000000000004	2.6999999999999984	1.1500000000000004	1	1	0	1	1	0	0.5	0.5	0.5	0.5	1.65	1.65	1.65	1.65	3.5999999999999974	0	0.05	Rational	-15	0	-15	0	546.5490445859851
2	9	1	0.95	0.85	0.85	0.85	0.85	1	0.5	0.5	1	0.5	0.5	0.5	0.5	0.5	0.5	1.75	1.75	1.75	1.75	0	0	0.05	Rational	0	0	0	0	0
2	9	2	0.95	0.9	0.9	0.9	0.9	1	0.5	0.5	1	0.5	0.5	0.5	0.5	0.5	0.5	1.75	1.75	1.75	1.75	0.050000000000000044	0.050000000000000044	0.05	Rational	0	0	0	0	0
2	9	3	0.95	0.9500000000000001	0.9500000000000001	0.9500000000000001	0.9500000000000001	1	0.5	0.5	1	0.5	0.5	0.5	0.5	0.5	0.5	1.75	1.75	1.75	1.75	0.10000000000000009	0.10000000000000009	0.05	Rational	0	0	0	0	0
2	9	4	0.95	1	1	1	1	1	0.5	0.5	1	0.5	0.5	0.5	0.5	0.5	0.5	1.75	1.75	1.75	1.75	0.15000000000000013	0.15000000000000013	0.05	Rational	-5	0	-5	0	0
2	9	5	0.95	1.05	1.05	1.05	1.05	1	0.76114649681529	0.23885350318471	1	0.76114649681529	0.23885350318471	0.5	0.5	0.5	0.5	1.75	1.75	1.75	1.75	0.20445859872611608	0.09554140127388402	0.05	Rational	-10	0	-10	0	0
2	9	6	0.95	1.1	1.1	1.1	1.1	1	1	0	1	1	0	0.5	0.5	0.5	0.5	1.75	1.75	1.75	1.75	0.3000000000000002	0	0.05	Rational	-10	0	-10	0	0
2	9	7	0.95	1.1500000000000001	1.1500000000000001	1.1500000000000001	1.1500000000000001	1	1	0	1	1	0	0.5	0.5	0.5	0.5	1.75	1.75	1.75	1.75	0.4000000000000003	0	0.05	Rational	-10	0	-10	0	0
2	9	8	0.95	1.2000000000000002	1.2000000000000002	1.2000000000000002	1.2000000000000002	1	1	0	1	1	0	0.5	0.5	0.5	0.5	1.75	1.75	1.75	1.75	0.5000000000000004	0	0.05	Rational	-10	0	-10	0	0
2	9	9	0.95	1.2500000000000002	1.1500000000000001	1.2500000000000002	1.1500000000000001	1	1	0	1	1	0	0.5	0.5	0.5	0.5	1.75	1.75	1.75	1.75	0.6000000000000005	0	0.05	Rational	-10	0	-10	0	0
2	9	10	0.95	1.3000000000000003	1.2000000000000002	1.3000000000000003	1.2000000000000002	1	1	0	1	1	0	0.5	0.5	0.5	0.5	1.75	1.75	1.75	1.75	0.7000000000000006	0	0.05	Rational	-10	0	-10	0	0
2	9	11	0.95	1.3500000000000003	1.1500000000000001	1.3500000000000003	1.1500000000000001	1	1	0	1	1	0	0.5	0.5	0.5	0.5	1.75	1.75	1.75	1.75	0.8000000000000007	0	0.05	Rational	-10	0	-10	0	0
2	9	12	0.95	1.4000000000000004	1.2000000000000002	1.4000000000000004	1.2000000000000002	1	1	0	1	1	0	0.5	0.5	0.5	0.5	1.75	1.75	1.75	1.75	0.9000000000000008	0	0.05	Rational	-10	0	-10	0	0
2	9	13	0.95	1.4500000000000004	1.1500000000000001	1.4500000000000004	1.1500000000000001	1	1	0	1	1	0	0.5	0.5	0.5	0.5	1.75	1.75	1.75	1.75	1.0000000000000009	0	0.05	Rational	-10	0	-10	0	0
2	9	14	0.95	1.5000000000000004	1.2000000000000002	1.5000000000000004	1.2000000000000002	1	1	0	1	1	0	0.5	0.5	0.5	0.5	1.75	1.75	1.75	1.75	1.100000000000001	0	0.05	Rational	-10	0	-10	0	0
2	9	15	0.95	1.5500000000000005	1.2500000000000002	1.5500000000000005	1.2500000000000002	1	1	0	1	1	0	0.5	0.5	0.5	0.5	1.75	1.75	1.75	1.75	1.200000000000001	0	0.05	Rational	-10	0	-10	0	0
2	9	16	0.95	1.6000000000000005	1.2000000000000002	1.6000000000000005	1.2000000000000002	1	1	0	1	1	0	0.5	0.5	0.5	0.5	1.75	1.75	1.75	1.75	1.3000000000000012	0	0.05	Rational	-10	0	-10	0	0
2	9	17	0.95	1.6500000000000006	1.2500000000000002	1.6500000000000006	1.2500000000000002	1	1	0	1	1	0	0.5	0.5	0.5	0.5	1.75	1.75	1.75	1.75	1.4000000000000012	0	0.05	Rational	-10	0	-10	0	0
2	9	18	0.95	1.7000000000000006	1.2000000000000002	1.7000000000000006	1.2000000000000002	1	1	0	1	1	0	0.5	0.5	0.5	0.5	1.75	1.75	1.75	1.75	1.5000000000000013	0	0.05	Rational	-10	0	-10	0	0
2	9	19	0.95	1.7500000000000007	1.2500000000000002	1.7500000000000007	1.2500000000000002	1	1	0	1	1	0	0.5	0.5	0.5	0.5	1.75	1.75	1.75	1.75	1.6000000000000014	0	0.05	Rational	-10	0	-10	0	0
2	9	20	0.95	1.8000000000000007	1.3000000000000003	1.8000000000000007	1.3000000000000003	1	1	0	1	1	0	0.5	0.5	0.5	0.5	1.75	1.75	1.75	1.75	1.7000000000000015	0	0.05	Rational	-10	0	-10	0	0
2	9	21	0.95	1.8500000000000008	1.2500000000000002	1.8500000000000008	1.2500000000000002	1	1	0	1	1	0	0.5	0.5	0.5	0.5	1.75	1.75	1.75	1.75	1.8000000000000018	0	0.05	Rational	-10	0	-10	0	0
2	9	22	0.95	1.9000000000000008	1.3000000000000003	1.9000000000000008	1.3000000000000003	1	1	0	1	1	0	0.5	0.5	0.5	0.5	1.75	1.75	1.75	1.75	1.9000000000000015	0	0.05	Rational	-10	0	-10	0	0
2	9	23	0.95	1.9500000000000008	1.2500000000000002	1.9500000000000008	1.2500000000000002	1	1	0	1	1	0	0.5	0.5	0.5	0.5	1.75	1.75	1.75	1.75	2.0000000000000018	0	0.05	Rational	-10	0	-10	0	0
2	9	24	0.95	2.000000000000001	1.3000000000000003	2.000000000000001	1.3000000000000003	1	0.99044585987261	0.00955414012739	1	0.99044585987261	0.00955414012739	0.5	0.5	0.5	0.5	1.75	1.75	1.75	1.75	2.0780254777070044	0.008598726114651007	0.05	Rational	-10	0	-10	0	0
2	9	25	0.95	2.0500000000000007	1.3500000000000003	2.0500000000000007	1.3500000000000003	1	1	0	1	1	0	0.5	0.5	0.5	0.5	1.75	1.75	1.75	1.75	2.200000000000002	0	0.05	Rational	-10	0	-10	0	0
2	9	26	0.95	2.1000000000000005	1.3000000000000003	2.1000000000000005	1.3000000000000003	1	1	0	1	1	0	0.5	0.5	0.5	0.5	1.75	1.75	1.75	1.75	2.3000000000000016	0	0.05	Rational	-10	0	-10	0	0
2	9	27	0.95	2.1500000000000004	1.3500000000000003	2.1500000000000004	1.3500000000000003	1	0.98726114649682	0.01273885350318	1	0.98726114649682	0.01273885350318	0.5	0.5	0.5	0.5	1.75	1.75	1.75	1.75	2.366878980891733	0.01273885350318001	0.05	Rational	-15	0	-15	0	0
2	9	28	0.95	2.2	1.3500000000000003	2.2	1.3500000000000003	1	1	0	1	1	0	0.5	0.5	0.5	0.5	1.75	1.75	1.75	1.75	2.4000000000000012	0	0.05	Rational	-10	0	-10	0	0
2	9	29	0.95	2.25	1.3000000000000003	2.25	1.3000000000000003	1	1	0	1	1	0	0.5	0.5	0.5	0.5	1.75	1.75	1.75	1.75	2.6000000000000005	0	0.05	Rational	-10	0	-10	0	0
2	9	30	0.95	2.3	1.3500000000000003	2.3	1.3500000000000003	1	0.98726114649682	0.01273885350318	1	0.98726114649682	0.01273885350318	0.5	0.5	0.5	0.5	1.75	1.75	1.75	1.75	2.663057324840778	0.01273885350318001	0.05	Rational	-15	0	-15	0	0
2	9	31	0.95	2.3499999999999996	1.3500000000000003	2.3499999999999996	1.3500000000000003	1	1	0	1	1	0	0.5	0.5	0.5	0.5	1.75	1.75	1.75	1.75	2.7	0	0.05	Rational	-10	0	-10	0	0
2	9	32	0.95	2.3999999999999995	1.3000000000000003	2.3999999999999995	1.3000000000000003	1	1	0	1	1	0	0.5	0.5	0.5	0.5	1.75	1.75	1.75	1.75	2.8999999999999995	0	0.05	Rational	-10	0	-10	0	0
2	9	33	0.95	2.4499999999999993	1.3500000000000003	2.4499999999999993	1.3500000000000003	1	0.98726114649682	0.01273885350318	1	0.98726114649682	0.01273885350318	0.5	0.5	0.5	0.5	1.75	1.75	1.75	1.75	2.959235668789823	0.01273885350318001	0.05	Rational	-15	0	-15	0	0
2	9	34	0.95	2.499999999999999	1.3500000000000003	2.499999999999999	1.3500000000000003	1	1	0	1	1	0	0.5	0.5	0.5	0.5	1.75	1.75	1.75	1.75	2.999999999999999	0	0.05	Rational	-10	0	-10	0	0
2	9	35	0.95	2.549999999999999	1.3000000000000003	2.549999999999999	1.3000000000000003	1	1	0	1	1	0	0.5	0.5	0.5	0.5	1.75	1.75	1.75	1.75	3.1999999999999984	0	0.05	Rational	-10	0	-10	0	0
2	9	36	0.95	2.5999999999999988	1.3500000000000003	2.5999999999999988	1.3500000000000003	1	0.98726114649682	0.01273885350318	1	0.98726114649682	0.01273885350318	0.5	0.5	0.5	0.5	1.75	1.75	1.75	1.75	3.2554140127388678	0.01273885350318001	0.05	Rational	-15	0	-15	0	0
2	9	37	0.95	2.6499999999999986	1.3500000000000003	2.6499999999999986	1.3500000000000003	1	1	0	1	1	0	0.5	0.5	0.5	0.5	1.75	1.75	1.75	1.75	3.299999999999998	0	0.05	Rational	-10	0	-10	0	0
2	9	38	0.95	2.6999999999999984	1.3000000000000003	2.6999999999999984	1.3000000000000003	1	1	0	1	1	0	0.5	0.5	0.5	0.5	1.75	1.75	1.75	1.75	3.4999999999999973	0	0.05	Rational	-10	0	-10	0	0
2	9	39	0.95	2.7499999999999982	1.2500000000000002	2.7499999999999982	1.2500000000000002	1	0.98726114649682	0.01273885350318	1	0.98726114649682	0.01273885350318	0.5	0.5	0.5	0.5	1.75	1.75	1.75	1.75	3.551592356687913	0.01273885350318001	0.05	Rational	-15	0	-15	0	0
2	9	40	0.95	2.799999999999998	1.2500000000000002	2.799999999999998	1.2500000000000002	1	1	0	1	1	0	0.5	0.5	0.5	0.5	1.75	1.75	1.75	1.75	3.599999999999997	0	0.05	Rational	-15	0	-15	0	0
2	9	40	0.95	2.799999999999998	1.2500000000000002	2.799999999999998	1.2500000000000002	1	1	0	1	1	0	0.5	0.5	0.5	0.5	1.75	1.75	1.75	1.75	3.599999999999997	0	0.05	Rational	-15	0	-15	0	515.1490445859895
2	10	1	0.95	0.95	0.95	0.95	0.95	1	0.5	0.5	1	0.5	0.5	0.5	0.5	0.5	0.5	1.8499999999999999	1.8499999999999999	1.8499999999999999	1.8499999999999999	0	0	0.05	Rational	0	0	0	0	0
2	10	2	0.95	1	1	1	1	1	0.5	0.5	1	0.5	0.5	0.5	0.5	0.5	0.5	1.8499999999999999	1.8499999999999999	1.8499999999999999	1.8499999999999999	0.050000000000000044	0.050000000000000044	0.05	Rational	0	0	0	0	0
2	10	3	0.95	1.05	1.05	1.05	1.05	1	0.5	0.5	1	0.5	0.5	0.5	0.5	0.5	0.5	1.8499999999999999	1.8499999999999999	1.8499999999999999	1.8499999999999999	0.10000000000000009	0.10000000000000009	0.05	Rational	0	0	0	0	0
2	10	4	0.95	1.1	1.1	1.1	1.1	1	0.5	0.5	1	0.5	0.5	0.5	0.5	0.5	0.5	1.8499999999999999	1.8499999999999999	1.8499999999999999	1.8499999999999999	0.15000000000000013	0.15000000000000013	0.05	Rational	-5	0	-5	0	0
2	10	5	0.95	1.1500000000000001	1.1500000000000001	1.1500000000000001	1.1500000000000001	1	0.76114649681529	0.23885350318471	1	0.76114649681529	0.23885350318471	0.5	0.5	0.5	0.5	1.8499999999999999	1.8499999999999999	1.8499999999999999	1.8499999999999999	0.20445859872611624	0.09554140127388408	0.05	Rational	-10	0	-10	0	0
2	10	6	0.95	1.2000000000000002	1.2000000000000002	1.2000000000000002	1.2000000000000002	1	1	0	1	1	0	0.5	0.5	0.5	0.5	1.8499999999999999	1.8499999999999999	1.8499999999999999	1.8499999999999999	0.30000000000000043	0	0.05	Rational	-10	0	-10	0	0
2	10	7	0.95	1.2500000000000002	1.2500000000000002	1.2500000000000002	1.2500000000000002	1	1	0	1	1	0	0.5	0.5	0.5	0.5	1.8499999999999999	1.8499999999999999	1.8499999999999999	1.8499999999999999	0.4000000000000005	0	0.05	Rational	-10	0	-10	0	0
2	10	8	0.95	1.3000000000000003	1.3000000000000003	1.3000000000000003	1.3000000000000003	1	1	0	1	1	0	0.5	0.5	0.5	0.5	1.8499999999999999	1.8499999999999999	1.8499999999999999	1.8499999999999999	0.5000000000000007	0	0.05	Rational	-10	0	-10	0	0
2	10	9	0.95	1.3500000000000003	1.2500000000000002	1.3500000000000003	1.2500000000000002	1	1	0	1	1	0	0.5	0.5	0.5	0.5	1.8499999999999999	1.8499999999999999	1.8499999999999999	1.8499999999999999	0.6000000000000008	0	0.05	Rational	-10	0	-10	0	0
2	10	10	0.95	1.4000000000000004	1.3000000000000003	1.4000000000000004	1.3000000000000003	1	1	0	1	1	0	0.5	0.5	0.5	0.5	1.8499999999999999	1.8499999999999999	1.8499999999999999	1.8499999999999999	0.7000000000000008	0	0.05	Rational	-10	0	-10	0	0
2	10	11	0.95	1.4500000000000004	1.2500000000000002	1.4500000000000004	1.2500000000000002	1	1	0	1	1	0	0.5	0.5	0.5	0.5	1.8499999999999999	1.8499999999999999	1.8499999999999999	1.8499999999999999	0.8000000000000009	0	0.05	Rational	-10	0	-10	0	0
2	10	12	0.95	1.5000000000000004	1.3000000000000003	1.5000000000000004	1.3000000000000003	1	1	0	1	1	0	0.5	0.5	0.5	0.5	1.8499999999999999	1.8499999999999999	1.8499999999999999	1.8499999999999999	0.900000000000001	0	0.05	Rational	-10	0	-10	0	0
2	10	13	0.95	1.5500000000000005	1.3500000000000003	1.5500000000000005	1.3500000000000003	1	1	0	1	1	0	0.5	0.5	0.5	0.5	1.8499999999999999	1.8499999999999999	1.8499999999999999	1.8499999999999999	1.000000000000001	0	0.05	Rational	-10	0	-10	0	0
2	10	14	0.95	1.6000000000000005	1.3000000000000003	1.6000000000000005	1.3000000000000003	1	1	0	1	1	0	0.5	0.5	0.5	0.5	1.8499999999999999	1.8499999999999999	1.8499999999999999	1.8499999999999999	1.1000000000000012	0	0.05	Rational	-10	0	-10	0	0
2	10	15	0.95	1.6500000000000006	1.3500000000000003	1.6500000000000006	1.3500000000000003	1	1	0	1	1	0	0.5	0.5	0.5	0.5	1.8499999999999999	1.8499999999999999	1.8499999999999999	1.8499999999999999	1.2000000000000013	0	0.05	Rational	-10	0	-10	0	0
2	10	16	0.95	1.7000000000000006	1.4000000000000004	1.7000000000000006	1.4000000000000004	1	1	0	1	1	0	0.5	0.5	0.5	0.5	1.8499999999999999	1.8499999999999999	1.8499999999999999	1.8499999999999999	1.3000000000000014	0	0.05	Rational	-10	0	-10	0	0
2	10	17	0.95	1.7500000000000007	1.3500000000000003	1.7500000000000007	1.3500000000000003	1	1	0	1	1	0	0.5	0.5	0.5	0.5	1.8499999999999999	1.8499999999999999	1.8499999999999999	1.8499999999999999	1.4000000000000015	0	0.05	Rational	-10	0	-10	0	0
2	10	18	0.95	1.8000000000000007	1.4000000000000004	1.8000000000000007	1.4000000000000004	1	1	0	1	1	0	0.5	0.5	0.5	0.5	1.8499999999999999	1.8499999999999999	1.8499999999999999	1.8499999999999999	1.5000000000000016	0	0.05	Rational	-10	0	-10	0	0
2	10	19	0.95	1.8500000000000008	1.3500000000000003	1.8500000000000008	1.3500000000000003	1	1	0	1	1	0	0.5	0.5	0.5	0.5	1.8499999999999999	1.8499999999999999	1.8499999999999999	1.8499999999999999	1.6000000000000016	0	0.05	Rational	-10	0	-10	0	0
2	10	20	0.95	1.9000000000000008	1.4000000000000004	1.9000000000000008	1.4000000000000004	1	1	0	1	1	0	0.5	0.5	0.5	0.5	1.8499999999999999	1.8499999999999999	1.8499999999999999	1.8499999999999999	1.7000000000000017	0	0.05	Rational	-10	0	-10	0	0
2	10	21	0.95	1.9500000000000008	1.3500000000000003	1.9500000000000008	1.3500000000000003	1	1	0	1	1	0	0.5	0.5	0.5	0.5	1.8499999999999999	1.8499999999999999	1.8499999999999999	1.8499999999999999	1.8000000000000018	0	0.05	Rational	-10	0	-10	0	0
2	10	22	0.95	2.000000000000001	1.4000000000000004	2.000000000000001	1.4000000000000004	1	1	0	1	1	0	0.5	0.5	0.5	0.5	1.8499999999999999	1.8499999999999999	1.8499999999999999	1.8499999999999999	1.900000000000002	0	0.05	Rational	-10	0	-10	0	0
2	10	23	0.95	2.0500000000000007	1.3500000000000003	2.0500000000000007	1.3500000000000003	1	1	0	1	1	0	0.5	0.5	0.5	0.5	1.8499999999999999	1.8499999999999999	1.8499999999999999	1.8499999999999999	2.0000000000000018	0	0.05	Rational	-10	0	-10	0	0
2	10	24	0.95	2.1000000000000005	1.4000000000000004	2.1000000000000005	1.4000000000000004	1	0.99044585987261	0.00955414012739	1	0.99044585987261	0.00955414012739	0.5	0.5	0.5	0.5	1.8499999999999999	1.8499999999999999	1.8499999999999999	1.8499999999999999	2.0780254777070044	0.008598726114651008	0.05	Rational	-10	0	-10	0	0
2	10	25	0.95	2.1500000000000004	1.4500000000000004	2.1500000000000004	1.4500000000000004	1	1	0	1	1	0	0.5	0.5	0.5	0.5	1.8499999999999999	1.8499999999999999	1.8499999999999999	1.8499999999999999	2.200000000000001	0	0.05	Rational	-10	0	-10	0	0
2	10	26	0.95	2.2	1.4000000000000004	2.2	1.4000000000000004	1	1	0	1	1	0	0.5	0.5	0.5	0.5	1.8499999999999999	1.8499999999999999	1.8499999999999999	1.8499999999999999	2.3000000000000007	0	0.05	Rational	-10	0	-10	0	0
2	10	27	0.95	2.25	1.4500000000000004	2.25	1.4500000000000004	1	0.98726114649682	0.01273885350318	1	0.98726114649682	0.01273885350318	0.5	0.5	0.5	0.5	1.8499999999999999	1.8499999999999999	1.8499999999999999	1.8499999999999999	2.366878980891732	0.012738853503180013	0.05	Rational	-15	0	-15	0	0
2	10	28	0.95	2.3	1.4500000000000004	2.3	1.4500000000000004	1	1	0	1	1	0	0.5	0.5	0.5	0.5	1.8499999999999999	1.8499999999999999	1.8499999999999999	1.8499999999999999	2.4000000000000004	0	0.05	Rational	-10	0	-10	0	0
2	10	29	0.95	2.3499999999999996	1.4000000000000004	2.3499999999999996	1.4000000000000004	1	1	0	1	1	0	0.5	0.5	0.5	0.5	1.8499999999999999	1.8499999999999999	1.8499999999999999	1.8499999999999999	2.5999999999999996	0	0.05	Rational	-10	0	-10	0	0
2	10	30	0.95	2.3999999999999995	1.4500000000000004	2.3999999999999995	1.4500000000000004	1	0.98726114649682	0.01273885350318	1	0.98726114649682	0.01273885350318	0.5	0.5	0.5	0.5	1.8499999999999999	1.8499999999999999	1.8499999999999999	1.8499999999999999	2.663057324840777	0.012738853503180013	0.05	Rational	-15	0	-15	0	0
2	10	31	0.95	2.4499999999999993	1.4500000000000004	2.4499999999999993	1.4500000000000004	1	1	0	1	1	0	0.5	0.5	0.5	0.5	1.8499999999999999	1.8499999999999999	1.8499999999999999	1.8499999999999999	2.6999999999999993	0	0.05	Rational	-10	0	-10	0	0
2	10	32	0.95	2.499999999999999	1.4000000000000004	2.499999999999999	1.4000000000000004	1	1	0	1	1	0	0.5	0.5	0.5	0.5	1.8499999999999999	1.8499999999999999	1.8499999999999999	1.8499999999999999	2.8999999999999986	0	0.05	Rational	-10	0	-10	0	0
2	10	33	0.95	2.549999999999999	1.4500000000000004	2.549999999999999	1.4500000000000004	1	0.98726114649682	0.01273885350318	1	0.98726114649682	0.01273885350318	0.5	0.5	0.5	0.5	1.8499999999999999	1.8499999999999999	1.8499999999999999	1.8499999999999999	2.9592356687898222	0.012738853503180013	0.05	Rational	-15	0	-15	0	0
2	10	34	0.95	2.5999999999999988	1.4500000000000004	2.5999999999999988	1.4500000000000004	1	1	0	1	1	0	0.5	0.5	0.5	0.5	1.8499999999999999	1.8499999999999999	1.8499999999999999	1.8499999999999999	2.9999999999999982	0	0.05	Rational	-10	0	-10	0	0
2	10	35	0.95	2.6499999999999986	1.4000000000000004	2.6499999999999986	1.4000000000000004	1	1	0	1	1	0	0.5	0.5	0.5	0.5	1.8499999999999999	1.8499999999999999	1.8499999999999999	1.8499999999999999	3.1999999999999975	0	0.05	Rational	-10	0	-10	0	0
2	10	36	0.95	2.6999999999999984	1.4500000000000004	2.6999999999999984	1.4500000000000004	1	0.98726114649682	0.01273885350318	1	0.98726114649682	0.01273885350318	0.5	0.5	0.5	0.5	1.8499999999999999	1.8499999999999999	1.8499999999999999	1.8499999999999999	3.255414012738867	0.012738853503180013	0.05	Rational	-15	0	-15	0	0
2	10	37	0.95	2.7499999999999982	1.4500000000000004	2.7499999999999982	1.4500000000000004	1	1	0	1	1	0	0.5	0.5	0.5	0.5	1.8499999999999999	1.8499999999999999	1.8499999999999999	1.8499999999999999	3.299999999999997	0	0.05	Rational	-10	0	-10	0	0
2	10	38	0.95	2.799999999999998	1.4000000000000004	2.799999999999998	1.4000000000000004	1	1	0	1	1	0	0.5	0.5	0.5	0.5	1.8499999999999999	1.8499999999999999	1.8499999999999999	1.8499999999999999	3.4999999999999964	0	0.05	Rational	-10	0	-10	0	0
2	10	39	0.95	2.849999999999998	1.3500000000000003	2.849999999999998	1.3500000000000003	1	0.98726114649682	0.01273885350318	1	0.98726114649682	0.01273885350318	0.5	0.5	0.5	0.5	1.8499999999999999	1.8499999999999999	1.8499999999999999	1.8499999999999999	3.551592356687912	0.012738853503180013	0.05	Rational	-15	0	-15	0	0
2	10	40	0.95	2.8999999999999977	1.3500000000000003	2.8999999999999977	1.3500000000000003	1	1	0	1	1	0	0.5	0.5	0.5	0.5	1.8499999999999999	1.8499999999999999	1.8499999999999999	1.8499999999999999	3.599999999999996	0	0.05	Rational	-15	0	-15	0	0
2	10	40	0.95	2.8999999999999977	1.3500000000000003	2.8999999999999977	1.3500000000000003	1	1	0	1	1	0	0.5	0.5	0.5	0.5	1.8499999999999999	1.8499999999999999	1.8499999999999999	1.8499999999999999	3.599999999999996	0	0.05	Rational	-15	0	-15	0	483.74904458598564
3	1	1	0.95	0.05	0.05	0.05	0.05	1	0.5	0.5	1	0.5	0.5	0.5	0.5	0.5	0.5	0.95	0.95	0.95	0.95	0	0	0.05	Rational	0	0	0	0	0
3	1	2	0.95	0.1	0.1	0.1	0.1	1	0.5	0.5	1	0.5	0.5	0.5	0.5	0.5	0.5	0.95	0.95	0.95	0.95	0.05	0.05	0.05	Rational	0	0	0	0	0
3	1	3	0.95	0.15000000000000002	0.15000000000000002	0.15000000000000002	0.15000000000000002	1	0.5	0.5	1	0.5	0.5	0.5	0.5	0.5	0.5	0.95	0.95	0.95	0.95	0.1	0.1	0.05	Rational	0	0	0	0	0
3	1	4	0.95	0.2	0.2	0.2	0.2	1	0.5	0.5	1	0.5	0.5	0.5	0.5	0.5	0.5	0.95	0.95	0.95	0.95	0.15000000000000002	0.15000000000000002	0.05	Rational	-5	0	-5	0	0
3	1	5	0.95	0.25	0.25	0.25	0.25	1	0.76114649681529	0.23885350318471	1	0.76114649681529	0.23885350318471	0.5	0.5	0.5	0.5	0.95	0.95	0.95	0.95	0.20445859872611602	0.095541401273884	0.05	Rational	-10	0	-10	0	0
3	1	6	0.95	0.3	0.3	0.3	0.3	1	1	0	1	1	0	0.5	0.5	0.5	0.5	0.95	0.95	0.95	0.95	0.3	0	0.05	Rational	-10	0	-10	0	0
3	1	7	0.95	0.35	0.35	0.35	0.35	1	1	0	1	1	0	0.5	0.5	0.5	0.5	0.95	0.95	0.95	0.95	0.39999999999999997	0	0.05	Rational	-10	0	-10	0	0
3	1	8	0.95	0.39999999999999997	0.39999999999999997	0.39999999999999997	0.39999999999999997	1	1	0	1	1	0	0.5	0.5	0.5	0.5	0.95	0.95	0.95	0.95	0.49999999999999994	0	0.05	Rational	-10	0	-10	0	0
3	1	9	0.95	0.44999999999999996	0.35	0.44999999999999996	0.35	1	1	0	1	1	0	0.5	0.5	0.5	0.5	0.95	0.95	0.95	0.95	0.5999999999999999	0	0.05	Rational	-10	0	-10	0	0
3	1	10	0.95	0.49999999999999994	0.39999999999999997	0.49999999999999994	0.39999999999999997	1	1	0	1	1	0	0.5	0.5	0.5	0.5	0.95	0.95	0.95	0.95	0.7	0	0.05	Rational	-10	0	-10	0	0
3	1	11	0.95	0.5499999999999999	0.35	0.5499999999999999	0.35	1	1	0	1	1	0	0.5	0.5	0.5	0.5	0.95	0.95	0.95	0.95	0.7999999999999998	0	0.05	Rational	-10	0	-10	0	0
3	1	12	0.95	0.6	0.39999999999999997	0.6	0.39999999999999997	1	1	0	1	1	0	0.5	0.5	0.5	0.5	0.95	0.95	0.95	0.95	0.8999999999999999	0	0.05	Rational	-10	0	-10	0	0
3	1	13	0.95	0.65	0.44999999999999996	0.65	0.44999999999999996	1	1	0	1	1	0	0.5	0.5	0.5	0.5	0.95	0.95	0.95	0.95	1	0	0.05	Rational	-10	0	-10	0	0
3	1	14	0.95	0.7000000000000001	0.39999999999999997	0.7000000000000001	0.39999999999999997	1	1	0	1	1	0	0.5	0.5	0.5	0.5	0.95	0.95	0.95	0.95	1.1	0	0.05	Rational	-10	0	-10	0	0
3	1	15	0.95	0.7500000000000001	0.44999999999999996	0.7500000000000001	0.44999999999999996	1	1	0	1	1	0	0.5	0.5	0.5	0.5	0.95	0.95	0.95	0.95	1.2000000000000002	0	0.05	Rational	-10	0	-10	0	0
3	1	16	0.95	0.8000000000000002	0.39999999999999997	0.8000000000000002	0.39999999999999997	1	1	0	1	1	0	0.5	0.5	0.5	0.5	0.95	0.95	0.95	0.95	1.3000000000000003	0	0.05	Rational	-10	0	-10	0	0
3	1	17	0.95	0.8500000000000002	0.44999999999999996	0.8500000000000002	0.44999999999999996	1	1	0	1	1	0	0.5	0.5	0.5	0.5	0.95	0.95	0.95	0.95	1.4000000000000004	0	0.05	Rational	-10	0	-10	0	0
3	1	18	0.95	0.9000000000000002	0.39999999999999997	0.9000000000000002	0.39999999999999997	1	1	0	1	1	0	0.5	0.5	0.5	0.5	0.95	0.95	0.95	0.95	1.5000000000000004	0	0.05	Rational	-10	0	-10	0	0
3	1	19	0.95	0.9500000000000003	0.44999999999999996	0.9500000000000003	0.44999999999999996	1	1	0	1	1	0	0.5	0.5	0.5	0.5	0.95	0.95	0.95	0.95	1.6000000000000005	0	0.05	Rational	-10	0	-10	0	0
3	1	20	0.95	1.0000000000000002	0.49999999999999994	1.0000000000000002	0.49999999999999994	1	1	0	1	1	0	0.5	0.5	0.5	0.5	0.95	0.95	0.95	0.95	1.7000000000000006	0	0.05	Rational	-10	0	-10	0	0
3	1	21	0.95	1.0500000000000003	0.44999999999999996	1.0500000000000003	0.44999999999999996	1	1	0	1	1	0	0.5	0.5	0.5	0.5	0.95	0.95	0.95	0.95	1.8000000000000005	0	0.05	Rational	-10	0	-10	0	0
3	1	22	0.95	1.1000000000000003	0.49999999999999994	1.1000000000000003	0.49999999999999994	1	1	0	1	1	0	0.5	0.5	0.5	0.5	0.95	0.95	0.95	0.95	1.9000000000000006	0	0.05	Rational	-10	0	-10	0	0
3	1	23	0.95	1.1500000000000004	0.44999999999999996	1.1500000000000004	0.44999999999999996	1	1	0	1	1	0	0.5	0.5	0.5	0.5	0.95	0.95	0.95	0.95	2.0000000000000004	0	0.05	Rational	-10	0	-10	0	0
3	1	24	0.95	1.2000000000000004	0.49999999999999994	1.2000000000000004	0.49999999999999994	1	0.99044585987261	0.00955414012739	1	0.99044585987261	0.00955414012739	0.5	0.5	0.5	0.5	0.95	0.95	0.95	0.95	2.0780254777070035	0.008598726114651	0.05	Rational	-10	0	-10	0	0
3	1	25	0.95	1.2500000000000004	0.5499999999999999	1.2500000000000004	0.5499999999999999	1	1	0	1	1	0	0.5	0.5	0.5	0.5	0.95	0.95	0.95	0.95	2.2000000000000006	0	0.05	Rational	-10	0	-10	0	0
3	1	26	0.95	1.3000000000000005	0.49999999999999994	1.3000000000000005	0.49999999999999994	1	1	0	1	1	0	0.5	0.5	0.5	0.5	0.95	0.95	0.95	0.95	2.3000000000000007	0	0.05	Rational	-10	0	-10	0	0
3	1	27	0.95	1.3500000000000005	0.5499999999999999	1.3500000000000005	0.5499999999999999	1	0.98726114649682	0.01273885350318	1	0.98726114649682	0.01273885350318	0.5	0.5	0.5	0.5	0.95	0.95	0.95	0.95	2.3668789808917325	0.012738853503179999	0.05	Rational	-15	0	-15	0	0
3	1	28	0.95	1.4000000000000006	0.5499999999999999	1.4000000000000006	0.5499999999999999	1	1	0	1	1	0	0.5	0.5	0.5	0.5	0.95	0.95	0.95	0.95	2.4000000000000012	0	0.05	Rational	-10	0	-10	0	0
3	1	29	0.95	1.4500000000000006	0.49999999999999994	1.4500000000000006	0.49999999999999994	1	1	0	1	1	0	0.5	0.5	0.5	0.5	0.95	0.95	0.95	0.95	2.600000000000001	0	0.05	Rational	-10	0	-10	0	0
3	1	30	0.95	1.5000000000000007	0.5499999999999999	1.5000000000000007	0.5499999999999999	1	0.98726114649682	0.01273885350318	1	0.98726114649682	0.01273885350318	0.5	0.5	0.5	0.5	0.95	0.95	0.95	0.95	2.663057324840779	0.012738853503179999	0.05	Rational	-15	0	-15	0	0
3	1	31	0.95	1.5500000000000007	0.5499999999999999	1.5500000000000007	0.5499999999999999	1	1	0	1	1	0	0.5	0.5	0.5	0.5	0.95	0.95	0.95	0.95	2.7000000000000015	0	0.05	Rational	-10	0	-10	0	0
3	1	32	0.95	1.6000000000000008	0.49999999999999994	1.6000000000000008	0.49999999999999994	1	1	0	1	1	0	0.5	0.5	0.5	0.5	0.95	0.95	0.95	0.95	2.9000000000000012	0	0.05	Rational	-10	0	-10	0	0
3	1	33	0.95	1.6500000000000008	0.5499999999999999	1.6500000000000008	0.5499999999999999	1	0.98726114649682	0.01273885350318	1	0.98726114649682	0.01273885350318	0.5	0.5	0.5	0.5	0.95	0.95	0.95	0.95	2.9592356687898254	0.012738853503179999	0.05	Rational	-15	0	-15	0	0
3	1	34	0.95	1.7000000000000008	0.5499999999999999	1.7000000000000008	0.5499999999999999	1	1	0	1	1	0	0.5	0.5	0.5	0.5	0.95	0.95	0.95	0.95	3.0000000000000018	0	0.05	Rational	-10	0	-10	0	0
3	1	35	0.95	1.7500000000000009	0.49999999999999994	1.7500000000000009	0.49999999999999994	1	1	0	1	1	0	0.5	0.5	0.5	0.5	0.95	0.95	0.95	0.95	3.2000000000000015	0	0.05	Rational	-10	0	-10	0	0
3	1	36	0.95	1.800000000000001	0.5499999999999999	1.800000000000001	0.5499999999999999	1	0.98726114649682	0.01273885350318	1	0.98726114649682	0.01273885350318	0.5	0.5	0.5	0.5	0.95	0.95	0.95	0.95	3.2554140127388713	0.012738853503179999	0.05	Rational	-15	0	-15	0	0
3	1	37	0.95	1.850000000000001	0.5499999999999999	1.850000000000001	0.5499999999999999	1	1	0	1	1	0	0.5	0.5	0.5	0.5	0.95	0.95	0.95	0.95	3.300000000000002	0	0.05	Rational	-10	0	-10	0	0
3	1	38	0.95	1.900000000000001	0.49999999999999994	1.900000000000001	0.49999999999999994	1	1	0	1	1	0	0.5	0.5	0.5	0.5	0.95	0.95	0.95	0.95	3.5000000000000018	0	0.05	Rational	-10	0	-10	0	0
3	1	39	0.95	1.950000000000001	0.44999999999999996	1.950000000000001	0.44999999999999996	1	0.98726114649682	0.01273885350318	1	0.98726114649682	0.01273885350318	0.5	0.5	0.5	0.5	0.95	0.95	0.95	0.95	3.5515923566879177	0.012738853503179999	0.05	Rational	-15	0	-15	0	0
3	1	40	0.95	2.000000000000001	0.44999999999999996	2.000000000000001	0.44999999999999996	1	1	0	1	1	0	0.5	0.5	0.5	0.5	0.95	0.95	0.95	0.95	3.6000000000000023	0	0.05	Rational	-15	0	-15	0	0
3	1	40	0.95	2.000000000000001	0.44999999999999996	2.000000000000001	0.44999999999999996	1	1	0	1	1	0	0.5	0.5	0.5	0.5	0.95	0.95	0.95	0.95	3.6000000000000023	0	0.05	Rational	-15	0	-15	0	766.3490445859903
3	2	1	0.95	0.25	0.25	0.25	0.25	1	0.5	0.5	1	0.5	0.5	0.5	0.5	0.5	0.5	0.95	0.95	0.95	0.95	0.2	0.2	0.05	Rational	-5	0	-5	0	0
3	2	2	0.95	0.3	0.3	0.3	0.3	1	0.76114649681529	0.23885350318471	1	0.76114649681529	0.23885350318471	0.5	0.5	0.5	0.5	0.95	0.95	0.95	0.95	0.28057324840764497	0.119426751592355	0.05	Rational	-10	0	-10	0	0
3	2	3	0.95	0.35	0.35	0.35	0.35	1	1	0	1	1	0	0.5	0.5	0.5	0.5	0.95	0.95	0.95	0.95	0.39999999999999997	0	0.05	Rational	-10	0	-10	0	0
3	2	4	0.95	0.39999999999999997	0.39999999999999997	0.39999999999999997	0.39999999999999997	1	1	0	1	1	0	0.5	0.5	0.5	0.5	0.95	0.95	0.95	0.95	0.49999999999999994	0	0.05	Rational	-10	0	-10	0	0
3	2	5	0.95	0.44999999999999996	0.35	0.44999999999999996	0.35	1	1	0	1	1	0	0.5	0.5	0.5	0.5	0.95	0.95	0.95	0.95	0.5999999999999999	0	0.05	Rational	-10	0	-10	0	0
3	2	6	0.95	0.49999999999999994	0.39999999999999997	0.49999999999999994	0.39999999999999997	1	1	0	1	1	0	0.5	0.5	0.5	0.5	0.95	0.95	0.95	0.95	0.7	0	0.05	Rational	-10	0	-10	0	0
3	2	7	0.95	0.5499999999999999	0.44999999999999996	0.5499999999999999	0.44999999999999996	1	1	0	1	1	0	0.5	0.5	0.5	0.5	0.95	0.95	0.95	0.95	0.7999999999999998	0	0.05	Rational	-10	0	-10	0	0
3	2	8	0.95	0.6	0.39999999999999997	0.6	0.39999999999999997	1	1	0	1	1	0	0.5	0.5	0.5	0.5	0.95	0.95	0.95	0.95	0.8999999999999999	0	0.05	Rational	-10	0	-10	0	0
3	2	9	0.95	0.65	0.44999999999999996	0.65	0.44999999999999996	1	1	0	1	1	0	0.5	0.5	0.5	0.5	0.95	0.95	0.95	0.95	1	0	0.05	Rational	-10	0	-10	0	0
3	2	10	0.95	0.7000000000000001	0.39999999999999997	0.7000000000000001	0.39999999999999997	1	1	0	1	1	0	0.5	0.5	0.5	0.5	0.95	0.95	0.95	0.95	1.1	0	0.05	Rational	-10	0	-10	0	0
3	2	11	0.95	0.7500000000000001	0.44999999999999996	0.7500000000000001	0.44999999999999996	1	1	0	1	1	0	0.5	0.5	0.5	0.5	0.95	0.95	0.95	0.95	1.2000000000000002	0	0.05	Rational	-10	0	-10	0	0
3	2	12	0.95	0.8000000000000002	0.49999999999999994	0.8000000000000002	0.49999999999999994	1	1	0	1	1	0	0.5	0.5	0.5	0.5	0.95	0.95	0.95	0.95	1.3000000000000003	0	0.05	Rational	-10	0	-10	0	0
3	2	13	0.95	0.8500000000000002	0.44999999999999996	0.8500000000000002	0.44999999999999996	1	1	0	1	1	0	0.5	0.5	0.5	0.5	0.95	0.95	0.95	0.95	1.4000000000000004	0	0.05	Rational	-10	0	-10	0	0
3	2	14	0.95	0.9000000000000002	0.49999999999999994	0.9000000000000002	0.49999999999999994	1	1	0	1	1	0	0.5	0.5	0.5	0.5	0.95	0.95	0.95	0.95	1.5000000000000004	0	0.05	Rational	-10	0	-10	0	0
3	2	15	0.95	0.9500000000000003	0.44999999999999996	0.9500000000000003	0.44999999999999996	1	1	0	1	1	0	0.5	0.5	0.5	0.5	0.95	0.95	0.95	0.95	1.6000000000000005	0	0.05	Rational	-10	0	-10	0	0
3	2	16	0.95	1.0000000000000002	0.49999999999999994	1.0000000000000002	0.49999999999999994	1	0.98407643312102	0.01592356687898	1	0.98407643312102	0.01592356687898	0.5	0.5	0.5	0.5	0.95	0.95	0.95	0.95	1.6697452229299385	0.014331210191081998	0.05	Rational	-10	0	-10	0	0
3	2	17	0.95	1.0500000000000003	0.5499999999999999	1.0500000000000003	0.5499999999999999	1	1	0	1	1	0	0.5	0.5	0.5	0.5	0.95	0.95	0.95	0.95	1.8000000000000005	0	0.05	Rational	-10	0	-10	0	0
3	2	18	0.95	1.1000000000000003	0.49999999999999994	1.1000000000000003	0.49999999999999994	1	1	0	1	1	0	0.5	0.5	0.5	0.5	0.95	0.95	0.95	0.95	1.9000000000000006	0	0.05	Rational	-10	0	-10	0	0
3	2	19	0.95	1.1500000000000004	0.5499999999999999	1.1500000000000004	0.5499999999999999	1	0.98089171974522	0.01910828025478	1	0.98089171974522	0.01910828025478	0.5	0.5	0.5	0.5	0.95	0.95	0.95	0.95	1.9579617834394847	0.019108280254779998	0.05	Rational	-15	0	-15	0	0
3	2	20	0.95	1.2000000000000004	0.5499999999999999	1.2000000000000004	0.5499999999999999	1	1	0	1	1	0	0.5	0.5	0.5	0.5	0.95	0.95	0.95	0.95	2.000000000000001	0	0.05	Rational	-10	0	-10	0	0
3	2	21	0.95	1.2500000000000004	0.49999999999999994	1.2500000000000004	0.49999999999999994	1	1	0	1	1	0	0.5	0.5	0.5	0.5	0.95	0.95	0.95	0.95	2.2000000000000006	0	0.05	Rational	-10	0	-10	0	0
3	2	22	0.95	1.3000000000000005	0.5499999999999999	1.3000000000000005	0.5499999999999999	1	0.98089171974522	0.01910828025478	1	0.98089171974522	0.01910828025478	0.5	0.5	0.5	0.5	0.95	0.95	0.95	0.95	2.2522292993630506	0.019108280254779998	0.05	Rational	-15	0	-15	0	0
3	2	23	0.95	1.3500000000000005	0.5499999999999999	1.3500000000000005	0.5499999999999999	1	1	0	1	1	0	0.5	0.5	0.5	0.5	0.95	0.95	0.95	0.95	2.300000000000001	0	0.05	Rational	-10	0	-10	0	0
3	2	24	0.95	1.4000000000000006	0.49999999999999994	1.4000000000000006	0.49999999999999994	1	1	0	1	1	0	0.5	0.5	0.5	0.5	0.95	0.95	0.95	0.95	2.500000000000001	0	0.05	Rational	-10	0	-10	0	0
3	2	25	0.95	1.4500000000000006	0.5499999999999999	1.4500000000000006	0.5499999999999999	1	0.98089171974522	0.01910828025478	1	0.98089171974522	0.01910828025478	0.5	0.5	0.5	0.5	0.95	0.95	0.95	0.95	2.546496815286617	0.019108280254779998	0.05	Rational	-15	0	-15	0	0
3	2	26	0.95	1.5000000000000007	0.5499999999999999	1.5000000000000007	0.5499999999999999	1	1	0	1	1	0	0.5	0.5	0.5	0.5	0.95	0.95	0.95	0.95	2.6000000000000014	0	0.05	Rational	-10	0	-10	0	0
3	2	27	0.95	1.5500000000000007	0.49999999999999994	1.5500000000000007	0.49999999999999994	1	1	0	1	1	0	0.5	0.5	0.5	0.5	0.95	0.95	0.95	0.95	2.800000000000001	0	0.05	Rational	-10	0	-10	0	0
3	2	28	0.95	1.6000000000000008	0.5499999999999999	1.6000000000000008	0.5499999999999999	1	0.98089171974522	0.01910828025478	1	0.98089171974522	0.01910828025478	0.5	0.5	0.5	0.5	0.95	0.95	0.95	0.95	2.8407643312101833	0.019108280254779998	0.05	Rational	-15	0	-15	0	0
3	2	29	0.95	1.6500000000000008	0.5499999999999999	1.6500000000000008	0.5499999999999999	1	1	0	1	1	0	0.5	0.5	0.5	0.5	0.95	0.95	0.95	0.95	2.9000000000000017	0	0.05	Rational	-10	0	-10	0	0
3	2	30	0.95	1.7000000000000008	0.49999999999999994	1.7000000000000008	0.49999999999999994	1	1	0	1	1	0	0.5	0.5	0.5	0.5	0.95	0.95	0.95	0.95	3.1000000000000014	0	0.05	Rational	-10	0	-10	0	0
3	2	31	0.95	1.7500000000000009	0.5499999999999999	1.7500000000000009	0.5499999999999999	1	0.98089171974522	0.01910828025478	1	0.98089171974522	0.01910828025478	0.5	0.5	0.5	0.5	0.95	0.95	0.95	0.95	3.1350318471337495	0.019108280254779998	0.05	Rational	-15	0	-15	0	0
3	2	32	0.95	1.800000000000001	0.5499999999999999	1.800000000000001	0.5499999999999999	1	1	0	1	1	0	0.5	0.5	0.5	0.5	0.95	0.95	0.95	0.95	3.200000000000002	0	0.05	Rational	-10	0	-10	0	0
3	2	33	0.95	1.850000000000001	0.49999999999999994	1.850000000000001	0.49999999999999994	1	1	0	1	1	0	0.5	0.5	0.5	0.5	0.95	0.95	0.95	0.95	3.4000000000000017	0	0.05	Rational	-10	0	-10	0	0
3	2	34	0.95	1.900000000000001	0.5499999999999999	1.900000000000001	0.5499999999999999	1	0.98407643312102	0.01592356687898	1	0.98407643312102	0.01592356687898	0.5	0.5	0.5	0.5	0.95	0.95	0.95	0.95	3.4410828025477755	0.015923566878979997	0.05	Rational	-15	0	-15	0	0
3	2	35	0.95	1.950000000000001	0.5499999999999999	1.950000000000001	0.5499999999999999	1	1	0	1	1	0	0.5	0.5	0.5	0.5	0.95	0.95	0.95	0.95	3.500000000000002	0	0.05	Rational	-10	0	-10	0	0
3	2	36	0.95	2.000000000000001	0.49999999999999994	2.000000000000001	0.49999999999999994	1	1	0	1	1	0	0.5	0.5	0.5	0.5	0.95	0.95	0.95	0.95	3.700000000000002	0	0.05	Rational	-10	0	-10	0	0
3	2	37	0.95	2.0500000000000007	0.5499999999999999	2.0500000000000007	0.5499999999999999	1	0.98407643312102	0.01592356687898	1	0.98407643312102	0.01592356687898	0.5	0.5	0.5	0.5	0.95	0.95	0.95	0.95	3.7363057324840816	0.015923566878979997	0.05	Rational	-15	0	-15	0	0
3	2	38	0.95	2.1000000000000005	0.5499999999999999	2.1000000000000005	0.5499999999999999	1	1	0	1	1	0	0.5	0.5	0.5	0.5	0.95	0.95	0.95	0.95	3.8000000000000016	0	0.05	Rational	-10	0	-10	0	0
3	2	39	0.95	2.1500000000000004	0.6	2.1500000000000004	0.6	1	1	0	1	1	0	0.5	0.5	0.5	0.5	0.95	0.95	0.95	0.95	4.000000000000001	0	0.05	Rational	-10	0	-10	0	0
3	2	40	0.95	2.2	0.65	2.2	0.65	1	1	0	1	1	0	0.5	0.5	0.5	0.5	0.95	0.95	0.95	0.95	4.1000000000000005	0	0.05	Rational	-10	0	-10	0	0
3	2	40	0.95	2.2	0.65	2.2	0.65	1	1	0	1	1	0	0.5	0.5	0.5	0.5	0.95	0.95	0.95	0.95	4.1000000000000005	0	0.05	Rational	-10	0	-10	0	552.857165605093
3	3	1	0.95	0.45	0.45	0.45	0.45	1	0.5	0.5	1	0.5	0.5	0.5	0.5	0.5	0.5	0.95	0.95	0.95	0.95	0.4	0.4	0.05	Rational	-5	0	-5	0	0
3	3	2	0.95	0.5	0.5	0.5	0.5	1	0.76114649681529	0.23885350318471	1	0.76114649681529	0.23885350318471	0.5	0.5	0.5	0.5	0.95	0.95	0.95	0.95	0.585031847133761	0.214968152866239	0.05	Rational	-10	0	-10	0	0
3	3	3	0.95	0.55	0.45	0.55	0.45	1	1	0	1	1	0	0.5	0.5	0.5	0.5	0.95	0.95	0.95	0.95	0.8	0	0.05	Rational	-10	0	-10	0	0
3	3	4	0.95	0.6000000000000001	0.5	0.6000000000000001	0.5	1	1	0	1	1	0	0.5	0.5	0.5	0.5	0.95	0.95	0.95	0.95	0.9000000000000001	0	0.05	Rational	-10	0	-10	0	0
3	3	5	0.95	0.6500000000000001	0.45	0.6500000000000001	0.45	1	1	0	1	1	0	0.5	0.5	0.5	0.5	0.95	0.95	0.95	0.95	1.0000000000000002	0	0.05	Rational	-10	0	-10	0	0
3	3	6	0.95	0.7000000000000002	0.5	0.7000000000000002	0.5	1	0.98407643312102	0.01592356687898	1	0.98407643312102	0.01592356687898	0.5	0.5	0.5	0.5	0.95	0.95	0.95	0.95	1.0792993630573262	0.014331210191082	0.05	Rational	-10	0	-10	0	0
3	3	7	0.95	0.7500000000000002	0.55	0.7500000000000002	0.55	1	1	0	1	1	0	0.5	0.5	0.5	0.5	0.95	0.95	0.95	0.95	1.2000000000000004	0	0.05	Rational	-10	0	-10	0	0
3	3	8	0.95	0.8000000000000003	0.5	0.8000000000000003	0.5	1	1	0	1	1	0	0.5	0.5	0.5	0.5	0.95	0.95	0.95	0.95	1.3000000000000005	0	0.05	Rational	-10	0	-10	0	0
3	3	9	0.95	0.8500000000000003	0.55	0.8500000000000003	0.55	1	0.97770700636943	0.02229299363057	1	0.97770700636943	0.02229299363057	0.5	0.5	0.5	0.5	0.95	0.95	0.95	0.95	1.3643312101910885	0.02229299363057	0.05	Rational	-10	0	-10	0	0
3	3	10	0.95	0.9000000000000004	0.5	0.9000000000000004	0.5	1	0.99363057324841	0.00636942675159	1	0.99363057324841	0.00636942675159	0.5	0.5	0.5	0.5	0.95	0.95	0.95	0.95	1.4891719745222975	0.007006369426749001	0.05	Rational	-10	0	-10	0	0
3	3	11	0.95	0.9500000000000004	0.55	0.9500000000000004	0.55	1	0.95859872611465	0.04140127388535	1	0.95859872611465	0.04140127388535	0.5	0.5	0.5	0.5	0.95	0.95	0.95	0.95	1.5254777070063708	0.04140127388535	0.05	Rational	-15	0	-15	0	0
3	3	12	0.95	1.0000000000000004	0.55	1.0000000000000004	0.55	1	1	0	1	1	0	0.5	0.5	0.5	0.5	0.95	0.95	0.95	0.95	1.6000000000000008	0	0.05	Rational	-10	0	-10	0	0
3	3	13	0.95	1.0500000000000005	0.5	1.0500000000000005	0.5	1	0.99363057324841	0.00636942675159	1	0.99363057324841	0.00636942675159	0.5	0.5	0.5	0.5	0.95	0.95	0.95	0.95	1.7872611464968209	0.007006369426749001	0.05	Rational	-10	0	-10	0	0
3	3	14	0.95	1.1000000000000005	0.55	1.1000000000000005	0.55	1	0.95859872611465	0.04140127388535	1	0.95859872611465	0.04140127388535	0.5	0.5	0.5	0.5	0.95	0.95	0.95	0.95	1.8130573248407662	0.04140127388535	0.05	Rational	-15	0	-15	0	0
3	3	15	0.95	1.1500000000000006	0.55	1.1500000000000006	0.55	1	1	0	1	1	0	0.5	0.5	0.5	0.5	0.95	0.95	0.95	0.95	1.900000000000001	0	0.05	Rational	-15	0	-15	0	0
3	3	16	0.95	1.2000000000000006	0.55	1.2000000000000006	0.55	1	1	0	1	1	0	0.5	0.5	0.5	0.5	0.95	0.95	0.95	0.95	2.0000000000000013	0	0.05	Rational	-10	0	-10	0	0
3	3	17	0.95	1.2500000000000007	0.5	1.2500000000000007	0.5	1	1	0	1	1	0	0.5	0.5	0.5	0.5	0.95	0.95	0.95	0.95	2.200000000000001	0	0.05	Rational	-10	0	-10	0	0
3	3	18	0.95	1.3000000000000007	0.55	1.3000000000000007	0.55	1	0.98089171974522	0.01910828025478	1	0.98089171974522	0.01910828025478	0.5	0.5	0.5	0.5	0.95	0.95	0.95	0.95	2.252229299363051	0.01910828025478	0.05	Rational	-15	0	-15	0	0
3	3	19	0.95	1.3500000000000008	0.55	1.3500000000000008	0.55	1	1	0	1	1	0	0.5	0.5	0.5	0.5	0.95	0.95	0.95	0.95	2.3000000000000016	0	0.05	Rational	-10	0	-10	0	0
3	3	20	0.95	1.4000000000000008	0.5	1.4000000000000008	0.5	1	1	0	1	1	0	0.5	0.5	0.5	0.5	0.95	0.95	0.95	0.95	2.5000000000000013	0	0.05	Rational	-10	0	-10	0	0
3	3	21	0.95	1.4500000000000008	0.55	1.4500000000000008	0.55	1	0.98089171974522	0.01910828025478	1	0.98089171974522	0.01910828025478	0.5	0.5	0.5	0.5	0.95	0.95	0.95	0.95	2.5464968152866176	0.01910828025478	0.05	Rational	-15	0	-15	0	0
3	3	22	0.95	1.5000000000000009	0.55	1.5000000000000009	0.55	1	1	0	1	1	0	0.5	0.5	0.5	0.5	0.95	0.95	0.95	0.95	2.600000000000002	0	0.05	Rational	-10	0	-10	0	0
3	3	23	0.95	1.550000000000001	0.5	1.550000000000001	0.5	1	1	0	1	1	0	0.5	0.5	0.5	0.5	0.95	0.95	0.95	0.95	2.8000000000000016	0	0.05	Rational	-10	0	-10	0	0
3	3	24	0.95	1.600000000000001	0.55	1.600000000000001	0.55	1	0.98089171974522	0.01910828025478	1	0.98089171974522	0.01910828025478	0.5	0.5	0.5	0.5	0.95	0.95	0.95	0.95	2.840764331210184	0.01910828025478	0.05	Rational	-15	0	-15	0	0
3	3	25	0.95	1.650000000000001	0.55	1.650000000000001	0.55	1	1	0	1	1	0	0.5	0.5	0.5	0.5	0.95	0.95	0.95	0.95	2.900000000000002	0	0.05	Rational	-10	0	-10	0	0
3	3	26	0.95	1.700000000000001	0.5	1.700000000000001	0.5	1	1	0	1	1	0	0.5	0.5	0.5	0.5	0.95	0.95	0.95	0.95	3.100000000000002	0	0.05	Rational	-10	0	-10	0	0
3	3	27	0.95	1.750000000000001	0.55	1.750000000000001	0.55	1	0.98089171974522	0.01910828025478	1	0.98089171974522	0.01910828025478	0.5	0.5	0.5	0.5	0.95	0.95	0.95	0.95	3.13503184713375	0.01910828025478	0.05	Rational	-15	0	-15	0	0
3	3	28	0.95	1.8000000000000012	0.55	1.8000000000000012	0.55	1	1	0	1	1	0	0.5	0.5	0.5	0.5	0.95	0.95	0.95	0.95	3.2000000000000024	0	0.05	Rational	-10	0	-10	0	0
3	3	29	0.95	1.8500000000000012	0.5	1.8500000000000012	0.5	1	1	0	1	1	0	0.5	0.5	0.5	0.5	0.95	0.95	0.95	0.95	3.400000000000002	0	0.05	Rational	-10	0	-10	0	0
3	3	30	0.95	1.9000000000000012	0.55	1.9000000000000012	0.55	1	0.98407643312102	0.01592356687898	1	0.98407643312102	0.01592356687898	0.5	0.5	0.5	0.5	0.95	0.95	0.95	0.95	3.441082802547776	0.01592356687898	0.05	Rational	-15	0	-15	0	0
3	3	31	0.95	1.9500000000000013	0.55	1.9500000000000013	0.55	1	1	0	1	1	0	0.5	0.5	0.5	0.5	0.95	0.95	0.95	0.95	3.5000000000000027	0	0.05	Rational	-10	0	-10	0	0
3	3	32	0.95	2.0000000000000013	0.5	2.0000000000000013	0.5	1	1	0	1	1	0	0.5	0.5	0.5	0.5	0.95	0.95	0.95	0.95	3.7000000000000024	0	0.05	Rational	-10	0	-10	0	0
3	3	33	0.95	2.050000000000001	0.55	2.050000000000001	0.55	1	0.98407643312102	0.01592356687898	1	0.98407643312102	0.01592356687898	0.5	0.5	0.5	0.5	0.95	0.95	0.95	0.95	3.7363057324840825	0.01592356687898	0.05	Rational	-15	0	-15	0	0
3	3	34	0.95	2.100000000000001	0.55	2.100000000000001	0.55	1	1	0	1	1	0	0.5	0.5	0.5	0.5	0.95	0.95	0.95	0.95	3.8000000000000025	0	0.05	Rational	-10	0	-10	0	0
3	3	35	0.95	2.150000000000001	0.6000000000000001	2.150000000000001	0.6000000000000001	1	1	0	1	1	0	0.5	0.5	0.5	0.5	0.95	0.95	0.95	0.95	4.000000000000002	0	0.05	Rational	-10	0	-10	0	0
3	3	36	0.95	2.2000000000000006	0.6500000000000001	2.2000000000000006	0.6500000000000001	1	1	0	1	1	0	0.5	0.5	0.5	0.5	0.95	0.95	0.95	0.95	4.100000000000001	0	0.05	Rational	-10	0	-10	0	0
3	3	37	0.95	2.2500000000000004	0.7000000000000002	2.2500000000000004	0.7000000000000002	1	1	0	1	1	0	0.5	0.5	0.5	0.5	0.95	0.95	0.95	0.95	4.200000000000001	0	0.05	Rational	-10	0	-10	0	0
3	3	38	0.95	2.3000000000000003	0.7500000000000002	2.3000000000000003	0.7500000000000002	1	1	0	1	1	0	0.5	0.5	0.5	0.5	0.95	0.95	0.95	0.95	4.300000000000001	0	0.05	Rational	-10	0	-10	0	0
3	3	39	0.95	2.35	0.8000000000000003	2.35	0.8000000000000003	1	1	0	1	1	0	0.5	0.5	0.5	0.5	0.95	0.95	0.95	0.95	4.4	0	0.05	Rational	-10	0	-10	0	0
3	3	40	0.95	2.4	0.8500000000000003	2.4	0.8500000000000003	1	1	0	1	1	0	0.5	0.5	0.5	0.5	0.95	0.95	0.95	0.95	4.5	0	0.05	Rational	-10	0	-10	0	0
3	3	40	0.95	2.4	0.8500000000000003	2.4	0.8500000000000003	1	1	0	1	1	0	0.5	0.5	0.5	0.5	0.95	0.95	0.95	0.95	4.5	0	0.05	Rational	-10	0	-10	0	492.74984076432906
3	4	1	0.95	0.6500000000000001	0.6500000000000001	0.6500000000000001	0.6500000000000001	1	0.5	0.5	1	0.5	0.5	0.5	0.5	0.5	0.5	0.95	0.95	0.95	0.95	0.6000000000000001	0.6000000000000001	0.05	Rational	-5	0	-5	0	0
3	4	2	0.95	0.7000000000000002	0.7000000000000002	0.7000000000000002	0.7000000000000002	1	0.76114649681529	0.23885350318471	1	0.76114649681529	0.23885350318471	0.5	0.5	0.5	0.5	0.95	0.95	0.95	0.95	0.8894904458598772	0.31050955414012305	0.05	Rational	-10	0	-10	0	0
3	4	3	0.95	0.7500000000000002	0.6500000000000001	0.7500000000000002	0.6500000000000001	1	1	0	1	1	0	0.5	0.5	0.5	0.5	0.95	0.95	0.95	0.95	1.2000000000000004	0	0.05	Rational	-10	0	-10	0	0
3	4	4	0.95	0.8000000000000003	0.6000000000000001	0.8000000000000003	0.6000000000000001	1	1	0	1	1	0	0.5	0.5	0.5	0.5	0.95	0.95	0.95	0.95	1.3000000000000005	0	0.05	Rational	-10	0	-10	0	0
3	4	5	0.95	0.8500000000000003	0.55	0.8500000000000003	0.55	1	0.96815286624204	0.03184713375796	1	0.96815286624204	0.03184713375796	0.5	0.5	0.5	0.5	0.95	0.95	0.95	0.95	1.3490445859872646	0.03821656050955201	0.05	Rational	-15	0	-15	0	0
3	4	6	0.95	0.9000000000000004	0.55	0.9000000000000004	0.55	1	1	0	1	1	0	0.5	0.5	0.5	0.5	0.95	0.95	0.95	0.95	1.4000000000000006	0	0.05	Rational	-15	0	-15	0	0
3	4	7	0.95	0.9500000000000004	0.55	0.9500000000000004	0.55	1	1	0	1	1	0	0.5	0.5	0.5	0.5	0.95	0.95	0.95	0.95	1.5000000000000007	0	0.05	Rational	-15	0	-15	0	0
3	4	8	0.95	1.0000000000000004	0.55	1.0000000000000004	0.55	1	1	0	1	1	0	0.5	0.5	0.5	0.5	0.95	0.95	0.95	0.95	1.6000000000000008	0	0.05	Rational	-10	0	-10	0	0
3	4	9	0.95	1.0500000000000005	0.5	1.0500000000000005	0.5	1	0.99363057324841	0.00636942675159	1	0.99363057324841	0.00636942675159	0.5	0.5	0.5	0.5	0.95	0.95	0.95	0.95	1.7872611464968209	0.007006369426749001	0.05	Rational	-10	0	-10	0	0
3	4	10	0.95	1.1000000000000005	0.55	1.1000000000000005	0.55	1	0.95859872611465	0.04140127388535	1	0.95859872611465	0.04140127388535	0.5	0.5	0.5	0.5	0.95	0.95	0.95	0.95	1.8130573248407662	0.04140127388535	0.05	Rational	-15	0	-15	0	0
3	4	11	0.95	1.1500000000000006	0.55	1.1500000000000006	0.55	1	1	0	1	1	0	0.5	0.5	0.5	0.5	0.95	0.95	0.95	0.95	1.900000000000001	0	0.05	Rational	-15	0	-15	0	0
3	4	12	0.95	1.2000000000000006	0.55	1.2000000000000006	0.55	1	1	0	1	1	0	0.5	0.5	0.5	0.5	0.95	0.95	0.95	0.95	2.0000000000000013	0	0.05	Rational	-10	0	-10	0	0
3	4	13	0.95	1.2500000000000007	0.5	1.2500000000000007	0.5	1	1	0	1	1	0	0.5	0.5	0.5	0.5	0.95	0.95	0.95	0.95	2.200000000000001	0	0.05	Rational	-10	0	-10	0	0
3	4	14	0.95	1.3000000000000007	0.55	1.3000000000000007	0.55	1	0.98089171974522	0.01910828025478	1	0.98089171974522	0.01910828025478	0.5	0.5	0.5	0.5	0.95	0.95	0.95	0.95	2.252229299363051	0.01910828025478	0.05	Rational	-15	0	-15	0	0
3	4	15	0.95	1.3500000000000008	0.55	1.3500000000000008	0.55	1	1	0	1	1	0	0.5	0.5	0.5	0.5	0.95	0.95	0.95	0.95	2.3000000000000016	0	0.05	Rational	-10	0	-10	0	0
3	4	16	0.95	1.4000000000000008	0.5	1.4000000000000008	0.5	1	1	0	1	1	0	0.5	0.5	0.5	0.5	0.95	0.95	0.95	0.95	2.5000000000000013	0	0.05	Rational	-10	0	-10	0	0
3	4	17	0.95	1.4500000000000008	0.55	1.4500000000000008	0.55	1	0.98089171974522	0.01910828025478	1	0.98089171974522	0.01910828025478	0.5	0.5	0.5	0.5	0.95	0.95	0.95	0.95	2.5464968152866176	0.01910828025478	0.05	Rational	-15	0	-15	0	0
3	4	18	0.95	1.5000000000000009	0.55	1.5000000000000009	0.55	1	1	0	1	1	0	0.5	0.5	0.5	0.5	0.95	0.95	0.95	0.95	2.600000000000002	0	0.05	Rational	-10	0	-10	0	0
3	4	19	0.95	1.550000000000001	0.5	1.550000000000001	0.5	1	1	0	1	1	0	0.5	0.5	0.5	0.5	0.95	0.95	0.95	0.95	2.8000000000000016	0	0.05	Rational	-10	0	-10	0	0
3	4	20	0.95	1.600000000000001	0.55	1.600000000000001	0.55	1	0.98089171974522	0.01910828025478	1	0.98089171974522	0.01910828025478	0.5	0.5	0.5	0.5	0.95	0.95	0.95	0.95	2.840764331210184	0.01910828025478	0.05	Rational	-15	0	-15	0	0
3	4	21	0.95	1.650000000000001	0.55	1.650000000000001	0.55	1	1	0	1	1	0	0.5	0.5	0.5	0.5	0.95	0.95	0.95	0.95	2.900000000000002	0	0.05	Rational	-10	0	-10	0	0
3	4	22	0.95	1.700000000000001	0.5	1.700000000000001	0.5	1	1	0	1	1	0	0.5	0.5	0.5	0.5	0.95	0.95	0.95	0.95	3.100000000000002	0	0.05	Rational	-10	0	-10	0	0
3	4	23	0.95	1.750000000000001	0.55	1.750000000000001	0.55	1	0.98089171974522	0.01910828025478	1	0.98089171974522	0.01910828025478	0.5	0.5	0.5	0.5	0.95	0.95	0.95	0.95	3.13503184713375	0.01910828025478	0.05	Rational	-15	0	-15	0	0
3	4	24	0.95	1.8000000000000012	0.55	1.8000000000000012	0.55	1	1	0	1	1	0	0.5	0.5	0.5	0.5	0.95	0.95	0.95	0.95	3.2000000000000024	0	0.05	Rational	-10	0	-10	0	0
3	4	25	0.95	1.8500000000000012	0.5	1.8500000000000012	0.5	1	1	0	1	1	0	0.5	0.5	0.5	0.5	0.95	0.95	0.95	0.95	3.400000000000002	0	0.05	Rational	-10	0	-10	0	0
3	4	26	0.95	1.9000000000000012	0.55	1.9000000000000012	0.55	1	0.98407643312102	0.01592356687898	1	0.98407643312102	0.01592356687898	0.5	0.5	0.5	0.5	0.95	0.95	0.95	0.95	3.441082802547776	0.01592356687898	0.05	Rational	-15	0	-15	0	0
3	4	27	0.95	1.9500000000000013	0.55	1.9500000000000013	0.55	1	1	0	1	1	0	0.5	0.5	0.5	0.5	0.95	0.95	0.95	0.95	3.5000000000000027	0	0.05	Rational	-10	0	-10	0	0
3	4	28	0.95	2.0000000000000013	0.5	2.0000000000000013	0.5	1	1	0	1	1	0	0.5	0.5	0.5	0.5	0.95	0.95	0.95	0.95	3.7000000000000024	0	0.05	Rational	-10	0	-10	0	0
3	4	29	0.95	2.050000000000001	0.55	2.050000000000001	0.55	1	0.98407643312102	0.01592356687898	1	0.98407643312102	0.01592356687898	0.5	0.5	0.5	0.5	0.95	0.95	0.95	0.95	3.7363057324840825	0.01592356687898	0.05	Rational	-15	0	-15	0	0
3	4	30	0.95	2.100000000000001	0.55	2.100000000000001	0.55	1	1	0	1	1	0	0.5	0.5	0.5	0.5	0.95	0.95	0.95	0.95	3.8000000000000025	0	0.05	Rational	-10	0	-10	0	0
3	4	31	0.95	2.150000000000001	0.6000000000000001	2.150000000000001	0.6000000000000001	1	1	0	1	1	0	0.5	0.5	0.5	0.5	0.95	0.95	0.95	0.95	4.000000000000002	0	0.05	Rational	-10	0	-10	0	0
3	4	32	0.95	2.2000000000000006	0.6500000000000001	2.2000000000000006	0.6500000000000001	1	1	0	1	1	0	0.5	0.5	0.5	0.5	0.95	0.95	0.95	0.95	4.100000000000001	0	0.05	Rational	-10	0	-10	0	0
3	4	33	0.95	2.2500000000000004	0.7000000000000002	2.2500000000000004	0.7000000000000002	1	1	0	1	1	0	0.5	0.5	0.5	0.5	0.95	0.95	0.95	0.95	4.200000000000001	0	0.05	Rational	-10	0	-10	0	0
3	4	34	0.95	2.3000000000000003	0.7500000000000002	2.3000000000000003	0.7500000000000002	1	1	0	1	1	0	0.5	0.5	0.5	0.5	0.95	0.95	0.95	0.95	4.300000000000001	0	0.05	Rational	-10	0	-10	0	0
3	4	35	0.95	2.35	0.8000000000000003	2.35	0.8000000000000003	1	1	0	1	1	0	0.5	0.5	0.5	0.5	0.95	0.95	0.95	0.95	4.4	0	0.05	Rational	-10	0	-10	0	0
3	4	36	0.95	2.4	0.8500000000000003	2.4	0.8500000000000003	1	1	0	1	1	0	0.5	0.5	0.5	0.5	0.95	0.95	0.95	0.95	4.5	0	0.05	Rational	-10	0	-10	0	0
3	4	37	0.95	2.4499999999999997	0.9000000000000004	2.4499999999999997	0.9000000000000004	1	1	0	1	1	0	0.5	0.5	0.5	0.5	0.95	0.95	0.95	0.95	4.6	0	0.05	Rational	-10	0	-10	0	0
3	4	38	0.95	2.4999999999999996	0.9500000000000004	2.4999999999999996	0.9500000000000004	1	1	0	1	1	0	0.5	0.5	0.5	0.5	0.95	0.95	0.95	0.95	4.699999999999999	0	0.05	Rational	-10	0	-10	0	0
3	4	39	0.95	2.5499999999999994	1.0000000000000004	2.5499999999999994	1.0000000000000004	1	1	0	1	1	0	0.5	0.5	0.5	0.5	0.95	0.95	0.95	0.95	4.799999999999999	0	0.05	Rational	-10	0	-10	0	0
3	4	40	0.95	2.599999999999999	1.0500000000000005	2.599999999999999	1.0500000000000005	1	1	0	1	1	0	0.5	0.5	0.5	0.5	0.95	0.95	0.95	0.95	4.899999999999999	0	0.05	Rational	-10	0	-10	0	0
3	4	40	0.95	2.599999999999999	1.0500000000000005	2.599999999999999	1.0500000000000005	1	1	0	1	1	0	0.5	0.5	0.5	0.5	0.95	0.95	0.95	0.95	4.899999999999999	0	0.05	Rational	-10	0	-10	0	431.4323248407643
3	5	1	0.95	0.8500000000000001	0.8500000000000001	0.8500000000000001	0.8500000000000001	1	0.5	0.5	1	0.5	0.5	0.5	0.5	0.5	0.5	0.95	0.95	0.95	0.95	0.8	0.8	0.05	Rational	-5	0	-5	0	0
3	5	2	0.95	0.9000000000000001	0.9000000000000001	0.9000000000000001	0.9000000000000001	1	0.76114649681529	0.23885350318471	1	0.76114649681529	0.23885350318471	0.5	0.5	0.5	0.5	0.95	0.95	0.95	0.95	1.193949044585993	0.40605095541400704	0.05	Rational	-10	0	-10	0	0
3	5	3	0.95	0.9500000000000002	0.8500000000000001	0.9500000000000002	0.8500000000000001	1	1	0	1	1	0	0.5	0.5	0.5	0.5	0.95	0.95	0.95	0.95	1.6000000000000003	0	0.05	Rational	-10	0	-10	0	0
3	5	4	0.95	1.0000000000000002	0.8	1.0000000000000002	0.8	1	1	0	1	1	0	0.5	0.5	0.5	0.5	0.95	0.95	0.95	0.95	1.7000000000000004	0	0.05	Rational	-10	0	-10	0	0
3	5	5	0.95	1.0500000000000003	0.75	1.0500000000000003	0.75	1	0.96815286624204	0.03184713375796	1	0.96815286624204	0.03184713375796	0.5	0.5	0.5	0.5	0.95	0.95	0.95	0.95	1.7363057324840805	0.050955414012736004	0.05	Rational	-15	0	-15	0	0
3	5	6	0.95	1.1000000000000003	0.7	1.1000000000000003	0.7	1	1	0	1	1	0	0.5	0.5	0.5	0.5	0.95	0.95	0.95	0.95	1.8000000000000005	0	0.05	Rational	-15	0	-15	0	0
3	5	7	0.95	1.1500000000000004	0.6499999999999999	1.1500000000000004	0.6499999999999999	1	1	0	1	1	0	0.5	0.5	0.5	0.5	0.95	0.95	0.95	0.95	1.9000000000000006	0	0.05	Rational	-15	0	-15	0	0
3	5	8	0.95	1.2000000000000004	0.5999999999999999	1.2000000000000004	0.5999999999999999	1	1	0	1	1	0	0.5	0.5	0.5	0.5	0.95	0.95	0.95	0.95	2.000000000000001	0	0.05	Rational	-15	0	-15	0	0
3	5	9	0.95	1.2500000000000004	0.5499999999999998	1.2500000000000004	0.5499999999999998	1	1	0	1	1	0	0.5	0.5	0.5	0.5	0.95	0.95	0.95	0.95	2.100000000000001	0	0.05	Rational	-15	0	-15	0	0
3	5	10	0.95	1.3000000000000005	0.49999999999999983	1.3000000000000005	0.49999999999999983	1	1	0	1	1	0	0.5	0.5	0.5	0.5	0.95	0.95	0.95	0.95	2.200000000000001	0	0.05	Rational	-15	0	-15	0	0
3	5	11	0.95	1.3500000000000005	0.44999999999999984	1.3500000000000005	0.44999999999999984	1	1	0	1	1	0	0.5	0.5	0.5	0.5	0.95	0.95	0.95	0.95	2.300000000000001	0	0.05	Rational	-15	0	-15	0	0
3	5	12	0.95	1.4000000000000006	0.39999999999999986	1.4000000000000006	0.39999999999999986	1	1	0	1	1	0	0.5	0.5	0.5	0.5	0.95	0.95	0.95	0.95	2.4000000000000012	0	0.05	Rational	-15	0	-15	0	0
3	5	13	0.95	1.4500000000000006	0.44999999999999984	1.4500000000000006	0.44999999999999984	1	1	0	1	1	0	0.5	0.5	0.5	0.5	0.95	0.95	0.95	0.95	2.5000000000000013	0	0.05	Rational	-15	0	-15	0	0
3	5	14	0.95	1.5000000000000007	0.39999999999999986	1.5000000000000007	0.39999999999999986	1	1	0	1	1	0	0.5	0.5	0.5	0.5	0.95	0.95	0.95	0.95	2.6000000000000014	0	0.05	Rational	-15	0	-15	0	0
3	5	15	0.95	1.5500000000000007	0.34999999999999987	1.5500000000000007	0.34999999999999987	1	1	0	1	1	0	0.5	0.5	0.5	0.5	0.95	0.95	0.95	0.95	2.7000000000000015	0	0.05	Rational	-15	0	-15	0	0
3	5	16	0.95	1.6000000000000008	0.39999999999999986	1.6000000000000008	0.39999999999999986	1	1	0	1	1	0	0.5	0.5	0.5	0.5	0.95	0.95	0.95	0.95	2.8000000000000016	0	0.05	Rational	-15	0	-15	0	0
3	5	17	0.95	1.6500000000000008	0.34999999999999987	1.6500000000000008	0.34999999999999987	1	1	0	1	1	0	0.5	0.5	0.5	0.5	0.95	0.95	0.95	0.95	2.9000000000000017	0	0.05	Rational	-15	0	-15	0	0
3	5	18	0.95	1.7000000000000008	0.39999999999999986	1.7000000000000008	0.39999999999999986	1	1	0	1	1	0	0.5	0.5	0.5	0.5	0.95	0.95	0.95	0.95	3.0000000000000018	0	0.05	Rational	-15	0	-15	0	0
3	5	19	0.95	1.7500000000000009	0.34999999999999987	1.7500000000000009	0.34999999999999987	1	1	0	1	1	0	0.5	0.5	0.5	0.5	0.95	0.95	0.95	0.95	3.100000000000002	0	0.05	Rational	-15	0	-15	0	0
3	5	20	0.95	1.800000000000001	0.39999999999999986	1.800000000000001	0.39999999999999986	1	1	0	1	1	0	0.5	0.5	0.5	0.5	0.95	0.95	0.95	0.95	3.200000000000002	0	0.05	Rational	-15	0	-15	0	0
3	5	21	0.95	1.850000000000001	0.34999999999999987	1.850000000000001	0.34999999999999987	1	1	0	1	1	0	0.5	0.5	0.5	0.5	0.95	0.95	0.95	0.95	3.300000000000002	0	0.05	Rational	-15	0	-15	0	0
3	5	22	0.95	1.900000000000001	0.2999999999999999	1.900000000000001	0.2999999999999999	1	1	0	1	1	0	0.5	0.5	0.5	0.5	0.95	0.95	0.95	0.95	3.400000000000002	0	0.05	Rational	-15	0	-15	0	0
3	5	23	0.95	1.950000000000001	0.34999999999999987	1.950000000000001	0.34999999999999987	1	1	0	1	1	0	0.5	0.5	0.5	0.5	0.95	0.95	0.95	0.95	3.500000000000002	0	0.05	Rational	-15	0	-15	0	0
3	5	24	0.95	2.000000000000001	0.2999999999999999	2.000000000000001	0.2999999999999999	1	1	0	1	1	0	0.5	0.5	0.5	0.5	0.95	0.95	0.95	0.95	3.6000000000000023	0	0.05	Rational	-15	0	-15	0	0
3	5	25	0.95	2.0500000000000007	0.34999999999999987	2.0500000000000007	0.34999999999999987	1	1	0	1	1	0	0.5	0.5	0.5	0.5	0.95	0.95	0.95	0.95	3.700000000000002	0	0.05	Rational	-15	0	-15	0	0
3	5	26	0.95	2.1000000000000005	0.2999999999999999	2.1000000000000005	0.2999999999999999	1	1	0	1	1	0	0.5	0.5	0.5	0.5	0.95	0.95	0.95	0.95	3.8000000000000016	0	0.05	Rational	-15	0	-15	0	0
3	5	27	0.95	2.1500000000000004	0.34999999999999987	2.1500000000000004	0.34999999999999987	1	1	0	1	1	0	0.5	0.5	0.5	0.5	0.95	0.95	0.95	0.95	3.9000000000000012	0	0.05	Rational	-15	0	-15	0	0
3	5	28	0.95	2.2	0.2999999999999999	2.2	0.2999999999999999	1	1	0	1	1	0	0.5	0.5	0.5	0.5	0.95	0.95	0.95	0.95	4.000000000000001	0	0.05	Rational	-15	0	-15	0	0
3	5	29	0.95	2.25	0.2499999999999999	2.25	0.2499999999999999	1	1	0	1	1	0	0.5	0.5	0.5	0.5	0.95	0.95	0.95	0.95	4.1000000000000005	0	0.05	Rational	-15	0	-15	0	0
3	5	30	0.95	2.3	0.2999999999999999	2.3	0.2999999999999999	1	1	0	1	1	0	0.5	0.5	0.5	0.5	0.95	0.95	0.95	0.95	4.2	0	0.05	Rational	-15	0	-15	0	0
3	5	31	0.95	2.3499999999999996	0.34999999999999987	2.3499999999999996	0.34999999999999987	1	1	0	1	1	0	0.5	0.5	0.5	0.5	0.95	0.95	0.95	0.95	4.3	0	0.05	Rational	-15	0	-15	0	0
3	5	32	0.95	2.3999999999999995	0.39999999999999986	2.3999999999999995	0.39999999999999986	1	1	0	1	1	0	0.5	0.5	0.5	0.5	0.95	0.95	0.95	0.95	4.3999999999999995	0	0.05	Rational	-15	0	-15	0	0
3	5	33	0.95	2.4499999999999993	0.44999999999999984	2.4499999999999993	0.44999999999999984	1	1	0	1	1	0	0.5	0.5	0.5	0.5	0.95	0.95	0.95	0.95	4.499999999999999	0	0.05	Rational	-15	0	-15	0	0
3	5	34	0.95	2.499999999999999	0.49999999999999983	2.499999999999999	0.49999999999999983	1	1	0	1	1	0	0.5	0.5	0.5	0.5	0.95	0.95	0.95	0.95	4.599999999999999	0	0.05	Rational	-15	0	-15	0	0
3	5	35	0.95	2.549999999999999	0.5499999999999998	2.549999999999999	0.5499999999999998	1	1	0	1	1	0	0.5	0.5	0.5	0.5	0.95	0.95	0.95	0.95	4.699999999999998	0	0.05	Rational	-15	0	-15	0	0
3	5	36	0.95	2.5999999999999988	0.5999999999999999	2.5999999999999988	0.5999999999999999	1	1	0	1	1	0	0.5	0.5	0.5	0.5	0.95	0.95	0.95	0.95	4.799999999999998	0	0.05	Rational	-15	0	-15	0	0
3	5	37	0.95	2.6499999999999986	0.6499999999999999	2.6499999999999986	0.6499999999999999	1	1	0	1	1	0	0.5	0.5	0.5	0.5	0.95	0.95	0.95	0.95	4.899999999999998	0	0.05	Rational	-15	0	-15	0	0
3	5	38	0.95	2.6999999999999984	0.7	2.6999999999999984	0.7	1	1	0	1	1	0	0.5	0.5	0.5	0.5	0.95	0.95	0.95	0.95	4.999999999999997	0	0.05	Rational	-15	0	-15	0	0
3	5	39	0.95	2.7499999999999982	0.75	2.7499999999999982	0.75	1	1	0	1	1	0	0.5	0.5	0.5	0.5	0.95	0.95	0.95	0.95	5.099999999999997	0	0.05	Rational	-15	0	-15	0	0
3	5	40	0.95	2.799999999999998	0.8	2.799999999999998	0.8	1	1	0	1	1	0	0.5	0.5	0.5	0.5	0.95	0.95	0.95	0.95	5.199999999999997	0	0.05	Rational	-15	0	-15	0	0
3	5	40	0.95	2.799999999999998	0.8	2.799999999999998	0.8	1	1	0	1	1	0	0.5	0.5	0.5	0.5	0.95	0.95	0.95	0.95	5.199999999999997	0	0.05	Rational	-15	0	-15	0	525.9500000000021
3	6	1	0.95	1.05	1.05	1.05	1.05	1	0.5	0.5	1	0.5	0.5	0.5	0.5	0.5	0.5	0.95	0.95	0.95	0.95	1	1	0.05	Rational	-5	0	-5	0	0
3	6	2	0.95	1.1	1.1	1.1	1.1	1	0.76114649681529	0.23885350318471	1	0.76114649681529	0.23885350318471	0.5	0.5	0.5	0.5	0.95	0.95	0.95	0.95	1.498407643312109	0.501592356687891	0.05	Rational	-10	0	-10	0	0
3	6	3	0.95	1.1500000000000001	1.05	1.1500000000000001	1.05	1	1	0	1	1	0	0.5	0.5	0.5	0.5	0.95	0.95	0.95	0.95	2	0	0.05	Rational	-10	0	-10	0	0
3	6	4	0.95	1.2000000000000002	1	1.2000000000000002	1	1	1	0	1	1	0	0.5	0.5	0.5	0.5	0.95	0.95	0.95	0.95	2.1	0	0.05	Rational	-10	0	-10	0	0
3	6	5	0.95	1.2500000000000002	0.95	1.2500000000000002	0.95	1	0.96815286624204	0.03184713375796	1	0.96815286624204	0.03184713375796	0.5	0.5	0.5	0.5	0.95	0.95	0.95	0.95	2.1235668789808964	0.06369426751592	0.05	Rational	-15	0	-15	0	0
3	6	6	0.95	1.3000000000000003	0.8999999999999999	1.3000000000000003	0.8999999999999999	1	1	0	1	1	0	0.5	0.5	0.5	0.5	0.95	0.95	0.95	0.95	2.2000000000000006	0	0.05	Rational	-15	0	-15	0	0
3	6	7	0.95	1.3500000000000003	0.8499999999999999	1.3500000000000003	0.8499999999999999	1	1	0	1	1	0	0.5	0.5	0.5	0.5	0.95	0.95	0.95	0.95	2.3000000000000007	0	0.05	Rational	-15	0	-15	0	0
3	6	8	0.95	1.4000000000000004	0.7999999999999998	1.4000000000000004	0.7999999999999998	1	1	0	1	1	0	0.5	0.5	0.5	0.5	0.95	0.95	0.95	0.95	2.400000000000001	0	0.05	Rational	-15	0	-15	0	0
3	6	9	0.95	1.4500000000000004	0.7499999999999998	1.4500000000000004	0.7499999999999998	1	1	0	1	1	0	0.5	0.5	0.5	0.5	0.95	0.95	0.95	0.95	2.500000000000001	0	0.05	Rational	-15	0	-15	0	0
3	6	10	0.95	1.5000000000000004	0.6999999999999997	1.5000000000000004	0.6999999999999997	1	1	0	1	1	0	0.5	0.5	0.5	0.5	0.95	0.95	0.95	0.95	2.600000000000001	0	0.05	Rational	-15	0	-15	0	0
3	6	11	0.95	1.5500000000000005	0.6499999999999997	1.5500000000000005	0.6499999999999997	1	1	0	1	1	0	0.5	0.5	0.5	0.5	0.95	0.95	0.95	0.95	2.700000000000001	0	0.05	Rational	-15	0	-15	0	0
3	6	12	0.95	1.6000000000000005	0.5999999999999996	1.6000000000000005	0.5999999999999996	1	1	0	1	1	0	0.5	0.5	0.5	0.5	0.95	0.95	0.95	0.95	2.800000000000001	0	0.05	Rational	-15	0	-15	0	0
3	6	13	0.95	1.6500000000000006	0.5499999999999996	1.6500000000000006	0.5499999999999996	1	1	0	1	1	0	0.5	0.5	0.5	0.5	0.95	0.95	0.95	0.95	2.9000000000000012	0	0.05	Rational	-15	0	-15	0	0
3	6	14	0.95	1.7000000000000006	0.4999999999999996	1.7000000000000006	0.4999999999999996	1	1	0	1	1	0	0.5	0.5	0.5	0.5	0.95	0.95	0.95	0.95	3.0000000000000013	0	0.05	Rational	-15	0	-15	0	0
3	6	15	0.95	1.7500000000000007	0.4499999999999996	1.7500000000000007	0.4499999999999996	1	1	0	1	1	0	0.5	0.5	0.5	0.5	0.95	0.95	0.95	0.95	3.1000000000000014	0	0.05	Rational	-15	0	-15	0	0
3	6	16	0.95	1.8000000000000007	0.4999999999999996	1.8000000000000007	0.4999999999999996	1	1	0	1	1	0	0.5	0.5	0.5	0.5	0.95	0.95	0.95	0.95	3.2000000000000015	0	0.05	Rational	-15	0	-15	0	0
3	6	17	0.95	1.8500000000000008	0.4499999999999996	1.8500000000000008	0.4499999999999996	1	1	0	1	1	0	0.5	0.5	0.5	0.5	0.95	0.95	0.95	0.95	3.3000000000000016	0	0.05	Rational	-15	0	-15	0	0
3	6	18	0.95	1.9000000000000008	0.4999999999999996	1.9000000000000008	0.4999999999999996	1	1	0	1	1	0	0.5	0.5	0.5	0.5	0.95	0.95	0.95	0.95	3.4000000000000017	0	0.05	Rational	-15	0	-15	0	0
3	6	19	0.95	1.9500000000000008	0.4499999999999996	1.9500000000000008	0.4499999999999996	1	1	0	1	1	0	0.5	0.5	0.5	0.5	0.95	0.95	0.95	0.95	3.5000000000000018	0	0.05	Rational	-15	0	-15	0	0
3	6	20	0.95	2.000000000000001	0.4999999999999996	2.000000000000001	0.4999999999999996	1	1	0	1	1	0	0.5	0.5	0.5	0.5	0.95	0.95	0.95	0.95	3.600000000000002	0	0.05	Rational	-15	0	-15	0	0
3	6	21	0.95	2.0500000000000007	0.4499999999999996	2.0500000000000007	0.4499999999999996	1	1	0	1	1	0	0.5	0.5	0.5	0.5	0.95	0.95	0.95	0.95	3.700000000000002	0	0.05	Rational	-15	0	-15	0	0
3	6	22	0.95	2.1000000000000005	0.4999999999999996	2.1000000000000005	0.4999999999999996	1	1	0	1	1	0	0.5	0.5	0.5	0.5	0.95	0.95	0.95	0.95	3.8000000000000016	0	0.05	Rational	-15	0	-15	0	0
3	6	23	0.95	2.1500000000000004	0.4499999999999996	2.1500000000000004	0.4499999999999996	1	1	0	1	1	0	0.5	0.5	0.5	0.5	0.95	0.95	0.95	0.95	3.9000000000000012	0	0.05	Rational	-15	0	-15	0	0
3	6	24	0.95	2.2	0.39999999999999963	2.2	0.39999999999999963	1	1	0	1	1	0	0.5	0.5	0.5	0.5	0.95	0.95	0.95	0.95	4.000000000000001	0	0.05	Rational	-15	0	-15	0	0
3	6	25	0.95	2.25	0.4499999999999996	2.25	0.4499999999999996	1	1	0	1	1	0	0.5	0.5	0.5	0.5	0.95	0.95	0.95	0.95	4.1000000000000005	0	0.05	Rational	-15	0	-15	0	0
3	6	26	0.95	2.3	0.39999999999999963	2.3	0.39999999999999963	1	1	0	1	1	0	0.5	0.5	0.5	0.5	0.95	0.95	0.95	0.95	4.2	0	0.05	Rational	-15	0	-15	0	0
3	6	27	0.95	2.3499999999999996	0.34999999999999964	2.3499999999999996	0.34999999999999964	1	1	0	1	1	0	0.5	0.5	0.5	0.5	0.95	0.95	0.95	0.95	4.3	0	0.05	Rational	-15	0	-15	0	0
3	6	28	0.95	2.3999999999999995	0.39999999999999963	2.3999999999999995	0.39999999999999963	1	1	0	1	1	0	0.5	0.5	0.5	0.5	0.95	0.95	0.95	0.95	4.3999999999999995	0	0.05	Rational	-15	0	-15	0	0
3	6	29	0.95	2.4499999999999993	0.4499999999999996	2.4499999999999993	0.4499999999999996	1	1	0	1	1	0	0.5	0.5	0.5	0.5	0.95	0.95	0.95	0.95	4.499999999999999	0	0.05	Rational	-15	0	-15	0	0
3	6	30	0.95	2.499999999999999	0.4999999999999996	2.499999999999999	0.4999999999999996	1	1	0	1	1	0	0.5	0.5	0.5	0.5	0.95	0.95	0.95	0.95	4.599999999999999	0	0.05	Rational	-15	0	-15	0	0
3	6	31	0.95	2.549999999999999	0.5499999999999996	2.549999999999999	0.5499999999999996	1	1	0	1	1	0	0.5	0.5	0.5	0.5	0.95	0.95	0.95	0.95	4.699999999999998	0	0.05	Rational	-15	0	-15	0	0
3	6	32	0.95	2.5999999999999988	0.5999999999999996	2.5999999999999988	0.5999999999999996	1	1	0	1	1	0	0.5	0.5	0.5	0.5	0.95	0.95	0.95	0.95	4.799999999999998	0	0.05	Rational	-15	0	-15	0	0
3	6	33	0.95	2.6499999999999986	0.6499999999999997	2.6499999999999986	0.6499999999999997	1	1	0	1	1	0	0.5	0.5	0.5	0.5	0.95	0.95	0.95	0.95	4.899999999999998	0	0.05	Rational	-15	0	-15	0	0
3	6	34	0.95	2.6999999999999984	0.6999999999999997	2.6999999999999984	0.6999999999999997	1	1	0	1	1	0	0.5	0.5	0.5	0.5	0.95	0.95	0.95	0.95	4.999999999999997	0	0.05	Rational	-15	0	-15	0	0
3	6	35	0.95	2.7499999999999982	0.7499999999999998	2.7499999999999982	0.7499999999999998	1	1	0	1	1	0	0.5	0.5	0.5	0.5	0.95	0.95	0.95	0.95	5.099999999999997	0	0.05	Rational	-15	0	-15	0	0
3	6	36	0.95	2.799999999999998	0.7999999999999998	2.799999999999998	0.7999999999999998	1	1	0	1	1	0	0.5	0.5	0.5	0.5	0.95	0.95	0.95	0.95	5.199999999999997	0	0.05	Rational	-15	0	-15	0	0
3	6	37	0.95	2.849999999999998	0.8499999999999999	2.849999999999998	0.8499999999999999	1	1	0	1	1	0	0.5	0.5	0.5	0.5	0.95	0.95	0.95	0.95	5.299999999999996	0	0.05	Rational	-15	0	-15	0	0
3	6	38	0.95	2.8999999999999977	0.8999999999999999	2.8999999999999977	0.8999999999999999	1	1	0	1	1	0	0.5	0.5	0.5	0.5	0.95	0.95	0.95	0.95	5.399999999999996	0	0.05	Rational	-15	0	-15	0	0
3	6	39	0.95	2.9499999999999975	0.95	2.9499999999999975	0.95	1	1	0	1	1	0	0.5	0.5	0.5	0.5	0.95	0.95	0.95	0.95	5.499999999999996	0	0.05	Rational	-15	0	-15	0	0
3	6	40	0.95	2.9999999999999973	1	2.9999999999999973	1	1	1	0	1	1	0	0.5	0.5	0.5	0.5	0.95	0.95	0.95	0.95	5.599999999999995	0	0.05	Rational	-15	0	-15	0	0
3	6	40	0.95	2.9999999999999973	1	2.9999999999999973	1	1	1	0	1	1	0	0.5	0.5	0.5	0.5	0.95	0.95	0.95	0.95	5.599999999999995	0	0.05	Rational	-15	0	-15	0	463.1500000000025
3	7	1	0.95	1.25	1.25	1.25	1.25	1	0.5	0.5	1	0.5	0.5	0.5	0.5	0.5	0.5	0.95	0.95	0.95	0.95	1.2	1.2	0.05	Rational	-5	0	-5	0	0
3	7	2	0.95	1.3	1.2	1.3	1.2	1	0.76114649681529	0.23885350318471	1	0.76114649681529	0.23885350318471	0.5	0.5	0.5	0.5	0.95	0.95	0.95	0.95	1.8028662420382249	0.597133757961775	0.05	Rational	-10	0	-10	0	0
3	7	3	0.95	1.35	1.15	1.35	1.15	1	0.98726114649682	0.01273885350318	1	0.98726114649682	0.01273885350318	0.5	0.5	0.5	0.5	0.95	0.95	0.95	0.95	2.3668789808917317	0.030573248407632002	0.05	Rational	-15	0	-15	0	0
3	7	4	0.95	1.4000000000000001	1.0999999999999999	1.4000000000000001	1.0999999999999999	1	1	0	1	1	0	0.5	0.5	0.5	0.5	0.95	0.95	0.95	0.95	2.4000000000000004	0	0.05	Rational	-15	0	-15	0	0
3	7	5	0.95	1.4500000000000002	1.0499999999999998	1.4500000000000002	1.0499999999999998	1	1	0	1	1	0	0.5	0.5	0.5	0.5	0.95	0.95	0.95	0.95	2.5000000000000004	0	0.05	Rational	-15	0	-15	0	0
3	7	6	0.95	1.5000000000000002	0.9999999999999998	1.5000000000000002	0.9999999999999998	1	1	0	1	1	0	0.5	0.5	0.5	0.5	0.95	0.95	0.95	0.95	2.6000000000000005	0	0.05	Rational	-15	0	-15	0	0
3	7	7	0.95	1.5500000000000003	0.9499999999999997	1.5500000000000003	0.9499999999999997	1	1	0	1	1	0	0.5	0.5	0.5	0.5	0.95	0.95	0.95	0.95	2.7000000000000006	0	0.05	Rational	-15	0	-15	0	0
3	7	8	0.95	1.6000000000000003	0.8999999999999997	1.6000000000000003	0.8999999999999997	1	1	0	1	1	0	0.5	0.5	0.5	0.5	0.95	0.95	0.95	0.95	2.8000000000000007	0	0.05	Rational	-15	0	-15	0	0
3	7	9	0.95	1.6500000000000004	0.8499999999999996	1.6500000000000004	0.8499999999999996	1	1	0	1	1	0	0.5	0.5	0.5	0.5	0.95	0.95	0.95	0.95	2.900000000000001	0	0.05	Rational	-15	0	-15	0	0
3	7	10	0.95	1.7000000000000004	0.7999999999999996	1.7000000000000004	0.7999999999999996	1	1	0	1	1	0	0.5	0.5	0.5	0.5	0.95	0.95	0.95	0.95	3.000000000000001	0	0.05	Rational	-15	0	-15	0	0
3	7	11	0.95	1.7500000000000004	0.7499999999999996	1.7500000000000004	0.7499999999999996	1	1	0	1	1	0	0.5	0.5	0.5	0.5	0.95	0.95	0.95	0.95	3.100000000000001	0	0.05	Rational	-15	0	-15	0	0
3	7	12	0.95	1.8000000000000005	0.6999999999999995	1.8000000000000005	0.6999999999999995	1	1	0	1	1	0	0.5	0.5	0.5	0.5	0.95	0.95	0.95	0.95	3.200000000000001	0	0.05	Rational	-15	0	-15	0	0
3	7	13	0.95	1.8500000000000005	0.6499999999999995	1.8500000000000005	0.6499999999999995	1	1	0	1	1	0	0.5	0.5	0.5	0.5	0.95	0.95	0.95	0.95	3.300000000000001	0	0.05	Rational	-15	0	-15	0	0
3	7	14	0.95	1.9000000000000006	0.5999999999999994	1.9000000000000006	0.5999999999999994	1	1	0	1	1	0	0.5	0.5	0.5	0.5	0.95	0.95	0.95	0.95	3.4000000000000012	0	0.05	Rational	-15	0	-15	0	0
3	7	15	0.95	1.9500000000000006	0.5499999999999994	1.9500000000000006	0.5499999999999994	1	1	0	1	1	0	0.5	0.5	0.5	0.5	0.95	0.95	0.95	0.95	3.5000000000000013	0	0.05	Rational	-15	0	-15	0	0
3	7	16	0.95	2.0000000000000004	0.5999999999999994	2.0000000000000004	0.5999999999999994	1	0.98089171974522	0.01910828025478	1	0.98089171974522	0.01910828025478	0.5	0.5	0.5	0.5	0.95	0.95	0.95	0.95	3.5254777070063597	0.021019108280257978	0.05	Rational	-20	0	-20	0	0
3	7	17	0.95	2.0500000000000003	0.5999999999999994	2.0500000000000003	0.5999999999999994	1	1	0	1	1	0	0.5	0.5	0.5	0.5	0.95	0.95	0.95	0.95	3.600000000000001	0	0.05	Rational	-15	0	-15	0	0
3	7	18	0.95	2.1	0.5499999999999994	2.1	0.5499999999999994	1	1	0	1	1	0	0.5	0.5	0.5	0.5	0.95	0.95	0.95	0.95	3.8000000000000007	0	0.05	Rational	-15	0	-15	0	0
3	7	19	0.95	2.15	0.4999999999999994	2.15	0.4999999999999994	1	1	0	1	1	0	0.5	0.5	0.5	0.5	0.95	0.95	0.95	0.95	3.9000000000000004	0	0.05	Rational	-15	0	-15	0	0
3	7	20	0.95	2.1999999999999997	0.4499999999999994	2.1999999999999997	0.4499999999999994	1	1	0	1	1	0	0.5	0.5	0.5	0.5	0.95	0.95	0.95	0.95	4	0	0.05	Rational	-15	0	-15	0	0
3	7	21	0.95	2.2499999999999996	0.4999999999999994	2.2499999999999996	0.4999999999999994	1	0.98726114649682	0.01273885350318	1	0.98726114649682	0.01273885350318	0.5	0.5	0.5	0.5	0.95	0.95	0.95	0.95	4.043949044586007	0.011464968152861986	0.05	Rational	-20	0	-20	0	0
3	7	22	0.95	2.2999999999999994	0.4999999999999994	2.2999999999999994	0.4999999999999994	1	1	0	1	1	0	0.5	0.5	0.5	0.5	0.95	0.95	0.95	0.95	4.099999999999999	0	0.05	Rational	-15	0	-15	0	0
3	7	23	0.95	2.349999999999999	0.4499999999999994	2.349999999999999	0.4499999999999994	1	1	0	1	1	0	0.5	0.5	0.5	0.5	0.95	0.95	0.95	0.95	4.299999999999999	0	0.05	Rational	-15	0	-15	0	0
3	7	24	0.95	2.399999999999999	0.3999999999999994	2.399999999999999	0.3999999999999994	1	1	0	1	1	0	0.5	0.5	0.5	0.5	0.95	0.95	0.95	0.95	4.399999999999999	0	0.05	Rational	-15	0	-15	0	0
3	7	25	0.95	2.449999999999999	0.4499999999999994	2.449999999999999	0.4499999999999994	1	1	0	1	1	0	0.5	0.5	0.5	0.5	0.95	0.95	0.95	0.95	4.499999999999998	0	0.05	Rational	-15	0	-15	0	0
3	7	26	0.95	2.4999999999999987	0.4999999999999994	2.4999999999999987	0.4999999999999994	1	1	0	1	1	0	0.5	0.5	0.5	0.5	0.95	0.95	0.95	0.95	4.599999999999998	0	0.05	Rational	-15	0	-15	0	0
3	7	27	0.95	2.5499999999999985	0.5499999999999994	2.5499999999999985	0.5499999999999994	1	1	0	1	1	0	0.5	0.5	0.5	0.5	0.95	0.95	0.95	0.95	4.6999999999999975	0	0.05	Rational	-15	0	-15	0	0
3	7	28	0.95	2.5999999999999983	0.5999999999999994	2.5999999999999983	0.5999999999999994	1	1	0	1	1	0	0.5	0.5	0.5	0.5	0.95	0.95	0.95	0.95	4.799999999999997	0	0.05	Rational	-15	0	-15	0	0
3	7	29	0.95	2.649999999999998	0.6499999999999995	2.649999999999998	0.6499999999999995	1	1	0	1	1	0	0.5	0.5	0.5	0.5	0.95	0.95	0.95	0.95	4.899999999999997	0	0.05	Rational	-15	0	-15	0	0
3	7	30	0.95	2.699999999999998	0.6999999999999995	2.699999999999998	0.6999999999999995	1	1	0	1	1	0	0.5	0.5	0.5	0.5	0.95	0.95	0.95	0.95	4.9999999999999964	0	0.05	Rational	-15	0	-15	0	0
3	7	31	0.95	2.749999999999998	0.7499999999999996	2.749999999999998	0.7499999999999996	1	1	0	1	1	0	0.5	0.5	0.5	0.5	0.95	0.95	0.95	0.95	5.099999999999996	0	0.05	Rational	-15	0	-15	0	0
3	7	32	0.95	2.7999999999999976	0.7999999999999996	2.7999999999999976	0.7999999999999996	1	1	0	1	1	0	0.5	0.5	0.5	0.5	0.95	0.95	0.95	0.95	5.199999999999996	0	0.05	Rational	-15	0	-15	0	0
3	7	33	0.95	2.8499999999999974	0.8499999999999996	2.8499999999999974	0.8499999999999996	1	1	0	1	1	0	0.5	0.5	0.5	0.5	0.95	0.95	0.95	0.95	5.299999999999995	0	0.05	Rational	-15	0	-15	0	0
3	7	34	0.95	2.8999999999999972	0.8999999999999997	2.8999999999999972	0.8999999999999997	1	1	0	1	1	0	0.5	0.5	0.5	0.5	0.95	0.95	0.95	0.95	5.399999999999995	0	0.05	Rational	-15	0	-15	0	0
3	7	35	0.95	2.949999999999997	0.9499999999999997	2.949999999999997	0.9499999999999997	1	1	0	1	1	0	0.5	0.5	0.5	0.5	0.95	0.95	0.95	0.95	5.499999999999995	0	0.05	Rational	-15	0	-15	0	0
3	7	36	0.95	2.999999999999997	0.9999999999999998	2.999999999999997	0.9999999999999998	1	1	0	1	1	0	0.5	0.5	0.5	0.5	0.95	0.95	0.95	0.95	5.599999999999994	0	0.05	Rational	-15	0	-15	0	0
3	7	37	0.95	3.0499999999999967	1.0499999999999998	3.0499999999999967	1.0499999999999998	1	1	0	1	1	0	0.5	0.5	0.5	0.5	0.95	0.95	0.95	0.95	5.699999999999994	0	0.05	Rational	-15	0	-15	0	0
3	7	38	0.95	3.0999999999999965	1.0999999999999999	3.0999999999999965	1.0999999999999999	1	1	0	1	1	0	0.5	0.5	0.5	0.5	0.95	0.95	0.95	0.95	5.799999999999994	0	0.05	Rational	-15	0	-15	0	0
3	7	39	0.95	3.1499999999999964	1.15	3.1499999999999964	1.15	1	1	0	1	1	0	0.5	0.5	0.5	0.5	0.95	0.95	0.95	0.95	5.899999999999993	0	0.05	Rational	-15	0	-15	0	0
3	7	40	0.95	3.199999999999996	1.2	3.199999999999996	1.2	1	1	0	1	1	0	0.5	0.5	0.5	0.5	0.95	0.95	0.95	0.95	5.999999999999993	0	0.05	Rational	-15	0	-15	0	0
3	7	40	0.95	3.199999999999996	1.2	3.199999999999996	1.2	1	1	0	1	1	0	0.5	0.5	0.5	0.5	0.95	0.95	0.95	0.95	5.999999999999993	0	0.05	Rational	-15	0	-15	0	400.3499999999982
3	8	1	0.95	1.45	1.45	1.45	1.45	1	0.5	0.5	1	0.5	0.5	0.5	0.5	0.5	0.5	0.95	0.95	0.95	0.95	1.4	1.4	0.05	Rational	-5	0	-5	0	0
3	8	2	0.95	1.5	1.4	1.5	1.4	1	0.76114649681529	0.23885350318471	1	0.76114649681529	0.23885350318471	0.5	0.5	0.5	0.5	0.95	0.95	0.95	0.95	2.107324840764341	0.6926751592356589	0.05	Rational	-10	0	-10	0	0
3	8	3	0.95	1.55	1.3499999999999999	1.55	1.3499999999999999	1	0.98726114649682	0.01273885350318	1	0.98726114649682	0.01273885350318	0.5	0.5	0.5	0.5	0.95	0.95	0.95	0.95	2.7617834394904595	0.035668789808904	0.05	Rational	-15	0	-15	0	0
3	8	4	0.95	1.6	1.2999999999999998	1.6	1.2999999999999998	1	1	0	1	1	0	0.5	0.5	0.5	0.5	0.95	0.95	0.95	0.95	2.8000000000000003	0	0.05	Rational	-15	0	-15	0	0
3	8	5	0.95	1.6500000000000001	1.2499999999999998	1.6500000000000001	1.2499999999999998	1	1	0	1	1	0	0.5	0.5	0.5	0.5	0.95	0.95	0.95	0.95	2.9000000000000004	0	0.05	Rational	-15	0	-15	0	0
3	8	6	0.95	1.7000000000000002	1.1999999999999997	1.7000000000000002	1.1999999999999997	1	1	0	1	1	0	0.5	0.5	0.5	0.5	0.95	0.95	0.95	0.95	3.0000000000000004	0	0.05	Rational	-15	0	-15	0	0
3	8	7	0.95	1.7500000000000002	1.1499999999999997	1.7500000000000002	1.1499999999999997	1	1	0	1	1	0	0.5	0.5	0.5	0.5	0.95	0.95	0.95	0.95	3.1000000000000005	0	0.05	Rational	-15	0	-15	0	0
3	8	8	0.95	1.8000000000000003	1.0999999999999996	1.8000000000000003	1.0999999999999996	1	1	0	1	1	0	0.5	0.5	0.5	0.5	0.95	0.95	0.95	0.95	3.2000000000000006	0	0.05	Rational	-15	0	-15	0	0
3	8	9	0.95	1.8500000000000003	1.0499999999999996	1.8500000000000003	1.0499999999999996	1	1	0	1	1	0	0.5	0.5	0.5	0.5	0.95	0.95	0.95	0.95	3.3000000000000007	0	0.05	Rational	-15	0	-15	0	0
3	8	10	0.95	1.9000000000000004	0.9999999999999996	1.9000000000000004	0.9999999999999996	1	1	0	1	1	0	0.5	0.5	0.5	0.5	0.95	0.95	0.95	0.95	3.400000000000001	0	0.05	Rational	-15	0	-15	0	0
3	8	11	0.95	1.9500000000000004	0.9499999999999995	1.9500000000000004	0.9499999999999995	1	1	0	1	1	0	0.5	0.5	0.5	0.5	0.95	0.95	0.95	0.95	3.500000000000001	0	0.05	Rational	-15	0	-15	0	0
3	8	12	0.95	2.0000000000000004	0.8999999999999995	2.0000000000000004	0.8999999999999995	1	1	0	1	1	0	0.5	0.5	0.5	0.5	0.95	0.95	0.95	0.95	3.600000000000001	0	0.05	Rational	-15	0	-15	0	0
3	8	13	0.95	2.0500000000000003	0.8499999999999994	2.0500000000000003	0.8499999999999994	1	1	0	1	1	0	0.5	0.5	0.5	0.5	0.95	0.95	0.95	0.95	3.700000000000001	0	0.05	Rational	-15	0	-15	0	0
3	8	14	0.95	2.1	0.7999999999999994	2.1	0.7999999999999994	1	1	0	1	1	0	0.5	0.5	0.5	0.5	0.95	0.95	0.95	0.95	3.8000000000000007	0	0.05	Rational	-15	0	-15	0	0
3	8	15	0.95	2.1	0.7499999999999993	2.1	0.7499999999999993	1	1	0	1	1	0	0.5	0.5	0.5	0.5	0.95	0.95	0.95	0.95	3.9000000000000004	0	0.05	Rational	-15	0	-15	0	0
3	8	16	0.95	2.15	0.6999999999999993	2.15	0.6999999999999993	1	1	0	1	1	0	0.5	0.5	0.5	0.5	0.95	0.95	0.95	0.95	3.9000000000000004	0	0.05	Rational	-15	0	-15	0	0
3	8	17	0.95	2.1999999999999997	0.6499999999999992	2.1999999999999997	0.6499999999999992	1	0.98726114649682	0.01273885350318	1	0.98726114649682	0.01273885350318	0.5	0.5	0.5	0.5	0.95	0.95	0.95	0.95	3.9452229299363255	0.017834394904451982	0.05	Rational	-20	0	-20	0	0
3	8	18	0.95	2.2499999999999996	0.6499999999999992	2.2499999999999996	0.6499999999999992	1	1	0	1	1	0	0.5	0.5	0.5	0.5	0.95	0.95	0.95	0.95	3.9999999999999996	0	0.05	Rational	-20	0	-20	0	0
3	8	19	0.95	2.2999999999999994	0.6499999999999992	2.2999999999999994	0.6499999999999992	1	1	0	1	1	0	0.5	0.5	0.5	0.5	0.95	0.95	0.95	0.95	4.099999999999999	0	0.05	Rational	-15	0	-15	0	0
3	8	20	0.95	2.349999999999999	0.5999999999999992	2.349999999999999	0.5999999999999992	1	1	0	1	1	0	0.5	0.5	0.5	0.5	0.95	0.95	0.95	0.95	4.299999999999999	0	0.05	Rational	-15	0	-15	0	0
3	8	21	0.95	2.399999999999999	0.5499999999999992	2.399999999999999	0.5499999999999992	1	1	0	1	1	0	0.5	0.5	0.5	0.5	0.95	0.95	0.95	0.95	4.399999999999999	0	0.05	Rational	-15	0	-15	0	0
3	8	22	0.95	2.399999999999999	0.49999999999999917	2.399999999999999	0.49999999999999917	1	1	0	1	1	0	0.5	0.5	0.5	0.5	0.95	0.95	0.95	0.95	4.499999999999998	0	0.05	Rational	-15	0	-15	0	0
3	8	23	0.95	2.399999999999999	0.4499999999999992	2.399999999999999	0.4499999999999992	1	1	0	1	1	0	0.5	0.5	0.5	0.5	0.95	0.95	0.95	0.95	4.499999999999998	0	0.05	Rational	-15	0	-15	0	0
3	8	24	0.95	2.449999999999999	0.3999999999999992	2.449999999999999	0.3999999999999992	1	1	0	1	1	0	0.5	0.5	0.5	0.5	0.95	0.95	0.95	0.95	4.499999999999998	0	0.05	Rational	-15	0	-15	0	0
3	8	25	0.95	2.4999999999999987	0.4499999999999992	2.4999999999999987	0.4499999999999992	1	0.99044585987261	0.00955414012739	1	0.99044585987261	0.00955414012739	0.5	0.5	0.5	0.5	0.95	0.95	0.95	0.95	4.553184713375787	0.007643312101911985	0.05	Rational	-20	0	-20	0	0
3	8	26	0.95	2.5499999999999985	0.4499999999999992	2.5499999999999985	0.4499999999999992	1	1	0	1	1	0	0.5	0.5	0.5	0.5	0.95	0.95	0.95	0.95	4.599999999999997	0	0.05	Rational	-15	0	-15	0	0
3	8	27	0.95	2.5999999999999983	0.49999999999999917	2.5999999999999983	0.49999999999999917	1	1	0	1	1	0	0.5	0.5	0.5	0.5	0.95	0.95	0.95	0.95	4.799999999999997	0	0.05	Rational	-15	0	-15	0	0
3	8	28	0.95	2.649999999999998	0.5499999999999992	2.649999999999998	0.5499999999999992	1	1	0	1	1	0	0.5	0.5	0.5	0.5	0.95	0.95	0.95	0.95	4.899999999999997	0	0.05	Rational	-15	0	-15	0	0
3	8	29	0.95	2.699999999999998	0.5999999999999992	2.699999999999998	0.5999999999999992	1	1	0	1	1	0	0.5	0.5	0.5	0.5	0.95	0.95	0.95	0.95	4.9999999999999964	0	0.05	Rational	-15	0	-15	0	0
3	8	30	0.95	2.749999999999998	0.6499999999999992	2.749999999999998	0.6499999999999992	1	1	0	1	1	0	0.5	0.5	0.5	0.5	0.95	0.95	0.95	0.95	5.099999999999996	0	0.05	Rational	-15	0	-15	0	0
3	8	31	0.95	2.7999999999999976	0.6999999999999993	2.7999999999999976	0.6999999999999993	1	1	0	1	1	0	0.5	0.5	0.5	0.5	0.95	0.95	0.95	0.95	5.199999999999996	0	0.05	Rational	-15	0	-15	0	0
3	8	32	0.95	2.8499999999999974	0.7499999999999993	2.8499999999999974	0.7499999999999993	1	1	0	1	1	0	0.5	0.5	0.5	0.5	0.95	0.95	0.95	0.95	5.299999999999995	0	0.05	Rational	-15	0	-15	0	0
3	8	33	0.95	2.8999999999999972	0.7999999999999994	2.8999999999999972	0.7999999999999994	1	1	0	1	1	0	0.5	0.5	0.5	0.5	0.95	0.95	0.95	0.95	5.399999999999995	0	0.05	Rational	-15	0	-15	0	0
3	8	34	0.95	2.949999999999997	0.8499999999999994	2.949999999999997	0.8499999999999994	1	1	0	1	1	0	0.5	0.5	0.5	0.5	0.95	0.95	0.95	0.95	5.499999999999995	0	0.05	Rational	-15	0	-15	0	0
3	8	35	0.95	2.999999999999997	0.8999999999999995	2.999999999999997	0.8999999999999995	1	1	0	1	1	0	0.5	0.5	0.5	0.5	0.95	0.95	0.95	0.95	5.599999999999994	0	0.05	Rational	-15	0	-15	0	0
3	8	36	0.95	3.0499999999999967	0.9499999999999995	3.0499999999999967	0.9499999999999995	1	1	0	1	1	0	0.5	0.5	0.5	0.5	0.95	0.95	0.95	0.95	5.699999999999994	0	0.05	Rational	-15	0	-15	0	0
3	8	37	0.95	3.0999999999999965	0.9999999999999996	3.0999999999999965	0.9999999999999996	1	1	0	1	1	0	0.5	0.5	0.5	0.5	0.95	0.95	0.95	0.95	5.799999999999994	0	0.05	Rational	-15	0	-15	0	0
3	8	38	0.95	3.1499999999999964	1.0499999999999996	3.1499999999999964	1.0499999999999996	1	1	0	1	1	0	0.5	0.5	0.5	0.5	0.95	0.95	0.95	0.95	5.899999999999993	0	0.05	Rational	-15	0	-15	0	0
3	8	39	0.95	3.199999999999996	1.0999999999999996	3.199999999999996	1.0999999999999996	1	1	0	1	1	0	0.5	0.5	0.5	0.5	0.95	0.95	0.95	0.95	5.999999999999993	0	0.05	Rational	-15	0	-15	0	0
3	8	40	0.95	3.249999999999996	1.1499999999999997	3.249999999999996	1.1499999999999997	1	1	0	1	1	0	0.5	0.5	0.5	0.5	0.95	0.95	0.95	0.95	6.0999999999999925	0	0.05	Rational	-15	0	-15	0	0
3	8	40	0.95	3.249999999999996	1.1499999999999997	3.249999999999996	1.1499999999999997	1	1	0	1	1	0	0.5	0.5	0.5	0.5	0.95	0.95	0.95	0.95	6.0999999999999925	0	0.05	Rational	-15	0	-15	0	384.65000000000157
3	9	1	0.95	1.5499999999999998	1.5499999999999998	1.5499999999999998	1.5499999999999998	1	0.5	0.5	1	0.5	0.5	0.5	0.5	0.5	0.5	0.95	0.95	0.95	0.95	1.5999999999999999	1.5999999999999999	0.05	Rational	-5	0	-5	0	0
3	9	2	0.95	1.5999999999999999	1.4999999999999998	1.5999999999999999	1.4999999999999998	1	0.76114649681529	0.23885350318471	1	0.76114649681529	0.23885350318471	0.5	0.5	0.5	0.5	0.95	0.95	0.95	0.95	2.2595541401273986	0.7404458598726009	0.05	Rational	-10	0	-10	0	0
3	9	3	0.95	1.65	1.4499999999999997	1.65	1.4499999999999997	1	0.98726114649682	0.01273885350318	1	0.98726114649682	0.01273885350318	0.5	0.5	0.5	0.5	0.95	0.95	0.95	0.95	2.9592356687898236	0.03821656050954	0.05	Rational	-15	0	-15	0	0
3	9	4	0.95	1.7	1.3999999999999997	1.7	1.3999999999999997	1	1	0	1	1	0	0.5	0.5	0.5	0.5	0.95	0.95	0.95	0.95	3	0	0.05	Rational	-15	0	-15	0	0
3	9	5	0.95	1.75	1.3499999999999996	1.75	1.3499999999999996	1	1	0	1	1	0	0.5	0.5	0.5	0.5	0.95	0.95	0.95	0.95	3.1	0	0.05	Rational	-15	0	-15	0	0
3	9	6	0.95	1.8	1.2999999999999996	1.8	1.2999999999999996	1	1	0	1	1	0	0.5	0.5	0.5	0.5	0.95	0.95	0.95	0.95	3.2	0	0.05	Rational	-15	0	-15	0	0
3	9	7	0.95	1.85	1.2499999999999996	1.85	1.2499999999999996	1	1	0	1	1	0	0.5	0.5	0.5	0.5	0.95	0.95	0.95	0.95	3.3000000000000003	0	0.05	Rational	-15	0	-15	0	0
3	9	8	0.95	1.9000000000000001	1.1999999999999995	1.9000000000000001	1.1999999999999995	1	1	0	1	1	0	0.5	0.5	0.5	0.5	0.95	0.95	0.95	0.95	3.4000000000000004	0	0.05	Rational	-15	0	-15	0	0
3	9	9	0.95	1.9500000000000002	1.1499999999999995	1.9500000000000002	1.1499999999999995	1	1	0	1	1	0	0.5	0.5	0.5	0.5	0.95	0.95	0.95	0.95	3.5000000000000004	0	0.05	Rational	-15	0	-15	0	0
3	9	10	0.95	2	1.0999999999999994	2	1.0999999999999994	1	1	0	1	1	0	0.5	0.5	0.5	0.5	0.95	0.95	0.95	0.95	3.6000000000000005	0	0.05	Rational	-15	0	-15	0	0
3	9	11	0.95	2.05	1.0499999999999994	2.05	1.0499999999999994	1	1	0	1	1	0	0.5	0.5	0.5	0.5	0.95	0.95	0.95	0.95	3.7	0	0.05	Rational	-15	0	-15	0	0
3	9	12	0.95	2.0999999999999996	0.9999999999999993	2.0999999999999996	0.9999999999999993	1	1	0	1	1	0	0.5	0.5	0.5	0.5	0.95	0.95	0.95	0.95	3.8	0	0.05	Rational	-15	0	-15	0	0
3	9	13	0.95	2.1499999999999995	0.9499999999999993	2.1499999999999995	0.9499999999999993	1	1	0	1	1	0	0.5	0.5	0.5	0.5	0.95	0.95	0.95	0.95	3.8999999999999995	0	0.05	Rational	-15	0	-15	0	0
3	9	14	0.95	2.1999999999999993	0.8999999999999992	2.1999999999999993	0.8999999999999992	1	1	0	1	1	0	0.5	0.5	0.5	0.5	0.95	0.95	0.95	0.95	3.999999999999999	0	0.05	Rational	-15	0	-15	0	0
3	9	15	0.95	2.1999999999999993	0.8499999999999992	2.1999999999999993	0.8499999999999992	1	1	0	1	1	0	0.5	0.5	0.5	0.5	0.95	0.95	0.95	0.95	4.099999999999999	0	0.05	Rational	-15	0	-15	0	0
3	9	16	0.95	2.249999999999999	0.7999999999999992	2.249999999999999	0.7999999999999992	1	1	0	1	1	0	0.5	0.5	0.5	0.5	0.95	0.95	0.95	0.95	4.099999999999999	0	0.05	Rational	-15	0	-15	0	0
3	9	17	0.95	2.299999999999999	0.7499999999999991	2.299999999999999	0.7499999999999991	1	0.98726114649682	0.01273885350318	1	0.98726114649682	0.01273885350318	0.5	0.5	0.5	0.5	0.95	0.95	0.95	0.95	4.142675159235688	0.02038216560508798	0.05	Rational	-20	0	-20	0	0
3	9	18	0.95	2.3499999999999988	0.7499999999999991	2.3499999999999988	0.7499999999999991	1	1	0	1	1	0	0.5	0.5	0.5	0.5	0.95	0.95	0.95	0.95	4.1999999999999975	0	0.05	Rational	-20	0	-20	0	0
3	9	19	0.95	2.3999999999999986	0.7499999999999991	2.3999999999999986	0.7499999999999991	1	1	0	1	1	0	0.5	0.5	0.5	0.5	0.95	0.95	0.95	0.95	4.299999999999997	0	0.05	Rational	-15	0	-15	0	0
3	9	20	0.95	2.4499999999999984	0.6999999999999991	2.4499999999999984	0.6999999999999991	1	1	0	1	1	0	0.5	0.5	0.5	0.5	0.95	0.95	0.95	0.95	4.499999999999997	0	0.05	Rational	-15	0	-15	0	0
3	9	21	0.95	2.4999999999999982	0.649999999999999	2.4999999999999982	0.649999999999999	1	1	0	1	1	0	0.5	0.5	0.5	0.5	0.95	0.95	0.95	0.95	4.599999999999997	0	0.05	Rational	-15	0	-15	0	0
3	9	22	0.95	2.4999999999999982	0.599999999999999	2.4999999999999982	0.599999999999999	1	1	0	1	1	0	0.5	0.5	0.5	0.5	0.95	0.95	0.95	0.95	4.699999999999997	0	0.05	Rational	-15	0	-15	0	0
3	9	23	0.95	2.4999999999999982	0.5499999999999989	2.4999999999999982	0.5499999999999989	1	1	0	1	1	0	0.5	0.5	0.5	0.5	0.95	0.95	0.95	0.95	4.699999999999997	0	0.05	Rational	-15	0	-15	0	0
3	9	24	0.95	2.549999999999998	0.49999999999999895	2.549999999999998	0.49999999999999895	1	1	0	1	1	0	0.5	0.5	0.5	0.5	0.95	0.95	0.95	0.95	4.699999999999997	0	0.05	Rational	-15	0	-15	0	0
3	9	25	0.95	2.599999999999998	0.5499999999999989	2.599999999999998	0.5499999999999989	1	0.99044585987261	0.00955414012739	1	0.99044585987261	0.00955414012739	0.5	0.5	0.5	0.5	0.95	0.95	0.95	0.95	4.751273885350307	0.00955414012738998	0.05	Rational	-20	0	-20	0	0
3	9	26	0.95	2.6499999999999977	0.5499999999999989	2.6499999999999977	0.5499999999999989	1	1	0	1	1	0	0.5	0.5	0.5	0.5	0.95	0.95	0.95	0.95	4.799999999999995	0	0.05	Rational	-15	0	-15	0	0
3	9	27	0.95	2.6999999999999975	0.599999999999999	2.6999999999999975	0.599999999999999	1	1	0	1	1	0	0.5	0.5	0.5	0.5	0.95	0.95	0.95	0.95	4.999999999999996	0	0.05	Rational	-15	0	-15	0	0
3	9	28	0.95	2.7499999999999973	0.649999999999999	2.7499999999999973	0.649999999999999	1	1	0	1	1	0	0.5	0.5	0.5	0.5	0.95	0.95	0.95	0.95	5.099999999999995	0	0.05	Rational	-15	0	-15	0	0
3	9	29	0.95	2.799999999999997	0.6999999999999991	2.799999999999997	0.6999999999999991	1	1	0	1	1	0	0.5	0.5	0.5	0.5	0.95	0.95	0.95	0.95	5.199999999999995	0	0.05	Rational	-15	0	-15	0	0
3	9	30	0.95	2.849999999999997	0.7499999999999991	2.849999999999997	0.7499999999999991	1	1	0	1	1	0	0.5	0.5	0.5	0.5	0.95	0.95	0.95	0.95	5.2999999999999945	0	0.05	Rational	-15	0	-15	0	0
3	9	31	0.95	2.899999999999997	0.7999999999999992	2.899999999999997	0.7999999999999992	1	1	0	1	1	0	0.5	0.5	0.5	0.5	0.95	0.95	0.95	0.95	5.399999999999994	0	0.05	Rational	-15	0	-15	0	0
3	9	32	0.95	2.9499999999999966	0.8499999999999992	2.9499999999999966	0.8499999999999992	1	1	0	1	1	0	0.5	0.5	0.5	0.5	0.95	0.95	0.95	0.95	5.499999999999994	0	0.05	Rational	-15	0	-15	0	0
3	9	33	0.95	2.9999999999999964	0.8999999999999992	2.9999999999999964	0.8999999999999992	1	1	0	1	1	0	0.5	0.5	0.5	0.5	0.95	0.95	0.95	0.95	5.599999999999993	0	0.05	Rational	-15	0	-15	0	0
3	9	34	0.95	3.0499999999999963	0.9499999999999993	3.0499999999999963	0.9499999999999993	1	1	0	1	1	0	0.5	0.5	0.5	0.5	0.95	0.95	0.95	0.95	5.699999999999993	0	0.05	Rational	-15	0	-15	0	0
3	9	35	0.95	3.099999999999996	0.9999999999999993	3.099999999999996	0.9999999999999993	1	1	0	1	1	0	0.5	0.5	0.5	0.5	0.95	0.95	0.95	0.95	5.799999999999993	0	0.05	Rational	-15	0	-15	0	0
3	9	36	0.95	3.149999999999996	1.0499999999999994	3.149999999999996	1.0499999999999994	1	1	0	1	1	0	0.5	0.5	0.5	0.5	0.95	0.95	0.95	0.95	5.899999999999992	0	0.05	Rational	-15	0	-15	0	0
3	9	37	0.95	3.1999999999999957	1.0999999999999994	3.1999999999999957	1.0999999999999994	1	1	0	1	1	0	0.5	0.5	0.5	0.5	0.95	0.95	0.95	0.95	5.999999999999992	0	0.05	Rational	-15	0	-15	0	0
3	9	38	0.95	3.2499999999999956	1.1499999999999995	3.2499999999999956	1.1499999999999995	1	1	0	1	1	0	0.5	0.5	0.5	0.5	0.95	0.95	0.95	0.95	6.099999999999992	0	0.05	Rational	-15	0	-15	0	0
3	9	39	0.95	3.2999999999999954	1.1999999999999995	3.2999999999999954	1.1999999999999995	1	1	0	1	1	0	0.5	0.5	0.5	0.5	0.95	0.95	0.95	0.95	6.199999999999991	0	0.05	Rational	-15	0	-15	0	0
3	9	40	0.95	3.349999999999995	1.2499999999999996	3.349999999999995	1.2499999999999996	1	1	0	1	1	0	0.5	0.5	0.5	0.5	0.95	0.95	0.95	0.95	6.299999999999991	0	0.05	Rational	-15	0	-15	0	0
3	9	40	0.95	3.349999999999995	1.2499999999999996	3.349999999999995	1.2499999999999996	1	1	0	1	1	0	0.5	0.5	0.5	0.5	0.95	0.95	0.95	0.95	6.299999999999991	0	0.05	Rational	-15	0	-15	0	353.25
3	10	1	0.95	1.7499999999999998	1.7499999999999998	1.7499999999999998	1.7499999999999998	1	0.5	0.5	1	0.5	0.5	0.5	0.5	0.5	0.5	0.95	0.95	0.95	0.95	1.7999999999999998	1.7999999999999998	0.05	Rational	-5	0	-5	0	0
3	10	2	0.95	1.7999999999999998	1.6999999999999997	1.7999999999999998	1.6999999999999997	1	0.76114649681529	0.23885350318471	1	0.76114649681529	0.23885350318471	0.5	0.5	0.5	0.5	0.95	0.95	0.95	0.95	2.5640127388535148	0.8359872611464849	0.05	Rational	-10	0	-10	0	0
3	10	3	0.95	1.8499999999999999	1.6499999999999997	1.8499999999999999	1.6499999999999997	1	0.98726114649682	0.01273885350318	1	0.98726114649682	0.01273885350318	0.5	0.5	0.5	0.5	0.95	0.95	0.95	0.95	3.3541401273885514	0.043312101910811994	0.05	Rational	-15	0	-15	0	0
3	10	4	0.95	1.9	1.5999999999999996	1.9	1.5999999999999996	1	1	0	1	1	0	0.5	0.5	0.5	0.5	0.95	0.95	0.95	0.95	3.4	0	0.05	Rational	-15	0	-15	0	0
3	10	5	0.95	1.95	1.5499999999999996	1.95	1.5499999999999996	1	1	0	1	1	0	0.5	0.5	0.5	0.5	0.95	0.95	0.95	0.95	3.5	0	0.05	Rational	-15	0	-15	0	0
3	10	6	0.95	2	1.4999999999999996	2	1.4999999999999996	1	1	0	1	1	0	0.5	0.5	0.5	0.5	0.95	0.95	0.95	0.95	3.6	0	0.05	Rational	-15	0	-15	0	0
3	10	7	0.95	2.05	1.4499999999999995	2.05	1.4499999999999995	1	1	0	1	1	0	0.5	0.5	0.5	0.5	0.95	0.95	0.95	0.95	3.7	0	0.05	Rational	-15	0	-15	0	0
3	10	8	0.95	2.0999999999999996	1.3999999999999995	2.0999999999999996	1.3999999999999995	1	1	0	1	1	0	0.5	0.5	0.5	0.5	0.95	0.95	0.95	0.95	3.8	0	0.05	Rational	-15	0	-15	0	0
3	10	9	0.95	2.1499999999999995	1.3499999999999994	2.1499999999999995	1.3499999999999994	1	1	0	1	1	0	0.5	0.5	0.5	0.5	0.95	0.95	0.95	0.95	3.8999999999999995	0	0.05	Rational	-15	0	-15	0	0
3	10	10	0.95	2.1999999999999993	1.2999999999999994	2.1999999999999993	1.2999999999999994	1	1	0	1	1	0	0.5	0.5	0.5	0.5	0.95	0.95	0.95	0.95	3.999999999999999	0	0.05	Rational	-15	0	-15	0	0
3	10	11	0.95	2.249999999999999	1.2499999999999993	2.249999999999999	1.2499999999999993	1	1	0	1	1	0	0.5	0.5	0.5	0.5	0.95	0.95	0.95	0.95	4.099999999999999	0	0.05	Rational	-15	0	-15	0	0
3	10	12	0.95	2.299999999999999	1.1999999999999993	2.299999999999999	1.1999999999999993	1	1	0	1	1	0	0.5	0.5	0.5	0.5	0.95	0.95	0.95	0.95	4.199999999999998	0	0.05	Rational	-15	0	-15	0	0
3	10	13	0.95	2.3499999999999988	1.1499999999999992	2.3499999999999988	1.1499999999999992	1	1	0	1	1	0	0.5	0.5	0.5	0.5	0.95	0.95	0.95	0.95	4.299999999999998	0	0.05	Rational	-15	0	-15	0	0
3	10	14	0.95	2.3999999999999986	1.0999999999999992	2.3999999999999986	1.0999999999999992	1	1	0	1	1	0	0.5	0.5	0.5	0.5	0.95	0.95	0.95	0.95	4.399999999999998	0	0.05	Rational	-15	0	-15	0	0
3	10	15	0.95	2.3999999999999986	1.0499999999999992	2.3999999999999986	1.0499999999999992	1	1	0	1	1	0	0.5	0.5	0.5	0.5	0.95	0.95	0.95	0.95	4.499999999999997	0	0.05	Rational	-15	0	-15	0	0
3	10	16	0.95	2.4499999999999984	0.9999999999999991	2.4499999999999984	0.9999999999999991	1	1	0	1	1	0	0.5	0.5	0.5	0.5	0.95	0.95	0.95	0.95	4.499999999999997	0	0.05	Rational	-15	0	-15	0	0
3	10	17	0.95	2.4999999999999982	0.9499999999999991	2.4999999999999982	0.9499999999999991	1	0.98726114649682	0.01273885350318	1	0.98726114649682	0.01273885350318	0.5	0.5	0.5	0.5	0.95	0.95	0.95	0.95	4.537579617834415	0.025477707006359977	0.05	Rational	-20	0	-20	0	0
3	10	18	0.95	2.549999999999998	0.9499999999999991	2.549999999999998	0.9499999999999991	1	1	0	1	1	0	0.5	0.5	0.5	0.5	0.95	0.95	0.95	0.95	4.599999999999996	0	0.05	Rational	-20	0	-20	0	0
3	10	19	0.95	2.599999999999998	0.9499999999999991	2.599999999999998	0.9499999999999991	1	1	0	1	1	0	0.5	0.5	0.5	0.5	0.95	0.95	0.95	0.95	4.699999999999996	0	0.05	Rational	-15	0	-15	0	0
3	10	20	0.95	2.6499999999999977	0.899999999999999	2.6499999999999977	0.899999999999999	1	1	0	1	1	0	0.5	0.5	0.5	0.5	0.95	0.95	0.95	0.95	4.899999999999996	0	0.05	Rational	-15	0	-15	0	0
3	10	21	0.95	2.6999999999999975	0.849999999999999	2.6999999999999975	0.849999999999999	1	1	0	1	1	0	0.5	0.5	0.5	0.5	0.95	0.95	0.95	0.95	4.999999999999996	0	0.05	Rational	-15	0	-15	0	0
3	10	22	0.95	2.6999999999999975	0.7999999999999989	2.6999999999999975	0.7999999999999989	1	1	0	1	1	0	0.5	0.5	0.5	0.5	0.95	0.95	0.95	0.95	5.099999999999995	0	0.05	Rational	-15	0	-15	0	0
3	10	23	0.95	2.6999999999999975	0.7499999999999989	2.6999999999999975	0.7499999999999989	1	1	0	1	1	0	0.5	0.5	0.5	0.5	0.95	0.95	0.95	0.95	5.099999999999995	0	0.05	Rational	-15	0	-15	0	0
3	10	24	0.95	2.7499999999999973	0.6999999999999988	2.7499999999999973	0.6999999999999988	1	1	0	1	1	0	0.5	0.5	0.5	0.5	0.95	0.95	0.95	0.95	5.099999999999995	0	0.05	Rational	-15	0	-15	0	0
3	10	25	0.95	2.799999999999997	0.7499999999999989	2.799999999999997	0.7499999999999989	1	0.99044585987261	0.00955414012739	1	0.99044585987261	0.00955414012739	0.5	0.5	0.5	0.5	0.95	0.95	0.95	0.95	5.14745222929935	0.01337579617834598	0.05	Rational	-20	0	-20	0	0
3	10	26	0.95	2.849999999999997	0.7499999999999989	2.849999999999997	0.7499999999999989	1	1	0	1	1	0	0.5	0.5	0.5	0.5	0.95	0.95	0.95	0.95	5.199999999999994	0	0.05	Rational	-15	0	-15	0	0
3	10	27	0.95	2.899999999999997	0.7999999999999989	2.899999999999997	0.7999999999999989	1	1	0	1	1	0	0.5	0.5	0.5	0.5	0.95	0.95	0.95	0.95	5.399999999999994	0	0.05	Rational	-15	0	-15	0	0
3	10	28	0.95	2.9499999999999966	0.849999999999999	2.9499999999999966	0.849999999999999	1	1	0	1	1	0	0.5	0.5	0.5	0.5	0.95	0.95	0.95	0.95	5.499999999999994	0	0.05	Rational	-15	0	-15	0	0
3	10	29	0.95	2.9999999999999964	0.899999999999999	2.9999999999999964	0.899999999999999	1	1	0	1	1	0	0.5	0.5	0.5	0.5	0.95	0.95	0.95	0.95	5.599999999999993	0	0.05	Rational	-15	0	-15	0	0
3	10	30	0.95	3.0499999999999963	0.9499999999999991	3.0499999999999963	0.9499999999999991	1	1	0	1	1	0	0.5	0.5	0.5	0.5	0.95	0.95	0.95	0.95	5.699999999999993	0	0.05	Rational	-15	0	-15	0	0
3	10	31	0.95	3.099999999999996	0.9999999999999991	3.099999999999996	0.9999999999999991	1	1	0	1	1	0	0.5	0.5	0.5	0.5	0.95	0.95	0.95	0.95	5.799999999999993	0	0.05	Rational	-15	0	-15	0	0
3	10	32	0.95	3.149999999999996	1.0499999999999992	3.149999999999996	1.0499999999999992	1	1	0	1	1	0	0.5	0.5	0.5	0.5	0.95	0.95	0.95	0.95	5.899999999999992	0	0.05	Rational	-15	0	-15	0	0
3	10	33	0.95	3.1999999999999957	1.0999999999999992	3.1999999999999957	1.0999999999999992	1	1	0	1	1	0	0.5	0.5	0.5	0.5	0.95	0.95	0.95	0.95	5.999999999999992	0	0.05	Rational	-15	0	-15	0	0
3	10	34	0.95	3.2499999999999956	1.1499999999999992	3.2499999999999956	1.1499999999999992	1	1	0	1	1	0	0.5	0.5	0.5	0.5	0.95	0.95	0.95	0.95	6.099999999999992	0	0.05	Rational	-15	0	-15	0	0
3	10	35	0.95	3.2999999999999954	1.1999999999999993	3.2999999999999954	1.1999999999999993	1	1	0	1	1	0	0.5	0.5	0.5	0.5	0.95	0.95	0.95	0.95	6.199999999999991	0	0.05	Rational	-15	0	-15	0	0
3	10	36	0.95	3.349999999999995	1.2499999999999993	3.349999999999995	1.2499999999999993	1	1	0	1	1	0	0.5	0.5	0.5	0.5	0.95	0.95	0.95	0.95	6.299999999999991	0	0.05	Rational	-15	0	-15	0	0
3	10	37	0.95	3.399999999999995	1.2999999999999994	3.399999999999995	1.2999999999999994	1	1	0	1	1	0	0.5	0.5	0.5	0.5	0.95	0.95	0.95	0.95	6.399999999999991	0	0.05	Rational	-15	0	-15	0	0
3	10	38	0.95	3.449999999999995	1.3499999999999994	3.449999999999995	1.3499999999999994	1	1	0	1	1	0	0.5	0.5	0.5	0.5	0.95	0.95	0.95	0.95	6.49999999999999	0	0.05	Rational	-15	0	-15	0	0
3	10	39	0.95	3.4999999999999947	1.3999999999999995	3.4999999999999947	1.3999999999999995	1	1	0	1	1	0	0.5	0.5	0.5	0.5	0.95	0.95	0.95	0.95	6.59999999999999	0	0.05	Rational	-15	0	-15	0	0
3	10	40	0.95	3.5499999999999945	1.4499999999999995	3.5499999999999945	1.4499999999999995	1	1	0	1	1	0	0.5	0.5	0.5	0.5	0.95	0.95	0.95	0.95	6.6999999999999895	0	0.05	Rational	-15	0	-15	0	0
3	10	40	0.95	3.5499999999999945	1.4499999999999995	3.5499999999999945	1.4499999999999995	1	1	0	1	1	0	0.5	0.5	0.5	0.5	0.95	0.95	0.95	0.95	6.6999999999999895	0	0.05	Rational	-15	0	-15	0	290.4500000000035
1	1	1	0.05	0.1	0.1	0.1	0.1	1	0.5	0.5	1	0.5	0.5	0.5	0.5	0.5	0.5	0.05	0.05	0.05	0.05	0	0	0.1	Rational	5	0	5	0	0
1	1	2	0.05	0.2	0.1	0.2	0.1	1	1	0	1	1	0	0.5	0.5	0.5	0.5	0.05	0.05	0.05	0.05	0.1	0	0.1	Rational	5	0	5	0	0
1	1	3	0.05	0.30000000000000004	0.2	0.30000000000000004	0.2	1	1	0	1	1	0	0.5	0.5	0.5	0.5	0.05	0.05	0.05	0.05	0.30000000000000004	0	0.1	Rational	5	0	5	0	0
1	1	4	0.05	0.4	0.30000000000000004	0.4	0.30000000000000004	1	1	0	1	1	0	0.5	0.5	0.5	0.5	0.05	0.05	0.05	0.05	0.5000000000000001	0	0.1	Rational	5	0	5	0	0
1	1	5	0.05	0.5	0.4	0.5	0.4	1	1	0	1	1	0	0.5	0.5	0.5	0.5	0.05	0.05	0.05	0.05	0.7000000000000001	0	0.1	Rational	5	0	5	0	0
1	1	6	0.05	0.6	0.5	0.6	0.5	1	1	0	1	1	0	0.5	0.5	0.5	0.5	0.05	0.05	0.05	0.05	0.9	0	0.1	Rational	5	0	5	0	0
1	1	7	0.05	0.7	0.6	0.7	0.6	1	1	0	1	1	0	0.5	0.5	0.5	0.5	0.05	0.05	0.05	0.05	1.0999999999999999	0	0.1	Rational	5	0	5	0	0
1	1	8	0.05	0.7999999999999999	0.5	0.7999999999999999	0.5	1	1	0	1	1	0	0.5	0.5	0.5	0.5	0.05	0.05	0.05	0.05	1.2999999999999998	0	0.1	Rational	5	0	5	0	0
1	1	9	0.05	0.8999999999999999	0.6	0.8999999999999999	0.6	1	1	0	1	1	0	0.5	0.5	0.5	0.5	0.05	0.05	0.05	0.05	1.4999999999999998	0	0.1	Rational	5	0	5	0	0
1	1	10	0.05	0.9999999999999999	0.7	0.9999999999999999	0.7	1	1	0	1	1	0	0.5	0.5	0.5	0.5	0.05	0.05	0.05	0.05	1.6999999999999997	0	0.1	Rational	5	0	5	0	0
1	1	11	0.05	1.0999999999999999	0.7999999999999999	1.0999999999999999	0.7999999999999999	1	1	0	1	1	0	0.5	0.5	0.5	0.5	0.05	0.05	0.05	0.05	1.8999999999999997	0	0.1	Rational	5	0	5	0	0
1	1	12	0.05	1.2	0.8999999999999999	1.2	0.8999999999999999	1	1	0	1	1	0	0.5	0.5	0.5	0.5	0.05	0.05	0.05	0.05	2.0999999999999996	0	0.1	Rational	5	0	5	0	0
1	1	13	0.05	1.3	0.9999999999999999	1.3	0.9999999999999999	1	1	0	1	1	0	0.5	0.5	0.5	0.5	0.05	0.05	0.05	0.05	2.3	0	0.1	Rational	5	0	5	0	0
1	1	14	0.05	1.4000000000000001	1.0999999999999999	1.4000000000000001	1.0999999999999999	1	1	0	1	1	0	0.5	0.5	0.5	0.5	0.05	0.05	0.05	0.05	2.5	0	0.1	Rational	5	0	5	0	0
1	1	15	0.05	1.5000000000000002	1.2	1.5000000000000002	1.2	1	1	0	1	1	0	0.5	0.5	0.5	0.5	0.05	0.05	0.05	0.05	2.7	0	0.1	Rational	5	0	5	0	0
1	1	16	0.05	1.6000000000000003	1.3	1.6000000000000003	1.3	1	1	0	1	1	0	0.5	0.5	0.5	0.5	0.05	0.05	0.05	0.05	2.9000000000000004	0	0.1	Rational	5	0	5	0	0
1	1	17	0.05	1.7000000000000004	1.4000000000000001	1.7000000000000004	1.4000000000000001	1	1	0	1	1	0	0.5	0.5	0.5	0.5	0.05	0.05	0.05	0.05	3.1000000000000005	0	0.1	Rational	5	0	5	0	0
1	1	18	0.05	1.8000000000000005	1.5000000000000002	1.8000000000000005	1.5000000000000002	1	1	0	1	1	0	0.5	0.5	0.5	0.5	0.05	0.05	0.05	0.05	3.3000000000000007	0	0.1	Rational	5	0	5	0	0
1	1	19	0.05	1.9000000000000006	1.6000000000000003	1.9000000000000006	1.6000000000000003	1	1	0	1	1	0	0.5	0.5	0.5	0.5	0.05	0.05	0.05	0.05	3.500000000000001	0	0.1	Rational	5	0	5	0	0
1	1	20	0.05	2.0000000000000004	1.7000000000000004	2.0000000000000004	1.7000000000000004	1	1	0	1	1	0	0.5	0.5	0.5	0.5	0.05	0.05	0.05	0.05	3.700000000000001	0	0.1	Rational	5	0	5	0	0
1	1	21	0.05	2.1000000000000005	1.8000000000000005	2.1000000000000005	1.8000000000000005	1	1	0	1	1	0	0.5	0.5	0.5	0.5	0.05	0.05	0.05	0.05	3.900000000000001	0	0.1	Rational	10	0	10	0	0
1	1	22	0.05	2.2000000000000006	1.8000000000000005	2.2000000000000006	1.8000000000000005	1	1	0	1	1	0	0.5	0.5	0.5	0.5	0.05	0.05	0.05	0.05	4.000000000000001	0	0.1	Rational	10	0	10	0	0
1	1	23	0.05	2.3000000000000007	1.7000000000000004	2.3000000000000007	1.7000000000000004	1	1	0	1	1	0	0.5	0.5	0.5	0.5	0.05	0.05	0.05	0.05	4.200000000000001	0	0.1	Rational	10	0	10	0	0
1	1	24	0.05	2.400000000000001	1.8000000000000005	2.400000000000001	1.8000000000000005	1	1	0	1	1	0	0.5	0.5	0.5	0.5	0.05	0.05	0.05	0.05	4.400000000000001	0	0.1	Rational	10	0	10	0	0
1	1	25	0.05	2.500000000000001	1.9000000000000006	2.500000000000001	1.9000000000000006	1	1	0	1	1	0	0.5	0.5	0.5	0.5	0.05	0.05	0.05	0.05	4.600000000000001	0	0.1	Rational	10	0	10	0	0
1	1	26	0.05	2.600000000000001	2.0000000000000004	2.600000000000001	2.0000000000000004	1	1	0	1	1	0	0.5	0.5	0.5	0.5	0.05	0.05	0.05	0.05	4.800000000000002	0	0.1	Rational	15	0	15	0	0
1	1	27	0.05	2.700000000000001	2.0000000000000004	2.700000000000001	2.0000000000000004	1	1	0	1	1	0	0.5	0.5	0.5	0.5	0.05	0.05	0.05	0.05	4.900000000000002	0	0.1	Rational	15	0	15	0	0
1	1	28	0.05	2.800000000000001	2.0000000000000004	2.800000000000001	2.0000000000000004	1	1	0	1	1	0	0.5	0.5	0.5	0.5	0.05	0.05	0.05	0.05	5.100000000000002	0	0.1	Rational	15	0	15	0	0
1	1	29	0.05	2.9000000000000012	2.0000000000000004	2.9000000000000012	2.0000000000000004	1	1	0	1	1	0	0.5	0.5	0.5	0.5	0.05	0.05	0.05	0.05	5.3000000000000025	0	0.1	Rational	15	0	15	0	0
1	1	30	0.05	3.0000000000000013	1.9000000000000004	3.0000000000000013	1.9000000000000004	1	1	0	1	1	0	0.5	0.5	0.5	0.5	0.05	0.05	0.05	0.05	5.500000000000003	0	0.1	Rational	15	0	15	0	0
1	1	31	0.05	3.1000000000000014	2.0000000000000004	3.1000000000000014	2.0000000000000004	1	1	0	1	1	0	0.5	0.5	0.5	0.5	0.05	0.05	0.05	0.05	5.700000000000003	0	0.1	Rational	20	0	20	0	0
1	1	32	0.05	3.2000000000000015	2.0000000000000004	3.2000000000000015	2.0000000000000004	1	1	0	1	1	0	0.5	0.5	0.5	0.5	0.05	0.05	0.05	0.05	5.8000000000000025	0	0.1	Rational	20	0	20	0	0
1	1	33	0.05	3.3000000000000016	2.0000000000000004	3.3000000000000016	2.0000000000000004	1	1	0	1	1	0	0.5	0.5	0.5	0.5	0.05	0.05	0.05	0.05	6.000000000000003	0	0.1	Rational	20	0	20	0	0
1	1	34	0.05	3.4000000000000017	2.0000000000000004	3.4000000000000017	2.0000000000000004	1	1	0	1	1	0	0.5	0.5	0.5	0.5	0.05	0.05	0.05	0.05	6.200000000000003	0	0.1	Rational	20	0	20	0	0
1	1	35	0.05	3.5000000000000018	1.9000000000000004	3.5000000000000018	1.9000000000000004	1	1	0	1	1	0	0.5	0.5	0.5	0.5	0.05	0.05	0.05	0.05	6.400000000000003	0	0.1	Rational	20	0	20	0	0
1	1	36	0.05	3.600000000000002	2.0000000000000004	3.600000000000002	2.0000000000000004	1	1	0	1	1	0	0.5	0.5	0.5	0.5	0.05	0.05	0.05	0.05	6.600000000000003	0	0.1	Rational	25	0	25	0	0
1	1	37	0.05	3.700000000000002	2.0000000000000004	3.700000000000002	2.0000000000000004	1	1	0	1	1	0	0.5	0.5	0.5	0.5	0.05	0.05	0.05	0.05	6.700000000000004	0	0.1	Rational	25	0	25	0	0
1	1	38	0.05	3.800000000000002	2.0000000000000004	3.800000000000002	2.0000000000000004	1	1	0	1	1	0	0.5	0.5	0.5	0.5	0.05	0.05	0.05	0.05	6.900000000000004	0	0.1	Rational	25	0	25	0	0
1	1	39	0.05	3.900000000000002	2.0000000000000004	3.900000000000002	2.0000000000000004	1	1	0	1	1	0	0.5	0.5	0.5	0.5	0.05	0.05	0.05	0.05	7.100000000000004	0	0.1	Rational	25	0	25	0	0
1	1	40	0.05	4.000000000000002	1.9000000000000004	4.000000000000002	1.9000000000000004	1	1	0	1	1	0	0.5	0.5	0.5	0.5	0.05	0.05	0.05	0.05	7.300000000000004	0	0.1	Rational	25	0	25	0	0
1	1	40	0.05	4.000000000000002	1.9000000000000004	4.000000000000002	1.9000000000000004	1	1	0	1	1	0	0.5	0.5	0.5	0.5	0.05	0.05	0.05	0.05	7.300000000000004	0	0.1	Rational	25	0	25	0	39.25
1	2	1	0.15000000000000002	0.1	0.1	0.1	0.1	1	0.5	0.5	1	0.5	0.5	0.5	0.5	0.5	0.5	0.15000000000000002	0.15000000000000002	0.15000000000000002	0.15000000000000002	0	0	0.1	Rational	5	0	5	0	0
1	2	2	0.15000000000000002	0.2	0.1	0.2	0.1	1	1	0	1	1	0	0.5	0.5	0.5	0.5	0.15000000000000002	0.15000000000000002	0.15000000000000002	0.15000000000000002	0.1	0	0.1	Rational	5	0	5	0	0
1	2	3	0.15000000000000002	0.30000000000000004	0.2	0.30000000000000004	0.2	1	1	0	1	1	0	0.5	0.5	0.5	0.5	0.15000000000000002	0.15000000000000002	0.15000000000000002	0.15000000000000002	0.30000000000000004	0	0.1	Rational	5	0	5	0	0
1	2	4	0.15000000000000002	0.4	0.30000000000000004	0.4	0.30000000000000004	1	1	0	1	1	0	0.5	0.5	0.5	0.5	0.15000000000000002	0.15000000000000002	0.15000000000000002	0.15000000000000002	0.5000000000000001	0	0.1	Rational	5	0	5	0	0
1	2	5	0.15000000000000002	0.5	0.4	0.5	0.4	1	1	0	1	1	0	0.5	0.5	0.5	0.5	0.15000000000000002	0.15000000000000002	0.15000000000000002	0.15000000000000002	0.7000000000000001	0	0.1	Rational	5	0	5	0	0
1	2	6	0.15000000000000002	0.6	0.5	0.6	0.5	1	1	0	1	1	0	0.5	0.5	0.5	0.5	0.15000000000000002	0.15000000000000002	0.15000000000000002	0.15000000000000002	0.9	0	0.1	Rational	5	0	5	0	0
1	2	7	0.15000000000000002	0.7	0.6	0.7	0.6	1	1	0	1	1	0	0.5	0.5	0.5	0.5	0.15000000000000002	0.15000000000000002	0.15000000000000002	0.15000000000000002	1.0999999999999999	0	0.1	Rational	5	0	5	0	0
1	2	8	0.15000000000000002	0.7999999999999999	0.5	0.7999999999999999	0.5	1	1	0	1	1	0	0.5	0.5	0.5	0.5	0.15000000000000002	0.15000000000000002	0.15000000000000002	0.15000000000000002	1.2999999999999998	0	0.1	Rational	5	0	5	0	0
1	2	9	0.15000000000000002	0.8999999999999999	0.6	0.8999999999999999	0.6	1	1	0	1	1	0	0.5	0.5	0.5	0.5	0.15000000000000002	0.15000000000000002	0.15000000000000002	0.15000000000000002	1.4999999999999998	0	0.1	Rational	10	0	10	0	0
1	2	10	0.15000000000000002	0.9999999999999999	0.5	0.9999999999999999	0.5	1	1	0	1	1	0	0.5	0.5	0.5	0.5	0.15000000000000002	0.15000000000000002	0.15000000000000002	0.15000000000000002	1.5999999999999999	0	0.1	Rational	10	0	10	0	0
1	2	11	0.15000000000000002	1.0999999999999999	0.4	1.0999999999999999	0.4	1	1	0	1	1	0	0.5	0.5	0.5	0.5	0.15000000000000002	0.15000000000000002	0.15000000000000002	0.15000000000000002	1.7999999999999998	0	0.1	Rational	10	0	10	0	0
1	2	12	0.15000000000000002	1.2	0.5	1.2	0.5	1	1	0	1	1	0	0.5	0.5	0.5	0.5	0.15000000000000002	0.15000000000000002	0.15000000000000002	0.15000000000000002	1.9999999999999998	0	0.1	Rational	10	0	10	0	0
1	2	13	0.15000000000000002	1.3	0.6	1.3	0.6	1	1	0	1	1	0	0.5	0.5	0.5	0.5	0.15000000000000002	0.15000000000000002	0.15000000000000002	0.15000000000000002	2.1999999999999997	0	0.1	Rational	10	0	10	0	0
1	2	14	0.15000000000000002	1.4000000000000001	0.7	1.4000000000000001	0.7	1	1	0	1	1	0	0.5	0.5	0.5	0.5	0.15000000000000002	0.15000000000000002	0.15000000000000002	0.15000000000000002	2.4	0	0.1	Rational	10	0	10	0	0
1	2	15	0.15000000000000002	1.5000000000000002	0.7999999999999999	1.5000000000000002	0.7999999999999999	1	1	0	1	1	0	0.5	0.5	0.5	0.5	0.15000000000000002	0.15000000000000002	0.15000000000000002	0.15000000000000002	2.6	0	0.1	Rational	10	0	10	0	0
1	2	16	0.15000000000000002	1.6000000000000003	0.8999999999999999	1.6000000000000003	0.8999999999999999	1	1	0	1	1	0	0.5	0.5	0.5	0.5	0.15000000000000002	0.15000000000000002	0.15000000000000002	0.15000000000000002	2.8000000000000003	0	0.1	Rational	10	0	10	0	0
1	2	17	0.15000000000000002	1.7000000000000004	0.9999999999999999	1.7000000000000004	0.9999999999999999	1	1	0	1	1	0	0.5	0.5	0.5	0.5	0.15000000000000002	0.15000000000000002	0.15000000000000002	0.15000000000000002	3.0000000000000004	0	0.1	Rational	10	0	10	0	0
1	2	18	0.15000000000000002	1.8000000000000005	1.0999999999999999	1.8000000000000005	1.0999999999999999	1	1	0	1	1	0	0.5	0.5	0.5	0.5	0.15000000000000002	0.15000000000000002	0.15000000000000002	0.15000000000000002	3.2000000000000006	0	0.1	Rational	10	0	10	0	0
1	2	19	0.15000000000000002	1.9000000000000006	1.2	1.9000000000000006	1.2	1	1	0	1	1	0	0.5	0.5	0.5	0.5	0.15000000000000002	0.15000000000000002	0.15000000000000002	0.15000000000000002	3.400000000000001	0	0.1	Rational	10	0	10	0	0
1	2	20	0.15000000000000002	2.0000000000000004	1.3	2.0000000000000004	1.3	1	1	0	1	1	0	0.5	0.5	0.5	0.5	0.15000000000000002	0.15000000000000002	0.15000000000000002	0.15000000000000002	3.600000000000001	0	0.1	Rational	10	0	10	0	0
1	2	21	0.15000000000000002	2.1000000000000005	1.4000000000000001	2.1000000000000005	1.4000000000000001	1	1	0	1	1	0	0.5	0.5	0.5	0.5	0.15000000000000002	0.15000000000000002	0.15000000000000002	0.15000000000000002	3.8000000000000007	0	0.1	Rational	10	0	10	0	0
1	2	22	0.15000000000000002	2.2000000000000006	1.5000000000000002	2.2000000000000006	1.5000000000000002	1	1	0	1	1	0	0.5	0.5	0.5	0.5	0.15000000000000002	0.15000000000000002	0.15000000000000002	0.15000000000000002	4.000000000000001	0	0.1	Rational	10	0	10	0	0
1	2	23	0.15000000000000002	2.3000000000000007	1.6000000000000003	2.3000000000000007	1.6000000000000003	1	1	0	1	1	0	0.5	0.5	0.5	0.5	0.15000000000000002	0.15000000000000002	0.15000000000000002	0.15000000000000002	4.200000000000001	0	0.1	Rational	10	0	10	0	0
1	2	24	0.15000000000000002	2.400000000000001	1.7000000000000004	2.400000000000001	1.7000000000000004	1	1	0	1	1	0	0.5	0.5	0.5	0.5	0.15000000000000002	0.15000000000000002	0.15000000000000002	0.15000000000000002	4.400000000000001	0	0.1	Rational	10	0	10	0	0
1	2	25	0.15000000000000002	2.500000000000001	1.8000000000000005	2.500000000000001	1.8000000000000005	1	1	0	1	1	0	0.5	0.5	0.5	0.5	0.15000000000000002	0.15000000000000002	0.15000000000000002	0.15000000000000002	4.600000000000001	0	0.1	Rational	10	0	10	0	0
1	2	26	0.15000000000000002	2.600000000000001	1.9000000000000006	2.600000000000001	1.9000000000000006	1	1	0	1	1	0	0.5	0.5	0.5	0.5	0.15000000000000002	0.15000000000000002	0.15000000000000002	0.15000000000000002	4.800000000000002	0	0.1	Rational	15	0	15	0	0
1	2	27	0.15000000000000002	2.700000000000001	1.9000000000000006	2.700000000000001	1.9000000000000006	1	1	0	1	1	0	0.5	0.5	0.5	0.5	0.15000000000000002	0.15000000000000002	0.15000000000000002	0.15000000000000002	4.900000000000002	0	0.1	Rational	15	0	15	0	0
1	2	28	0.15000000000000002	2.800000000000001	1.8000000000000005	2.800000000000001	1.8000000000000005	1	1	0	1	1	0	0.5	0.5	0.5	0.5	0.15000000000000002	0.15000000000000002	0.15000000000000002	0.15000000000000002	5.100000000000002	0	0.1	Rational	15	0	15	0	0
1	2	29	0.15000000000000002	2.9000000000000012	1.9000000000000006	2.9000000000000012	1.9000000000000006	1	1	0	1	1	0	0.5	0.5	0.5	0.5	0.15000000000000002	0.15000000000000002	0.15000000000000002	0.15000000000000002	5.3000000000000025	0	0.1	Rational	15	0	15	0	0
1	2	30	0.15000000000000002	3.0000000000000013	2.0000000000000004	3.0000000000000013	2.0000000000000004	1	1	0	1	1	0	0.5	0.5	0.5	0.5	0.15000000000000002	0.15000000000000002	0.15000000000000002	0.15000000000000002	5.500000000000003	0	0.1	Rational	15	0	15	0	0
1	2	31	0.15000000000000002	3.1000000000000014	2.1000000000000005	3.1000000000000014	2.1000000000000005	1	1	0	1	1	0	0.5	0.5	0.5	0.5	0.15000000000000002	0.15000000000000002	0.15000000000000002	0.15000000000000002	5.700000000000003	0	0.1	Rational	20	0	20	0	0
1	2	32	0.15000000000000002	3.2000000000000015	2.1000000000000005	3.2000000000000015	2.1000000000000005	1	1	0	1	1	0	0.5	0.5	0.5	0.5	0.15000000000000002	0.15000000000000002	0.15000000000000002	0.15000000000000002	5.8000000000000025	0	0.1	Rational	20	0	20	0	0
1	2	33	0.15000000000000002	3.3000000000000016	2.1000000000000005	3.3000000000000016	2.1000000000000005	1	1	0	1	1	0	0.5	0.5	0.5	0.5	0.15000000000000002	0.15000000000000002	0.15000000000000002	0.15000000000000002	6.000000000000003	0	0.1	Rational	20	0	20	0	0
1	2	34	0.15000000000000002	3.4000000000000017	2.1000000000000005	3.4000000000000017	2.1000000000000005	1	1	0	1	1	0	0.5	0.5	0.5	0.5	0.15000000000000002	0.15000000000000002	0.15000000000000002	0.15000000000000002	6.200000000000003	0	0.1	Rational	20	0	20	0	0
1	2	35	0.15000000000000002	3.5000000000000018	2.0000000000000004	3.5000000000000018	2.0000000000000004	1	1	0	1	1	0	0.5	0.5	0.5	0.5	0.15000000000000002	0.15000000000000002	0.15000000000000002	0.15000000000000002	6.400000000000003	0	0.1	Rational	20	0	20	0	0
1	2	36	0.15000000000000002	3.600000000000002	2.1000000000000005	3.600000000000002	2.1000000000000005	1	1	0	1	1	0	0.5	0.5	0.5	0.5	0.15000000000000002	0.15000000000000002	0.15000000000000002	0.15000000000000002	6.600000000000003	0	0.1	Rational	25	0	25	0	0
1	2	37	0.15000000000000002	3.700000000000002	2.1000000000000005	3.700000000000002	2.1000000000000005	1	1	0	1	1	0	0.5	0.5	0.5	0.5	0.15000000000000002	0.15000000000000002	0.15000000000000002	0.15000000000000002	6.700000000000004	0	0.1	Rational	25	0	25	0	0
1	2	38	0.15000000000000002	3.800000000000002	2.1000000000000005	3.800000000000002	2.1000000000000005	1	1	0	1	1	0	0.5	0.5	0.5	0.5	0.15000000000000002	0.15000000000000002	0.15000000000000002	0.15000000000000002	6.900000000000004	0	0.1	Rational	25	0	25	0	0
1	2	39	0.15000000000000002	3.900000000000002	2.1000000000000005	3.900000000000002	2.1000000000000005	1	1	0	1	1	0	0.5	0.5	0.5	0.5	0.15000000000000002	0.15000000000000002	0.15000000000000002	0.15000000000000002	7.100000000000004	0	0.1	Rational	25	0	25	0	0
1	2	40	0.15000000000000002	4.000000000000002	2.0000000000000004	4.000000000000002	2.0000000000000004	1	1	0	1	1	0	0.5	0.5	0.5	0.5	0.15000000000000002	0.15000000000000002	0.15000000000000002	0.15000000000000002	7.300000000000004	0	0.1	Rational	25	0	25	0	0
1	2	40	0.15000000000000002	4.000000000000002	2.0000000000000004	4.000000000000002	2.0000000000000004	1	1	0	1	1	0	0.5	0.5	0.5	0.5	0.15000000000000002	0.15000000000000002	0.15000000000000002	0.15000000000000002	7.300000000000004	0	0.1	Rational	25	0	25	0	54.94999999999972
1	3	1	0.25	0.1	0.1	0.1	0.1	1	0.5	0.5	1	0.5	0.5	0.5	0.5	0.5	0.5	0.25	0.25	0.25	0.25	0	0	0.1	Rational	5	0	5	0	0
1	3	2	0.25	0.2	0.2	0.2	0.2	1	1	0	1	1	0	0.5	0.5	0.5	0.5	0.25	0.25	0.25	0.25	0.1	0	0.1	Rational	5	0	5	0	0
1	3	3	0.25	0.30000000000000004	0.30000000000000004	0.30000000000000004	0.30000000000000004	1	1	0	1	1	0	0.5	0.5	0.5	0.5	0.25	0.25	0.25	0.25	0.30000000000000004	0	0.1	Rational	5	0	5	0	0
1	3	4	0.25	0.4	0.4	0.4	0.4	1	1	0	1	1	0	0.5	0.5	0.5	0.5	0.25	0.25	0.25	0.25	0.5000000000000001	0	0.1	Rational	5	0	5	0	0
1	3	5	0.25	0.5	0.30000000000000004	0.5	0.30000000000000004	1	1	0	1	1	0	0.5	0.5	0.5	0.5	0.25	0.25	0.25	0.25	0.7000000000000001	0	0.1	Rational	5	0	5	0	0
1	3	6	0.25	0.6	0.4	0.6	0.4	1	1	0	1	1	0	0.5	0.5	0.5	0.5	0.25	0.25	0.25	0.25	0.9	0	0.1	Rational	10	0	10	0	0
1	3	7	0.25	0.7	0.30000000000000004	0.7	0.30000000000000004	1	1	0	1	1	0	0.5	0.5	0.5	0.5	0.25	0.25	0.25	0.25	1	0	0.1	Rational	10	0	10	0	0
1	3	8	0.25	0.7999999999999999	0.20000000000000004	0.7999999999999999	0.20000000000000004	1	1	0	1	1	0	0.5	0.5	0.5	0.5	0.25	0.25	0.25	0.25	1.2	0	0.1	Rational	10	0	10	0	0
1	3	9	0.25	0.8999999999999999	0.30000000000000004	0.8999999999999999	0.30000000000000004	1	1	0	1	1	0	0.5	0.5	0.5	0.5	0.25	0.25	0.25	0.25	1.4	0	0.1	Rational	10	0	10	0	0
1	3	10	0.25	0.9999999999999999	0.4	0.9999999999999999	0.4	1	1	0	1	1	0	0.5	0.5	0.5	0.5	0.25	0.25	0.25	0.25	1.5999999999999999	0	0.1	Rational	10	0	10	0	0
1	3	11	0.25	1.0999999999999999	0.5	1.0999999999999999	0.5	1	1	0	1	1	0	0.5	0.5	0.5	0.5	0.25	0.25	0.25	0.25	1.7999999999999998	0	0.1	Rational	10	0	10	0	0
1	3	12	0.25	1.2	0.6	1.2	0.6	1	1	0	1	1	0	0.5	0.5	0.5	0.5	0.25	0.25	0.25	0.25	1.9999999999999998	0	0.1	Rational	10	0	10	0	0
1	3	13	0.25	1.3	0.7	1.3	0.7	1	1	0	1	1	0	0.5	0.5	0.5	0.5	0.25	0.25	0.25	0.25	2.1999999999999997	0	0.1	Rational	10	0	10	0	0
1	3	14	0.25	1.4000000000000001	0.7999999999999999	1.4000000000000001	0.7999999999999999	1	1	0	1	1	0	0.5	0.5	0.5	0.5	0.25	0.25	0.25	0.25	2.4	0	0.1	Rational	10	0	10	0	0
1	3	15	0.25	1.5000000000000002	0.8999999999999999	1.5000000000000002	0.8999999999999999	1	1	0	1	1	0	0.5	0.5	0.5	0.5	0.25	0.25	0.25	0.25	2.6	0	0.1	Rational	10	0	10	0	0
1	3	16	0.25	1.6000000000000003	0.9999999999999999	1.6000000000000003	0.9999999999999999	1	1	0	1	1	0	0.5	0.5	0.5	0.5	0.25	0.25	0.25	0.25	2.8000000000000003	0	0.1	Rational	10	0	10	0	0
1	3	17	0.25	1.7000000000000004	1.0999999999999999	1.7000000000000004	1.0999999999999999	1	1	0	1	1	0	0.5	0.5	0.5	0.5	0.25	0.25	0.25	0.25	3.0000000000000004	0	0.1	Rational	10	0	10	0	0
1	3	18	0.25	1.8000000000000005	1.2	1.8000000000000005	1.2	1	1	0	1	1	0	0.5	0.5	0.5	0.5	0.25	0.25	0.25	0.25	3.2000000000000006	0	0.1	Rational	10	0	10	0	0
1	3	19	0.25	1.9000000000000006	1.3	1.9000000000000006	1.3	1	1	0	1	1	0	0.5	0.5	0.5	0.5	0.25	0.25	0.25	0.25	3.400000000000001	0	0.1	Rational	10	0	10	0	0
1	3	20	0.25	2.0000000000000004	1.4000000000000001	2.0000000000000004	1.4000000000000001	1	1	0	1	1	0	0.5	0.5	0.5	0.5	0.25	0.25	0.25	0.25	3.600000000000001	0	0.1	Rational	10	0	10	0	0
1	3	21	0.25	2.1000000000000005	1.5000000000000002	2.1000000000000005	1.5000000000000002	1	1	0	1	1	0	0.5	0.5	0.5	0.5	0.25	0.25	0.25	0.25	3.8000000000000007	0	0.1	Rational	10	0	10	0	0
1	3	22	0.25	2.2000000000000006	1.6000000000000003	2.2000000000000006	1.6000000000000003	1	1	0	1	1	0	0.5	0.5	0.5	0.5	0.25	0.25	0.25	0.25	4.000000000000001	0	0.1	Rational	10	0	10	0	0
1	3	23	0.25	2.3000000000000007	1.7000000000000004	2.3000000000000007	1.7000000000000004	1	1	0	1	1	0	0.5	0.5	0.5	0.5	0.25	0.25	0.25	0.25	4.200000000000001	0	0.1	Rational	10	0	10	0	0
1	3	24	0.25	2.400000000000001	1.8000000000000005	2.400000000000001	1.8000000000000005	1	1	0	1	1	0	0.5	0.5	0.5	0.5	0.25	0.25	0.25	0.25	4.400000000000001	0	0.1	Rational	10	0	10	0	0
1	3	25	0.25	2.500000000000001	1.9000000000000006	2.500000000000001	1.9000000000000006	1	1	0	1	1	0	0.5	0.5	0.5	0.5	0.25	0.25	0.25	0.25	4.600000000000001	0	0.1	Rational	10	0	10	0	0
1	3	26	0.25	2.600000000000001	2.0000000000000004	2.600000000000001	2.0000000000000004	1	1	0	1	1	0	0.5	0.5	0.5	0.5	0.25	0.25	0.25	0.25	4.800000000000002	0	0.1	Rational	10	0	10	0	0
1	3	27	0.25	2.700000000000001	2.1000000000000005	2.700000000000001	2.1000000000000005	1	1	0	1	1	0	0.5	0.5	0.5	0.5	0.25	0.25	0.25	0.25	5.000000000000002	0	0.1	Rational	15	0	15	0	0
1	3	28	0.25	2.800000000000001	2.1000000000000005	2.800000000000001	2.1000000000000005	1	1	0	1	1	0	0.5	0.5	0.5	0.5	0.25	0.25	0.25	0.25	5.100000000000002	0	0.1	Rational	15	0	15	0	0
1	3	29	0.25	2.9000000000000012	2.0000000000000004	2.9000000000000012	2.0000000000000004	1	1	0	1	1	0	0.5	0.5	0.5	0.5	0.25	0.25	0.25	0.25	5.3000000000000025	0	0.1	Rational	15	0	15	0	0
1	3	30	0.25	3.0000000000000013	2.1000000000000005	3.0000000000000013	2.1000000000000005	1	1	0	1	1	0	0.5	0.5	0.5	0.5	0.25	0.25	0.25	0.25	5.500000000000003	0	0.1	Rational	15	0	15	0	0
1	3	31	0.25	3.1000000000000014	2.2000000000000006	3.1000000000000014	2.2000000000000006	1	1	0	1	1	0	0.5	0.5	0.5	0.5	0.25	0.25	0.25	0.25	5.700000000000003	0	0.1	Rational	15	0	15	0	0
1	3	32	0.25	3.2000000000000015	2.3000000000000007	3.2000000000000015	2.3000000000000007	1	1	0	1	1	0	0.5	0.5	0.5	0.5	0.25	0.25	0.25	0.25	5.900000000000003	0	0.1	Rational	20	0	20	0	0
1	3	33	0.25	3.3000000000000016	2.3000000000000007	3.3000000000000016	2.3000000000000007	1	1	0	1	1	0	0.5	0.5	0.5	0.5	0.25	0.25	0.25	0.25	6.000000000000003	0	0.1	Rational	20	0	20	0	0
1	3	34	0.25	3.4000000000000017	2.3000000000000007	3.4000000000000017	2.3000000000000007	1	1	0	1	1	0	0.5	0.5	0.5	0.5	0.25	0.25	0.25	0.25	6.200000000000003	0	0.1	Rational	20	0	20	0	0
1	3	35	0.25	3.5000000000000018	2.3000000000000007	3.5000000000000018	2.3000000000000007	1	1	0	1	1	0	0.5	0.5	0.5	0.5	0.25	0.25	0.25	0.25	6.400000000000003	0	0.1	Rational	20	0	20	0	0
1	3	36	0.25	3.600000000000002	2.2000000000000006	3.600000000000002	2.2000000000000006	1	1	0	1	1	0	0.5	0.5	0.5	0.5	0.25	0.25	0.25	0.25	6.600000000000003	0	0.1	Rational	20	0	20	0	0
1	3	37	0.25	3.700000000000002	2.3000000000000007	3.700000000000002	2.3000000000000007	1	1	0	1	1	0	0.5	0.5	0.5	0.5	0.25	0.25	0.25	0.25	6.800000000000003	0	0.1	Rational	25	0	25	0	0
1	3	38	0.25	3.800000000000002	2.3000000000000007	3.800000000000002	2.3000000000000007	1	1	0	1	1	0	0.5	0.5	0.5	0.5	0.25	0.25	0.25	0.25	6.900000000000004	0	0.1	Rational	25	0	25	0	0
1	3	39	0.25	3.900000000000002	2.3000000000000007	3.900000000000002	2.3000000000000007	1	1	0	1	1	0	0.5	0.5	0.5	0.5	0.25	0.25	0.25	0.25	7.100000000000004	0	0.1	Rational	25	0	25	0	0
1	3	40	0.25	4.000000000000002	2.3000000000000007	4.000000000000002	2.3000000000000007	1	1	0	1	1	0	0.5	0.5	0.5	0.5	0.25	0.25	0.25	0.25	7.300000000000004	0	0.1	Rational	25	0	25	0	0
1	3	40	0.25	4.000000000000002	2.3000000000000007	4.000000000000002	2.3000000000000007	1	1	0	1	1	0	0.5	0.5	0.5	0.5	0.25	0.25	0.25	0.25	7.300000000000004	0	0.1	Rational	25	0	25	0	70.65000000000012
1	4	1	0.35	0.1	0.1	0.1	0.1	1	0.5	0.5	1	0.5	0.5	0.5	0.5	0.5	0.5	0.35	0.35	0.35	0.35	0	0	0.1	Rational	5	0	5	0	0
1	4	2	0.35	0.2	0.2	0.2	0.2	1	1	0	1	1	0	0.5	0.5	0.5	0.5	0.35	0.35	0.35	0.35	0.1	0	0.1	Rational	5	0	5	0	0
1	4	3	0.35	0.30000000000000004	0.30000000000000004	0.30000000000000004	0.30000000000000004	1	1	0	1	1	0	0.5	0.5	0.5	0.5	0.35	0.35	0.35	0.35	0.30000000000000004	0	0.1	Rational	5	0	5	0	0
1	4	4	0.35	0.4	0.4	0.4	0.4	1	1	0	1	1	0	0.5	0.5	0.5	0.5	0.35	0.35	0.35	0.35	0.5000000000000001	0	0.1	Rational	5	0	5	0	0
1	4	5	0.35	0.5	0.5	0.5	0.5	1	1	0	1	1	0	0.5	0.5	0.5	0.5	0.35	0.35	0.35	0.35	0.7000000000000001	0	0.1	Rational	5	0	5	0	0
1	4	6	0.35	0.6	0.4	0.6	0.4	1	1	0	1	1	0	0.5	0.5	0.5	0.5	0.35	0.35	0.35	0.35	0.9	0	0.1	Rational	5	0	5	0	0
1	4	7	0.35	0.7	0.5	0.7	0.5	1	0.73566878980892	0.26433121019108	1	0.73566878980892	0.26433121019108	0.5	0.5	0.5	0.5	0.35	0.35	0.35	0.35	0.782802547770704	0.21146496815286403	0.1	Rational	10	0	10	0	0
1	4	8	0.35	0.7999999999999999	0.4	0.7999999999999999	0.4	1	1	0	1	1	0	0.5	0.5	0.5	0.5	0.35	0.35	0.35	0.35	1.2	0	0.1	Rational	10	0	10	0	0
1	4	9	0.35	0.8999999999999999	0.5	0.8999999999999999	0.5	1	1	0	1	1	0	0.5	0.5	0.5	0.5	0.35	0.35	0.35	0.35	1.4	0	0.1	Rational	10	0	10	0	0
1	4	10	0.35	0.9999999999999999	0.4	0.9999999999999999	0.4	1	1	0	1	1	0	0.5	0.5	0.5	0.5	0.35	0.35	0.35	0.35	1.5999999999999999	0	0.1	Rational	10	0	10	0	0
1	4	11	0.35	1.0999999999999999	0.5	1.0999999999999999	0.5	1	1	0	1	1	0	0.5	0.5	0.5	0.5	0.35	0.35	0.35	0.35	1.7999999999999998	0	0.1	Rational	15	0	15	0	0
1	4	12	0.35	1.2	0.4	1.2	0.4	1	1	0	1	1	0	0.5	0.5	0.5	0.5	0.35	0.35	0.35	0.35	1.8999999999999997	0	0.1	Rational	15	0	15	0	0
1	4	13	0.35	1.3	0.5	1.3	0.5	1	1	0	1	1	0	0.5	0.5	0.5	0.5	0.35	0.35	0.35	0.35	2.1	0	0.1	Rational	15	0	15	0	0
1	4	14	0.35	1.4000000000000001	0.6	1.4000000000000001	0.6	1	1	0	1	1	0	0.5	0.5	0.5	0.5	0.35	0.35	0.35	0.35	2.3000000000000003	0	0.1	Rational	15	0	15	0	0
1	4	15	0.35	1.5000000000000002	0.5	1.5000000000000002	0.5	1	1	0	1	1	0	0.5	0.5	0.5	0.5	0.35	0.35	0.35	0.35	2.5000000000000004	0	0.1	Rational	15	0	15	0	0
1	4	16	0.35	1.6000000000000003	0.6	1.6000000000000003	0.6	1	1	0	1	1	0	0.5	0.5	0.5	0.5	0.35	0.35	0.35	0.35	2.7000000000000006	0	0.1	Rational	15	0	15	0	0
1	4	17	0.35	1.7000000000000004	0.7	1.7000000000000004	0.7	1	1	0	1	1	0	0.5	0.5	0.5	0.5	0.35	0.35	0.35	0.35	2.900000000000001	0	0.1	Rational	15	0	15	0	0
1	4	18	0.35	1.8000000000000005	0.7999999999999999	1.8000000000000005	0.7999999999999999	1	1	0	1	1	0	0.5	0.5	0.5	0.5	0.35	0.35	0.35	0.35	3.100000000000001	0	0.1	Rational	15	0	15	0	0
1	4	19	0.35	1.9000000000000006	0.8999999999999999	1.9000000000000006	0.8999999999999999	1	1	0	1	1	0	0.5	0.5	0.5	0.5	0.35	0.35	0.35	0.35	3.300000000000001	0	0.1	Rational	15	0	15	0	0
1	4	20	0.35	2.0000000000000004	0.9999999999999999	2.0000000000000004	0.9999999999999999	1	1	0	1	1	0	0.5	0.5	0.5	0.5	0.35	0.35	0.35	0.35	3.5000000000000013	0	0.1	Rational	15	0	15	0	0
1	4	21	0.35	2.1000000000000005	1.0999999999999999	2.1000000000000005	1.0999999999999999	1	1	0	1	1	0	0.5	0.5	0.5	0.5	0.35	0.35	0.35	0.35	3.700000000000001	0	0.1	Rational	15	0	15	0	0
1	4	22	0.35	2.2000000000000006	1.2	2.2000000000000006	1.2	1	1	0	1	1	0	0.5	0.5	0.5	0.5	0.35	0.35	0.35	0.35	3.9000000000000012	0	0.1	Rational	15	0	15	0	0
1	4	23	0.35	2.3000000000000007	1.3	2.3000000000000007	1.3	1	1	0	1	1	0	0.5	0.5	0.5	0.5	0.35	0.35	0.35	0.35	4.100000000000001	0	0.1	Rational	15	0	15	0	0
1	4	24	0.35	2.400000000000001	1.4000000000000001	2.400000000000001	1.4000000000000001	1	1	0	1	1	0	0.5	0.5	0.5	0.5	0.35	0.35	0.35	0.35	4.300000000000002	0	0.1	Rational	15	0	15	0	0
1	4	25	0.35	2.500000000000001	1.5000000000000002	2.500000000000001	1.5000000000000002	1	1	0	1	1	0	0.5	0.5	0.5	0.5	0.35	0.35	0.35	0.35	4.500000000000002	0	0.1	Rational	15	0	15	0	0
1	4	26	0.35	2.600000000000001	1.6000000000000003	2.600000000000001	1.6000000000000003	1	1	0	1	1	0	0.5	0.5	0.5	0.5	0.35	0.35	0.35	0.35	4.700000000000002	0	0.1	Rational	15	0	15	0	0
1	4	27	0.35	2.700000000000001	1.7000000000000004	2.700000000000001	1.7000000000000004	1	1	0	1	1	0	0.5	0.5	0.5	0.5	0.35	0.35	0.35	0.35	4.900000000000002	0	0.1	Rational	15	0	15	0	0
1	4	28	0.35	2.800000000000001	1.8000000000000005	2.800000000000001	1.8000000000000005	1	1	0	1	1	0	0.5	0.5	0.5	0.5	0.35	0.35	0.35	0.35	5.100000000000002	0	0.1	Rational	15	0	15	0	0
1	4	29	0.35	2.9000000000000012	1.9000000000000006	2.9000000000000012	1.9000000000000006	1	1	0	1	1	0	0.5	0.5	0.5	0.5	0.35	0.35	0.35	0.35	5.3000000000000025	0	0.1	Rational	15	0	15	0	0
1	4	30	0.35	3.0000000000000013	2.0000000000000004	3.0000000000000013	2.0000000000000004	1	1	0	1	1	0	0.5	0.5	0.5	0.5	0.35	0.35	0.35	0.35	5.500000000000003	0	0.1	Rational	15	0	15	0	0
1	4	31	0.35	3.1000000000000014	2.1000000000000005	3.1000000000000014	2.1000000000000005	1	1	0	1	1	0	0.5	0.5	0.5	0.5	0.35	0.35	0.35	0.35	5.700000000000003	0	0.1	Rational	15	0	15	0	0
1	4	32	0.35	3.2000000000000015	2.2000000000000006	3.2000000000000015	2.2000000000000006	1	1	0	1	1	0	0.5	0.5	0.5	0.5	0.35	0.35	0.35	0.35	5.900000000000003	0	0.1	Rational	20	0	20	0	0
1	4	33	0.35	3.3000000000000016	2.2000000000000006	3.3000000000000016	2.2000000000000006	1	1	0	1	1	0	0.5	0.5	0.5	0.5	0.35	0.35	0.35	0.35	6.000000000000003	0	0.1	Rational	20	0	20	0	0
1	4	34	0.35	3.4000000000000017	2.1000000000000005	3.4000000000000017	2.1000000000000005	1	1	0	1	1	0	0.5	0.5	0.5	0.5	0.35	0.35	0.35	0.35	6.200000000000003	0	0.1	Rational	20	0	20	0	0
1	4	35	0.35	3.5000000000000018	2.2000000000000006	3.5000000000000018	2.2000000000000006	1	1	0	1	1	0	0.5	0.5	0.5	0.5	0.35	0.35	0.35	0.35	6.400000000000003	0	0.1	Rational	20	0	20	0	0
1	4	36	0.35	3.600000000000002	2.3000000000000007	3.600000000000002	2.3000000000000007	1	1	0	1	1	0	0.5	0.5	0.5	0.5	0.35	0.35	0.35	0.35	6.600000000000003	0	0.1	Rational	20	0	20	0	0
1	4	37	0.35	3.700000000000002	2.400000000000001	3.700000000000002	2.400000000000001	1	1	0	1	1	0	0.5	0.5	0.5	0.5	0.35	0.35	0.35	0.35	6.800000000000003	0	0.1	Rational	25	0	25	0	0
1	4	38	0.35	3.800000000000002	2.400000000000001	3.800000000000002	2.400000000000001	1	1	0	1	1	0	0.5	0.5	0.5	0.5	0.35	0.35	0.35	0.35	6.900000000000004	0	0.1	Rational	25	0	25	0	0
1	4	39	0.35	3.900000000000002	2.400000000000001	3.900000000000002	2.400000000000001	1	1	0	1	1	0	0.5	0.5	0.5	0.5	0.35	0.35	0.35	0.35	7.100000000000004	0	0.1	Rational	25	0	25	0	0
1	4	40	0.35	4.000000000000002	2.400000000000001	4.000000000000002	2.400000000000001	1	1	0	1	1	0	0.5	0.5	0.5	0.5	0.35	0.35	0.35	0.35	7.300000000000004	0	0.1	Rational	25	0	25	0	0
1	4	40	0.35	4.000000000000002	2.400000000000001	4.000000000000002	2.400000000000001	1	1	0	1	1	0	0.5	0.5	0.5	0.5	0.35	0.35	0.35	0.35	7.300000000000004	0	0.1	Rational	25	0	25	0	86.35000000000024
1	5	1	0.44999999999999996	0.1	0.1	0.1	0.1	1	0.5	0.5	1	0.5	0.5	0.5	0.5	0.5	0.5	0.44999999999999996	0.44999999999999996	0.44999999999999996	0.44999999999999996	0	0	0.1	Rational	-5	0	-5	0	0
1	5	2	0.44999999999999996	0.2	0.2	0.2	0.2	1	1	0	1	1	0	0.5	0.5	0.5	0.5	0.44999999999999996	0.44999999999999996	0.44999999999999996	0.44999999999999996	0.1	0	0.1	Rational	-5	0	-5	0	0
1	5	3	0.44999999999999996	0.30000000000000004	0.30000000000000004	0.30000000000000004	0.30000000000000004	1	1	0	1	1	0	0.5	0.5	0.5	0.5	0.44999999999999996	0.44999999999999996	0.44999999999999996	0.44999999999999996	0.30000000000000004	0	0.1	Rational	-5	0	-5	0	0
1	5	4	0.44999999999999996	0.4	0.4	0.4	0.4	1	1	0	1	1	0	0.5	0.5	0.5	0.5	0.44999999999999996	0.44999999999999996	0.44999999999999996	0.44999999999999996	0.5000000000000001	0	0.1	Rational	-5	0	-5	0	0
1	5	5	0.44999999999999996	0.5	0.5	0.5	0.5	1	1	0	1	1	0	0.5	0.5	0.5	0.5	0.44999999999999996	0.44999999999999996	0.44999999999999996	0.44999999999999996	0.7000000000000001	0	0.1	Rational	-5	0	-5	0	0
1	5	6	0.44999999999999996	0.6	0.4	0.6	0.4	1	1	0	1	1	0	0.5	0.5	0.5	0.5	0.44999999999999996	0.44999999999999996	0.44999999999999996	0.44999999999999996	0.9	0	0.1	Rational	-5	0	-5	0	0
1	5	7	0.44999999999999996	0.7	0.5	0.7	0.5	1	0.8312101910828	0.1687898089172	1	0.8312101910828	0.1687898089172	0.5	0.5	0.5	0.5	0.44999999999999996	0.44999999999999996	0.44999999999999996	0.44999999999999996	0.89745222929936	0.13503184713376	0.1	Rational	-10	0	-10	0	0
1	5	8	0.44999999999999996	0.7999999999999999	0.4	0.7999999999999999	0.4	1	1	0	1	1	0	0.5	0.5	0.5	0.5	0.44999999999999996	0.44999999999999996	0.44999999999999996	0.44999999999999996	1.2	0	0.1	Rational	-10	0	-10	0	0
1	5	9	0.44999999999999996	0.8999999999999999	0.30000000000000004	0.8999999999999999	0.30000000000000004	1	1	0	1	1	0	0.5	0.5	0.5	0.5	0.44999999999999996	0.44999999999999996	0.44999999999999996	0.44999999999999996	1.4	0	0.1	Rational	-10	0	-10	0	0
1	5	10	0.44999999999999996	0.9999999999999999	0.4	0.9999999999999999	0.4	1	0.99044585987261	0.00955414012739	1	0.99044585987261	0.00955414012739	0.5	0.5	0.5	0.5	0.44999999999999996	0.44999999999999996	0.44999999999999996	0.44999999999999996	1.582802547770698	0.005732484076434001	0.1	Rational	-15	0	-15	0	0
1	5	11	0.44999999999999996	1.0999999999999999	0.4	1.0999999999999999	0.4	1	1	0	1	1	0	0.5	0.5	0.5	0.5	0.44999999999999996	0.44999999999999996	0.44999999999999996	0.44999999999999996	1.6999999999999997	0	0.1	Rational	-15	0	-15	0	0
1	5	12	0.44999999999999996	1.2	0.4	1.2	0.4	1	1	0	1	1	0	0.5	0.5	0.5	0.5	0.44999999999999996	0.44999999999999996	0.44999999999999996	0.44999999999999996	1.8999999999999997	0	0.1	Rational	-15	0	-15	0	0
1	5	13	0.44999999999999996	1.3	0.30000000000000004	1.3	0.30000000000000004	1	1	0	1	1	0	0.5	0.5	0.5	0.5	0.44999999999999996	0.44999999999999996	0.44999999999999996	0.44999999999999996	2.1	0	0.1	Rational	-15	0	-15	0	0
1	5	14	0.44999999999999996	1.4000000000000001	0.20000000000000004	1.4000000000000001	0.20000000000000004	1	1	0	1	1	0	0.5	0.5	0.5	0.5	0.44999999999999996	0.44999999999999996	0.44999999999999996	0.44999999999999996	2.3000000000000003	0	0.1	Rational	-15	0	-15	0	0
1	5	15	0.44999999999999996	1.5000000000000002	0.30000000000000004	1.5000000000000002	0.30000000000000004	1	1	0	1	1	0	0.5	0.5	0.5	0.5	0.44999999999999996	0.44999999999999996	0.44999999999999996	0.44999999999999996	2.5000000000000004	0	0.1	Rational	-20	0	-20	0	0
1	5	16	0.44999999999999996	1.6000000000000003	0.30000000000000004	1.6000000000000003	0.30000000000000004	1	1	0	1	1	0	0.5	0.5	0.5	0.5	0.44999999999999996	0.44999999999999996	0.44999999999999996	0.44999999999999996	2.6000000000000005	0	0.1	Rational	-15	0	-15	0	0
1	5	17	0.44999999999999996	1.7000000000000004	0.4	1.7000000000000004	0.4	1	1	0	1	1	0	0.5	0.5	0.5	0.5	0.44999999999999996	0.44999999999999996	0.44999999999999996	0.44999999999999996	2.900000000000001	0	0.1	Rational	-20	0	-20	0	0
1	5	18	0.44999999999999996	1.8000000000000005	0.4	1.8000000000000005	0.4	1	1	0	1	1	0	0.5	0.5	0.5	0.5	0.44999999999999996	0.44999999999999996	0.44999999999999996	0.44999999999999996	3.000000000000001	0	0.1	Rational	-15	0	-15	0	0
1	5	19	0.44999999999999996	1.9000000000000006	0.30000000000000004	1.9000000000000006	0.30000000000000004	1	1	0	1	1	0	0.5	0.5	0.5	0.5	0.44999999999999996	0.44999999999999996	0.44999999999999996	0.44999999999999996	3.300000000000001	0	0.1	Rational	-20	0	-20	0	0
1	5	20	0.44999999999999996	2.0000000000000004	0.20000000000000004	2.0000000000000004	0.20000000000000004	1	1	0	1	1	0	0.5	0.5	0.5	0.5	0.44999999999999996	0.44999999999999996	0.44999999999999996	0.44999999999999996	3.4000000000000012	0	0.1	Rational	-20	0	-20	0	0
1	5	21	0.44999999999999996	2.1000000000000005	0.30000000000000004	2.1000000000000005	0.30000000000000004	1	1	0	1	1	0	0.5	0.5	0.5	0.5	0.44999999999999996	0.44999999999999996	0.44999999999999996	0.44999999999999996	3.600000000000001	0	0.1	Rational	-20	0	-20	0	0
1	5	22	0.44999999999999996	2.2000000000000006	0.20000000000000004	2.2000000000000006	0.20000000000000004	1	1	0	1	1	0	0.5	0.5	0.5	0.5	0.44999999999999996	0.44999999999999996	0.44999999999999996	0.44999999999999996	3.800000000000001	0	0.1	Rational	-20	0	-20	0	0
1	5	23	0.44999999999999996	2.3000000000000007	0.30000000000000004	2.3000000000000007	0.30000000000000004	1	1	0	1	1	0	0.5	0.5	0.5	0.5	0.44999999999999996	0.44999999999999996	0.44999999999999996	0.44999999999999996	4.000000000000001	0	0.1	Rational	-20	0	-20	0	0
1	5	24	0.44999999999999996	2.400000000000001	0.20000000000000004	2.400000000000001	0.20000000000000004	1	1	0	1	1	0	0.5	0.5	0.5	0.5	0.44999999999999996	0.44999999999999996	0.44999999999999996	0.44999999999999996	4.200000000000001	0	0.1	Rational	-20	0	-20	0	0
1	5	25	0.44999999999999996	2.500000000000001	0.30000000000000004	2.500000000000001	0.30000000000000004	1	0.99363057324841	0.00636942675159	1	0.99363057324841	0.00636942675159	0.5	0.5	0.5	0.5	0.44999999999999996	0.44999999999999996	0.44999999999999996	0.44999999999999996	4.3694267515923695	0.0025477707006360006	0.1	Rational	-25	0	-25	0	0
1	5	26	0.44999999999999996	2.600000000000001	0.30000000000000004	2.600000000000001	0.30000000000000004	1	1	0	1	1	0	0.5	0.5	0.5	0.5	0.44999999999999996	0.44999999999999996	0.44999999999999996	0.44999999999999996	4.500000000000002	0	0.1	Rational	-25	0	-25	0	0
1	5	27	0.44999999999999996	2.700000000000001	0.30000000000000004	2.700000000000001	0.30000000000000004	1	1	0	1	1	0	0.5	0.5	0.5	0.5	0.44999999999999996	0.44999999999999996	0.44999999999999996	0.44999999999999996	4.700000000000002	0	0.1	Rational	-25	0	-25	0	0
1	5	28	0.44999999999999996	2.800000000000001	0.20000000000000004	2.800000000000001	0.20000000000000004	1	1	0	1	1	0	0.5	0.5	0.5	0.5	0.44999999999999996	0.44999999999999996	0.44999999999999996	0.44999999999999996	4.900000000000002	0	0.1	Rational	-25	0	-25	0	0
1	5	29	0.44999999999999996	2.9000000000000012	0.30000000000000004	2.9000000000000012	0.30000000000000004	1	1	0	1	1	0	0.5	0.5	0.5	0.5	0.44999999999999996	0.44999999999999996	0.44999999999999996	0.44999999999999996	5.100000000000002	0	0.1	Rational	-25	0	-25	0	0
1	5	30	0.44999999999999996	3.0000000000000013	0.4	3.0000000000000013	0.4	1	1	0	1	1	0	0.5	0.5	0.5	0.5	0.44999999999999996	0.44999999999999996	0.44999999999999996	0.44999999999999996	5.3000000000000025	0	0.1	Rational	-25	0	-25	0	0
1	5	31	0.44999999999999996	3.1000000000000014	0.5	3.1000000000000014	0.5	1	1	0	1	1	0	0.5	0.5	0.5	0.5	0.44999999999999996	0.44999999999999996	0.44999999999999996	0.44999999999999996	5.500000000000003	0	0.1	Rational	-25	0	-25	0	0
1	5	32	0.44999999999999996	3.2000000000000015	0.6	3.2000000000000015	0.6	1	1	0	1	1	0	0.5	0.5	0.5	0.5	0.44999999999999996	0.44999999999999996	0.44999999999999996	0.44999999999999996	5.700000000000003	0	0.1	Rational	-25	0	-25	0	0
1	5	33	0.44999999999999996	3.3000000000000016	0.7	3.3000000000000016	0.7	1	1	0	1	1	0	0.5	0.5	0.5	0.5	0.44999999999999996	0.44999999999999996	0.44999999999999996	0.44999999999999996	5.900000000000003	0	0.1	Rational	-25	0	-25	0	0
1	5	34	0.44999999999999996	3.4000000000000017	0.7999999999999999	3.4000000000000017	0.7999999999999999	1	1	0	1	1	0	0.5	0.5	0.5	0.5	0.44999999999999996	0.44999999999999996	0.44999999999999996	0.44999999999999996	6.100000000000003	0	0.1	Rational	-25	0	-25	0	0
1	5	35	0.44999999999999996	3.5000000000000018	0.8999999999999999	3.5000000000000018	0.8999999999999999	1	1	0	1	1	0	0.5	0.5	0.5	0.5	0.44999999999999996	0.44999999999999996	0.44999999999999996	0.44999999999999996	6.300000000000003	0	0.1	Rational	-25	0	-25	0	0
1	5	36	0.44999999999999996	3.600000000000002	0.9999999999999999	3.600000000000002	0.9999999999999999	1	1	0	1	1	0	0.5	0.5	0.5	0.5	0.44999999999999996	0.44999999999999996	0.44999999999999996	0.44999999999999996	6.5000000000000036	0	0.1	Rational	-25	0	-25	0	0
1	5	37	0.44999999999999996	3.700000000000002	1.0999999999999999	3.700000000000002	1.0999999999999999	1	1	0	1	1	0	0.5	0.5	0.5	0.5	0.44999999999999996	0.44999999999999996	0.44999999999999996	0.44999999999999996	6.700000000000004	0	0.1	Rational	-25	0	-25	0	0
1	5	38	0.44999999999999996	3.800000000000002	1.2	3.800000000000002	1.2	1	1	0	1	1	0	0.5	0.5	0.5	0.5	0.44999999999999996	0.44999999999999996	0.44999999999999996	0.44999999999999996	6.900000000000004	0	0.1	Rational	-25	0	-25	0	0
1	5	39	0.44999999999999996	3.900000000000002	1.3	3.900000000000002	1.3	1	1	0	1	1	0	0.5	0.5	0.5	0.5	0.44999999999999996	0.44999999999999996	0.44999999999999996	0.44999999999999996	7.100000000000004	0	0.1	Rational	-25	0	-25	0	0
1	5	40	0.44999999999999996	4.000000000000002	1.4000000000000001	4.000000000000002	1.4000000000000001	1	1	0	1	1	0	0.5	0.5	0.5	0.5	0.44999999999999996	0.44999999999999996	0.44999999999999996	0.44999999999999996	7.300000000000004	0	0.1	Rational	-25	0	-25	0	0
1	5	40	0.44999999999999996	4.000000000000002	1.4000000000000001	4.000000000000002	1.4000000000000001	1	1	0	1	1	0	0.5	0.5	0.5	0.5	0.44999999999999996	0.44999999999999996	0.44999999999999996	0.44999999999999996	7.300000000000004	0	0.1	Rational	-25	0	-25	0	243.35000000000122
1	6	1	0.5499999999999999	0.1	0.1	0.1	0.1	1	0.5	0.5	1	0.5	0.5	0.5	0.5	0.5	0.5	0.5499999999999999	0.5499999999999999	0.5499999999999999	0.5499999999999999	0	0	0.1	Rational	0	0	0	0	0
1	6	2	0.5499999999999999	0.2	0.2	0.2	0.2	1	0.5	0.5	1	0.5	0.5	0.5	0.5	0.5	0.5	0.5499999999999999	0.5499999999999999	0.5499999999999999	0.5499999999999999	0.1	0.1	0.1	Rational	-5	0	-5	0	0
1	6	3	0.5499999999999999	0.30000000000000004	0.30000000000000004	0.30000000000000004	0.30000000000000004	1	0.95222929936306	0.04777070063694	1	0.95222929936306	0.04777070063694	0.5	0.5	0.5	0.5	0.5499999999999999	0.5499999999999999	0.5499999999999999	0.5499999999999999	0.280891719745224	0.019108280254776	0.1	Rational	-5	0	-5	0	0
1	6	4	0.5499999999999999	0.4	0.4	0.4	0.4	1	0.95222929936306	0.04777070063694	1	0.95222929936306	0.04777070063694	0.5	0.5	0.5	0.5	0.5499999999999999	0.5499999999999999	0.5499999999999999	0.5499999999999999	0.47133757961783607	0.028662420382164003	0.1	Rational	-10	0	-10	0	0
1	6	5	0.5499999999999999	0.5	0.4	0.5	0.4	1	1	0	1	1	0	0.5	0.5	0.5	0.5	0.5499999999999999	0.5499999999999999	0.5499999999999999	0.5499999999999999	0.6000000000000001	0	0.1	Rational	-10	0	-10	0	0
1	6	6	0.5499999999999999	0.6	0.30000000000000004	0.6	0.30000000000000004	1	1	0	1	1	0	0.5	0.5	0.5	0.5	0.5499999999999999	0.5499999999999999	0.5499999999999999	0.5499999999999999	0.8	0	0.1	Rational	-10	0	-10	0	0
1	6	7	0.5499999999999999	0.7	0.20000000000000004	0.7	0.20000000000000004	1	1	0	1	1	0	0.5	0.5	0.5	0.5	0.5499999999999999	0.5499999999999999	0.5499999999999999	0.5499999999999999	1	0	0.1	Rational	-10	0	-10	0	0
1	6	8	0.5499999999999999	0.7999999999999999	0.30000000000000004	0.7999999999999999	0.30000000000000004	1	1	0	1	1	0	0.5	0.5	0.5	0.5	0.5499999999999999	0.5499999999999999	0.5499999999999999	0.5499999999999999	1.2	0	0.1	Rational	-10	0	-10	0	0
1	6	9	0.5499999999999999	0.8999999999999999	0.4	0.8999999999999999	0.4	1	1	0	1	1	0	0.5	0.5	0.5	0.5	0.5499999999999999	0.5499999999999999	0.5499999999999999	0.5499999999999999	1.4	0	0.1	Rational	-10	0	-10	0	0
1	6	10	0.5499999999999999	0.9999999999999999	0.5	0.9999999999999999	0.5	1	1	0	1	1	0	0.5	0.5	0.5	0.5	0.5499999999999999	0.5499999999999999	0.5499999999999999	0.5499999999999999	1.5999999999999999	0	0.1	Rational	-10	0	-10	0	0
1	6	11	0.5499999999999999	1.0999999999999999	0.4	1.0999999999999999	0.4	1	1	0	1	1	0	0.5	0.5	0.5	0.5	0.5499999999999999	0.5499999999999999	0.5499999999999999	0.5499999999999999	1.7999999999999998	0	0.1	Rational	-10	0	-10	0	0
1	6	12	0.5499999999999999	1.2	0.5	1.2	0.5	1	0.9140127388535	0.0859872611465	1	0.9140127388535	0.0859872611465	0.5	0.5	0.5	0.5	0.5499999999999999	0.5499999999999999	0.5499999999999999	0.5499999999999999	1.8108280254776996	0.0687898089172	0.1	Rational	-15	0	-15	0	0
1	6	13	0.5499999999999999	1.3	0.4	1.3	0.4	1	1	0	1	1	0	0.5	0.5	0.5	0.5	0.5499999999999999	0.5499999999999999	0.5499999999999999	0.5499999999999999	2.1	0	0.1	Rational	-15	0	-15	0	0
1	6	14	0.5499999999999999	1.4000000000000001	0.30000000000000004	1.4000000000000001	0.30000000000000004	1	1	0	1	1	0	0.5	0.5	0.5	0.5	0.5499999999999999	0.5499999999999999	0.5499999999999999	0.5499999999999999	2.3000000000000003	0	0.1	Rational	-15	0	-15	0	0
1	6	15	0.5499999999999999	1.5000000000000002	0.4	1.5000000000000002	0.4	1	1	0	1	1	0	0.5	0.5	0.5	0.5	0.5499999999999999	0.5499999999999999	0.5499999999999999	0.5499999999999999	2.5000000000000004	0	0.1	Rational	-15	0	-15	0	0
1	6	16	0.5499999999999999	1.6000000000000003	0.30000000000000004	1.6000000000000003	0.30000000000000004	1	1	0	1	1	0	0.5	0.5	0.5	0.5	0.5499999999999999	0.5499999999999999	0.5499999999999999	0.5499999999999999	2.7000000000000006	0	0.1	Rational	-15	0	-15	0	0
1	6	17	0.5499999999999999	1.7000000000000004	0.4	1.7000000000000004	0.4	1	0.98407643312102	0.01592356687898	1	0.98407643312102	0.01592356687898	0.5	0.5	0.5	0.5	0.5499999999999999	0.5499999999999999	0.5499999999999999	0.5499999999999999	2.8490445859872646	0.009554140127388002	0.1	Rational	-20	0	-20	0	0
1	6	18	0.5499999999999999	1.8000000000000005	0.4	1.8000000000000005	0.4	1	1	0	1	1	0	0.5	0.5	0.5	0.5	0.5499999999999999	0.5499999999999999	0.5499999999999999	0.5499999999999999	3.000000000000001	0	0.1	Rational	-20	0	-20	0	0
1	6	19	0.5499999999999999	1.9000000000000006	0.4	1.9000000000000006	0.4	1	1	0	1	1	0	0.5	0.5	0.5	0.5	0.5499999999999999	0.5499999999999999	0.5499999999999999	0.5499999999999999	3.200000000000001	0	0.1	Rational	-20	0	-20	0	0
1	6	20	0.5499999999999999	2.0000000000000004	0.4	2.0000000000000004	0.4	1	1	0	1	1	0	0.5	0.5	0.5	0.5	0.5499999999999999	0.5499999999999999	0.5499999999999999	0.5499999999999999	3.4000000000000012	0	0.1	Rational	-20	0	-20	0	0
1	6	21	0.5499999999999999	2.1000000000000005	0.4	2.1000000000000005	0.4	1	1	0	1	1	0	0.5	0.5	0.5	0.5	0.5499999999999999	0.5499999999999999	0.5499999999999999	0.5499999999999999	3.600000000000001	0	0.1	Rational	-20	0	-20	0	0
1	6	22	0.5499999999999999	2.2000000000000006	0.30000000000000004	2.2000000000000006	0.30000000000000004	1	1	0	1	1	0	0.5	0.5	0.5	0.5	0.5499999999999999	0.5499999999999999	0.5499999999999999	0.5499999999999999	3.800000000000001	0	0.1	Rational	-20	0	-20	0	0
1	6	23	0.5499999999999999	2.3000000000000007	0.20000000000000004	2.3000000000000007	0.20000000000000004	1	1	0	1	1	0	0.5	0.5	0.5	0.5	0.5499999999999999	0.5499999999999999	0.5499999999999999	0.5499999999999999	4.000000000000001	0	0.1	Rational	-20	0	-20	0	0
1	6	24	0.5499999999999999	2.400000000000001	0.10000000000000003	2.400000000000001	0.10000000000000003	1	1	0	1	1	0	0.5	0.5	0.5	0.5	0.5499999999999999	0.5499999999999999	0.5499999999999999	0.5499999999999999	4.200000000000001	0	0.1	Rational	-20	0	-20	0	0
1	6	25	0.5499999999999999	2.500000000000001	0.20000000000000004	2.500000000000001	0.20000000000000004	1	0.97452229299363	0.02547770700637	1	0.97452229299363	0.02547770700637	0.5	0.5	0.5	0.5	0.5499999999999999	0.5499999999999999	0.5499999999999999	0.5499999999999999	4.277707006369425	0.005095541401274002	0.1	Rational	-25	0	-25	0	0
1	6	26	0.5499999999999999	2.600000000000001	0.20000000000000004	2.600000000000001	0.20000000000000004	1	1	0	1	1	0	0.5	0.5	0.5	0.5	0.5499999999999999	0.5499999999999999	0.5499999999999999	0.5499999999999999	4.500000000000002	0	0.1	Rational	-25	0	-25	0	0
1	6	27	0.5499999999999999	2.700000000000001	0.20000000000000004	2.700000000000001	0.20000000000000004	1	1	0	1	1	0	0.5	0.5	0.5	0.5	0.5499999999999999	0.5499999999999999	0.5499999999999999	0.5499999999999999	4.700000000000002	0	0.1	Rational	-25	0	-25	0	0
1	6	28	0.5499999999999999	2.800000000000001	0.10000000000000003	2.800000000000001	0.10000000000000003	1	1	0	1	1	0	0.5	0.5	0.5	0.5	0.5499999999999999	0.5499999999999999	0.5499999999999999	0.5499999999999999	4.900000000000002	0	0.1	Rational	-25	0	-25	0	0
1	6	29	0.5499999999999999	2.9000000000000012	0.20000000000000004	2.9000000000000012	0.20000000000000004	1	1	0	1	1	0	0.5	0.5	0.5	0.5	0.5499999999999999	0.5499999999999999	0.5499999999999999	0.5499999999999999	5.100000000000002	0	0.1	Rational	-25	0	-25	0	0
1	6	30	0.5499999999999999	3.0000000000000013	0.30000000000000004	3.0000000000000013	0.30000000000000004	1	1	0	1	1	0	0.5	0.5	0.5	0.5	0.5499999999999999	0.5499999999999999	0.5499999999999999	0.5499999999999999	5.3000000000000025	0	0.1	Rational	-25	0	-25	0	0
1	6	31	0.5499999999999999	3.1000000000000014	0.4	3.1000000000000014	0.4	1	1	0	1	1	0	0.5	0.5	0.5	0.5	0.5499999999999999	0.5499999999999999	0.5499999999999999	0.5499999999999999	5.500000000000003	0	0.1	Rational	-25	0	-25	0	0
1	6	32	0.5499999999999999	3.2000000000000015	0.5	3.2000000000000015	0.5	1	1	0	1	1	0	0.5	0.5	0.5	0.5	0.5499999999999999	0.5499999999999999	0.5499999999999999	0.5499999999999999	5.700000000000003	0	0.1	Rational	-25	0	-25	0	0
1	6	33	0.5499999999999999	3.3000000000000016	0.6	3.3000000000000016	0.6	1	1	0	1	1	0	0.5	0.5	0.5	0.5	0.5499999999999999	0.5499999999999999	0.5499999999999999	0.5499999999999999	5.900000000000003	0	0.1	Rational	-25	0	-25	0	0
1	6	34	0.5499999999999999	3.4000000000000017	0.7	3.4000000000000017	0.7	1	1	0	1	1	0	0.5	0.5	0.5	0.5	0.5499999999999999	0.5499999999999999	0.5499999999999999	0.5499999999999999	6.100000000000003	0	0.1	Rational	-25	0	-25	0	0
1	6	35	0.5499999999999999	3.5000000000000018	0.7999999999999999	3.5000000000000018	0.7999999999999999	1	1	0	1	1	0	0.5	0.5	0.5	0.5	0.5499999999999999	0.5499999999999999	0.5499999999999999	0.5499999999999999	6.300000000000003	0	0.1	Rational	-25	0	-25	0	0
1	6	36	0.5499999999999999	3.600000000000002	0.8999999999999999	3.600000000000002	0.8999999999999999	1	1	0	1	1	0	0.5	0.5	0.5	0.5	0.5499999999999999	0.5499999999999999	0.5499999999999999	0.5499999999999999	6.5000000000000036	0	0.1	Rational	-25	0	-25	0	0
1	6	37	0.5499999999999999	3.700000000000002	0.9999999999999999	3.700000000000002	0.9999999999999999	1	1	0	1	1	0	0.5	0.5	0.5	0.5	0.5499999999999999	0.5499999999999999	0.5499999999999999	0.5499999999999999	6.700000000000004	0	0.1	Rational	-25	0	-25	0	0
1	6	38	0.5499999999999999	3.800000000000002	1.0999999999999999	3.800000000000002	1.0999999999999999	1	1	0	1	1	0	0.5	0.5	0.5	0.5	0.5499999999999999	0.5499999999999999	0.5499999999999999	0.5499999999999999	6.900000000000004	0	0.1	Rational	-25	0	-25	0	0
1	6	39	0.5499999999999999	3.900000000000002	1.2	3.900000000000002	1.2	1	1	0	1	1	0	0.5	0.5	0.5	0.5	0.5499999999999999	0.5499999999999999	0.5499999999999999	0.5499999999999999	7.100000000000004	0	0.1	Rational	-25	0	-25	0	0
1	6	40	0.5499999999999999	4.000000000000002	1.3	4.000000000000002	1.3	1	1	0	1	1	0	0.5	0.5	0.5	0.5	0.5499999999999999	0.5499999999999999	0.5499999999999999	0.5499999999999999	7.300000000000004	0	0.1	Rational	-25	0	-25	0	0
1	6	40	0.5499999999999999	4.000000000000002	1.3	4.000000000000002	1.3	1	1	0	1	1	0	0.5	0.5	0.5	0.5	0.5499999999999999	0.5499999999999999	0.5499999999999999	0.5499999999999999	7.300000000000004	0	0.1	Rational	-25	0	-25	0	290.4500000000017
1	7	1	0.6499999999999999	0.1	0.1	0.1	0.1	1	0.5	0.5	1	0.5	0.5	0.5	0.5	0.5	0.5	0.6499999999999999	0.6499999999999999	0.6499999999999999	0.6499999999999999	0	0	0.1	Rational	0	0	0	0	0
1	7	2	0.6499999999999999	0.2	0.2	0.2	0.2	1	0.5	0.5	1	0.5	0.5	0.5	0.5	0.5	0.5	0.6499999999999999	0.6499999999999999	0.6499999999999999	0.6499999999999999	0.1	0.1	0.1	Rational	-5	0	-5	0	0
1	7	3	0.6499999999999999	0.30000000000000004	0.30000000000000004	0.30000000000000004	0.30000000000000004	1	0.88216560509554	0.11783439490446	1	0.88216560509554	0.11783439490446	0.5	0.5	0.5	0.5	0.6499999999999999	0.6499999999999999	0.6499999999999999	0.6499999999999999	0.25286624203821606	0.047133757961784005	0.1	Rational	-10	0	-10	0	0
1	7	4	0.6499999999999999	0.4	0.30000000000000004	0.4	0.30000000000000004	1	1	0	1	1	0	0.5	0.5	0.5	0.5	0.6499999999999999	0.6499999999999999	0.6499999999999999	0.6499999999999999	0.4000000000000001	0	0.1	Rational	-10	0	-10	0	0
1	7	5	0.6499999999999999	0.5	0.30000000000000004	0.5	0.30000000000000004	1	1	0	1	1	0	0.5	0.5	0.5	0.5	0.6499999999999999	0.6499999999999999	0.6499999999999999	0.6499999999999999	0.6000000000000001	0	0.1	Rational	-10	0	-10	0	0
1	7	6	0.6499999999999999	0.6	0.20000000000000004	0.6	0.20000000000000004	1	1	0	1	1	0	0.5	0.5	0.5	0.5	0.6499999999999999	0.6499999999999999	0.6499999999999999	0.6499999999999999	0.8	0	0.1	Rational	-10	0	-10	0	0
1	7	7	0.6499999999999999	0.7	0.30000000000000004	0.7	0.30000000000000004	1	1	0	1	1	0	0.5	0.5	0.5	0.5	0.6499999999999999	0.6499999999999999	0.6499999999999999	0.6499999999999999	1	0	0.1	Rational	-10	0	-10	0	0
1	7	8	0.6499999999999999	0.7999999999999999	0.4	0.7999999999999999	0.4	1	1	0	1	1	0	0.5	0.5	0.5	0.5	0.6499999999999999	0.6499999999999999	0.6499999999999999	0.6499999999999999	1.2	0	0.1	Rational	-10	0	-10	0	0
1	7	9	0.6499999999999999	0.8999999999999999	0.30000000000000004	0.8999999999999999	0.30000000000000004	1	1	0	1	1	0	0.5	0.5	0.5	0.5	0.6499999999999999	0.6499999999999999	0.6499999999999999	0.6499999999999999	1.4	0	0.1	Rational	-10	0	-10	0	0
1	7	10	0.6499999999999999	0.9999999999999999	0.4	0.9999999999999999	0.4	1	0.94904458598726	0.05095541401274	1	0.94904458598726	0.05095541401274	0.5	0.5	0.5	0.5	0.6499999999999999	0.6499999999999999	0.6499999999999999	0.6499999999999999	1.508280254777068	0.030573248407644006	0.1	Rational	-15	0	-15	0	0
1	7	11	0.6499999999999999	1.0999999999999999	0.4	1.0999999999999999	0.4	1	1	0	1	1	0	0.5	0.5	0.5	0.5	0.6499999999999999	0.6499999999999999	0.6499999999999999	0.6499999999999999	1.6999999999999997	0	0.1	Rational	-15	0	-15	0	0
1	7	12	0.6499999999999999	1.2	0.4	1.2	0.4	1	1	0	1	1	0	0.5	0.5	0.5	0.5	0.6499999999999999	0.6499999999999999	0.6499999999999999	0.6499999999999999	1.8999999999999997	0	0.1	Rational	-15	0	-15	0	0
1	7	13	0.6499999999999999	1.3	0.4	1.3	0.4	1	1	0	1	1	0	0.5	0.5	0.5	0.5	0.6499999999999999	0.6499999999999999	0.6499999999999999	0.6499999999999999	2.1	0	0.1	Rational	-15	0	-15	0	0
1	7	14	0.6499999999999999	1.4000000000000001	0.30000000000000004	1.4000000000000001	0.30000000000000004	1	1	0	1	1	0	0.5	0.5	0.5	0.5	0.6499999999999999	0.6499999999999999	0.6499999999999999	0.6499999999999999	2.3000000000000003	0	0.1	Rational	-15	0	-15	0	0
1	7	15	0.6499999999999999	1.5000000000000002	0.4	1.5000000000000002	0.4	1	1	0	1	1	0	0.5	0.5	0.5	0.5	0.6499999999999999	0.6499999999999999	0.6499999999999999	0.6499999999999999	2.5000000000000004	0	0.1	Rational	-15	0	-15	0	0
1	7	16	0.6499999999999999	1.6000000000000003	0.30000000000000004	1.6000000000000003	0.30000000000000004	1	1	0	1	1	0	0.5	0.5	0.5	0.5	0.6499999999999999	0.6499999999999999	0.6499999999999999	0.6499999999999999	2.7000000000000006	0	0.1	Rational	-15	0	-15	0	0
1	7	17	0.6499999999999999	1.7000000000000004	0.4	1.7000000000000004	0.4	1	1	0	1	1	0	0.5	0.5	0.5	0.5	0.6499999999999999	0.6499999999999999	0.6499999999999999	0.6499999999999999	2.900000000000001	0	0.1	Rational	-15	0	-15	0	0
1	7	18	0.6499999999999999	1.8000000000000005	0.30000000000000004	1.8000000000000005	0.30000000000000004	1	1	0	1	1	0	0.5	0.5	0.5	0.5	0.6499999999999999	0.6499999999999999	0.6499999999999999	0.6499999999999999	3.100000000000001	0	0.1	Rational	-15	0	-15	0	0
1	7	19	0.6499999999999999	1.9000000000000006	0.4	1.9000000000000006	0.4	1	0.97770700636943	0.02229299363057	1	0.97770700636943	0.02229299363057	0.5	0.5	0.5	0.5	0.6499999999999999	0.6499999999999999	0.6499999999999999	0.6499999999999999	3.2197452229299492	0.013375796178342001	0.1	Rational	-20	0	-20	0	0
1	7	20	0.6499999999999999	2.0000000000000004	0.4	2.0000000000000004	0.4	1	1	0	1	1	0	0.5	0.5	0.5	0.5	0.6499999999999999	0.6499999999999999	0.6499999999999999	0.6499999999999999	3.4000000000000012	0	0.1	Rational	-20	0	-20	0	0
1	7	21	0.6499999999999999	2.1000000000000005	0.4	2.1000000000000005	0.4	1	1	0	1	1	0	0.5	0.5	0.5	0.5	0.6499999999999999	0.6499999999999999	0.6499999999999999	0.6499999999999999	3.600000000000001	0	0.1	Rational	-20	0	-20	0	0
1	7	22	0.6499999999999999	2.2000000000000006	0.4	2.2000000000000006	0.4	1	1	0	1	1	0	0.5	0.5	0.5	0.5	0.6499999999999999	0.6499999999999999	0.6499999999999999	0.6499999999999999	3.800000000000001	0	0.1	Rational	-20	0	-20	0	0
1	7	23	0.6499999999999999	2.3000000000000007	0.4	2.3000000000000007	0.4	1	1	0	1	1	0	0.5	0.5	0.5	0.5	0.6499999999999999	0.6499999999999999	0.6499999999999999	0.6499999999999999	4.000000000000001	0	0.1	Rational	-20	0	-20	0	0
1	7	24	0.6499999999999999	2.400000000000001	0.4	2.400000000000001	0.4	1	1	0	1	1	0	0.5	0.5	0.5	0.5	0.6499999999999999	0.6499999999999999	0.6499999999999999	0.6499999999999999	4.200000000000001	0	0.1	Rational	-20	0	-20	0	0
1	7	25	0.6499999999999999	2.500000000000001	0.4	2.500000000000001	0.4	1	1	0	1	1	0	0.5	0.5	0.5	0.5	0.6499999999999999	0.6499999999999999	0.6499999999999999	0.6499999999999999	4.400000000000001	0	0.1	Rational	-20	0	-20	0	0
1	7	26	0.6499999999999999	2.600000000000001	0.30000000000000004	2.600000000000001	0.30000000000000004	1	1	0	1	1	0	0.5	0.5	0.5	0.5	0.6499999999999999	0.6499999999999999	0.6499999999999999	0.6499999999999999	4.600000000000001	0	0.1	Rational	-20	0	-20	0	0
1	7	27	0.6499999999999999	2.700000000000001	0.4	2.700000000000001	0.4	1	1	0	1	1	0	0.5	0.5	0.5	0.5	0.6499999999999999	0.6499999999999999	0.6499999999999999	0.6499999999999999	4.800000000000002	0	0.1	Rational	-20	0	-20	0	0
1	7	28	0.6499999999999999	2.800000000000001	0.5	2.800000000000001	0.5	1	1	0	1	1	0	0.5	0.5	0.5	0.5	0.6499999999999999	0.6499999999999999	0.6499999999999999	0.6499999999999999	5.000000000000002	0	0.1	Rational	-20	0	-20	0	0
1	7	29	0.6499999999999999	2.9000000000000012	0.6	2.9000000000000012	0.6	1	1	0	1	1	0	0.5	0.5	0.5	0.5	0.6499999999999999	0.6499999999999999	0.6499999999999999	0.6499999999999999	5.200000000000002	0	0.1	Rational	-20	0	-20	0	0
1	7	30	0.6499999999999999	3.0000000000000013	0.7	3.0000000000000013	0.7	1	1	0	1	1	0	0.5	0.5	0.5	0.5	0.6499999999999999	0.6499999999999999	0.6499999999999999	0.6499999999999999	5.400000000000002	0	0.1	Rational	-20	0	-20	0	0
1	7	31	0.6499999999999999	3.1000000000000014	0.7999999999999999	3.1000000000000014	0.7999999999999999	1	1	0	1	1	0	0.5	0.5	0.5	0.5	0.6499999999999999	0.6499999999999999	0.6499999999999999	0.6499999999999999	5.600000000000002	0	0.1	Rational	-20	0	-20	0	0
1	7	32	0.6499999999999999	3.2000000000000015	0.8999999999999999	3.2000000000000015	0.8999999999999999	1	1	0	1	1	0	0.5	0.5	0.5	0.5	0.6499999999999999	0.6499999999999999	0.6499999999999999	0.6499999999999999	5.8000000000000025	0	0.1	Rational	-20	0	-20	0	0
1	7	33	0.6499999999999999	3.3000000000000016	0.9999999999999999	3.3000000000000016	0.9999999999999999	1	1	0	1	1	0	0.5	0.5	0.5	0.5	0.6499999999999999	0.6499999999999999	0.6499999999999999	0.6499999999999999	6.000000000000003	0	0.1	Rational	-20	0	-20	0	0
1	7	34	0.6499999999999999	3.4000000000000017	1.0999999999999999	3.4000000000000017	1.0999999999999999	1	1	0	1	1	0	0.5	0.5	0.5	0.5	0.6499999999999999	0.6499999999999999	0.6499999999999999	0.6499999999999999	6.200000000000003	0	0.1	Rational	-20	0	-20	0	0
1	7	35	0.6499999999999999	3.5000000000000018	1.2	3.5000000000000018	1.2	1	1	0	1	1	0	0.5	0.5	0.5	0.5	0.6499999999999999	0.6499999999999999	0.6499999999999999	0.6499999999999999	6.400000000000003	0	0.1	Rational	-20	0	-20	0	0
1	7	36	0.6499999999999999	3.600000000000002	1.3	3.600000000000002	1.3	1	1	0	1	1	0	0.5	0.5	0.5	0.5	0.6499999999999999	0.6499999999999999	0.6499999999999999	0.6499999999999999	6.600000000000003	0	0.1	Rational	-20	0	-20	0	0
1	7	37	0.6499999999999999	3.700000000000002	1.4000000000000001	3.700000000000002	1.4000000000000001	1	1	0	1	1	0	0.5	0.5	0.5	0.5	0.6499999999999999	0.6499999999999999	0.6499999999999999	0.6499999999999999	6.800000000000003	0	0.1	Rational	-20	0	-20	0	0
1	7	38	0.6499999999999999	3.800000000000002	1.5000000000000002	3.800000000000002	1.5000000000000002	1	1	0	1	1	0	0.5	0.5	0.5	0.5	0.6499999999999999	0.6499999999999999	0.6499999999999999	0.6499999999999999	7.0000000000000036	0	0.1	Rational	-20	0	-20	0	0
1	7	39	0.6499999999999999	3.900000000000002	1.6000000000000003	3.900000000000002	1.6000000000000003	1	1	0	1	1	0	0.5	0.5	0.5	0.5	0.6499999999999999	0.6499999999999999	0.6499999999999999	0.6499999999999999	7.200000000000004	0	0.1	Rational	-20	0	-20	0	0
1	7	40	0.6499999999999999	4.000000000000002	1.7000000000000004	4.000000000000002	1.7000000000000004	1	1	0	1	1	0	0.5	0.5	0.5	0.5	0.6499999999999999	0.6499999999999999	0.6499999999999999	0.6499999999999999	7.400000000000004	0	0.1	Rational	-20	0	-20	0	0
1	7	40	0.6499999999999999	4.000000000000002	1.7000000000000004	4.000000000000002	1.7000000000000004	1	1	0	1	1	0	0.5	0.5	0.5	0.5	0.6499999999999999	0.6499999999999999	0.6499999999999999	0.6499999999999999	7.400000000000004	0	0.1	Rational	-20	0	-20	0	180.54999999999941
1	8	1	0.7499999999999999	0.1	0.1	0.1	0.1	1	0.5	0.5	1	0.5	0.5	0.5	0.5	0.5	0.5	0.7499999999999999	0.7499999999999999	0.7499999999999999	0.7499999999999999	0	0	0.1	Rational	0	0	0	0	0
1	8	2	0.7499999999999999	0.2	0.2	0.2	0.2	1	0.5	0.5	1	0.5	0.5	0.5	0.5	0.5	0.5	0.7499999999999999	0.7499999999999999	0.7499999999999999	0.7499999999999999	0.1	0.1	0.1	Rational	-5	0	-5	0	0
1	8	3	0.7499999999999999	0.30000000000000004	0.30000000000000004	0.30000000000000004	0.30000000000000004	1	0.8312101910828	0.1687898089172	1	0.8312101910828	0.1687898089172	0.5	0.5	0.5	0.5	0.7499999999999999	0.7499999999999999	0.7499999999999999	0.7499999999999999	0.23248407643312005	0.06751592356688	0.1	Rational	-10	0	-10	0	0
1	8	4	0.7499999999999999	0.4	0.30000000000000004	0.4	0.30000000000000004	1	1	0	1	1	0	0.5	0.5	0.5	0.5	0.7499999999999999	0.7499999999999999	0.7499999999999999	0.7499999999999999	0.4000000000000001	0	0.1	Rational	-10	0	-10	0	0
1	8	5	0.7499999999999999	0.5	0.20000000000000004	0.5	0.20000000000000004	1	1	0	1	1	0	0.5	0.5	0.5	0.5	0.7499999999999999	0.7499999999999999	0.7499999999999999	0.7499999999999999	0.6000000000000001	0	0.1	Rational	-10	0	-10	0	0
1	8	6	0.7499999999999999	0.6	0.30000000000000004	0.6	0.30000000000000004	1	1	0	1	1	0	0.5	0.5	0.5	0.5	0.7499999999999999	0.7499999999999999	0.7499999999999999	0.7499999999999999	0.8	0	0.1	Rational	-10	0	-10	0	0
1	8	7	0.7499999999999999	0.7	0.4	0.7	0.4	1	1	0	1	1	0	0.5	0.5	0.5	0.5	0.7499999999999999	0.7499999999999999	0.7499999999999999	0.7499999999999999	1	0	0.1	Rational	-10	0	-10	0	0
1	8	8	0.7499999999999999	0.7999999999999999	0.5	0.7999999999999999	0.5	1	1	0	1	1	0	0.5	0.5	0.5	0.5	0.7499999999999999	0.7499999999999999	0.7499999999999999	0.7499999999999999	1.2	0	0.1	Rational	-10	0	-10	0	0
1	8	9	0.7499999999999999	0.8999999999999999	0.4	0.8999999999999999	0.4	1	1	0	1	1	0	0.5	0.5	0.5	0.5	0.7499999999999999	0.7499999999999999	0.7499999999999999	0.7499999999999999	1.4	0	0.1	Rational	-10	0	-10	0	0
1	8	10	0.7499999999999999	0.9999999999999999	0.5	0.9999999999999999	0.5	1	0.95859872611465	0.04140127388535	1	0.95859872611465	0.04140127388535	0.5	0.5	0.5	0.5	0.7499999999999999	0.7499999999999999	0.7499999999999999	0.7499999999999999	1.5254777070063699	0.03312101910828	0.1	Rational	-15	0	-15	0	0
1	8	11	0.7499999999999999	1.0999999999999999	0.5	1.0999999999999999	0.5	1	1	0	1	1	0	0.5	0.5	0.5	0.5	0.7499999999999999	0.7499999999999999	0.7499999999999999	0.7499999999999999	1.6999999999999997	0	0.1	Rational	-15	0	-15	0	0
1	8	12	0.7499999999999999	1.2	0.5	1.2	0.5	1	1	0	1	1	0	0.5	0.5	0.5	0.5	0.7499999999999999	0.7499999999999999	0.7499999999999999	0.7499999999999999	1.8999999999999997	0	0.1	Rational	-15	0	-15	0	0
1	8	13	0.7499999999999999	1.3	0.5	1.3	0.5	1	1	0	1	1	0	0.5	0.5	0.5	0.5	0.7499999999999999	0.7499999999999999	0.7499999999999999	0.7499999999999999	2.1	0	0.1	Rational	-15	0	-15	0	0
1	8	14	0.7499999999999999	1.4000000000000001	0.4	1.4000000000000001	0.4	1	1	0	1	1	0	0.5	0.5	0.5	0.5	0.7499999999999999	0.7499999999999999	0.7499999999999999	0.7499999999999999	2.3000000000000003	0	0.1	Rational	-15	0	-15	0	0
1	8	15	0.7499999999999999	1.5000000000000002	0.30000000000000004	1.5000000000000002	0.30000000000000004	1	1	0	1	1	0	0.5	0.5	0.5	0.5	0.7499999999999999	0.7499999999999999	0.7499999999999999	0.7499999999999999	2.5000000000000004	0	0.1	Rational	-15	0	-15	0	0
1	8	16	0.7499999999999999	1.6000000000000003	0.4	1.6000000000000003	0.4	1	1	0	1	1	0	0.5	0.5	0.5	0.5	0.7499999999999999	0.7499999999999999	0.7499999999999999	0.7499999999999999	2.7000000000000006	0	0.1	Rational	-15	0	-15	0	0
1	8	17	0.7499999999999999	1.7000000000000004	0.30000000000000004	1.7000000000000004	0.30000000000000004	1	1	0	1	1	0	0.5	0.5	0.5	0.5	0.7499999999999999	0.7499999999999999	0.7499999999999999	0.7499999999999999	2.900000000000001	0	0.1	Rational	-15	0	-15	0	0
1	8	18	0.7499999999999999	1.8000000000000005	0.4	1.8000000000000005	0.4	1	0.99363057324841	0.00636942675159	1	0.99363057324841	0.00636942675159	0.5	0.5	0.5	0.5	0.7499999999999999	0.7499999999999999	0.7499999999999999	0.7499999999999999	3.0783439490445947	0.0038216560509540007	0.1	Rational	-20	0	-20	0	0
1	8	19	0.7499999999999999	1.9000000000000006	0.4	1.9000000000000006	0.4	1	1	0	1	1	0	0.5	0.5	0.5	0.5	0.7499999999999999	0.7499999999999999	0.7499999999999999	0.7499999999999999	3.200000000000001	0	0.1	Rational	-20	0	-20	0	0
1	8	20	0.7499999999999999	2.0000000000000004	0.4	2.0000000000000004	0.4	1	1	0	1	1	0	0.5	0.5	0.5	0.5	0.7499999999999999	0.7499999999999999	0.7499999999999999	0.7499999999999999	3.4000000000000012	0	0.1	Rational	-20	0	-20	0	0
1	8	21	0.7499999999999999	2.1000000000000005	0.4	2.1000000000000005	0.4	1	1	0	1	1	0	0.5	0.5	0.5	0.5	0.7499999999999999	0.7499999999999999	0.7499999999999999	0.7499999999999999	3.600000000000001	0	0.1	Rational	-20	0	-20	0	0
1	8	22	0.7499999999999999	2.2000000000000006	0.4	2.2000000000000006	0.4	1	1	0	1	1	0	0.5	0.5	0.5	0.5	0.7499999999999999	0.7499999999999999	0.7499999999999999	0.7499999999999999	3.800000000000001	0	0.1	Rational	-20	0	-20	0	0
1	8	23	0.7499999999999999	2.3000000000000007	0.4	2.3000000000000007	0.4	1	1	0	1	1	0	0.5	0.5	0.5	0.5	0.7499999999999999	0.7499999999999999	0.7499999999999999	0.7499999999999999	4.000000000000001	0	0.1	Rational	-20	0	-20	0	0
1	8	24	0.7499999999999999	2.400000000000001	0.4	2.400000000000001	0.4	1	1	0	1	1	0	0.5	0.5	0.5	0.5	0.7499999999999999	0.7499999999999999	0.7499999999999999	0.7499999999999999	4.200000000000001	0	0.1	Rational	-20	0	-20	0	0
1	8	25	0.7499999999999999	2.500000000000001	0.4	2.500000000000001	0.4	1	1	0	1	1	0	0.5	0.5	0.5	0.5	0.7499999999999999	0.7499999999999999	0.7499999999999999	0.7499999999999999	4.400000000000001	0	0.1	Rational	-20	0	-20	0	0
1	8	26	0.7499999999999999	2.600000000000001	0.4	2.600000000000001	0.4	1	1	0	1	1	0	0.5	0.5	0.5	0.5	0.7499999999999999	0.7499999999999999	0.7499999999999999	0.7499999999999999	4.600000000000001	0	0.1	Rational	-20	0	-20	0	0
1	8	27	0.7499999999999999	2.700000000000001	0.30000000000000004	2.700000000000001	0.30000000000000004	1	1	0	1	1	0	0.5	0.5	0.5	0.5	0.7499999999999999	0.7499999999999999	0.7499999999999999	0.7499999999999999	4.800000000000002	0	0.1	Rational	-20	0	-20	0	0
1	8	28	0.7499999999999999	2.800000000000001	0.4	2.800000000000001	0.4	1	1	0	1	1	0	0.5	0.5	0.5	0.5	0.7499999999999999	0.7499999999999999	0.7499999999999999	0.7499999999999999	5.000000000000002	0	0.1	Rational	-20	0	-20	0	0
1	8	29	0.7499999999999999	2.9000000000000012	0.5	2.9000000000000012	0.5	1	1	0	1	1	0	0.5	0.5	0.5	0.5	0.7499999999999999	0.7499999999999999	0.7499999999999999	0.7499999999999999	5.200000000000002	0	0.1	Rational	-20	0	-20	0	0
1	8	30	0.7499999999999999	3.0000000000000013	0.6	3.0000000000000013	0.6	1	1	0	1	1	0	0.5	0.5	0.5	0.5	0.7499999999999999	0.7499999999999999	0.7499999999999999	0.7499999999999999	5.400000000000002	0	0.1	Rational	-20	0	-20	0	0
1	8	31	0.7499999999999999	3.1000000000000014	0.7	3.1000000000000014	0.7	1	1	0	1	1	0	0.5	0.5	0.5	0.5	0.7499999999999999	0.7499999999999999	0.7499999999999999	0.7499999999999999	5.600000000000002	0	0.1	Rational	-20	0	-20	0	0
1	8	32	0.7499999999999999	3.2000000000000015	0.7999999999999999	3.2000000000000015	0.7999999999999999	1	1	0	1	1	0	0.5	0.5	0.5	0.5	0.7499999999999999	0.7499999999999999	0.7499999999999999	0.7499999999999999	5.8000000000000025	0	0.1	Rational	-20	0	-20	0	0
1	8	33	0.7499999999999999	3.3000000000000016	0.8999999999999999	3.3000000000000016	0.8999999999999999	1	1	0	1	1	0	0.5	0.5	0.5	0.5	0.7499999999999999	0.7499999999999999	0.7499999999999999	0.7499999999999999	6.000000000000003	0	0.1	Rational	-20	0	-20	0	0
1	8	34	0.7499999999999999	3.4000000000000017	0.9999999999999999	3.4000000000000017	0.9999999999999999	1	1	0	1	1	0	0.5	0.5	0.5	0.5	0.7499999999999999	0.7499999999999999	0.7499999999999999	0.7499999999999999	6.200000000000003	0	0.1	Rational	-20	0	-20	0	0
1	8	35	0.7499999999999999	3.5000000000000018	1.0999999999999999	3.5000000000000018	1.0999999999999999	1	1	0	1	1	0	0.5	0.5	0.5	0.5	0.7499999999999999	0.7499999999999999	0.7499999999999999	0.7499999999999999	6.400000000000003	0	0.1	Rational	-20	0	-20	0	0
1	8	36	0.7499999999999999	3.600000000000002	1.2	3.600000000000002	1.2	1	1	0	1	1	0	0.5	0.5	0.5	0.5	0.7499999999999999	0.7499999999999999	0.7499999999999999	0.7499999999999999	6.600000000000003	0	0.1	Rational	-20	0	-20	0	0
1	8	37	0.7499999999999999	3.700000000000002	1.3	3.700000000000002	1.3	1	1	0	1	1	0	0.5	0.5	0.5	0.5	0.7499999999999999	0.7499999999999999	0.7499999999999999	0.7499999999999999	6.800000000000003	0	0.1	Rational	-20	0	-20	0	0
1	8	38	0.7499999999999999	3.800000000000002	1.4000000000000001	3.800000000000002	1.4000000000000001	1	1	0	1	1	0	0.5	0.5	0.5	0.5	0.7499999999999999	0.7499999999999999	0.7499999999999999	0.7499999999999999	7.0000000000000036	0	0.1	Rational	-20	0	-20	0	0
1	8	39	0.7499999999999999	3.900000000000002	1.5000000000000002	3.900000000000002	1.5000000000000002	1	1	0	1	1	0	0.5	0.5	0.5	0.5	0.7499999999999999	0.7499999999999999	0.7499999999999999	0.7499999999999999	7.200000000000004	0	0.1	Rational	-20	0	-20	0	0
1	8	40	0.7499999999999999	4.000000000000002	1.6000000000000003	4.000000000000002	1.6000000000000003	1	1	0	1	1	0	0.5	0.5	0.5	0.5	0.7499999999999999	0.7499999999999999	0.7499999999999999	0.7499999999999999	7.400000000000004	0	0.1	Rational	-20	0	-20	0	0
1	8	40	0.7499999999999999	4.000000000000002	1.6000000000000003	4.000000000000002	1.6000000000000003	1	1	0	1	1	0	0.5	0.5	0.5	0.5	0.7499999999999999	0.7499999999999999	0.7499999999999999	0.7499999999999999	7.400000000000004	0	0.1	Rational	-20	0	-20	0	227.6499999999988
1	9	1	0.8499999999999999	0.1	0.1	0.1	0.1	1	0.5	0.5	1	0.5	0.5	0.5	0.5	0.5	0.5	0.8499999999999999	0.8499999999999999	0.8499999999999999	0.8499999999999999	0	0	0.1	Rational	0	0	0	0	0
1	9	2	0.8499999999999999	0.2	0.2	0.2	0.2	1	0.5	0.5	1	0.5	0.5	0.5	0.5	0.5	0.5	0.8499999999999999	0.8499999999999999	0.8499999999999999	0.8499999999999999	0.1	0.1	0.1	Rational	-5	0	-5	0	0
1	9	3	0.8499999999999999	0.30000000000000004	0.30000000000000004	0.30000000000000004	0.30000000000000004	1	0.79299363057325	0.20700636942675	1	0.79299363057325	0.20700636942675	0.5	0.5	0.5	0.5	0.8499999999999999	0.8499999999999999	0.8499999999999999	0.8499999999999999	0.2171974522293	0.08280254777070001	0.1	Rational	-10	0	-10	0	0
1	9	4	0.8499999999999999	0.4	0.4	0.4	0.4	1	1	0	1	1	0	0.5	0.5	0.5	0.5	0.8499999999999999	0.8499999999999999	0.8499999999999999	0.8499999999999999	0.4000000000000001	0	0.1	Rational	-10	0	-10	0	0
1	9	5	0.8499999999999999	0.5	0.30000000000000004	0.5	0.30000000000000004	1	1	0	1	1	0	0.5	0.5	0.5	0.5	0.8499999999999999	0.8499999999999999	0.8499999999999999	0.8499999999999999	0.6000000000000001	0	0.1	Rational	-10	0	-10	0	0
1	9	6	0.8499999999999999	0.6	0.4	0.6	0.4	1	1	0	1	1	0	0.5	0.5	0.5	0.5	0.8499999999999999	0.8499999999999999	0.8499999999999999	0.8499999999999999	0.8	0	0.1	Rational	-10	0	-10	0	0
1	9	7	0.8499999999999999	0.7	0.5	0.7	0.5	1	1	0	1	1	0	0.5	0.5	0.5	0.5	0.8499999999999999	0.8499999999999999	0.8499999999999999	0.8499999999999999	1	0	0.1	Rational	-10	0	-10	0	0
1	9	8	0.8499999999999999	0.7999999999999999	0.4	0.7999999999999999	0.4	1	1	0	1	1	0	0.5	0.5	0.5	0.5	0.8499999999999999	0.8499999999999999	0.8499999999999999	0.8499999999999999	1.2	0	0.1	Rational	-10	0	-10	0	0
1	9	9	0.8499999999999999	0.8999999999999999	0.5	0.8999999999999999	0.5	1.00000000000001	0.94585987261147	0.05414012738854	1.00000000000001	0.94585987261147	0.05414012738854	0.5	0.5	0.5	0.5	0.8499999999999999	0.8499999999999999	0.8499999999999999	0.8499999999999999	1.3133757961783519	0.043312101910832006	0.1	Rational	-15	0	-15	0	0
1	9	10	0.8499999999999999	0.9999999999999999	0.5	0.9999999999999999	0.5	1	1	0	1	1	0	0.5	0.5	0.5	0.5	0.8499999999999999	0.8499999999999999	0.8499999999999999	0.8499999999999999	1.4999999999999998	0	0.1	Rational	-15	0	-15	0	0
1	9	11	0.8499999999999999	1.0999999999999999	0.5	1.0999999999999999	0.5	1	1	0	1	1	0	0.5	0.5	0.5	0.5	0.8499999999999999	0.8499999999999999	0.8499999999999999	0.8499999999999999	1.6999999999999997	0	0.1	Rational	-15	0	-15	0	0
1	9	12	0.8499999999999999	1.2	0.5	1.2	0.5	1	1	0	1	1	0	0.5	0.5	0.5	0.5	0.8499999999999999	0.8499999999999999	0.8499999999999999	0.8499999999999999	1.8999999999999997	0	0.1	Rational	-15	0	-15	0	0
1	9	13	0.8499999999999999	1.3	0.5	1.3	0.5	1	1	0	1	1	0	0.5	0.5	0.5	0.5	0.8499999999999999	0.8499999999999999	0.8499999999999999	0.8499999999999999	2.1	0	0.1	Rational	-15	0	-15	0	0
1	9	14	0.8499999999999999	1.4000000000000001	0.4	1.4000000000000001	0.4	1	1	0	1	1	0	0.5	0.5	0.5	0.5	0.8499999999999999	0.8499999999999999	0.8499999999999999	0.8499999999999999	2.3000000000000003	0	0.1	Rational	-15	0	-15	0	0
1	9	15	0.8499999999999999	1.5000000000000002	0.30000000000000004	1.5000000000000002	0.30000000000000004	1	1	0	1	1	0	0.5	0.5	0.5	0.5	0.8499999999999999	0.8499999999999999	0.8499999999999999	0.8499999999999999	2.5000000000000004	0	0.1	Rational	-15	0	-15	0	0
1	9	16	0.8499999999999999	1.6000000000000003	0.4	1.6000000000000003	0.4	1	1	0	1	1	0	0.5	0.5	0.5	0.5	0.8499999999999999	0.8499999999999999	0.8499999999999999	0.8499999999999999	2.7000000000000006	0	0.1	Rational	-15	0	-15	0	0
1	9	17	0.8499999999999999	1.7000000000000004	0.30000000000000004	1.7000000000000004	0.30000000000000004	1	1	0	1	1	0	0.5	0.5	0.5	0.5	0.8499999999999999	0.8499999999999999	0.8499999999999999	0.8499999999999999	2.900000000000001	0	0.1	Rational	-15	0	-15	0	0
1	9	18	0.8499999999999999	1.8000000000000005	0.4	1.8000000000000005	0.4	1	1	0	1	1	0	0.5	0.5	0.5	0.5	0.8499999999999999	0.8499999999999999	0.8499999999999999	0.8499999999999999	3.100000000000001	0	0.1	Rational	-20	0	-20	0	0
1	9	19	0.8499999999999999	1.9000000000000006	0.4	1.9000000000000006	0.4	1	1	0	1	1	0	0.5	0.5	0.5	0.5	0.8499999999999999	0.8499999999999999	0.8499999999999999	0.8499999999999999	3.200000000000001	0	0.1	Rational	-15	0	-15	0	0
1	9	20	0.8499999999999999	2.0000000000000004	0.5	2.0000000000000004	0.5	1	1	0	1	1	0	0.5	0.5	0.5	0.5	0.8499999999999999	0.8499999999999999	0.8499999999999999	0.8499999999999999	3.5000000000000013	0	0.1	Rational	-15	0	-15	0	0
1	9	21	0.8499999999999999	2.1000000000000005	0.4	2.1000000000000005	0.4	1	1	0	1	1	0	0.5	0.5	0.5	0.5	0.8499999999999999	0.8499999999999999	0.8499999999999999	0.8499999999999999	3.700000000000001	0	0.1	Rational	-15	0	-15	0	0
1	9	22	0.8499999999999999	2.2000000000000006	0.5	2.2000000000000006	0.5	1	0.98726114649682	0.01273885350318	1	0.98726114649682	0.01273885350318	0.5	0.5	0.5	0.5	0.8499999999999999	0.8499999999999999	0.8499999999999999	0.8499999999999999	3.8464968152866454	0.010191082802544	0.1	Rational	-20	0	-20	0	0
1	9	23	0.8499999999999999	2.3000000000000007	0.5	2.3000000000000007	0.5	1	1	0	1	1	0	0.5	0.5	0.5	0.5	0.8499999999999999	0.8499999999999999	0.8499999999999999	0.8499999999999999	4.000000000000001	0	0.1	Rational	-20	0	-20	0	0
1	9	24	0.8499999999999999	2.400000000000001	0.5	2.400000000000001	0.5	1	1	0	1	1	0	0.5	0.5	0.5	0.5	0.8499999999999999	0.8499999999999999	0.8499999999999999	0.8499999999999999	4.200000000000001	0	0.1	Rational	-20	0	-20	0	0
1	9	25	0.8499999999999999	2.500000000000001	0.5	2.500000000000001	0.5	1	1	0	1	1	0	0.5	0.5	0.5	0.5	0.8499999999999999	0.8499999999999999	0.8499999999999999	0.8499999999999999	4.400000000000001	0	0.1	Rational	-20	0	-20	0	0
1	9	26	0.8499999999999999	2.600000000000001	0.5	2.600000000000001	0.5	1	1	0	1	1	0	0.5	0.5	0.5	0.5	0.8499999999999999	0.8499999999999999	0.8499999999999999	0.8499999999999999	4.600000000000001	0	0.1	Rational	-15	0	-15	0	0
1	9	27	0.8499999999999999	2.700000000000001	0.6	2.700000000000001	0.6	1	1	0	1	1	0	0.5	0.5	0.5	0.5	0.8499999999999999	0.8499999999999999	0.8499999999999999	0.8499999999999999	4.900000000000002	0	0.1	Rational	-20	0	-20	0	0
1	9	28	0.8499999999999999	2.800000000000001	0.6	2.800000000000001	0.6	1	1	0	1	1	0	0.5	0.5	0.5	0.5	0.8499999999999999	0.8499999999999999	0.8499999999999999	0.8499999999999999	5.000000000000002	0	0.1	Rational	-15	0	-15	0	0
1	9	29	0.8499999999999999	2.9000000000000012	0.7	2.9000000000000012	0.7	1	1	0	1	1	0	0.5	0.5	0.5	0.5	0.8499999999999999	0.8499999999999999	0.8499999999999999	0.8499999999999999	5.3000000000000025	0	0.1	Rational	-15	0	-15	0	0
1	9	30	0.8499999999999999	3.0000000000000013	0.7999999999999999	3.0000000000000013	0.7999999999999999	1	1	0	1	1	0	0.5	0.5	0.5	0.5	0.8499999999999999	0.8499999999999999	0.8499999999999999	0.8499999999999999	5.500000000000003	0	0.1	Rational	-15	0	-15	0	0
1	9	31	0.8499999999999999	3.1000000000000014	0.8999999999999999	3.1000000000000014	0.8999999999999999	1	1	0	1	1	0	0.5	0.5	0.5	0.5	0.8499999999999999	0.8499999999999999	0.8499999999999999	0.8499999999999999	5.700000000000003	0	0.1	Rational	-15	0	-15	0	0
1	9	32	0.8499999999999999	3.2000000000000015	0.9999999999999999	3.2000000000000015	0.9999999999999999	1	1	0	1	1	0	0.5	0.5	0.5	0.5	0.8499999999999999	0.8499999999999999	0.8499999999999999	0.8499999999999999	5.900000000000003	0	0.1	Rational	-15	0	-15	0	0
1	9	33	0.8499999999999999	3.3000000000000016	1.0999999999999999	3.3000000000000016	1.0999999999999999	1	1	0	1	1	0	0.5	0.5	0.5	0.5	0.8499999999999999	0.8499999999999999	0.8499999999999999	0.8499999999999999	6.100000000000003	0	0.1	Rational	-15	0	-15	0	0
1	9	34	0.8499999999999999	3.4000000000000017	1.2	3.4000000000000017	1.2	1	1	0	1	1	0	0.5	0.5	0.5	0.5	0.8499999999999999	0.8499999999999999	0.8499999999999999	0.8499999999999999	6.300000000000003	0	0.1	Rational	-15	0	-15	0	0
1	9	35	0.8499999999999999	3.5000000000000018	1.3	3.5000000000000018	1.3	1	1	0	1	1	0	0.5	0.5	0.5	0.5	0.8499999999999999	0.8499999999999999	0.8499999999999999	0.8499999999999999	6.5000000000000036	0	0.1	Rational	-15	0	-15	0	0
1	9	36	0.8499999999999999	3.600000000000002	1.4000000000000001	3.600000000000002	1.4000000000000001	1	1	0	1	1	0	0.5	0.5	0.5	0.5	0.8499999999999999	0.8499999999999999	0.8499999999999999	0.8499999999999999	6.700000000000004	0	0.1	Rational	-15	0	-15	0	0
1	9	37	0.8499999999999999	3.700000000000002	1.5000000000000002	3.700000000000002	1.5000000000000002	1	1	0	1	1	0	0.5	0.5	0.5	0.5	0.8499999999999999	0.8499999999999999	0.8499999999999999	0.8499999999999999	6.900000000000004	0	0.1	Rational	-15	0	-15	0	0
1	9	38	0.8499999999999999	3.800000000000002	1.6000000000000003	3.800000000000002	1.6000000000000003	1	1	0	1	1	0	0.5	0.5	0.5	0.5	0.8499999999999999	0.8499999999999999	0.8499999999999999	0.8499999999999999	7.100000000000004	0	0.1	Rational	-15	0	-15	0	0
1	9	39	0.8499999999999999	3.900000000000002	1.7000000000000004	3.900000000000002	1.7000000000000004	1	1	0	1	1	0	0.5	0.5	0.5	0.5	0.8499999999999999	0.8499999999999999	0.8499999999999999	0.8499999999999999	7.300000000000004	0	0.1	Rational	-15	0	-15	0	0
1	9	40	0.8499999999999999	4.000000000000002	1.8000000000000005	4.000000000000002	1.8000000000000005	1	1	0	1	1	0	0.5	0.5	0.5	0.5	0.8499999999999999	0.8499999999999999	0.8499999999999999	0.8499999999999999	7.500000000000004	0	0.1	Rational	-15	0	-15	0	0
1	9	40	0.8499999999999999	4.000000000000002	1.8000000000000005	4.000000000000002	1.8000000000000005	1	1	0	1	1	0	0.5	0.5	0.5	0.5	0.8499999999999999	0.8499999999999999	0.8499999999999999	0.8499999999999999	7.500000000000004	0	0.1	Rational	-15	0	-15	0	117.75
1	10	1	0.9499999999999998	0.1	0.1	0.1	0.1	1	0.5	0.5	1	0.5	0.5	0.5	0.5	0.5	0.5	0.9499999999999998	0.9499999999999998	0.9499999999999998	0.9499999999999998	0	0	0.1	Rational	0	0	0	0	0
1	10	2	0.9499999999999998	0.2	0.2	0.2	0.2	1	0.5	0.5	1	0.5	0.5	0.5	0.5	0.5	0.5	0.9499999999999998	0.9499999999999998	0.9499999999999998	0.9499999999999998	0.1	0.1	0.1	Rational	-5	0	-5	0	0
1	10	3	0.9499999999999998	0.30000000000000004	0.30000000000000004	0.30000000000000004	0.30000000000000004	1	0.76114649681529	0.23885350318471	1	0.76114649681529	0.23885350318471	0.5	0.5	0.5	0.5	0.9499999999999998	0.9499999999999998	0.9499999999999998	0.9499999999999998	0.20445859872611602	0.095541401273884	0.1	Rational	-10	0	-10	0	0
1	10	4	0.9499999999999998	0.4	0.4	0.4	0.4	1	1	0	1	1	0	0.5	0.5	0.5	0.5	0.9499999999999998	0.9499999999999998	0.9499999999999998	0.9499999999999998	0.4000000000000001	0	0.1	Rational	-10	0	-10	0	0
1	10	5	0.9499999999999998	0.5	0.5	0.5	0.5	1	1	0	1	1	0	0.5	0.5	0.5	0.5	0.9499999999999998	0.9499999999999998	0.9499999999999998	0.9499999999999998	0.6000000000000001	0	0.1	Rational	-10	0	-10	0	0
1	10	6	0.9499999999999998	0.6	0.4	0.6	0.4	1	1	0	1	1	0	0.5	0.5	0.5	0.5	0.9499999999999998	0.9499999999999998	0.9499999999999998	0.9499999999999998	0.8	0	0.1	Rational	-10	0	-10	0	0
1	10	7	0.9499999999999998	0.7	0.5	0.7	0.5	1	0.98407643312102	0.01592356687898	1	0.98407643312102	0.01592356687898	0.5	0.5	0.5	0.5	0.9499999999999998	0.9499999999999998	0.9499999999999998	0.9499999999999998	0.980891719745224	0.012738853503184001	0.1	Rational	-10	0	-10	0	0
1	10	8	0.9499999999999998	0.7999999999999999	0.6	0.7999999999999999	0.6	1	1	0	1	1	0	0.5	0.5	0.5	0.5	0.9499999999999998	0.9499999999999998	0.9499999999999998	0.9499999999999998	1.2	0	0.1	Rational	-10	0	-10	0	0
1	10	9	0.9499999999999998	0.8999999999999999	0.5	0.8999999999999999	0.5	1	1	0	1	1	0	0.5	0.5	0.5	0.5	0.9499999999999998	0.9499999999999998	0.9499999999999998	0.9499999999999998	1.4	0	0.1	Rational	-10	0	-10	0	0
1	10	10	0.9499999999999998	0.9999999999999999	0.6	0.9999999999999999	0.6	1	0.92675159235669	0.07324840764331	1	0.92675159235669	0.07324840764331	0.5	0.5	0.5	0.5	0.9499999999999998	0.9499999999999998	0.9499999999999998	0.9499999999999998	1.468152866242042	0.07324840764331	0.1	Rational	-15	0	-15	0	0
1	10	11	0.9499999999999998	1.0999999999999999	0.5	1.0999999999999999	0.5	1	1	0	1	1	0	0.5	0.5	0.5	0.5	0.9499999999999998	0.9499999999999998	0.9499999999999998	0.9499999999999998	1.6999999999999997	0	0.1	Rational	-15	0	-15	0	0
1	10	12	0.9499999999999998	1.2	0.4	1.2	0.4	1	1	0	1	1	0	0.5	0.5	0.5	0.5	0.9499999999999998	0.9499999999999998	0.9499999999999998	0.9499999999999998	1.8999999999999997	0	0.1	Rational	-15	0	-15	0	0
1	10	13	0.9499999999999998	1.3	0.30000000000000004	1.3	0.30000000000000004	1	1	0	1	1	0	0.5	0.5	0.5	0.5	0.9499999999999998	0.9499999999999998	0.9499999999999998	0.9499999999999998	2.1	0	0.1	Rational	-15	0	-15	0	0
1	10	14	0.9499999999999998	1.4000000000000001	0.4	1.4000000000000001	0.4	1	1	0	1	1	0	0.5	0.5	0.5	0.5	0.9499999999999998	0.9499999999999998	0.9499999999999998	0.9499999999999998	2.3000000000000003	0	0.1	Rational	-20	0	-20	0	0
1	10	15	0.9499999999999998	1.5000000000000002	0.4	1.5000000000000002	0.4	1	1	0	1	1	0	0.5	0.5	0.5	0.5	0.9499999999999998	0.9499999999999998	0.9499999999999998	0.9499999999999998	2.4000000000000004	0	0.1	Rational	-15	0	-15	0	0
1	10	16	0.9499999999999998	1.6000000000000003	0.5	1.6000000000000003	0.5	1	1	0	1	1	0	0.5	0.5	0.5	0.5	0.9499999999999998	0.9499999999999998	0.9499999999999998	0.9499999999999998	2.7000000000000006	0	0.1	Rational	-15	0	-15	0	0
1	10	17	0.9499999999999998	1.7000000000000004	0.4	1.7000000000000004	0.4	1	1	0	1	1	0	0.5	0.5	0.5	0.5	0.9499999999999998	0.9499999999999998	0.9499999999999998	0.9499999999999998	2.900000000000001	0	0.1	Rational	-15	0	-15	0	0
1	10	18	0.9499999999999998	1.8000000000000005	0.5	1.8000000000000005	0.5	1	1	0	1	1	0	0.5	0.5	0.5	0.5	0.9499999999999998	0.9499999999999998	0.9499999999999998	0.9499999999999998	3.100000000000001	0	0.1	Rational	-20	0	-20	0	0
1	10	19	0.9499999999999998	1.9000000000000006	0.5	1.9000000000000006	0.5	1	1	0	1	1	0	0.5	0.5	0.5	0.5	0.9499999999999998	0.9499999999999998	0.9499999999999998	0.9499999999999998	3.200000000000001	0	0.1	Rational	-15	0	-15	0	0
1	10	20	0.9499999999999998	2.0000000000000004	0.4	2.0000000000000004	0.4	1	1	0	1	1	0	0.5	0.5	0.5	0.5	0.9499999999999998	0.9499999999999998	0.9499999999999998	0.9499999999999998	3.5000000000000013	0	0.1	Rational	-15	0	-15	0	0
1	10	21	0.9499999999999998	2.1000000000000005	0.5	2.1000000000000005	0.5	1	0.97133757961783	0.02866242038217	1	0.97133757961783	0.02866242038217	0.5	0.5	0.5	0.5	0.9499999999999998	0.9499999999999998	0.9499999999999998	0.9499999999999998	3.585350318471321	0.022929936305736004	0.1	Rational	-20	0	-20	0	0
1	10	22	0.9499999999999998	2.2000000000000006	0.5	2.2000000000000006	0.5	1	1	0	1	1	0	0.5	0.5	0.5	0.5	0.9499999999999998	0.9499999999999998	0.9499999999999998	0.9499999999999998	3.800000000000001	0	0.1	Rational	-20	0	-20	0	0
1	10	23	0.9499999999999998	2.3000000000000007	0.5	2.3000000000000007	0.5	1	1	0	1	1	0	0.5	0.5	0.5	0.5	0.9499999999999998	0.9499999999999998	0.9499999999999998	0.9499999999999998	4.000000000000001	0	0.1	Rational	-20	0	-20	0	0
1	10	24	0.9499999999999998	2.400000000000001	0.5	2.400000000000001	0.5	1	1	0	1	1	0	0.5	0.5	0.5	0.5	0.9499999999999998	0.9499999999999998	0.9499999999999998	0.9499999999999998	4.200000000000001	0	0.1	Rational	-15	0	-15	0	0
1	10	25	0.9499999999999998	2.500000000000001	0.4	2.500000000000001	0.4	1	1	0	1	1	0	0.5	0.5	0.5	0.5	0.9499999999999998	0.9499999999999998	0.9499999999999998	0.9499999999999998	4.500000000000002	0	0.1	Rational	-15	0	-15	0	0
1	10	26	0.9499999999999998	2.600000000000001	0.5	2.600000000000001	0.5	1	0.96178343949045	0.03821656050955	1	0.96178343949045	0.03821656050955	0.5	0.5	0.5	0.5	0.9499999999999998	0.9499999999999998	0.9499999999999998	0.9499999999999998	4.508917197452252	0.030573248407640002	0.1	Rational	-20	0	-20	0	0
1	10	27	0.9499999999999998	2.700000000000001	0.5	2.700000000000001	0.5	1	1	0	1	1	0	0.5	0.5	0.5	0.5	0.9499999999999998	0.9499999999999998	0.9499999999999998	0.9499999999999998	4.800000000000002	0	0.1	Rational	-20	0	-20	0	0
1	10	28	0.9499999999999998	2.800000000000001	0.5	2.800000000000001	0.5	1	1	0	1	1	0	0.5	0.5	0.5	0.5	0.9499999999999998	0.9499999999999998	0.9499999999999998	0.9499999999999998	5.000000000000002	0	0.1	Rational	-20	0	-20	0	0
1	10	29	0.9499999999999998	2.9000000000000012	0.5	2.9000000000000012	0.5	1	1	0	1	1	0	0.5	0.5	0.5	0.5	0.9499999999999998	0.9499999999999998	0.9499999999999998	0.9499999999999998	5.200000000000002	0	0.1	Rational	-20	0	-20	0	0
1	10	30	0.9499999999999998	3.0000000000000013	0.4	3.0000000000000013	0.4	1	1	0	1	1	0	0.5	0.5	0.5	0.5	0.9499999999999998	0.9499999999999998	0.9499999999999998	0.9499999999999998	5.400000000000002	0	0.1	Rational	-20	0	-20	0	0
1	10	31	0.9499999999999998	3.1000000000000014	0.5	3.1000000000000014	0.5	1	1	0	1	1	0	0.5	0.5	0.5	0.5	0.9499999999999998	0.9499999999999998	0.9499999999999998	0.9499999999999998	5.600000000000002	0	0.1	Rational	-20	0	-20	0	0
1	10	32	0.9499999999999998	3.2000000000000015	0.6	3.2000000000000015	0.6	1	1	0	1	1	0	0.5	0.5	0.5	0.5	0.9499999999999998	0.9499999999999998	0.9499999999999998	0.9499999999999998	5.8000000000000025	0	0.1	Rational	-20	0	-20	0	0
1	10	33	0.9499999999999998	3.3000000000000016	0.7	3.3000000000000016	0.7	1	1	0	1	1	0	0.5	0.5	0.5	0.5	0.9499999999999998	0.9499999999999998	0.9499999999999998	0.9499999999999998	6.000000000000003	0	0.1	Rational	-20	0	-20	0	0
1	10	34	0.9499999999999998	3.4000000000000017	0.7999999999999999	3.4000000000000017	0.7999999999999999	1	1	0	1	1	0	0.5	0.5	0.5	0.5	0.9499999999999998	0.9499999999999998	0.9499999999999998	0.9499999999999998	6.200000000000003	0	0.1	Rational	-20	0	-20	0	0
1	10	35	0.9499999999999998	3.5000000000000018	0.8999999999999999	3.5000000000000018	0.8999999999999999	1	1	0	1	1	0	0.5	0.5	0.5	0.5	0.9499999999999998	0.9499999999999998	0.9499999999999998	0.9499999999999998	6.400000000000003	0	0.1	Rational	-20	0	-20	0	0
1	10	36	0.9499999999999998	3.600000000000002	0.9999999999999999	3.600000000000002	0.9999999999999999	1	1	0	1	1	0	0.5	0.5	0.5	0.5	0.9499999999999998	0.9499999999999998	0.9499999999999998	0.9499999999999998	6.600000000000003	0	0.1	Rational	-20	0	-20	0	0
1	10	37	0.9499999999999998	3.700000000000002	1.0999999999999999	3.700000000000002	1.0999999999999999	1	1	0	1	1	0	0.5	0.5	0.5	0.5	0.9499999999999998	0.9499999999999998	0.9499999999999998	0.9499999999999998	6.800000000000003	0	0.1	Rational	-20	0	-20	0	0
1	10	38	0.9499999999999998	3.800000000000002	1.2	3.800000000000002	1.2	1	1	0	1	1	0	0.5	0.5	0.5	0.5	0.9499999999999998	0.9499999999999998	0.9499999999999998	0.9499999999999998	7.0000000000000036	0	0.1	Rational	-20	0	-20	0	0
1	10	39	0.9499999999999998	3.900000000000002	1.3	3.900000000000002	1.3	1	1	0	1	1	0	0.5	0.5	0.5	0.5	0.9499999999999998	0.9499999999999998	0.9499999999999998	0.9499999999999998	7.200000000000004	0	0.1	Rational	-20	0	-20	0	0
1	10	40	0.9499999999999998	4.000000000000002	1.4000000000000001	4.000000000000002	1.4000000000000001	1	1	0	1	1	0	0.5	0.5	0.5	0.5	0.9499999999999998	0.9499999999999998	0.9499999999999998	0.9499999999999998	7.400000000000004	0	0.1	Rational	-20	0	-20	0	0
1	10	40	0.9499999999999998	4.000000000000002	1.4000000000000001	4.000000000000002	1.4000000000000001	1	1	0	1	1	0	0.5	0.5	0.5	0.5	0.9499999999999998	0.9499999999999998	0.9499999999999998	0.9499999999999998	7.400000000000004	0	0.1	Rational	-20	0	-20	0	321.8499999999995
2	1	1	0.95	0.1	0.1	0.1	0.1	1	0.5	0.5	1	0.5	0.5	0.5	0.5	0.5	0.5	0.95	0.95	0.95	0.95	0	0	0.1	Rational	0	0	0	0	0
2	1	2	0.95	0.2	0.2	0.2	0.2	1	0.5	0.5	1	0.5	0.5	0.5	0.5	0.5	0.5	0.95	0.95	0.95	0.95	0.1	0.1	0.1	Rational	-5	0	-5	0	0
2	1	3	0.95	0.30000000000000004	0.30000000000000004	0.30000000000000004	0.30000000000000004	1	0.76114649681529	0.23885350318471	1	0.76114649681529	0.23885350318471	0.5	0.5	0.5	0.5	0.95	0.95	0.95	0.95	0.20445859872611602	0.095541401273884	0.1	Rational	-10	0	-10	0	0
2	1	4	0.95	0.4	0.4	0.4	0.4	1	1	0	1	1	0	0.5	0.5	0.5	0.5	0.95	0.95	0.95	0.95	0.4000000000000001	0	0.1	Rational	-10	0	-10	0	0
2	1	5	0.95	0.5	0.5	0.5	0.5	1	1	0	1	1	0	0.5	0.5	0.5	0.5	0.95	0.95	0.95	0.95	0.6000000000000001	0	0.1	Rational	-10	0	-10	0	0
2	1	6	0.95	0.6	0.4	0.6	0.4	1	1	0	1	1	0	0.5	0.5	0.5	0.5	0.95	0.95	0.95	0.95	0.8	0	0.1	Rational	-10	0	-10	0	0
2	1	7	0.95	0.7	0.5	0.7	0.5	1	0.98407643312102	0.01592356687898	1	0.98407643312102	0.01592356687898	0.5	0.5	0.5	0.5	0.95	0.95	0.95	0.95	0.980891719745224	0.012738853503184001	0.1	Rational	-10	0	-10	0	0
2	1	8	0.95	0.7999999999999999	0.6	0.7999999999999999	0.6	1	1	0	1	1	0	0.5	0.5	0.5	0.5	0.95	0.95	0.95	0.95	1.2	0	0.1	Rational	-10	0	-10	0	0
2	1	9	0.95	0.8999999999999999	0.5	0.8999999999999999	0.5	1	1	0	1	1	0	0.5	0.5	0.5	0.5	0.95	0.95	0.95	0.95	1.4	0	0.1	Rational	-10	0	-10	0	0
2	1	10	0.95	0.9999999999999999	0.6	0.9999999999999999	0.6	1	0.92675159235669	0.07324840764331	1	0.92675159235669	0.07324840764331	0.5	0.5	0.5	0.5	0.95	0.95	0.95	0.95	1.468152866242042	0.07324840764331	0.1	Rational	-15	0	-15	0	0
2	1	11	0.95	1.0999999999999999	0.5	1.0999999999999999	0.5	1	1	0	1	1	0	0.5	0.5	0.5	0.5	0.95	0.95	0.95	0.95	1.6999999999999997	0	0.1	Rational	-15	0	-15	0	0
2	1	12	0.95	1.2	0.4	1.2	0.4	1	1	0	1	1	0	0.5	0.5	0.5	0.5	0.95	0.95	0.95	0.95	1.8999999999999997	0	0.1	Rational	-15	0	-15	0	0
2	1	13	0.95	1.3	0.30000000000000004	1.3	0.30000000000000004	1	1	0	1	1	0	0.5	0.5	0.5	0.5	0.95	0.95	0.95	0.95	2.1	0	0.1	Rational	-15	0	-15	0	0
2	1	14	0.95	1.4000000000000001	0.4	1.4000000000000001	0.4	1	1	0	1	1	0	0.5	0.5	0.5	0.5	0.95	0.95	0.95	0.95	2.3000000000000003	0	0.1	Rational	-20	0	-20	0	0
2	1	15	0.95	1.5000000000000002	0.4	1.5000000000000002	0.4	1	1	0	1	1	0	0.5	0.5	0.5	0.5	0.95	0.95	0.95	0.95	2.4000000000000004	0	0.1	Rational	-15	0	-15	0	0
2	1	16	0.95	1.6000000000000003	0.5	1.6000000000000003	0.5	1	1	0	1	1	0	0.5	0.5	0.5	0.5	0.95	0.95	0.95	0.95	2.7000000000000006	0	0.1	Rational	-15	0	-15	0	0
2	1	17	0.95	1.7000000000000004	0.4	1.7000000000000004	0.4	1	1	0	1	1	0	0.5	0.5	0.5	0.5	0.95	0.95	0.95	0.95	2.900000000000001	0	0.1	Rational	-15	0	-15	0	0
2	1	18	0.95	1.8000000000000005	0.5	1.8000000000000005	0.5	1	1	0	1	1	0	0.5	0.5	0.5	0.5	0.95	0.95	0.95	0.95	3.100000000000001	0	0.1	Rational	-20	0	-20	0	0
2	1	19	0.95	1.9000000000000006	0.5	1.9000000000000006	0.5	1	1	0	1	1	0	0.5	0.5	0.5	0.5	0.95	0.95	0.95	0.95	3.200000000000001	0	0.1	Rational	-15	0	-15	0	0
2	1	20	0.95	2.0000000000000004	0.4	2.0000000000000004	0.4	1	1	0	1	1	0	0.5	0.5	0.5	0.5	0.95	0.95	0.95	0.95	3.5000000000000013	0	0.1	Rational	-15	0	-15	0	0
2	1	21	0.95	2.1000000000000005	0.5	2.1000000000000005	0.5	1	0.97133757961783	0.02866242038217	1	0.97133757961783	0.02866242038217	0.5	0.5	0.5	0.5	0.95	0.95	0.95	0.95	3.585350318471321	0.022929936305736004	0.1	Rational	-20	0	-20	0	0
2	1	22	0.95	2.2000000000000006	0.5	2.2000000000000006	0.5	1	1	0	1	1	0	0.5	0.5	0.5	0.5	0.95	0.95	0.95	0.95	3.800000000000001	0	0.1	Rational	-20	0	-20	0	0
2	1	23	0.95	2.3000000000000007	0.5	2.3000000000000007	0.5	1	1	0	1	1	0	0.5	0.5	0.5	0.5	0.95	0.95	0.95	0.95	4.000000000000001	0	0.1	Rational	-20	0	-20	0	0
2	1	24	0.95	2.400000000000001	0.5	2.400000000000001	0.5	1	1	0	1	1	0	0.5	0.5	0.5	0.5	0.95	0.95	0.95	0.95	4.200000000000001	0	0.1	Rational	-15	0	-15	0	0
2	1	25	0.95	2.500000000000001	0.4	2.500000000000001	0.4	1	1	0	1	1	0	0.5	0.5	0.5	0.5	0.95	0.95	0.95	0.95	4.500000000000002	0	0.1	Rational	-15	0	-15	0	0
2	1	26	0.95	2.600000000000001	0.5	2.600000000000001	0.5	1	0.96178343949045	0.03821656050955	1	0.96178343949045	0.03821656050955	0.5	0.5	0.5	0.5	0.95	0.95	0.95	0.95	4.508917197452252	0.030573248407640002	0.1	Rational	-20	0	-20	0	0
2	1	27	0.95	2.700000000000001	0.5	2.700000000000001	0.5	1	1	0	1	1	0	0.5	0.5	0.5	0.5	0.95	0.95	0.95	0.95	4.800000000000002	0	0.1	Rational	-20	0	-20	0	0
2	1	28	0.95	2.800000000000001	0.5	2.800000000000001	0.5	1	1	0	1	1	0	0.5	0.5	0.5	0.5	0.95	0.95	0.95	0.95	5.000000000000002	0	0.1	Rational	-20	0	-20	0	0
2	1	29	0.95	2.9000000000000012	0.5	2.9000000000000012	0.5	1	1	0	1	1	0	0.5	0.5	0.5	0.5	0.95	0.95	0.95	0.95	5.200000000000002	0	0.1	Rational	-20	0	-20	0	0
2	1	30	0.95	3.0000000000000013	0.4	3.0000000000000013	0.4	1	1	0	1	1	0	0.5	0.5	0.5	0.5	0.95	0.95	0.95	0.95	5.400000000000002	0	0.1	Rational	-20	0	-20	0	0
2	1	31	0.95	3.1000000000000014	0.5	3.1000000000000014	0.5	1	1	0	1	1	0	0.5	0.5	0.5	0.5	0.95	0.95	0.95	0.95	5.600000000000002	0	0.1	Rational	-20	0	-20	0	0
2	1	32	0.95	3.2000000000000015	0.6	3.2000000000000015	0.6	1	1	0	1	1	0	0.5	0.5	0.5	0.5	0.95	0.95	0.95	0.95	5.8000000000000025	0	0.1	Rational	-20	0	-20	0	0
2	1	33	0.95	3.3000000000000016	0.7	3.3000000000000016	0.7	1	1	0	1	1	0	0.5	0.5	0.5	0.5	0.95	0.95	0.95	0.95	6.000000000000003	0	0.1	Rational	-20	0	-20	0	0
2	1	34	0.95	3.4000000000000017	0.7999999999999999	3.4000000000000017	0.7999999999999999	1	1	0	1	1	0	0.5	0.5	0.5	0.5	0.95	0.95	0.95	0.95	6.200000000000003	0	0.1	Rational	-20	0	-20	0	0
2	1	35	0.95	3.5000000000000018	0.8999999999999999	3.5000000000000018	0.8999999999999999	1	1	0	1	1	0	0.5	0.5	0.5	0.5	0.95	0.95	0.95	0.95	6.400000000000003	0	0.1	Rational	-20	0	-20	0	0
2	1	36	0.95	3.600000000000002	0.9999999999999999	3.600000000000002	0.9999999999999999	1	1	0	1	1	0	0.5	0.5	0.5	0.5	0.95	0.95	0.95	0.95	6.600000000000003	0	0.1	Rational	-20	0	-20	0	0
2	1	37	0.95	3.700000000000002	1.0999999999999999	3.700000000000002	1.0999999999999999	1	1	0	1	1	0	0.5	0.5	0.5	0.5	0.95	0.95	0.95	0.95	6.800000000000003	0	0.1	Rational	-20	0	-20	0	0
2	1	38	0.95	3.800000000000002	1.2	3.800000000000002	1.2	1	1	0	1	1	0	0.5	0.5	0.5	0.5	0.95	0.95	0.95	0.95	7.0000000000000036	0	0.1	Rational	-20	0	-20	0	0
2	1	39	0.95	3.900000000000002	1.3	3.900000000000002	1.3	1	1	0	1	1	0	0.5	0.5	0.5	0.5	0.95	0.95	0.95	0.95	7.200000000000004	0	0.1	Rational	-20	0	-20	0	0
2	1	40	0.95	4.000000000000002	1.4000000000000001	4.000000000000002	1.4000000000000001	1	1	0	1	1	0	0.5	0.5	0.5	0.5	0.95	0.95	0.95	0.95	7.400000000000004	0	0.1	Rational	-20	0	-20	0	0
2	1	40	0.95	4.000000000000002	1.4000000000000001	4.000000000000002	1.4000000000000001	1	1	0	1	1	0	0.5	0.5	0.5	0.5	0.95	0.95	0.95	0.95	7.400000000000004	0	0.1	Rational	-20	0	-20	0	321.8499999999995
2	2	1	0.95	0.2	0.2	0.2	0.2	1	0.5	0.5	1	0.5	0.5	0.5	0.5	0.5	0.5	1.05	1.05	1.05	1.05	0	0	0.1	Rational	0	0	0	0	0
2	2	2	0.95	0.30000000000000004	0.30000000000000004	0.30000000000000004	0.30000000000000004	1	0.5	0.5	1	0.5	0.5	0.5	0.5	0.5	0.5	1.05	1.05	1.05	1.05	0.1	0.1	0.1	Rational	-5	0	-5	0	0
2	2	3	0.95	0.4	0.4	0.4	0.4	1	0.76114649681529	0.23885350318471	1	0.76114649681529	0.23885350318471	0.5	0.5	0.5	0.5	1.05	1.05	1.05	1.05	0.20445859872611608	0.09554140127388401	0.1	Rational	-10	0	-10	0	0
2	2	4	0.95	0.5	0.5	0.5	0.5	1	1	0	1	1	0	0.5	0.5	0.5	0.5	1.05	1.05	1.05	1.05	0.4000000000000001	0	0.1	Rational	-10	0	-10	0	0
2	2	5	0.95	0.6	0.6	0.6	0.6	1	1	0	1	1	0	0.5	0.5	0.5	0.5	1.05	1.05	1.05	1.05	0.6000000000000001	0	0.1	Rational	-10	0	-10	0	0
2	2	6	0.95	0.7	0.5	0.7	0.5	1	1	0	1	1	0	0.5	0.5	0.5	0.5	1.05	1.05	1.05	1.05	0.8	0	0.1	Rational	-10	0	-10	0	0
2	2	7	0.95	0.7999999999999999	0.6	0.7999999999999999	0.6	1	0.98407643312102	0.01592356687898	1	0.98407643312102	0.01592356687898	0.5	0.5	0.5	0.5	1.05	1.05	1.05	1.05	0.980891719745224	0.012738853503184001	0.1	Rational	-10	0	-10	0	0
2	2	8	0.95	0.8999999999999999	0.7	0.8999999999999999	0.7	1	1	0	1	1	0	0.5	0.5	0.5	0.5	1.05	1.05	1.05	1.05	1.2	0	0.1	Rational	-10	0	-10	0	0
2	2	9	0.95	0.9999999999999999	0.6	0.9999999999999999	0.6	1	1	0	1	1	0	0.5	0.5	0.5	0.5	1.05	1.05	1.05	1.05	1.4	0	0.1	Rational	-10	0	-10	0	0
2	2	10	0.95	1.0999999999999999	0.7	1.0999999999999999	0.7	1	0.92675159235669	0.07324840764331	1	0.92675159235669	0.07324840764331	0.5	0.5	0.5	0.5	1.05	1.05	1.05	1.05	1.468152866242042	0.07324840764331	0.1	Rational	-15	0	-15	0	0
2	2	11	0.95	1.2	0.6	1.2	0.6	1	1	0	1	1	0	0.5	0.5	0.5	0.5	1.05	1.05	1.05	1.05	1.6999999999999997	0	0.1	Rational	-15	0	-15	0	0
2	2	12	0.95	1.3	0.5	1.3	0.5	1	1	0	1	1	0	0.5	0.5	0.5	0.5	1.05	1.05	1.05	1.05	1.8999999999999997	0	0.1	Rational	-15	0	-15	0	0
2	2	13	0.95	1.4000000000000001	0.4	1.4000000000000001	0.4	1	1	0	1	1	0	0.5	0.5	0.5	0.5	1.05	1.05	1.05	1.05	2.1	0	0.1	Rational	-15	0	-15	0	0
2	2	14	0.95	1.5000000000000002	0.5	1.5000000000000002	0.5	1	1	0	1	1	0	0.5	0.5	0.5	0.5	1.05	1.05	1.05	1.05	2.3000000000000003	0	0.1	Rational	-20	0	-20	0	0
2	2	15	0.95	1.6000000000000003	0.5	1.6000000000000003	0.5	1	1	0	1	1	0	0.5	0.5	0.5	0.5	1.05	1.05	1.05	1.05	2.4000000000000004	0	0.1	Rational	-15	0	-15	0	0
2	2	16	0.95	1.7000000000000004	0.6	1.7000000000000004	0.6	1	1	0	1	1	0	0.5	0.5	0.5	0.5	1.05	1.05	1.05	1.05	2.7000000000000006	0	0.1	Rational	-15	0	-15	0	0
2	2	17	0.95	1.8000000000000005	0.5	1.8000000000000005	0.5	1	1	0	1	1	0	0.5	0.5	0.5	0.5	1.05	1.05	1.05	1.05	2.900000000000001	0	0.1	Rational	-15	0	-15	0	0
2	2	18	0.95	1.9000000000000006	0.6	1.9000000000000006	0.6	1	1	0	1	1	0	0.5	0.5	0.5	0.5	1.05	1.05	1.05	1.05	3.100000000000001	0	0.1	Rational	-20	0	-20	0	0
2	2	19	0.95	2.0000000000000004	0.6	2.0000000000000004	0.6	1	1	0	1	1	0	0.5	0.5	0.5	0.5	1.05	1.05	1.05	1.05	3.200000000000001	0	0.1	Rational	-15	0	-15	0	0
2	2	20	0.95	2.1000000000000005	0.5	2.1000000000000005	0.5	1	1	0	1	1	0	0.5	0.5	0.5	0.5	1.05	1.05	1.05	1.05	3.500000000000001	0	0.1	Rational	-15	0	-15	0	0
2	2	21	0.95	2.2000000000000006	0.6	2.2000000000000006	0.6	1	0.97133757961783	0.02866242038217	1	0.97133757961783	0.02866242038217	0.5	0.5	0.5	0.5	1.05	1.05	1.05	1.05	3.585350318471321	0.022929936305736004	0.1	Rational	-20	0	-20	0	0
2	2	22	0.95	2.3000000000000007	0.6	2.3000000000000007	0.6	1	1	0	1	1	0	0.5	0.5	0.5	0.5	1.05	1.05	1.05	1.05	3.800000000000001	0	0.1	Rational	-20	0	-20	0	0
2	2	23	0.95	2.400000000000001	0.6	2.400000000000001	0.6	1	1	0	1	1	0	0.5	0.5	0.5	0.5	1.05	1.05	1.05	1.05	4.000000000000001	0	0.1	Rational	-20	0	-20	0	0
2	2	24	0.95	2.500000000000001	0.6	2.500000000000001	0.6	1	1	0	1	1	0	0.5	0.5	0.5	0.5	1.05	1.05	1.05	1.05	4.200000000000001	0	0.1	Rational	-15	0	-15	0	0
2	2	25	0.95	2.600000000000001	0.5	2.600000000000001	0.5	1	1	0	1	1	0	0.5	0.5	0.5	0.5	1.05	1.05	1.05	1.05	4.500000000000002	0	0.1	Rational	-15	0	-15	0	0
2	2	26	0.95	2.700000000000001	0.6	2.700000000000001	0.6	1	0.96178343949045	0.03821656050955	1	0.96178343949045	0.03821656050955	0.5	0.5	0.5	0.5	1.05	1.05	1.05	1.05	4.508917197452252	0.030573248407640002	0.1	Rational	-20	0	-20	0	0
2	2	27	0.95	2.800000000000001	0.6	2.800000000000001	0.6	1	1	0	1	1	0	0.5	0.5	0.5	0.5	1.05	1.05	1.05	1.05	4.800000000000002	0	0.1	Rational	-20	0	-20	0	0
2	2	28	0.95	2.9000000000000012	0.6	2.9000000000000012	0.6	1	1	0	1	1	0	0.5	0.5	0.5	0.5	1.05	1.05	1.05	1.05	5.000000000000002	0	0.1	Rational	-20	0	-20	0	0
2	2	29	0.95	3.0000000000000013	0.6	3.0000000000000013	0.6	1	1	0	1	1	0	0.5	0.5	0.5	0.5	1.05	1.05	1.05	1.05	5.200000000000002	0	0.1	Rational	-20	0	-20	0	0
2	2	30	0.95	3.1000000000000014	0.5	3.1000000000000014	0.5	1	1	0	1	1	0	0.5	0.5	0.5	0.5	1.05	1.05	1.05	1.05	5.400000000000002	0	0.1	Rational	-20	0	-20	0	0
2	2	31	0.95	3.2000000000000015	0.6	3.2000000000000015	0.6	1	1	0	1	1	0	0.5	0.5	0.5	0.5	1.05	1.05	1.05	1.05	5.600000000000002	0	0.1	Rational	-20	0	-20	0	0
2	2	32	0.95	3.3000000000000016	0.7	3.3000000000000016	0.7	1	1	0	1	1	0	0.5	0.5	0.5	0.5	1.05	1.05	1.05	1.05	5.8000000000000025	0	0.1	Rational	-20	0	-20	0	0
2	2	33	0.95	3.4000000000000017	0.7999999999999999	3.4000000000000017	0.7999999999999999	1	1	0	1	1	0	0.5	0.5	0.5	0.5	1.05	1.05	1.05	1.05	6.000000000000003	0	0.1	Rational	-20	0	-20	0	0
2	2	34	0.95	3.5000000000000018	0.8999999999999999	3.5000000000000018	0.8999999999999999	1	1	0	1	1	0	0.5	0.5	0.5	0.5	1.05	1.05	1.05	1.05	6.200000000000003	0	0.1	Rational	-20	0	-20	0	0
2	2	35	0.95	3.600000000000002	0.9999999999999999	3.600000000000002	0.9999999999999999	1	1	0	1	1	0	0.5	0.5	0.5	0.5	1.05	1.05	1.05	1.05	6.400000000000003	0	0.1	Rational	-20	0	-20	0	0
2	2	36	0.95	3.700000000000002	1.0999999999999999	3.700000000000002	1.0999999999999999	1	1	0	1	1	0	0.5	0.5	0.5	0.5	1.05	1.05	1.05	1.05	6.600000000000003	0	0.1	Rational	-20	0	-20	0	0
2	2	37	0.95	3.800000000000002	1.2	3.800000000000002	1.2	1	1	0	1	1	0	0.5	0.5	0.5	0.5	1.05	1.05	1.05	1.05	6.800000000000003	0	0.1	Rational	-20	0	-20	0	0
2	2	38	0.95	3.900000000000002	1.3	3.900000000000002	1.3	1	1	0	1	1	0	0.5	0.5	0.5	0.5	1.05	1.05	1.05	1.05	7.0000000000000036	0	0.1	Rational	-20	0	-20	0	0
2	2	39	0.95	4.000000000000002	1.4000000000000001	4.000000000000002	1.4000000000000001	1	1	0	1	1	0	0.5	0.5	0.5	0.5	1.05	1.05	1.05	1.05	7.200000000000004	0	0.1	Rational	-20	0	-20	0	0
2	2	40	0.95	4.100000000000001	1.5000000000000002	4.100000000000001	1.5000000000000002	1	1	0	1	1	0	0.5	0.5	0.5	0.5	1.05	1.05	1.05	1.05	7.400000000000003	0	0.1	Rational	-20	0	-20	0	0
2	2	40	0.95	4.100000000000001	1.5000000000000002	4.100000000000001	1.5000000000000002	1	1	0	1	1	0	0.5	0.5	0.5	0.5	1.05	1.05	1.05	1.05	7.400000000000003	0	0.1	Rational	-20	0	-20	0	290.4500000000017
2	3	1	0.95	0.30000000000000004	0.30000000000000004	0.30000000000000004	0.30000000000000004	1	0.5	0.5	1	0.5	0.5	0.5	0.5	0.5	0.5	1.15	1.15	1.15	1.15	0	0	0.1	Rational	0	0	0	0	0
2	3	2	0.95	0.4	0.4	0.4	0.4	1	0.5	0.5	1	0.5	0.5	0.5	0.5	0.5	0.5	1.15	1.15	1.15	1.15	0.10000000000000003	0.10000000000000003	0.1	Rational	-5	0	-5	0	0
2	3	3	0.95	0.5	0.5	0.5	0.5	1	0.76114649681529	0.23885350318471	1	0.76114649681529	0.23885350318471	0.5	0.5	0.5	0.5	1.15	1.15	1.15	1.15	0.20445859872611602	0.095541401273884	0.1	Rational	-10	0	-10	0	0
2	3	4	0.95	0.6	0.6	0.6	0.6	1	1	0	1	1	0	0.5	0.5	0.5	0.5	1.15	1.15	1.15	1.15	0.39999999999999997	0	0.1	Rational	-10	0	-10	0	0
2	3	5	0.95	0.7	0.7	0.7	0.7	1	1	0	1	1	0	0.5	0.5	0.5	0.5	1.15	1.15	1.15	1.15	0.5999999999999999	0	0.1	Rational	-10	0	-10	0	0
2	3	6	0.95	0.7999999999999999	0.6	0.7999999999999999	0.6	1	1	0	1	1	0	0.5	0.5	0.5	0.5	1.15	1.15	1.15	1.15	0.7999999999999998	0	0.1	Rational	-10	0	-10	0	0
2	3	7	0.95	0.8999999999999999	0.7	0.8999999999999999	0.7	1	0.98407643312102	0.01592356687898	1	0.98407643312102	0.01592356687898	0.5	0.5	0.5	0.5	1.15	1.15	1.15	1.15	0.9808917197452238	0.012738853503184	0.1	Rational	-10	0	-10	0	0
2	3	8	0.95	0.9999999999999999	0.7999999999999999	0.9999999999999999	0.7999999999999999	1	1	0	1	1	0	0.5	0.5	0.5	0.5	1.15	1.15	1.15	1.15	1.2	0	0.1	Rational	-10	0	-10	0	0
2	3	9	0.95	1.0999999999999999	0.7	1.0999999999999999	0.7	1	1	0	1	1	0	0.5	0.5	0.5	0.5	1.15	1.15	1.15	1.15	1.3999999999999997	0	0.1	Rational	-10	0	-10	0	0
2	3	10	0.95	1.2	0.7999999999999999	1.2	0.7999999999999999	1	0.92675159235669	0.07324840764331	1	0.92675159235669	0.07324840764331	0.5	0.5	0.5	0.5	1.15	1.15	1.15	1.15	1.468152866242042	0.07324840764330999	0.1	Rational	-15	0	-15	0	0
2	3	11	0.95	1.3	0.7	1.3	0.7	1	1	0	1	1	0	0.5	0.5	0.5	0.5	1.15	1.15	1.15	1.15	1.7	0	0.1	Rational	-15	0	-15	0	0
2	3	12	0.95	1.4000000000000001	0.6	1.4000000000000001	0.6	1	1	0	1	1	0	0.5	0.5	0.5	0.5	1.15	1.15	1.15	1.15	1.9000000000000001	0	0.1	Rational	-15	0	-15	0	0
2	3	13	0.95	1.5000000000000002	0.5	1.5000000000000002	0.5	1	1	0	1	1	0	0.5	0.5	0.5	0.5	1.15	1.15	1.15	1.15	2.1000000000000005	0	0.1	Rational	-15	0	-15	0	0
2	3	14	0.95	1.6000000000000003	0.6	1.6000000000000003	0.6	1	1	0	1	1	0	0.5	0.5	0.5	0.5	1.15	1.15	1.15	1.15	2.3000000000000007	0	0.1	Rational	-20	0	-20	0	0
2	3	15	0.95	1.7000000000000004	0.6	1.7000000000000004	0.6	1	1	0	1	1	0	0.5	0.5	0.5	0.5	1.15	1.15	1.15	1.15	2.400000000000001	0	0.1	Rational	-15	0	-15	0	0
2	3	16	0.95	1.8000000000000005	0.7	1.8000000000000005	0.7	1	1	0	1	1	0	0.5	0.5	0.5	0.5	1.15	1.15	1.15	1.15	2.700000000000001	0	0.1	Rational	-15	0	-15	0	0
2	3	17	0.95	1.9000000000000006	0.6	1.9000000000000006	0.6	1	1	0	1	1	0	0.5	0.5	0.5	0.5	1.15	1.15	1.15	1.15	2.9000000000000012	0	0.1	Rational	-15	0	-15	0	0
2	3	18	0.95	2.0000000000000004	0.7	2.0000000000000004	0.7	1	1	0	1	1	0	0.5	0.5	0.5	0.5	1.15	1.15	1.15	1.15	3.1000000000000014	0	0.1	Rational	-20	0	-20	0	0
2	3	19	0.95	2.1000000000000005	0.7	2.1000000000000005	0.7	1	1	0	1	1	0	0.5	0.5	0.5	0.5	1.15	1.15	1.15	1.15	3.200000000000001	0	0.1	Rational	-15	0	-15	0	0
2	3	20	0.95	2.2000000000000006	0.6	2.2000000000000006	0.6	1	1	0	1	1	0	0.5	0.5	0.5	0.5	1.15	1.15	1.15	1.15	3.5000000000000013	0	0.1	Rational	-15	0	-15	0	0
2	3	21	0.95	2.3000000000000007	0.7	2.3000000000000007	0.7	1	0.97133757961783	0.02866242038217	1	0.97133757961783	0.02866242038217	0.5	0.5	0.5	0.5	1.15	1.15	1.15	1.15	3.585350318471321	0.022929936305736	0.1	Rational	-20	0	-20	0	0
2	3	22	0.95	2.400000000000001	0.7	2.400000000000001	0.7	1	1	0	1	1	0	0.5	0.5	0.5	0.5	1.15	1.15	1.15	1.15	3.800000000000001	0	0.1	Rational	-20	0	-20	0	0
2	3	23	0.95	2.500000000000001	0.7	2.500000000000001	0.7	1	1	0	1	1	0	0.5	0.5	0.5	0.5	1.15	1.15	1.15	1.15	4.000000000000001	0	0.1	Rational	-20	0	-20	0	0
2	3	24	0.95	2.600000000000001	0.7	2.600000000000001	0.7	1	1	0	1	1	0	0.5	0.5	0.5	0.5	1.15	1.15	1.15	1.15	4.200000000000001	0	0.1	Rational	-15	0	-15	0	0
2	3	25	0.95	2.700000000000001	0.6	2.700000000000001	0.6	1	1	0	1	1	0	0.5	0.5	0.5	0.5	1.15	1.15	1.15	1.15	4.500000000000002	0	0.1	Rational	-15	0	-15	0	0
2	3	26	0.95	2.800000000000001	0.7	2.800000000000001	0.7	1	0.96178343949045	0.03821656050955	1	0.96178343949045	0.03821656050955	0.5	0.5	0.5	0.5	1.15	1.15	1.15	1.15	4.508917197452252	0.03057324840764	0.1	Rational	-20	0	-20	0	0
2	3	27	0.95	2.9000000000000012	0.7	2.9000000000000012	0.7	1	1	0	1	1	0	0.5	0.5	0.5	0.5	1.15	1.15	1.15	1.15	4.800000000000002	0	0.1	Rational	-20	0	-20	0	0
2	3	28	0.95	3.0000000000000013	0.7	3.0000000000000013	0.7	1	1	0	1	1	0	0.5	0.5	0.5	0.5	1.15	1.15	1.15	1.15	5.000000000000002	0	0.1	Rational	-20	0	-20	0	0
2	3	29	0.95	3.1000000000000014	0.7	3.1000000000000014	0.7	1	1	0	1	1	0	0.5	0.5	0.5	0.5	1.15	1.15	1.15	1.15	5.200000000000002	0	0.1	Rational	-20	0	-20	0	0
2	3	30	0.95	3.2000000000000015	0.6	3.2000000000000015	0.6	1	1	0	1	1	0	0.5	0.5	0.5	0.5	1.15	1.15	1.15	1.15	5.400000000000002	0	0.1	Rational	-20	0	-20	0	0
2	3	31	0.95	3.3000000000000016	0.7	3.3000000000000016	0.7	1	1	0	1	1	0	0.5	0.5	0.5	0.5	1.15	1.15	1.15	1.15	5.600000000000002	0	0.1	Rational	-20	0	-20	0	0
2	3	32	0.95	3.4000000000000017	0.7999999999999999	3.4000000000000017	0.7999999999999999	1	1	0	1	1	0	0.5	0.5	0.5	0.5	1.15	1.15	1.15	1.15	5.8000000000000025	0	0.1	Rational	-20	0	-20	0	0
2	3	33	0.95	3.5000000000000018	0.8999999999999999	3.5000000000000018	0.8999999999999999	1	1	0	1	1	0	0.5	0.5	0.5	0.5	1.15	1.15	1.15	1.15	6.000000000000003	0	0.1	Rational	-20	0	-20	0	0
2	3	34	0.95	3.600000000000002	0.9999999999999999	3.600000000000002	0.9999999999999999	1	1	0	1	1	0	0.5	0.5	0.5	0.5	1.15	1.15	1.15	1.15	6.200000000000003	0	0.1	Rational	-20	0	-20	0	0
2	3	35	0.95	3.700000000000002	1.0999999999999999	3.700000000000002	1.0999999999999999	1	1	0	1	1	0	0.5	0.5	0.5	0.5	1.15	1.15	1.15	1.15	6.400000000000003	0	0.1	Rational	-20	0	-20	0	0
2	3	36	0.95	3.800000000000002	1.2	3.800000000000002	1.2	1	1	0	1	1	0	0.5	0.5	0.5	0.5	1.15	1.15	1.15	1.15	6.600000000000003	0	0.1	Rational	-20	0	-20	0	0
2	3	37	0.95	3.900000000000002	1.3	3.900000000000002	1.3	1	1	0	1	1	0	0.5	0.5	0.5	0.5	1.15	1.15	1.15	1.15	6.800000000000003	0	0.1	Rational	-20	0	-20	0	0
2	3	38	0.95	4.000000000000002	1.4000000000000001	4.000000000000002	1.4000000000000001	1	1	0	1	1	0	0.5	0.5	0.5	0.5	1.15	1.15	1.15	1.15	7.0000000000000036	0	0.1	Rational	-20	0	-20	0	0
2	3	39	0.95	4.100000000000001	1.5000000000000002	4.100000000000001	1.5000000000000002	1	1	0	1	1	0	0.5	0.5	0.5	0.5	1.15	1.15	1.15	1.15	7.200000000000003	0	0.1	Rational	-20	0	-20	0	0
2	3	40	0.95	4.200000000000001	1.6000000000000003	4.200000000000001	1.6000000000000003	1	1	0	1	1	0	0.5	0.5	0.5	0.5	1.15	1.15	1.15	1.15	7.400000000000002	0	0.1	Rational	-20	0	-20	0	0
2	3	40	0.95	4.200000000000001	1.6000000000000003	4.200000000000001	1.6000000000000003	1	1	0	1	1	0	0.5	0.5	0.5	0.5	1.15	1.15	1.15	1.15	7.400000000000002	0	0.1	Rational	-20	0	-20	0	259.04999999999853
2	4	1	0.95	0.4	0.4	0.4	0.4	1	0.5	0.5	1	0.5	0.5	0.5	0.5	0.5	0.5	1.25	1.25	1.25	1.25	0	0	0.1	Rational	0	0	0	0	0
2	4	2	0.95	0.5	0.5	0.5	0.5	1	0.5	0.5	1	0.5	0.5	0.5	0.5	0.5	0.5	1.25	1.25	1.25	1.25	0.09999999999999998	0.09999999999999998	0.1	Rational	-5	0	-5	0	0
2	4	3	0.95	0.6	0.6	0.6	0.6	1	0.76114649681529	0.23885350318471	1	0.76114649681529	0.23885350318471	0.5	0.5	0.5	0.5	1.25	1.25	1.25	1.25	0.2044585987261159	0.09554140127388397	0.1	Rational	-10	0	-10	0	0
2	4	4	0.95	0.7	0.7	0.7	0.7	1	1	0	1	1	0	0.5	0.5	0.5	0.5	1.25	1.25	1.25	1.25	0.39999999999999986	0	0.1	Rational	-10	0	-10	0	0
2	4	5	0.95	0.7999999999999999	0.7999999999999999	0.7999999999999999	0.7999999999999999	1	1	0	1	1	0	0.5	0.5	0.5	0.5	1.25	1.25	1.25	1.25	0.5999999999999999	0	0.1	Rational	-10	0	-10	0	0
2	4	6	0.95	0.8999999999999999	0.7	0.8999999999999999	0.7	1	1	0	1	1	0	0.5	0.5	0.5	0.5	1.25	1.25	1.25	1.25	0.7999999999999998	0	0.1	Rational	-10	0	-10	0	0
2	4	7	0.95	0.9999999999999999	0.7999999999999999	0.9999999999999999	0.7999999999999999	1	0.98407643312102	0.01592356687898	1	0.98407643312102	0.01592356687898	0.5	0.5	0.5	0.5	1.25	1.25	1.25	1.25	0.9808917197452238	0.012738853503183998	0.1	Rational	-10	0	-10	0	0
2	4	8	0.95	1.0999999999999999	0.8999999999999999	1.0999999999999999	0.8999999999999999	1	1	0	1	1	0	0.5	0.5	0.5	0.5	1.25	1.25	1.25	1.25	1.1999999999999997	0	0.1	Rational	-10	0	-10	0	0
2	4	9	0.95	1.2	0.7999999999999999	1.2	0.7999999999999999	1	1	0	1	1	0	0.5	0.5	0.5	0.5	1.25	1.25	1.25	1.25	1.3999999999999997	0	0.1	Rational	-10	0	-10	0	0
2	4	10	0.95	1.3	0.8999999999999999	1.3	0.8999999999999999	1	0.92675159235669	0.07324840764331	1	0.92675159235669	0.07324840764331	0.5	0.5	0.5	0.5	1.25	1.25	1.25	1.25	1.468152866242042	0.07324840764330999	0.1	Rational	-15	0	-15	0	0
2	4	11	0.95	1.4000000000000001	0.7999999999999999	1.4000000000000001	0.7999999999999999	1	1	0	1	1	0	0.5	0.5	0.5	0.5	1.25	1.25	1.25	1.25	1.7	0	0.1	Rational	-15	0	-15	0	0
2	4	12	0.95	1.5000000000000002	0.7	1.5000000000000002	0.7	1	1	0	1	1	0	0.5	0.5	0.5	0.5	1.25	1.25	1.25	1.25	1.9000000000000001	0	0.1	Rational	-15	0	-15	0	0
2	4	13	0.95	1.6000000000000003	0.6	1.6000000000000003	0.6	1	1	0	1	1	0	0.5	0.5	0.5	0.5	1.25	1.25	1.25	1.25	2.1000000000000005	0	0.1	Rational	-15	0	-15	0	0
2	4	14	0.95	1.7000000000000004	0.7	1.7000000000000004	0.7	1	1	0	1	1	0	0.5	0.5	0.5	0.5	1.25	1.25	1.25	1.25	2.3000000000000007	0	0.1	Rational	-20	0	-20	0	0
2	4	15	0.95	1.8000000000000005	0.7	1.8000000000000005	0.7	1	1	0	1	1	0	0.5	0.5	0.5	0.5	1.25	1.25	1.25	1.25	2.400000000000001	0	0.1	Rational	-15	0	-15	0	0
2	4	16	0.95	1.9000000000000006	0.7999999999999999	1.9000000000000006	0.7999999999999999	1	1	0	1	1	0	0.5	0.5	0.5	0.5	1.25	1.25	1.25	1.25	2.700000000000001	0	0.1	Rational	-15	0	-15	0	0
2	4	17	0.95	2.0000000000000004	0.7	2.0000000000000004	0.7	1	1	0	1	1	0	0.5	0.5	0.5	0.5	1.25	1.25	1.25	1.25	2.9000000000000012	0	0.1	Rational	-15	0	-15	0	0
2	4	18	0.95	2.1000000000000005	0.7999999999999999	2.1000000000000005	0.7999999999999999	1	1	0	1	1	0	0.5	0.5	0.5	0.5	1.25	1.25	1.25	1.25	3.100000000000001	0	0.1	Rational	-20	0	-20	0	0
2	4	19	0.95	2.2000000000000006	0.7999999999999999	2.2000000000000006	0.7999999999999999	1	1	0	1	1	0	0.5	0.5	0.5	0.5	1.25	1.25	1.25	1.25	3.200000000000001	0	0.1	Rational	-15	0	-15	0	0
2	4	20	0.95	2.3000000000000007	0.7	2.3000000000000007	0.7	1	1	0	1	1	0	0.5	0.5	0.5	0.5	1.25	1.25	1.25	1.25	3.5000000000000013	0	0.1	Rational	-15	0	-15	0	0
2	4	21	0.95	2.400000000000001	0.7999999999999999	2.400000000000001	0.7999999999999999	1	0.97133757961783	0.02866242038217	1	0.97133757961783	0.02866242038217	0.5	0.5	0.5	0.5	1.25	1.25	1.25	1.25	3.585350318471322	0.022929936305735997	0.1	Rational	-20	0	-20	0	0
2	4	22	0.95	2.500000000000001	0.7999999999999999	2.500000000000001	0.7999999999999999	1	1	0	1	1	0	0.5	0.5	0.5	0.5	1.25	1.25	1.25	1.25	3.800000000000001	0	0.1	Rational	-20	0	-20	0	0
2	4	23	0.95	2.600000000000001	0.7999999999999999	2.600000000000001	0.7999999999999999	1	1	0	1	1	0	0.5	0.5	0.5	0.5	1.25	1.25	1.25	1.25	4.000000000000002	0	0.1	Rational	-20	0	-20	0	0
2	4	24	0.95	2.700000000000001	0.7999999999999999	2.700000000000001	0.7999999999999999	1	1	0	1	1	0	0.5	0.5	0.5	0.5	1.25	1.25	1.25	1.25	4.200000000000001	0	0.1	Rational	-15	0	-15	0	0
2	4	25	0.95	2.800000000000001	0.7	2.800000000000001	0.7	1	1	0	1	1	0	0.5	0.5	0.5	0.5	1.25	1.25	1.25	1.25	4.500000000000003	0	0.1	Rational	-15	0	-15	0	0
2	4	26	0.95	2.9000000000000012	0.7999999999999999	2.9000000000000012	0.7999999999999999	1	0.96178343949045	0.03821656050955	1	0.96178343949045	0.03821656050955	0.5	0.5	0.5	0.5	1.25	1.25	1.25	1.25	4.508917197452252	0.030573248407639995	0.1	Rational	-20	0	-20	0	0
2	4	27	0.95	3.0000000000000013	0.7999999999999999	3.0000000000000013	0.7999999999999999	1	1	0	1	1	0	0.5	0.5	0.5	0.5	1.25	1.25	1.25	1.25	4.8000000000000025	0	0.1	Rational	-20	0	-20	0	0
2	4	28	0.95	3.1000000000000014	0.7999999999999999	3.1000000000000014	0.7999999999999999	1	1	0	1	1	0	0.5	0.5	0.5	0.5	1.25	1.25	1.25	1.25	5.000000000000002	0	0.1	Rational	-20	0	-20	0	0
2	4	29	0.95	3.2000000000000015	0.7999999999999999	3.2000000000000015	0.7999999999999999	1	1	0	1	1	0	0.5	0.5	0.5	0.5	1.25	1.25	1.25	1.25	5.200000000000003	0	0.1	Rational	-20	0	-20	0	0
2	4	30	0.95	3.3000000000000016	0.7	3.3000000000000016	0.7	1	1	0	1	1	0	0.5	0.5	0.5	0.5	1.25	1.25	1.25	1.25	5.400000000000002	0	0.1	Rational	-20	0	-20	0	0
2	4	31	0.95	3.4000000000000017	0.7999999999999999	3.4000000000000017	0.7999999999999999	1	1	0	1	1	0	0.5	0.5	0.5	0.5	1.25	1.25	1.25	1.25	5.600000000000003	0	0.1	Rational	-20	0	-20	0	0
2	4	32	0.95	3.5000000000000018	0.8999999999999999	3.5000000000000018	0.8999999999999999	1	1	0	1	1	0	0.5	0.5	0.5	0.5	1.25	1.25	1.25	1.25	5.8000000000000025	0	0.1	Rational	-20	0	-20	0	0
2	4	33	0.95	3.600000000000002	0.9999999999999999	3.600000000000002	0.9999999999999999	1	1	0	1	1	0	0.5	0.5	0.5	0.5	1.25	1.25	1.25	1.25	6.0000000000000036	0	0.1	Rational	-20	0	-20	0	0
2	4	34	0.95	3.700000000000002	1.0999999999999999	3.700000000000002	1.0999999999999999	1	1	0	1	1	0	0.5	0.5	0.5	0.5	1.25	1.25	1.25	1.25	6.200000000000003	0	0.1	Rational	-20	0	-20	0	0
2	4	35	0.95	3.800000000000002	1.2	3.800000000000002	1.2	1	1	0	1	1	0	0.5	0.5	0.5	0.5	1.25	1.25	1.25	1.25	6.400000000000004	0	0.1	Rational	-20	0	-20	0	0
2	4	36	0.95	3.900000000000002	1.3	3.900000000000002	1.3	1	1	0	1	1	0	0.5	0.5	0.5	0.5	1.25	1.25	1.25	1.25	6.600000000000003	0	0.1	Rational	-20	0	-20	0	0
2	4	37	0.95	4.000000000000002	1.4000000000000001	4.000000000000002	1.4000000000000001	1	1	0	1	1	0	0.5	0.5	0.5	0.5	1.25	1.25	1.25	1.25	6.800000000000004	0	0.1	Rational	-20	0	-20	0	0
2	4	38	0.95	4.100000000000001	1.5000000000000002	4.100000000000001	1.5000000000000002	1	1	0	1	1	0	0.5	0.5	0.5	0.5	1.25	1.25	1.25	1.25	7.0000000000000036	0	0.1	Rational	-20	0	-20	0	0
2	4	39	0.95	4.200000000000001	1.6000000000000003	4.200000000000001	1.6000000000000003	1	1	0	1	1	0	0.5	0.5	0.5	0.5	1.25	1.25	1.25	1.25	7.200000000000003	0	0.1	Rational	-20	0	-20	0	0
2	4	40	0.95	4.300000000000001	1.7000000000000004	4.300000000000001	1.7000000000000004	1	1	0	1	1	0	0.5	0.5	0.5	0.5	1.25	1.25	1.25	1.25	7.400000000000002	0	0.1	Rational	-20	0	-20	0	0
2	4	40	0.95	4.300000000000001	1.7000000000000004	4.300000000000001	1.7000000000000004	1	1	0	1	1	0	0.5	0.5	0.5	0.5	1.25	1.25	1.25	1.25	7.400000000000002	0	0.1	Rational	-20	0	-20	0	227.6499999999988
2	5	1	0.95	0.5	0.5	0.5	0.5	1	0.5	0.5	1	0.5	0.5	0.5	0.5	0.5	0.5	1.35	1.35	1.35	1.35	0	0	0.1	Rational	0	0	0	0	0
2	5	2	0.95	0.6	0.6	0.6	0.6	1	0.5	0.5	1	0.5	0.5	0.5	0.5	0.5	0.5	1.35	1.35	1.35	1.35	0.09999999999999998	0.09999999999999998	0.1	Rational	-5	0	-5	0	0
2	5	3	0.95	0.7	0.7	0.7	0.7	1	0.76114649681529	0.23885350318471	1	0.76114649681529	0.23885350318471	0.5	0.5	0.5	0.5	1.35	1.35	1.35	1.35	0.2044585987261159	0.09554140127388397	0.1	Rational	-10	0	-10	0	0
2	5	4	0.95	0.7999999999999999	0.7999999999999999	0.7999999999999999	0.7999999999999999	1	1	0	1	1	0	0.5	0.5	0.5	0.5	1.35	1.35	1.35	1.35	0.39999999999999986	0	0.1	Rational	-10	0	-10	0	0
2	5	5	0.95	0.8999999999999999	0.8999999999999999	0.8999999999999999	0.8999999999999999	1	1	0	1	1	0	0.5	0.5	0.5	0.5	1.35	1.35	1.35	1.35	0.5999999999999999	0	0.1	Rational	-10	0	-10	0	0
2	5	6	0.95	0.9999999999999999	0.7999999999999999	0.9999999999999999	0.7999999999999999	1	1	0	1	1	0	0.5	0.5	0.5	0.5	1.35	1.35	1.35	1.35	0.7999999999999998	0	0.1	Rational	-10	0	-10	0	0
2	5	7	0.95	1.0999999999999999	0.8999999999999999	1.0999999999999999	0.8999999999999999	1	0.98407643312102	0.01592356687898	1	0.98407643312102	0.01592356687898	0.5	0.5	0.5	0.5	1.35	1.35	1.35	1.35	0.9808917197452238	0.012738853503183998	0.1	Rational	-10	0	-10	0	0
2	5	8	0.95	1.2	0.9999999999999999	1.2	0.9999999999999999	1	1	0	1	1	0	0.5	0.5	0.5	0.5	1.35	1.35	1.35	1.35	1.1999999999999997	0	0.1	Rational	-10	0	-10	0	0
2	5	9	0.95	1.3	0.8999999999999999	1.3	0.8999999999999999	1	1	0	1	1	0	0.5	0.5	0.5	0.5	1.35	1.35	1.35	1.35	1.4	0	0.1	Rational	-10	0	-10	0	0
2	5	10	0.95	1.4000000000000001	0.9999999999999999	1.4000000000000001	0.9999999999999999	1	0.92675159235669	0.07324840764331	1	0.92675159235669	0.07324840764331	0.5	0.5	0.5	0.5	1.35	1.35	1.35	1.35	1.4681528662420422	0.07324840764330999	0.1	Rational	-15	0	-15	0	0
2	5	11	0.95	1.5000000000000002	0.8999999999999999	1.5000000000000002	0.8999999999999999	1	1	0	1	1	0	0.5	0.5	0.5	0.5	1.35	1.35	1.35	1.35	1.7	0	0.1	Rational	-15	0	-15	0	0
2	5	12	0.95	1.6000000000000003	0.7999999999999999	1.6000000000000003	0.7999999999999999	1	1	0	1	1	0	0.5	0.5	0.5	0.5	1.35	1.35	1.35	1.35	1.9000000000000001	0	0.1	Rational	-15	0	-15	0	0
2	5	13	0.95	1.7000000000000004	0.7	1.7000000000000004	0.7	1	1	0	1	1	0	0.5	0.5	0.5	0.5	1.35	1.35	1.35	1.35	2.1000000000000005	0	0.1	Rational	-15	0	-15	0	0
2	5	14	0.95	1.8000000000000005	0.7999999999999999	1.8000000000000005	0.7999999999999999	1	1	0	1	1	0	0.5	0.5	0.5	0.5	1.35	1.35	1.35	1.35	2.3000000000000007	0	0.1	Rational	-20	0	-20	0	0
2	5	15	0.95	1.9000000000000006	0.7999999999999999	1.9000000000000006	0.7999999999999999	1	1	0	1	1	0	0.5	0.5	0.5	0.5	1.35	1.35	1.35	1.35	2.400000000000001	0	0.1	Rational	-15	0	-15	0	0
2	5	16	0.95	2.0000000000000004	0.8999999999999999	2.0000000000000004	0.8999999999999999	1	1	0	1	1	0	0.5	0.5	0.5	0.5	1.35	1.35	1.35	1.35	2.700000000000001	0	0.1	Rational	-15	0	-15	0	0
2	5	17	0.95	2.1000000000000005	0.7999999999999999	2.1000000000000005	0.7999999999999999	1	1	0	1	1	0	0.5	0.5	0.5	0.5	1.35	1.35	1.35	1.35	2.9000000000000012	0	0.1	Rational	-15	0	-15	0	0
2	5	18	0.95	2.2000000000000006	0.8999999999999999	2.2000000000000006	0.8999999999999999	1	1	0	1	1	0	0.5	0.5	0.5	0.5	1.35	1.35	1.35	1.35	3.1000000000000014	0	0.1	Rational	-20	0	-20	0	0
2	5	19	0.95	2.3000000000000007	0.8999999999999999	2.3000000000000007	0.8999999999999999	1	1	0	1	1	0	0.5	0.5	0.5	0.5	1.35	1.35	1.35	1.35	3.2000000000000015	0	0.1	Rational	-15	0	-15	0	0
2	5	20	0.95	2.400000000000001	0.7999999999999999	2.400000000000001	0.7999999999999999	1	1	0	1	1	0	0.5	0.5	0.5	0.5	1.35	1.35	1.35	1.35	3.5000000000000018	0	0.1	Rational	-15	0	-15	0	0
2	5	21	0.95	2.500000000000001	0.8999999999999999	2.500000000000001	0.8999999999999999	1	0.97133757961783	0.02866242038217	1	0.97133757961783	0.02866242038217	0.5	0.5	0.5	0.5	1.35	1.35	1.35	1.35	3.585350318471322	0.022929936305735997	0.1	Rational	-20	0	-20	0	0
2	5	22	0.95	2.600000000000001	0.8999999999999999	2.600000000000001	0.8999999999999999	1	1	0	1	1	0	0.5	0.5	0.5	0.5	1.35	1.35	1.35	1.35	3.800000000000002	0	0.1	Rational	-20	0	-20	0	0
2	5	23	0.95	2.700000000000001	0.8999999999999999	2.700000000000001	0.8999999999999999	1	1	0	1	1	0	0.5	0.5	0.5	0.5	1.35	1.35	1.35	1.35	4.000000000000002	0	0.1	Rational	-20	0	-20	0	0
2	5	24	0.95	2.800000000000001	0.8999999999999999	2.800000000000001	0.8999999999999999	1	1	0	1	1	0	0.5	0.5	0.5	0.5	1.35	1.35	1.35	1.35	4.200000000000002	0	0.1	Rational	-15	0	-15	0	0
2	5	25	0.95	2.9000000000000012	0.7999999999999999	2.9000000000000012	0.7999999999999999	1	1	0	1	1	0	0.5	0.5	0.5	0.5	1.35	1.35	1.35	1.35	4.500000000000003	0	0.1	Rational	-15	0	-15	0	0
2	5	26	0.95	3.0000000000000013	0.8999999999999999	3.0000000000000013	0.8999999999999999	1	0.96178343949045	0.03821656050955	1	0.96178343949045	0.03821656050955	0.5	0.5	0.5	0.5	1.35	1.35	1.35	1.35	4.508917197452253	0.030573248407639995	0.1	Rational	-20	0	-20	0	0
2	5	27	0.95	3.1000000000000014	0.8999999999999999	3.1000000000000014	0.8999999999999999	1	1	0	1	1	0	0.5	0.5	0.5	0.5	1.35	1.35	1.35	1.35	4.8000000000000025	0	0.1	Rational	-20	0	-20	0	0
2	5	28	0.95	3.2000000000000015	0.8999999999999999	3.2000000000000015	0.8999999999999999	1	1	0	1	1	0	0.5	0.5	0.5	0.5	1.35	1.35	1.35	1.35	5.000000000000003	0	0.1	Rational	-20	0	-20	0	0
2	5	29	0.95	3.3000000000000016	0.8999999999999999	3.3000000000000016	0.8999999999999999	1	1	0	1	1	0	0.5	0.5	0.5	0.5	1.35	1.35	1.35	1.35	5.200000000000003	0	0.1	Rational	-20	0	-20	0	0
2	5	30	0.95	3.4000000000000017	0.7999999999999999	3.4000000000000017	0.7999999999999999	1	1	0	1	1	0	0.5	0.5	0.5	0.5	1.35	1.35	1.35	1.35	5.400000000000003	0	0.1	Rational	-20	0	-20	0	0
2	5	31	0.95	3.5000000000000018	0.8999999999999999	3.5000000000000018	0.8999999999999999	1	1	0	1	1	0	0.5	0.5	0.5	0.5	1.35	1.35	1.35	1.35	5.600000000000003	0	0.1	Rational	-20	0	-20	0	0
2	5	32	0.95	3.600000000000002	0.9999999999999999	3.600000000000002	0.9999999999999999	1	1	0	1	1	0	0.5	0.5	0.5	0.5	1.35	1.35	1.35	1.35	5.800000000000003	0	0.1	Rational	-20	0	-20	0	0
2	5	33	0.95	3.700000000000002	1.0999999999999999	3.700000000000002	1.0999999999999999	1	1	0	1	1	0	0.5	0.5	0.5	0.5	1.35	1.35	1.35	1.35	6.0000000000000036	0	0.1	Rational	-20	0	-20	0	0
2	5	34	0.95	3.800000000000002	1.2	3.800000000000002	1.2	1	1	0	1	1	0	0.5	0.5	0.5	0.5	1.35	1.35	1.35	1.35	6.200000000000004	0	0.1	Rational	-20	0	-20	0	0
2	5	35	0.95	3.900000000000002	1.3	3.900000000000002	1.3	1	1	0	1	1	0	0.5	0.5	0.5	0.5	1.35	1.35	1.35	1.35	6.400000000000004	0	0.1	Rational	-20	0	-20	0	0
2	5	36	0.95	4.000000000000002	1.4000000000000001	4.000000000000002	1.4000000000000001	1	1	0	1	1	0	0.5	0.5	0.5	0.5	1.35	1.35	1.35	1.35	6.600000000000004	0	0.1	Rational	-20	0	-20	0	0
2	5	37	0.95	4.100000000000001	1.5000000000000002	4.100000000000001	1.5000000000000002	1	1	0	1	1	0	0.5	0.5	0.5	0.5	1.35	1.35	1.35	1.35	6.800000000000003	0	0.1	Rational	-20	0	-20	0	0
2	5	38	0.95	4.200000000000001	1.6000000000000003	4.200000000000001	1.6000000000000003	1	1	0	1	1	0	0.5	0.5	0.5	0.5	1.35	1.35	1.35	1.35	7.000000000000003	0	0.1	Rational	-20	0	-20	0	0
2	5	39	0.95	4.300000000000001	1.7000000000000004	4.300000000000001	1.7000000000000004	1	1	0	1	1	0	0.5	0.5	0.5	0.5	1.35	1.35	1.35	1.35	7.200000000000002	0	0.1	Rational	-20	0	-20	0	0
2	5	40	0.95	4.4	1.8000000000000005	4.4	1.8000000000000005	1	1	0	1	1	0	0.5	0.5	0.5	0.5	1.35	1.35	1.35	1.35	7.400000000000001	0	0.1	Rational	-20	0	-20	0	0
2	5	40	0.95	4.4	1.8000000000000005	4.4	1.8000000000000005	1	1	0	1	1	0	0.5	0.5	0.5	0.5	1.35	1.35	1.35	1.35	7.400000000000001	0	0.1	Rational	-20	0	-20	0	196.25
2	6	1	0.95	0.6	0.6	0.6	0.6	1	0.5	0.5	1	0.5	0.5	0.5	0.5	0.5	0.5	1.45	1.45	1.45	1.45	0	0	0.1	Rational	0	0	0	0	0
2	6	2	0.95	0.7	0.7	0.7	0.7	1	0.5	0.5	1	0.5	0.5	0.5	0.5	0.5	0.5	1.45	1.45	1.45	1.45	0.09999999999999998	0.09999999999999998	0.1	Rational	-5	0	-5	0	0
2	6	3	0.95	0.7999999999999999	0.7999999999999999	0.7999999999999999	0.7999999999999999	1	0.76114649681529	0.23885350318471	1	0.76114649681529	0.23885350318471	0.5	0.5	0.5	0.5	1.45	1.45	1.45	1.45	0.2044585987261159	0.09554140127388397	0.1	Rational	-10	0	-10	0	0
2	6	4	0.95	0.8999999999999999	0.8999999999999999	0.8999999999999999	0.8999999999999999	1	1	0	1	1	0	0.5	0.5	0.5	0.5	1.45	1.45	1.45	1.45	0.39999999999999986	0	0.1	Rational	-10	0	-10	0	0
2	6	5	0.95	0.9999999999999999	0.9999999999999999	0.9999999999999999	0.9999999999999999	1	1	0	1	1	0	0.5	0.5	0.5	0.5	1.45	1.45	1.45	1.45	0.5999999999999999	0	0.1	Rational	-10	0	-10	0	0
2	6	6	0.95	1.0999999999999999	0.8999999999999999	1.0999999999999999	0.8999999999999999	1	1	0	1	1	0	0.5	0.5	0.5	0.5	1.45	1.45	1.45	1.45	0.7999999999999998	0	0.1	Rational	-10	0	-10	0	0
2	6	7	0.95	1.2	0.9999999999999999	1.2	0.9999999999999999	1	0.98407643312102	0.01592356687898	1	0.98407643312102	0.01592356687898	0.5	0.5	0.5	0.5	1.45	1.45	1.45	1.45	0.9808917197452238	0.012738853503183998	0.1	Rational	-10	0	-10	0	0
2	6	8	0.95	1.3	1.0999999999999999	1.3	1.0999999999999999	1	1	0	1	1	0	0.5	0.5	0.5	0.5	1.45	1.45	1.45	1.45	1.2	0	0.1	Rational	-10	0	-10	0	0
2	6	9	0.95	1.4000000000000001	0.9999999999999999	1.4000000000000001	0.9999999999999999	1	1	0	1	1	0	0.5	0.5	0.5	0.5	1.45	1.45	1.45	1.45	1.4000000000000001	0	0.1	Rational	-10	0	-10	0	0
2	6	10	0.95	1.5000000000000002	1.0999999999999999	1.5000000000000002	1.0999999999999999	1	0.92675159235669	0.07324840764331	1	0.92675159235669	0.07324840764331	0.5	0.5	0.5	0.5	1.45	1.45	1.45	1.45	1.4681528662420424	0.07324840764330999	0.1	Rational	-15	0	-15	0	0
2	6	11	0.95	1.6000000000000003	0.9999999999999999	1.6000000000000003	0.9999999999999999	1	1	0	1	1	0	0.5	0.5	0.5	0.5	1.45	1.45	1.45	1.45	1.7000000000000004	0	0.1	Rational	-15	0	-15	0	0
2	6	12	0.95	1.7000000000000004	0.8999999999999999	1.7000000000000004	0.8999999999999999	1	1	0	1	1	0	0.5	0.5	0.5	0.5	1.45	1.45	1.45	1.45	1.9000000000000006	0	0.1	Rational	-15	0	-15	0	0
2	6	13	0.95	1.8000000000000005	0.7999999999999999	1.8000000000000005	0.7999999999999999	1	1	0	1	1	0	0.5	0.5	0.5	0.5	1.45	1.45	1.45	1.45	2.100000000000001	0	0.1	Rational	-15	0	-15	0	0
2	6	14	0.95	1.9000000000000006	0.8999999999999999	1.9000000000000006	0.8999999999999999	1	1	0	1	1	0	0.5	0.5	0.5	0.5	1.45	1.45	1.45	1.45	2.300000000000001	0	0.1	Rational	-20	0	-20	0	0
2	6	15	0.95	2.0000000000000004	0.8999999999999999	2.0000000000000004	0.8999999999999999	1	1	0	1	1	0	0.5	0.5	0.5	0.5	1.45	1.45	1.45	1.45	2.4000000000000012	0	0.1	Rational	-15	0	-15	0	0
2	6	16	0.95	2.1000000000000005	0.9999999999999999	2.1000000000000005	0.9999999999999999	1	1	0	1	1	0	0.5	0.5	0.5	0.5	1.45	1.45	1.45	1.45	2.700000000000001	0	0.1	Rational	-15	0	-15	0	0
2	6	17	0.95	2.2000000000000006	0.8999999999999999	2.2000000000000006	0.8999999999999999	1	1	0	1	1	0	0.5	0.5	0.5	0.5	1.45	1.45	1.45	1.45	2.9000000000000012	0	0.1	Rational	-15	0	-15	0	0
2	6	18	0.95	2.3000000000000007	0.9999999999999999	2.3000000000000007	0.9999999999999999	1	1	0	1	1	0	0.5	0.5	0.5	0.5	1.45	1.45	1.45	1.45	3.1000000000000014	0	0.1	Rational	-20	0	-20	0	0
2	6	19	0.95	2.400000000000001	0.9999999999999999	2.400000000000001	0.9999999999999999	1	1	0	1	1	0	0.5	0.5	0.5	0.5	1.45	1.45	1.45	1.45	3.2000000000000015	0	0.1	Rational	-15	0	-15	0	0
2	6	20	0.95	2.500000000000001	0.8999999999999999	2.500000000000001	0.8999999999999999	1	1	0	1	1	0	0.5	0.5	0.5	0.5	1.45	1.45	1.45	1.45	3.5000000000000018	0	0.1	Rational	-15	0	-15	0	0
2	6	21	0.95	2.600000000000001	0.9999999999999999	2.600000000000001	0.9999999999999999	1	0.97133757961783	0.02866242038217	1	0.97133757961783	0.02866242038217	0.5	0.5	0.5	0.5	1.45	1.45	1.45	1.45	3.585350318471322	0.022929936305735997	0.1	Rational	-20	0	-20	0	0
2	6	22	0.95	2.700000000000001	0.9999999999999999	2.700000000000001	0.9999999999999999	1	1	0	1	1	0	0.5	0.5	0.5	0.5	1.45	1.45	1.45	1.45	3.800000000000002	0	0.1	Rational	-20	0	-20	0	0
2	6	23	0.95	2.800000000000001	0.9999999999999999	2.800000000000001	0.9999999999999999	1	1	0	1	1	0	0.5	0.5	0.5	0.5	1.45	1.45	1.45	1.45	4.000000000000002	0	0.1	Rational	-20	0	-20	0	0
2	6	24	0.95	2.9000000000000012	0.9999999999999999	2.9000000000000012	0.9999999999999999	1	1	0	1	1	0	0.5	0.5	0.5	0.5	1.45	1.45	1.45	1.45	4.200000000000002	0	0.1	Rational	-15	0	-15	0	0
2	6	25	0.95	3.0000000000000013	0.8999999999999999	3.0000000000000013	0.8999999999999999	1	1	0	1	1	0	0.5	0.5	0.5	0.5	1.45	1.45	1.45	1.45	4.500000000000003	0	0.1	Rational	-15	0	-15	0	0
2	6	26	0.95	3.1000000000000014	0.9999999999999999	3.1000000000000014	0.9999999999999999	1	0.96178343949045	0.03821656050955	1	0.96178343949045	0.03821656050955	0.5	0.5	0.5	0.5	1.45	1.45	1.45	1.45	4.508917197452253	0.030573248407639995	0.1	Rational	-20	0	-20	0	0
2	6	27	0.95	3.2000000000000015	0.9999999999999999	3.2000000000000015	0.9999999999999999	1	1	0	1	1	0	0.5	0.5	0.5	0.5	1.45	1.45	1.45	1.45	4.8000000000000025	0	0.1	Rational	-20	0	-20	0	0
2	6	28	0.95	3.3000000000000016	0.9999999999999999	3.3000000000000016	0.9999999999999999	1	1	0	1	1	0	0.5	0.5	0.5	0.5	1.45	1.45	1.45	1.45	5.000000000000003	0	0.1	Rational	-20	0	-20	0	0
2	6	29	0.95	3.4000000000000017	0.9999999999999999	3.4000000000000017	0.9999999999999999	1	1	0	1	1	0	0.5	0.5	0.5	0.5	1.45	1.45	1.45	1.45	5.200000000000003	0	0.1	Rational	-20	0	-20	0	0
2	6	30	0.95	3.5000000000000018	0.8999999999999999	3.5000000000000018	0.8999999999999999	1	1	0	1	1	0	0.5	0.5	0.5	0.5	1.45	1.45	1.45	1.45	5.400000000000003	0	0.1	Rational	-20	0	-20	0	0
2	6	31	0.95	3.600000000000002	0.9999999999999999	3.600000000000002	0.9999999999999999	1	1	0	1	1	0	0.5	0.5	0.5	0.5	1.45	1.45	1.45	1.45	5.600000000000003	0	0.1	Rational	-20	0	-20	0	0
2	6	32	0.95	3.700000000000002	1.0999999999999999	3.700000000000002	1.0999999999999999	1	1	0	1	1	0	0.5	0.5	0.5	0.5	1.45	1.45	1.45	1.45	5.800000000000003	0	0.1	Rational	-20	0	-20	0	0
2	6	33	0.95	3.800000000000002	1.2	3.800000000000002	1.2	1	1	0	1	1	0	0.5	0.5	0.5	0.5	1.45	1.45	1.45	1.45	6.0000000000000036	0	0.1	Rational	-20	0	-20	0	0
2	6	34	0.95	3.900000000000002	1.3	3.900000000000002	1.3	1	1	0	1	1	0	0.5	0.5	0.5	0.5	1.45	1.45	1.45	1.45	6.200000000000004	0	0.1	Rational	-20	0	-20	0	0
2	6	35	0.95	4.000000000000002	1.4000000000000001	4.000000000000002	1.4000000000000001	1	1	0	1	1	0	0.5	0.5	0.5	0.5	1.45	1.45	1.45	1.45	6.400000000000004	0	0.1	Rational	-20	0	-20	0	0
2	6	36	0.95	4.100000000000001	1.5000000000000002	4.100000000000001	1.5000000000000002	1	1	0	1	1	0	0.5	0.5	0.5	0.5	1.45	1.45	1.45	1.45	6.600000000000003	0	0.1	Rational	-20	0	-20	0	0
2	6	37	0.95	4.200000000000001	1.6000000000000003	4.200000000000001	1.6000000000000003	1	1	0	1	1	0	0.5	0.5	0.5	0.5	1.45	1.45	1.45	1.45	6.8000000000000025	0	0.1	Rational	-20	0	-20	0	0
2	6	38	0.95	4.300000000000001	1.7000000000000004	4.300000000000001	1.7000000000000004	1	1	0	1	1	0	0.5	0.5	0.5	0.5	1.45	1.45	1.45	1.45	7.000000000000002	0	0.1	Rational	-20	0	-20	0	0
2	6	39	0.95	4.4	1.8000000000000005	4.4	1.8000000000000005	1	1	0	1	1	0	0.5	0.5	0.5	0.5	1.45	1.45	1.45	1.45	7.200000000000001	0	0.1	Rational	-20	0	-20	0	0
2	6	40	0.95	4.5	1.9000000000000006	4.5	1.9000000000000006	1	1	0	1	1	0	0.5	0.5	0.5	0.5	1.45	1.45	1.45	1.45	7.4	0	0.1	Rational	-20	0	-20	0	0
2	6	40	0.95	4.5	1.9000000000000006	4.5	1.9000000000000006	1	1	0	1	1	0	0.5	0.5	0.5	0.5	1.45	1.45	1.45	1.45	7.4	0	0.1	Rational	-20	0	-20	0	164.85000000000096
2	7	1	0.95	0.7	0.7	0.7	0.7	1	0.5	0.5	1	0.5	0.5	0.5	0.5	0.5	0.5	1.5499999999999998	1.5499999999999998	1.5499999999999998	1.5499999999999998	0	0	0.1	Rational	0	0	0	0	0
2	7	2	0.95	0.7999999999999999	0.7999999999999999	0.7999999999999999	0.7999999999999999	1	0.5	0.5	1	0.5	0.5	0.5	0.5	0.5	0.5	1.5499999999999998	1.5499999999999998	1.5499999999999998	1.5499999999999998	0.09999999999999998	0.09999999999999998	0.1	Rational	-5	0	-5	0	0
2	7	3	0.95	0.8999999999999999	0.8999999999999999	0.8999999999999999	0.8999999999999999	1	0.76114649681529	0.23885350318471	1	0.76114649681529	0.23885350318471	0.5	0.5	0.5	0.5	1.5499999999999998	1.5499999999999998	1.5499999999999998	1.5499999999999998	0.2044585987261159	0.09554140127388397	0.1	Rational	-10	0	-10	0	0
2	7	4	0.95	0.9999999999999999	0.9999999999999999	0.9999999999999999	0.9999999999999999	1	1	0	1	1	0	0.5	0.5	0.5	0.5	1.5499999999999998	1.5499999999999998	1.5499999999999998	1.5499999999999998	0.39999999999999986	0	0.1	Rational	-10	0	-10	0	0
2	7	5	0.95	1.0999999999999999	1.0999999999999999	1.0999999999999999	1.0999999999999999	1	1	0	1	1	0	0.5	0.5	0.5	0.5	1.5499999999999998	1.5499999999999998	1.5499999999999998	1.5499999999999998	0.5999999999999999	0	0.1	Rational	-10	0	-10	0	0
2	7	6	0.95	1.2	0.9999999999999999	1.2	0.9999999999999999	1	1	0	1	1	0	0.5	0.5	0.5	0.5	1.5499999999999998	1.5499999999999998	1.5499999999999998	1.5499999999999998	0.7999999999999998	0	0.1	Rational	-10	0	-10	0	0
2	7	7	0.95	1.3	1.0999999999999999	1.3	1.0999999999999999	1	0.98407643312102	0.01592356687898	1	0.98407643312102	0.01592356687898	0.5	0.5	0.5	0.5	1.5499999999999998	1.5499999999999998	1.5499999999999998	1.5499999999999998	0.980891719745224	0.012738853503183998	0.1	Rational	-10	0	-10	0	0
2	7	8	0.95	1.4000000000000001	1.2	1.4000000000000001	1.2	1	1	0	1	1	0	0.5	0.5	0.5	0.5	1.5499999999999998	1.5499999999999998	1.5499999999999998	1.5499999999999998	1.2000000000000002	0	0.1	Rational	-10	0	-10	0	0
2	7	9	0.95	1.5000000000000002	1.0999999999999999	1.5000000000000002	1.0999999999999999	1	1	0	1	1	0	0.5	0.5	0.5	0.5	1.5499999999999998	1.5499999999999998	1.5499999999999998	1.5499999999999998	1.4000000000000004	0	0.1	Rational	-10	0	-10	0	0
2	7	10	0.95	1.6000000000000003	1.2	1.6000000000000003	1.2	1	0.92675159235669	0.07324840764331	1	0.92675159235669	0.07324840764331	0.5	0.5	0.5	0.5	1.5499999999999998	1.5499999999999998	1.5499999999999998	1.5499999999999998	1.4681528662420424	0.07324840764330999	0.1	Rational	-15	0	-15	0	0
2	7	11	0.95	1.7000000000000004	1.0999999999999999	1.7000000000000004	1.0999999999999999	1	1	0	1	1	0	0.5	0.5	0.5	0.5	1.5499999999999998	1.5499999999999998	1.5499999999999998	1.5499999999999998	1.7000000000000008	0	0.1	Rational	-15	0	-15	0	0
2	7	12	0.95	1.8000000000000005	0.9999999999999999	1.8000000000000005	0.9999999999999999	1	1	0	1	1	0	0.5	0.5	0.5	0.5	1.5499999999999998	1.5499999999999998	1.5499999999999998	1.5499999999999998	1.900000000000001	0	0.1	Rational	-15	0	-15	0	0
2	7	13	0.95	1.9000000000000006	0.8999999999999999	1.9000000000000006	0.8999999999999999	1	1	0	1	1	0	0.5	0.5	0.5	0.5	1.5499999999999998	1.5499999999999998	1.5499999999999998	1.5499999999999998	2.1000000000000014	0	0.1	Rational	-15	0	-15	0	0
2	7	14	0.95	2.0000000000000004	0.9999999999999999	2.0000000000000004	0.9999999999999999	1	1	0	1	1	0	0.5	0.5	0.5	0.5	1.5499999999999998	1.5499999999999998	1.5499999999999998	1.5499999999999998	2.3000000000000016	0	0.1	Rational	-20	0	-20	0	0
2	7	15	0.95	2.1000000000000005	0.9999999999999999	2.1000000000000005	0.9999999999999999	1	1	0	1	1	0	0.5	0.5	0.5	0.5	1.5499999999999998	1.5499999999999998	1.5499999999999998	1.5499999999999998	2.400000000000001	0	0.1	Rational	-15	0	-15	0	0
2	7	16	0.95	2.2000000000000006	1.0999999999999999	2.2000000000000006	1.0999999999999999	1	1	0	1	1	0	0.5	0.5	0.5	0.5	1.5499999999999998	1.5499999999999998	1.5499999999999998	1.5499999999999998	2.700000000000001	0	0.1	Rational	-15	0	-15	0	0
2	7	17	0.95	2.3000000000000007	0.9999999999999999	2.3000000000000007	0.9999999999999999	1	1	0	1	1	0	0.5	0.5	0.5	0.5	1.5499999999999998	1.5499999999999998	1.5499999999999998	1.5499999999999998	2.9000000000000012	0	0.1	Rational	-15	0	-15	0	0
2	7	18	0.95	2.400000000000001	1.0999999999999999	2.400000000000001	1.0999999999999999	1	1	0	1	1	0	0.5	0.5	0.5	0.5	1.5499999999999998	1.5499999999999998	1.5499999999999998	1.5499999999999998	3.1000000000000014	0	0.1	Rational	-20	0	-20	0	0
2	7	19	0.95	2.500000000000001	1.0999999999999999	2.500000000000001	1.0999999999999999	1	1	0	1	1	0	0.5	0.5	0.5	0.5	1.5499999999999998	1.5499999999999998	1.5499999999999998	1.5499999999999998	3.2000000000000015	0	0.1	Rational	-15	0	-15	0	0
2	7	20	0.95	2.600000000000001	0.9999999999999999	2.600000000000001	0.9999999999999999	1	1	0	1	1	0	0.5	0.5	0.5	0.5	1.5499999999999998	1.5499999999999998	1.5499999999999998	1.5499999999999998	3.5000000000000018	0	0.1	Rational	-15	0	-15	0	0
2	7	21	0.95	2.700000000000001	1.0999999999999999	2.700000000000001	1.0999999999999999	1	0.97133757961783	0.02866242038217	1	0.97133757961783	0.02866242038217	0.5	0.5	0.5	0.5	1.5499999999999998	1.5499999999999998	1.5499999999999998	1.5499999999999998	3.585350318471322	0.022929936305735997	0.1	Rational	-20	0	-20	0	0
2	7	22	0.95	2.800000000000001	1.0999999999999999	2.800000000000001	1.0999999999999999	1	1	0	1	1	0	0.5	0.5	0.5	0.5	1.5499999999999998	1.5499999999999998	1.5499999999999998	1.5499999999999998	3.800000000000002	0	0.1	Rational	-20	0	-20	0	0
2	7	23	0.95	2.9000000000000012	1.0999999999999999	2.9000000000000012	1.0999999999999999	1	1	0	1	1	0	0.5	0.5	0.5	0.5	1.5499999999999998	1.5499999999999998	1.5499999999999998	1.5499999999999998	4.000000000000002	0	0.1	Rational	-20	0	-20	0	0
2	7	24	0.95	3.0000000000000013	1.0999999999999999	3.0000000000000013	1.0999999999999999	1	1	0	1	1	0	0.5	0.5	0.5	0.5	1.5499999999999998	1.5499999999999998	1.5499999999999998	1.5499999999999998	4.200000000000002	0	0.1	Rational	-15	0	-15	0	0
2	7	25	0.95	3.1000000000000014	0.9999999999999999	3.1000000000000014	0.9999999999999999	1	1	0	1	1	0	0.5	0.5	0.5	0.5	1.5499999999999998	1.5499999999999998	1.5499999999999998	1.5499999999999998	4.500000000000003	0	0.1	Rational	-15	0	-15	0	0
2	7	26	0.95	3.2000000000000015	1.0999999999999999	3.2000000000000015	1.0999999999999999	1	0.96178343949045	0.03821656050955	1	0.96178343949045	0.03821656050955	0.5	0.5	0.5	0.5	1.5499999999999998	1.5499999999999998	1.5499999999999998	1.5499999999999998	4.508917197452253	0.030573248407639995	0.1	Rational	-20	0	-20	0	0
2	7	27	0.95	3.3000000000000016	1.0999999999999999	3.3000000000000016	1.0999999999999999	1	1	0	1	1	0	0.5	0.5	0.5	0.5	1.5499999999999998	1.5499999999999998	1.5499999999999998	1.5499999999999998	4.8000000000000025	0	0.1	Rational	-20	0	-20	0	0
2	7	28	0.95	3.4000000000000017	1.0999999999999999	3.4000000000000017	1.0999999999999999	1	1	0	1	1	0	0.5	0.5	0.5	0.5	1.5499999999999998	1.5499999999999998	1.5499999999999998	1.5499999999999998	5.000000000000003	0	0.1	Rational	-20	0	-20	0	0
2	7	29	0.95	3.5000000000000018	1.0999999999999999	3.5000000000000018	1.0999999999999999	1	1	0	1	1	0	0.5	0.5	0.5	0.5	1.5499999999999998	1.5499999999999998	1.5499999999999998	1.5499999999999998	5.200000000000003	0	0.1	Rational	-20	0	-20	0	0
2	7	30	0.95	3.600000000000002	0.9999999999999999	3.600000000000002	0.9999999999999999	1	1	0	1	1	0	0.5	0.5	0.5	0.5	1.5499999999999998	1.5499999999999998	1.5499999999999998	1.5499999999999998	5.400000000000003	0	0.1	Rational	-20	0	-20	0	0
2	7	31	0.95	3.700000000000002	1.0999999999999999	3.700000000000002	1.0999999999999999	1	1	0	1	1	0	0.5	0.5	0.5	0.5	1.5499999999999998	1.5499999999999998	1.5499999999999998	1.5499999999999998	5.600000000000003	0	0.1	Rational	-20	0	-20	0	0
2	7	32	0.95	3.800000000000002	1.2	3.800000000000002	1.2	1	1	0	1	1	0	0.5	0.5	0.5	0.5	1.5499999999999998	1.5499999999999998	1.5499999999999998	1.5499999999999998	5.800000000000003	0	0.1	Rational	-20	0	-20	0	0
2	7	33	0.95	3.900000000000002	1.3	3.900000000000002	1.3	1	1	0	1	1	0	0.5	0.5	0.5	0.5	1.5499999999999998	1.5499999999999998	1.5499999999999998	1.5499999999999998	6.0000000000000036	0	0.1	Rational	-20	0	-20	0	0
2	7	34	0.95	4.000000000000002	1.4000000000000001	4.000000000000002	1.4000000000000001	1	1	0	1	1	0	0.5	0.5	0.5	0.5	1.5499999999999998	1.5499999999999998	1.5499999999999998	1.5499999999999998	6.200000000000004	0	0.1	Rational	-20	0	-20	0	0
2	7	35	0.95	4.100000000000001	1.5000000000000002	4.100000000000001	1.5000000000000002	1	1	0	1	1	0	0.5	0.5	0.5	0.5	1.5499999999999998	1.5499999999999998	1.5499999999999998	1.5499999999999998	6.400000000000003	0	0.1	Rational	-20	0	-20	0	0
2	7	36	0.95	4.200000000000001	1.6000000000000003	4.200000000000001	1.6000000000000003	1	1	0	1	1	0	0.5	0.5	0.5	0.5	1.5499999999999998	1.5499999999999998	1.5499999999999998	1.5499999999999998	6.600000000000002	0	0.1	Rational	-20	0	-20	0	0
2	7	37	0.95	4.300000000000001	1.7000000000000004	4.300000000000001	1.7000000000000004	1	1	0	1	1	0	0.5	0.5	0.5	0.5	1.5499999999999998	1.5499999999999998	1.5499999999999998	1.5499999999999998	6.800000000000002	0	0.1	Rational	-20	0	-20	0	0
2	7	38	0.95	4.4	1.8000000000000005	4.4	1.8000000000000005	1	1	0	1	1	0	0.5	0.5	0.5	0.5	1.5499999999999998	1.5499999999999998	1.5499999999999998	1.5499999999999998	7.000000000000001	0	0.1	Rational	-20	0	-20	0	0
2	7	39	0.95	4.5	1.9000000000000006	4.5	1.9000000000000006	1	1	0	1	1	0	0.5	0.5	0.5	0.5	1.5499999999999998	1.5499999999999998	1.5499999999999998	1.5499999999999998	7.2	0	0.1	Rational	-20	0	-20	0	0
2	7	40	0.95	4.6	2.0000000000000004	4.6	2.0000000000000004	1	1	0	1	1	0	0.5	0.5	0.5	0.5	1.5499999999999998	1.5499999999999998	1.5499999999999998	1.5499999999999998	7.3999999999999995	0	0.1	Rational	-20	0	-20	0	0
2	7	40	0.95	4.6	2.0000000000000004	4.6	2.0000000000000004	1	1	0	1	1	0	0.5	0.5	0.5	0.5	1.5499999999999998	1.5499999999999998	1.5499999999999998	1.5499999999999998	7.3999999999999995	0	0.1	Rational	-20	0	-20	0	133.44999999999953
2	8	1	0.95	0.7999999999999999	0.7999999999999999	0.7999999999999999	0.7999999999999999	1	0.5	0.5	1	0.5	0.5	0.5	0.5	0.5	0.5	1.65	1.65	1.65	1.65	0	0	0.1	Rational	0	0	0	0	0
2	8	2	0.95	0.8999999999999999	0.8999999999999999	0.8999999999999999	0.8999999999999999	1	0.5	0.5	1	0.5	0.5	0.5	0.5	0.5	0.5	1.65	1.65	1.65	1.65	0.09999999999999998	0.09999999999999998	0.1	Rational	-5	0	-5	0	0
2	8	3	0.95	0.9999999999999999	0.9999999999999999	0.9999999999999999	0.9999999999999999	1	0.76114649681529	0.23885350318471	1	0.76114649681529	0.23885350318471	0.5	0.5	0.5	0.5	1.65	1.65	1.65	1.65	0.2044585987261159	0.09554140127388397	0.1	Rational	-10	0	-10	0	0
2	8	4	0.95	1.0999999999999999	1.0999999999999999	1.0999999999999999	1.0999999999999999	1	1	0	1	1	0	0.5	0.5	0.5	0.5	1.65	1.65	1.65	1.65	0.39999999999999986	0	0.1	Rational	-10	0	-10	0	0
2	8	5	0.95	1.2	1.2	1.2	1.2	1	1	0	1	1	0	0.5	0.5	0.5	0.5	1.65	1.65	1.65	1.65	0.5999999999999999	0	0.1	Rational	-10	0	-10	0	0
2	8	6	0.95	1.3	1.0999999999999999	1.3	1.0999999999999999	1	1	0	1	1	0	0.5	0.5	0.5	0.5	1.65	1.65	1.65	1.65	0.8	0	0.1	Rational	-10	0	-10	0	0
2	8	7	0.95	1.4000000000000001	1.2	1.4000000000000001	1.2	1	0.98407643312102	0.01592356687898	1	0.98407643312102	0.01592356687898	0.5	0.5	0.5	0.5	1.65	1.65	1.65	1.65	0.9808917197452243	0.012738853503183998	0.1	Rational	-10	0	-10	0	0
2	8	8	0.95	1.5000000000000002	1.3	1.5000000000000002	1.3	1	1	0	1	1	0	0.5	0.5	0.5	0.5	1.65	1.65	1.65	1.65	1.2000000000000004	0	0.1	Rational	-10	0	-10	0	0
2	8	9	0.95	1.6000000000000003	1.2	1.6000000000000003	1.2	1	1	0	1	1	0	0.5	0.5	0.5	0.5	1.65	1.65	1.65	1.65	1.4000000000000006	0	0.1	Rational	-10	0	-10	0	0
2	8	10	0.95	1.7000000000000004	1.3	1.7000000000000004	1.3	1	0.92675159235669	0.07324840764331	1	0.92675159235669	0.07324840764331	0.5	0.5	0.5	0.5	1.65	1.65	1.65	1.65	1.4681528662420427	0.07324840764331	0.1	Rational	-15	0	-15	0	0
2	8	11	0.95	1.8000000000000005	1.2	1.8000000000000005	1.2	1	1	0	1	1	0	0.5	0.5	0.5	0.5	1.65	1.65	1.65	1.65	1.7000000000000008	0	0.1	Rational	-15	0	-15	0	0
2	8	12	0.95	1.9000000000000006	1.0999999999999999	1.9000000000000006	1.0999999999999999	1	1	0	1	1	0	0.5	0.5	0.5	0.5	1.65	1.65	1.65	1.65	1.900000000000001	0	0.1	Rational	-15	0	-15	0	0
2	8	13	0.95	2.0000000000000004	0.9999999999999999	2.0000000000000004	0.9999999999999999	1	1	0	1	1	0	0.5	0.5	0.5	0.5	1.65	1.65	1.65	1.65	2.1000000000000014	0	0.1	Rational	-15	0	-15	0	0
2	8	14	0.95	2.1000000000000005	1.0999999999999999	2.1000000000000005	1.0999999999999999	1	1	0	1	1	0	0.5	0.5	0.5	0.5	1.65	1.65	1.65	1.65	2.300000000000001	0	0.1	Rational	-20	0	-20	0	0
2	8	15	0.95	2.2000000000000006	1.0999999999999999	2.2000000000000006	1.0999999999999999	1	1	0	1	1	0	0.5	0.5	0.5	0.5	1.65	1.65	1.65	1.65	2.4000000000000012	0	0.1	Rational	-15	0	-15	0	0
2	8	16	0.95	2.3000000000000007	1.2	2.3000000000000007	1.2	1	1	0	1	1	0	0.5	0.5	0.5	0.5	1.65	1.65	1.65	1.65	2.7000000000000015	0	0.1	Rational	-15	0	-15	0	0
2	8	17	0.95	2.400000000000001	1.0999999999999999	2.400000000000001	1.0999999999999999	1	1	0	1	1	0	0.5	0.5	0.5	0.5	1.65	1.65	1.65	1.65	2.9000000000000017	0	0.1	Rational	-15	0	-15	0	0
2	8	18	0.95	2.500000000000001	1.2	2.500000000000001	1.2	1	1	0	1	1	0	0.5	0.5	0.5	0.5	1.65	1.65	1.65	1.65	3.100000000000002	0	0.1	Rational	-20	0	-20	0	0
2	8	19	0.95	2.600000000000001	1.2	2.600000000000001	1.2	1	1	0	1	1	0	0.5	0.5	0.5	0.5	1.65	1.65	1.65	1.65	3.200000000000002	0	0.1	Rational	-15	0	-15	0	0
2	8	20	0.95	2.700000000000001	1.0999999999999999	2.700000000000001	1.0999999999999999	1	1	0	1	1	0	0.5	0.5	0.5	0.5	1.65	1.65	1.65	1.65	3.500000000000002	0	0.1	Rational	-15	0	-15	0	0
2	8	21	0.95	2.800000000000001	1.2	2.800000000000001	1.2	1	0.97133757961783	0.02866242038217	1	0.97133757961783	0.02866242038217	0.5	0.5	0.5	0.5	1.65	1.65	1.65	1.65	3.585350318471322	0.022929936305735997	0.1	Rational	-20	0	-20	0	0
2	8	22	0.95	2.9000000000000012	1.2	2.9000000000000012	1.2	1	1	0	1	1	0	0.5	0.5	0.5	0.5	1.65	1.65	1.65	1.65	3.800000000000003	0	0.1	Rational	-20	0	-20	0	0
2	8	23	0.95	3.0000000000000013	1.2	3.0000000000000013	1.2	1	1	0	1	1	0	0.5	0.5	0.5	0.5	1.65	1.65	1.65	1.65	4.000000000000002	0	0.1	Rational	-20	0	-20	0	0
2	8	24	0.95	3.1000000000000014	1.2	3.1000000000000014	1.2	1	1	0	1	1	0	0.5	0.5	0.5	0.5	1.65	1.65	1.65	1.65	4.200000000000003	0	0.1	Rational	-15	0	-15	0	0
2	8	25	0.95	3.2000000000000015	1.0999999999999999	3.2000000000000015	1.0999999999999999	1	1	0	1	1	0	0.5	0.5	0.5	0.5	1.65	1.65	1.65	1.65	4.500000000000003	0	0.1	Rational	-15	0	-15	0	0
2	8	26	0.95	3.3000000000000016	1.2	3.3000000000000016	1.2	1	0.96178343949045	0.03821656050955	1	0.96178343949045	0.03821656050955	0.5	0.5	0.5	0.5	1.65	1.65	1.65	1.65	4.508917197452253	0.030573248407639995	0.1	Rational	-20	0	-20	0	0
2	8	27	0.95	3.4000000000000017	1.2	3.4000000000000017	1.2	1	1	0	1	1	0	0.5	0.5	0.5	0.5	1.65	1.65	1.65	1.65	4.8000000000000025	0	0.1	Rational	-20	0	-20	0	0
2	8	28	0.95	3.5000000000000018	1.2	3.5000000000000018	1.2	1	1	0	1	1	0	0.5	0.5	0.5	0.5	1.65	1.65	1.65	1.65	5.0000000000000036	0	0.1	Rational	-20	0	-20	0	0
2	8	29	0.95	3.600000000000002	1.2	3.600000000000002	1.2	1	1	0	1	1	0	0.5	0.5	0.5	0.5	1.65	1.65	1.65	1.65	5.200000000000003	0	0.1	Rational	-20	0	-20	0	0
2	8	30	0.95	3.700000000000002	1.0999999999999999	3.700000000000002	1.0999999999999999	1	1	0	1	1	0	0.5	0.5	0.5	0.5	1.65	1.65	1.65	1.65	5.400000000000004	0	0.1	Rational	-20	0	-20	0	0
2	8	31	0.95	3.800000000000002	1.2	3.800000000000002	1.2	1	1	0	1	1	0	0.5	0.5	0.5	0.5	1.65	1.65	1.65	1.65	5.600000000000003	0	0.1	Rational	-20	0	-20	0	0
2	8	32	0.95	3.900000000000002	1.3	3.900000000000002	1.3	1	1	0	1	1	0	0.5	0.5	0.5	0.5	1.65	1.65	1.65	1.65	5.800000000000004	0	0.1	Rational	-20	0	-20	0	0
2	8	33	0.95	4.000000000000002	1.4000000000000001	4.000000000000002	1.4000000000000001	1	1	0	1	1	0	0.5	0.5	0.5	0.5	1.65	1.65	1.65	1.65	6.0000000000000036	0	0.1	Rational	-20	0	-20	0	0
2	8	34	0.95	4.100000000000001	1.5000000000000002	4.100000000000001	1.5000000000000002	1	1	0	1	1	0	0.5	0.5	0.5	0.5	1.65	1.65	1.65	1.65	6.200000000000003	0	0.1	Rational	-20	0	-20	0	0
2	8	35	0.95	4.200000000000001	1.6000000000000003	4.200000000000001	1.6000000000000003	1	1	0	1	1	0	0.5	0.5	0.5	0.5	1.65	1.65	1.65	1.65	6.400000000000002	0	0.1	Rational	-20	0	-20	0	0
2	8	36	0.95	4.300000000000001	1.7000000000000004	4.300000000000001	1.7000000000000004	1	1	0	1	1	0	0.5	0.5	0.5	0.5	1.65	1.65	1.65	1.65	6.600000000000001	0	0.1	Rational	-20	0	-20	0	0
[truncated: 1,727 more rows]
