# Supplementary material for: A computational model of the competitive effects of ESG
Source: PLoS One. 2023 Jul 21;18(7):e0284237. doi: 10.1371/journal.pone.0284237 (PMC10361511; doi:10.1371/journal.pone.0284237)
Supplement: S1 File — (ZIP) [file pone.0284237.s001.zip › Supporting Information files/S1_Folder/S4_Folder/S13_Dataset.txt]

case	simulacion	ticks	transportationcosts	prices_users_platform1	prices_users_platform2	prices_firms_platform1	prices_firms_platform2	total_adoption	demand1	demand2	total_adoption_firms	demand1_firms	demand2_firms	theo_demand1_users	theo_demand2_users	theo_demand1_firms	theo_demand2_firms	theo_users_prices1	theo_users_prices2	theo_firms_prices1	theo_firms_prices2	profits1	profits2	price-jump	behavior	esg_p1	esg_p2	esg-f_p1	esg-f_p2	welfare
1	1	1	0.05	0.05	0	0.05	0	1	0.5	0.5	1	0.5	0.5	0.5	0.5	0.5	0.5	0.05	0.05	0.05	0.05	0.05	0	0.05	Rational	0	0	0	0	0
1	1	2	0.05	0.1	0.05	0.1	0.05	1	0.0031847133758	0.9968152866242	1	0.0031847133758	0.9968152866242	0.5	0.5	0.5	0.5	0.05	0.05	0.05	0.05	6.369426751600001E-4	0.09968152866242001	0.05	Rational	0	0	0	0	0
1	1	3	0.05	0.1	0.1	0.1	0.1	1	0.0031847133758	0.9968152866242	1	0.0031847133758	0.9968152866242	0.5	0.5	0.5	0.5	0.05	0.05	0.05	0.05	6.369426751600001E-4	0.19936305732484003	0.05	Rational	0	0	0	0	0
1	1	4	0.05	0.1	0.1	0.1	0.1	1	0.5	0.5	1	0.5	0.5	0.5	0.5	0.5	0.5	0.05	0.05	0.05	0.05	0.1	0.1	0.05	Rational	0	0	0	0	0
1	1	5	0.05	0.1	0.1	0.1	0.1	1	0.5	0.5	1	0.5	0.5	0.5	0.5	0.5	0.5	0.05	0.05	0.05	0.05	0.1	0.1	0.05	Rational	0	0	0	0	0
1	1	6	0.05	0.1	0.1	0.1	0.1	1	0.5	0.5	1	0.5	0.5	0.5	0.5	0.5	0.5	0.05	0.05	0.05	0.05	0.1	0.1	0.05	Rational	0	0	0	0	0
1	1	7	0.05	0.1	0.1	0.1	0.1	1	0.5	0.5	1	0.5	0.5	0.5	0.5	0.5	0.5	0.05	0.05	0.05	0.05	0.1	0.1	0.05	Rational	0	0	0	0	0
1	1	8	0.05	0.1	0.1	0.1	0.1	1	0.5	0.5	1	0.5	0.5	0.5	0.5	0.5	0.5	0.05	0.05	0.05	0.05	0.1	0.1	0.05	Rational	0	0	0	0	0
1	1	9	0.05	0.1	0.1	0.1	0.1	1	0.5	0.5	1	0.5	0.5	0.5	0.5	0.5	0.5	0.05	0.05	0.05	0.05	0.1	0.1	0.05	Rational	0	0	0	0	0
1	1	10	0.05	0.1	0.1	0.1	0.1	1	0.5	0.5	1	0.5	0.5	0.5	0.5	0.5	0.5	0.05	0.05	0.05	0.05	0.1	0.1	0.05	Rational	0	0	0	0	0
1	1	11	0.05	0.1	0.1	0.1	0.1	1	0.5	0.5	1	0.5	0.5	0.5	0.5	0.5	0.5	0.05	0.05	0.05	0.05	0.1	0.1	0.05	Rational	0	0	0	0	0
1	1	12	0.05	0.1	0.1	0.1	0.1	1	0.5	0.5	1	0.5	0.5	0.5	0.5	0.5	0.5	0.05	0.05	0.05	0.05	0.1	0.1	0.05	Rational	0	0	0	0	0
1	1	13	0.05	0.1	0.1	0.1	0.1	1	0.5	0.5	1	0.5	0.5	0.5	0.5	0.5	0.5	0.05	0.05	0.05	0.05	0.1	0.1	0.05	Rational	0	0	0	0	0
1	1	14	0.05	0.1	0.1	0.1	0.1	1	0.5	0.5	1	0.5	0.5	0.5	0.5	0.5	0.5	0.05	0.05	0.05	0.05	0.1	0.1	0.05	Rational	0	0	0	0	0
1	1	15	0.05	0.1	0.1	0.1	0.1	1	0.5	0.5	1	0.5	0.5	0.5	0.5	0.5	0.5	0.05	0.05	0.05	0.05	0.1	0.1	0.05	Rational	0	0	0	0	0
1	1	16	0.05	0.1	0.1	0.1	0.1	1	0.5	0.5	1	0.5	0.5	0.5	0.5	0.5	0.5	0.05	0.05	0.05	0.05	0.1	0.1	0.05	Rational	0	0	0	0	0
1	1	17	0.05	0.1	0.1	0.1	0.1	1	0.5	0.5	1	0.5	0.5	0.5	0.5	0.5	0.5	0.05	0.05	0.05	0.05	0.1	0.1	0.05	Rational	0	0	0	0	0
1	1	18	0.05	0.1	0.1	0.1	0.1	1	0.5	0.5	1	0.5	0.5	0.5	0.5	0.5	0.5	0.05	0.05	0.05	0.05	0.1	0.1	0.05	Rational	0	0	0	0	0
1	1	19	0.05	0.1	0.1	0.1	0.1	1	0.5	0.5	1	0.5	0.5	0.5	0.5	0.5	0.5	0.05	0.05	0.05	0.05	0.1	0.1	0.05	Rational	0	0	0	0	0
1	1	20	0.05	0.1	0.1	0.1	0.1	1	0.5	0.5	1	0.5	0.5	0.5	0.5	0.5	0.5	0.05	0.05	0.05	0.05	0.1	0.1	0.05	Rational	0	0	0	0	0
1	1	21	0.05	0.1	0.1	0.1	0.1	1	0.5	0.5	1	0.5	0.5	0.5	0.5	0.5	0.5	0.05	0.05	0.05	0.05	0.1	0.1	0.05	Rational	0	0	0	0	0
1	1	22	0.05	0.1	0.1	0.1	0.1	1	0.5	0.5	1	0.5	0.5	0.5	0.5	0.5	0.5	0.05	0.05	0.05	0.05	0.1	0.1	0.05	Rational	0	0	0	0	0
1	1	23	0.05	0.1	0.1	0.1	0.1	1	0.5	0.5	1	0.5	0.5	0.5	0.5	0.5	0.5	0.05	0.05	0.05	0.05	0.1	0.1	0.05	Rational	0	0	0	0	0
1	1	24	0.05	0.1	0.1	0.1	0.1	1	0.5	0.5	1	0.5	0.5	0.5	0.5	0.5	0.5	0.05	0.05	0.05	0.05	0.1	0.1	0.05	Rational	0	0	0	0	0
1	1	25	0.05	0.1	0.1	0.1	0.1	1	0.5	0.5	1	0.5	0.5	0.5	0.5	0.5	0.5	0.05	0.05	0.05	0.05	0.1	0.1	0.05	Rational	0	0	0	0	0
1	1	26	0.05	0.1	0.1	0.1	0.1	1	0.5	0.5	1	0.5	0.5	0.5	0.5	0.5	0.5	0.05	0.05	0.05	0.05	0.1	0.1	0.05	Rational	0	0	0	0	0
1	1	27	0.05	0.1	0.1	0.1	0.1	1	0.5	0.5	1	0.5	0.5	0.5	0.5	0.5	0.5	0.05	0.05	0.05	0.05	0.1	0.1	0.05	Rational	0	0	0	0	0
1	1	28	0.05	0.1	0.1	0.1	0.1	1	0.5	0.5	1	0.5	0.5	0.5	0.5	0.5	0.5	0.05	0.05	0.05	0.05	0.1	0.1	0.05	Rational	0	0	0	0	0
1	1	29	0.05	0.1	0.1	0.1	0.1	1	0.5	0.5	1	0.5	0.5	0.5	0.5	0.5	0.5	0.05	0.05	0.05	0.05	0.1	0.1	0.05	Rational	0	0	0	0	0
1	1	30	0.05	0.1	0.1	0.1	0.1	1	0.5	0.5	1	0.5	0.5	0.5	0.5	0.5	0.5	0.05	0.05	0.05	0.05	0.1	0.1	0.05	Rational	0	0	0	0	0
1	1	31	0.05	0.1	0.1	0.1	0.1	1	0.5	0.5	1	0.5	0.5	0.5	0.5	0.5	0.5	0.05	0.05	0.05	0.05	0.1	0.1	0.05	Rational	0	0	0	0	0
1	1	32	0.05	0.1	0.1	0.1	0.1	1	0.5	0.5	1	0.5	0.5	0.5	0.5	0.5	0.5	0.05	0.05	0.05	0.05	0.1	0.1	0.05	Rational	0	0	0	0	0
1	1	33	0.05	0.1	0.1	0.1	0.1	1	0.5	0.5	1	0.5	0.5	0.5	0.5	0.5	0.5	0.05	0.05	0.05	0.05	0.1	0.1	0.05	Rational	0	0	0	0	0
1	1	34	0.05	0.1	0.1	0.1	0.1	1	0.5	0.5	1	0.5	0.5	0.5	0.5	0.5	0.5	0.05	0.05	0.05	0.05	0.1	0.1	0.05	Rational	0	0	0	0	0
1	1	35	0.05	0.1	0.1	0.1	0.1	1	0.5	0.5	1	0.5	0.5	0.5	0.5	0.5	0.5	0.05	0.05	0.05	0.05	0.1	0.1	0.05	Rational	0	0	0	0	0
1	1	36	0.05	0.1	0.1	0.1	0.1	1	0.5	0.5	1	0.5	0.5	0.5	0.5	0.5	0.5	0.05	0.05	0.05	0.05	0.1	0.1	0.05	Rational	0	0	0	0	0
1	1	37	0.05	0.1	0.1	0.1	0.1	1	0.5	0.5	1	0.5	0.5	0.5	0.5	0.5	0.5	0.05	0.05	0.05	0.05	0.1	0.1	0.05	Rational	0	0	0	0	0
1	1	38	0.05	0.1	0.1	0.1	0.1	1	0.5	0.5	1	0.5	0.5	0.5	0.5	0.5	0.5	0.05	0.05	0.05	0.05	0.1	0.1	0.05	Rational	0	0	0	0	0
1	1	39	0.05	0.1	0.1	0.1	0.1	1	0.5	0.5	1	0.5	0.5	0.5	0.5	0.5	0.5	0.05	0.05	0.05	0.05	0.1	0.1	0.05	Rational	0	0	0	0	0
1	1	40	0.05	0.1	0.1	0.1	0.1	1	0.5	0.5	1	0.5	0.5	0.5	0.5	0.5	0.5	0.05	0.05	0.05	0.05	0.1	0.1	0.05	Rational	0	0	0	0	0
1	1	40	0.05	0.1	0.1	0.1	0.1	1	0.5	0.5	1	0.5	0.5	0.5	0.5	0.5	0.5	0.05	0.05	0.05	0.05	0.1	0.1	0.05	Rational	0	0	0	0	459.2499999999997
1	2	1	0.15000000000000002	0.2	0.2	0.2	0.2	1	0.5	0.5	1	0.5	0.5	0.5	0.5	0.5	0.5	0.15000000000000002	0.15000000000000002	0.15000000000000002	0.15000000000000002	0.2	0.2	0.05	Rational	0	0	0	0	0
1	2	2	0.15000000000000002	0.2	0.2	0.2	0.2	1	0.5	0.5	1	0.5	0.5	0.5	0.5	0.5	0.5	0.15000000000000002	0.15000000000000002	0.15000000000000002	0.15000000000000002	0.2	0.2	0.05	Rational	0	0	0	0	0
1	2	3	0.15000000000000002	0.2	0.2	0.2	0.2	1	0.5	0.5	1	0.5	0.5	0.5	0.5	0.5	0.5	0.15000000000000002	0.15000000000000002	0.15000000000000002	0.15000000000000002	0.2	0.2	0.05	Rational	0	0	0	0	0
1	2	4	0.15000000000000002	0.2	0.2	0.2	0.2	1	0.5	0.5	1	0.5	0.5	0.5	0.5	0.5	0.5	0.15000000000000002	0.15000000000000002	0.15000000000000002	0.15000000000000002	0.2	0.2	0.05	Rational	0	0	0	0	0
1	2	5	0.15000000000000002	0.2	0.2	0.2	0.2	1	0.5	0.5	1	0.5	0.5	0.5	0.5	0.5	0.5	0.15000000000000002	0.15000000000000002	0.15000000000000002	0.15000000000000002	0.2	0.2	0.05	Rational	0	0	0	0	0
1	2	6	0.15000000000000002	0.2	0.2	0.2	0.2	1	0.5	0.5	1	0.5	0.5	0.5	0.5	0.5	0.5	0.15000000000000002	0.15000000000000002	0.15000000000000002	0.15000000000000002	0.2	0.2	0.05	Rational	0	0	0	0	0
1	2	7	0.15000000000000002	0.2	0.2	0.2	0.2	1	0.5	0.5	1	0.5	0.5	0.5	0.5	0.5	0.5	0.15000000000000002	0.15000000000000002	0.15000000000000002	0.15000000000000002	0.2	0.2	0.05	Rational	0	0	0	0	0
1	2	8	0.15000000000000002	0.2	0.2	0.2	0.2	1	0.5	0.5	1	0.5	0.5	0.5	0.5	0.5	0.5	0.15000000000000002	0.15000000000000002	0.15000000000000002	0.15000000000000002	0.2	0.2	0.05	Rational	0	0	0	0	0
1	2	9	0.15000000000000002	0.2	0.2	0.2	0.2	1	0.5	0.5	1	0.5	0.5	0.5	0.5	0.5	0.5	0.15000000000000002	0.15000000000000002	0.15000000000000002	0.15000000000000002	0.2	0.2	0.05	Rational	0	0	0	0	0
1	2	10	0.15000000000000002	0.2	0.2	0.2	0.2	1	0.5	0.5	1	0.5	0.5	0.5	0.5	0.5	0.5	0.15000000000000002	0.15000000000000002	0.15000000000000002	0.15000000000000002	0.2	0.2	0.05	Rational	0	0	0	0	0
1	2	11	0.15000000000000002	0.2	0.2	0.2	0.2	1	0.5	0.5	1	0.5	0.5	0.5	0.5	0.5	0.5	0.15000000000000002	0.15000000000000002	0.15000000000000002	0.15000000000000002	0.2	0.2	0.05	Rational	0	0	0	0	0
1	2	12	0.15000000000000002	0.2	0.2	0.2	0.2	1	0.5	0.5	1	0.5	0.5	0.5	0.5	0.5	0.5	0.15000000000000002	0.15000000000000002	0.15000000000000002	0.15000000000000002	0.2	0.2	0.05	Rational	0	0	0	0	0
1	2	13	0.15000000000000002	0.2	0.2	0.2	0.2	1	0.5	0.5	1	0.5	0.5	0.5	0.5	0.5	0.5	0.15000000000000002	0.15000000000000002	0.15000000000000002	0.15000000000000002	0.2	0.2	0.05	Rational	0	0	0	0	0
1	2	14	0.15000000000000002	0.2	0.2	0.2	0.2	1	0.5	0.5	1	0.5	0.5	0.5	0.5	0.5	0.5	0.15000000000000002	0.15000000000000002	0.15000000000000002	0.15000000000000002	0.2	0.2	0.05	Rational	0	0	0	0	0
1	2	15	0.15000000000000002	0.2	0.2	0.2	0.2	1	0.5	0.5	1	0.5	0.5	0.5	0.5	0.5	0.5	0.15000000000000002	0.15000000000000002	0.15000000000000002	0.15000000000000002	0.2	0.2	0.05	Rational	0	0	0	0	0
1	2	16	0.15000000000000002	0.2	0.2	0.2	0.2	1	0.5	0.5	1	0.5	0.5	0.5	0.5	0.5	0.5	0.15000000000000002	0.15000000000000002	0.15000000000000002	0.15000000000000002	0.2	0.2	0.05	Rational	0	0	0	0	0
1	2	17	0.15000000000000002	0.2	0.2	0.2	0.2	1	0.5	0.5	1	0.5	0.5	0.5	0.5	0.5	0.5	0.15000000000000002	0.15000000000000002	0.15000000000000002	0.15000000000000002	0.2	0.2	0.05	Rational	0	0	0	0	0
1	2	18	0.15000000000000002	0.2	0.2	0.2	0.2	1	0.5	0.5	1	0.5	0.5	0.5	0.5	0.5	0.5	0.15000000000000002	0.15000000000000002	0.15000000000000002	0.15000000000000002	0.2	0.2	0.05	Rational	0	0	0	0	0
1	2	19	0.15000000000000002	0.2	0.2	0.2	0.2	1	0.5	0.5	1	0.5	0.5	0.5	0.5	0.5	0.5	0.15000000000000002	0.15000000000000002	0.15000000000000002	0.15000000000000002	0.2	0.2	0.05	Rational	0	0	0	0	0
1	2	20	0.15000000000000002	0.2	0.2	0.2	0.2	1	0.5	0.5	1	0.5	0.5	0.5	0.5	0.5	0.5	0.15000000000000002	0.15000000000000002	0.15000000000000002	0.15000000000000002	0.2	0.2	0.05	Rational	0	0	0	0	0
1	2	21	0.15000000000000002	0.2	0.2	0.2	0.2	1	0.5	0.5	1	0.5	0.5	0.5	0.5	0.5	0.5	0.15000000000000002	0.15000000000000002	0.15000000000000002	0.15000000000000002	0.2	0.2	0.05	Rational	0	0	0	0	0
1	2	22	0.15000000000000002	0.2	0.2	0.2	0.2	1	0.5	0.5	1	0.5	0.5	0.5	0.5	0.5	0.5	0.15000000000000002	0.15000000000000002	0.15000000000000002	0.15000000000000002	0.2	0.2	0.05	Rational	0	0	0	0	0
1	2	23	0.15000000000000002	0.2	0.2	0.2	0.2	1	0.5	0.5	1	0.5	0.5	0.5	0.5	0.5	0.5	0.15000000000000002	0.15000000000000002	0.15000000000000002	0.15000000000000002	0.2	0.2	0.05	Rational	0	0	0	0	0
1	2	24	0.15000000000000002	0.2	0.2	0.2	0.2	1	0.5	0.5	1	0.5	0.5	0.5	0.5	0.5	0.5	0.15000000000000002	0.15000000000000002	0.15000000000000002	0.15000000000000002	0.2	0.2	0.05	Rational	0	0	0	0	0
1	2	25	0.15000000000000002	0.2	0.2	0.2	0.2	1	0.5	0.5	1	0.5	0.5	0.5	0.5	0.5	0.5	0.15000000000000002	0.15000000000000002	0.15000000000000002	0.15000000000000002	0.2	0.2	0.05	Rational	0	0	0	0	0
1	2	26	0.15000000000000002	0.2	0.2	0.2	0.2	1	0.5	0.5	1	0.5	0.5	0.5	0.5	0.5	0.5	0.15000000000000002	0.15000000000000002	0.15000000000000002	0.15000000000000002	0.2	0.2	0.05	Rational	0	0	0	0	0
1	2	27	0.15000000000000002	0.2	0.2	0.2	0.2	1	0.5	0.5	1	0.5	0.5	0.5	0.5	0.5	0.5	0.15000000000000002	0.15000000000000002	0.15000000000000002	0.15000000000000002	0.2	0.2	0.05	Rational	0	0	0	0	0
1	2	28	0.15000000000000002	0.2	0.2	0.2	0.2	1	0.5	0.5	1	0.5	0.5	0.5	0.5	0.5	0.5	0.15000000000000002	0.15000000000000002	0.15000000000000002	0.15000000000000002	0.2	0.2	0.05	Rational	0	0	0	0	0
1	2	29	0.15000000000000002	0.2	0.2	0.2	0.2	1	0.5	0.5	1	0.5	0.5	0.5	0.5	0.5	0.5	0.15000000000000002	0.15000000000000002	0.15000000000000002	0.15000000000000002	0.2	0.2	0.05	Rational	0	0	0	0	0
1	2	30	0.15000000000000002	0.2	0.2	0.2	0.2	1	0.5	0.5	1	0.5	0.5	0.5	0.5	0.5	0.5	0.15000000000000002	0.15000000000000002	0.15000000000000002	0.15000000000000002	0.2	0.2	0.05	Rational	0	0	0	0	0
1	2	31	0.15000000000000002	0.2	0.2	0.2	0.2	1	0.5	0.5	1	0.5	0.5	0.5	0.5	0.5	0.5	0.15000000000000002	0.15000000000000002	0.15000000000000002	0.15000000000000002	0.2	0.2	0.05	Rational	0	0	0	0	0
1	2	32	0.15000000000000002	0.2	0.2	0.2	0.2	1	0.5	0.5	1	0.5	0.5	0.5	0.5	0.5	0.5	0.15000000000000002	0.15000000000000002	0.15000000000000002	0.15000000000000002	0.2	0.2	0.05	Rational	0	0	0	0	0
1	2	33	0.15000000000000002	0.2	0.2	0.2	0.2	1	0.5	0.5	1	0.5	0.5	0.5	0.5	0.5	0.5	0.15000000000000002	0.15000000000000002	0.15000000000000002	0.15000000000000002	0.2	0.2	0.05	Rational	0	0	0	0	0
1	2	34	0.15000000000000002	0.2	0.2	0.2	0.2	1	0.5	0.5	1	0.5	0.5	0.5	0.5	0.5	0.5	0.15000000000000002	0.15000000000000002	0.15000000000000002	0.15000000000000002	0.2	0.2	0.05	Rational	0	0	0	0	0
1	2	35	0.15000000000000002	0.2	0.2	0.2	0.2	1	0.5	0.5	1	0.5	0.5	0.5	0.5	0.5	0.5	0.15000000000000002	0.15000000000000002	0.15000000000000002	0.15000000000000002	0.2	0.2	0.05	Rational	0	0	0	0	0
1	2	36	0.15000000000000002	0.2	0.2	0.2	0.2	1	0.5	0.5	1	0.5	0.5	0.5	0.5	0.5	0.5	0.15000000000000002	0.15000000000000002	0.15000000000000002	0.15000000000000002	0.2	0.2	0.05	Rational	0	0	0	0	0
1	2	37	0.15000000000000002	0.2	0.2	0.2	0.2	1	0.5	0.5	1	0.5	0.5	0.5	0.5	0.5	0.5	0.15000000000000002	0.15000000000000002	0.15000000000000002	0.15000000000000002	0.2	0.2	0.05	Rational	0	0	0	0	0
1	2	38	0.15000000000000002	0.2	0.2	0.2	0.2	1	0.5	0.5	1	0.5	0.5	0.5	0.5	0.5	0.5	0.15000000000000002	0.15000000000000002	0.15000000000000002	0.15000000000000002	0.2	0.2	0.05	Rational	0	0	0	0	0
1	2	39	0.15000000000000002	0.2	0.2	0.2	0.2	1	0.5	0.5	1	0.5	0.5	0.5	0.5	0.5	0.5	0.15000000000000002	0.15000000000000002	0.15000000000000002	0.15000000000000002	0.2	0.2	0.05	Rational	0	0	0	0	0
1	2	40	0.15000000000000002	0.2	0.2	0.2	0.2	1	0.5	0.5	1	0.5	0.5	0.5	0.5	0.5	0.5	0.15000000000000002	0.15000000000000002	0.15000000000000002	0.15000000000000002	0.2	0.2	0.05	Rational	0	0	0	0	0
1	2	40	0.15000000000000002	0.2	0.2	0.2	0.2	1	0.5	0.5	1	0.5	0.5	0.5	0.5	0.5	0.5	0.15000000000000002	0.15000000000000002	0.15000000000000002	0.15000000000000002	0.2	0.2	0.05	Rational	0	0	0	0	467.1500000000002
1	3	1	0.25	0.3	0.3	0.3	0.3	1	0.5	0.5	1	0.5	0.5	0.5	0.5	0.5	0.5	0.25	0.25	0.25	0.25	0.3	0.3	0.05	Rational	0	0	0	0	0
1	3	2	0.25	0.3	0.3	0.3	0.3	1	0.5	0.5	1	0.5	0.5	0.5	0.5	0.5	0.5	0.25	0.25	0.25	0.25	0.3	0.3	0.05	Rational	0	0	0	0	0
1	3	3	0.25	0.3	0.3	0.3	0.3	1	0.5	0.5	1	0.5	0.5	0.5	0.5	0.5	0.5	0.25	0.25	0.25	0.25	0.3	0.3	0.05	Rational	0	0	0	0	0
1	3	4	0.25	0.3	0.3	0.3	0.3	1	0.5	0.5	1	0.5	0.5	0.5	0.5	0.5	0.5	0.25	0.25	0.25	0.25	0.3	0.3	0.05	Rational	0	0	0	0	0
1	3	5	0.25	0.3	0.3	0.3	0.3	1	0.5	0.5	1	0.5	0.5	0.5	0.5	0.5	0.5	0.25	0.25	0.25	0.25	0.3	0.3	0.05	Rational	0	0	0	0	0
1	3	6	0.25	0.3	0.3	0.3	0.3	1	0.5	0.5	1	0.5	0.5	0.5	0.5	0.5	0.5	0.25	0.25	0.25	0.25	0.3	0.3	0.05	Rational	0	0	0	0	0
1	3	7	0.25	0.3	0.3	0.3	0.3	1	0.5	0.5	1	0.5	0.5	0.5	0.5	0.5	0.5	0.25	0.25	0.25	0.25	0.3	0.3	0.05	Rational	0	0	0	0	0
1	3	8	0.25	0.3	0.3	0.3	0.3	1	0.5	0.5	1	0.5	0.5	0.5	0.5	0.5	0.5	0.25	0.25	0.25	0.25	0.3	0.3	0.05	Rational	0	0	0	0	0
1	3	9	0.25	0.3	0.3	0.3	0.3	1	0.5	0.5	1	0.5	0.5	0.5	0.5	0.5	0.5	0.25	0.25	0.25	0.25	0.3	0.3	0.05	Rational	0	0	0	0	0
1	3	10	0.25	0.3	0.3	0.3	0.3	1	0.5	0.5	1	0.5	0.5	0.5	0.5	0.5	0.5	0.25	0.25	0.25	0.25	0.3	0.3	0.05	Rational	0	0	0	0	0
1	3	11	0.25	0.3	0.3	0.3	0.3	1	0.5	0.5	1	0.5	0.5	0.5	0.5	0.5	0.5	0.25	0.25	0.25	0.25	0.3	0.3	0.05	Rational	0	0	0	0	0
1	3	12	0.25	0.3	0.3	0.3	0.3	1	0.5	0.5	1	0.5	0.5	0.5	0.5	0.5	0.5	0.25	0.25	0.25	0.25	0.3	0.3	0.05	Rational	0	0	0	0	0
1	3	13	0.25	0.3	0.3	0.3	0.3	1	0.5	0.5	1	0.5	0.5	0.5	0.5	0.5	0.5	0.25	0.25	0.25	0.25	0.3	0.3	0.05	Rational	0	0	0	0	0
1	3	14	0.25	0.3	0.3	0.3	0.3	1	0.5	0.5	1	0.5	0.5	0.5	0.5	0.5	0.5	0.25	0.25	0.25	0.25	0.3	0.3	0.05	Rational	0	0	0	0	0
1	3	15	0.25	0.3	0.3	0.3	0.3	1	0.5	0.5	1	0.5	0.5	0.5	0.5	0.5	0.5	0.25	0.25	0.25	0.25	0.3	0.3	0.05	Rational	0	0	0	0	0
1	3	16	0.25	0.3	0.3	0.3	0.3	1	0.5	0.5	1	0.5	0.5	0.5	0.5	0.5	0.5	0.25	0.25	0.25	0.25	0.3	0.3	0.05	Rational	0	0	0	0	0
1	3	17	0.25	0.3	0.3	0.3	0.3	1	0.5	0.5	1	0.5	0.5	0.5	0.5	0.5	0.5	0.25	0.25	0.25	0.25	0.3	0.3	0.05	Rational	0	0	0	0	0
1	3	18	0.25	0.3	0.3	0.3	0.3	1	0.5	0.5	1	0.5	0.5	0.5	0.5	0.5	0.5	0.25	0.25	0.25	0.25	0.3	0.3	0.05	Rational	0	0	0	0	0
1	3	19	0.25	0.3	0.3	0.3	0.3	1	0.5	0.5	1	0.5	0.5	0.5	0.5	0.5	0.5	0.25	0.25	0.25	0.25	0.3	0.3	0.05	Rational	0	0	0	0	0
1	3	20	0.25	0.3	0.3	0.3	0.3	1	0.5	0.5	1	0.5	0.5	0.5	0.5	0.5	0.5	0.25	0.25	0.25	0.25	0.3	0.3	0.05	Rational	0	0	0	0	0
1	3	21	0.25	0.3	0.3	0.3	0.3	1	0.5	0.5	1	0.5	0.5	0.5	0.5	0.5	0.5	0.25	0.25	0.25	0.25	0.3	0.3	0.05	Rational	0	0	0	0	0
1	3	22	0.25	0.3	0.3	0.3	0.3	1	0.5	0.5	1	0.5	0.5	0.5	0.5	0.5	0.5	0.25	0.25	0.25	0.25	0.3	0.3	0.05	Rational	0	0	0	0	0
1	3	23	0.25	0.3	0.3	0.3	0.3	1	0.5	0.5	1	0.5	0.5	0.5	0.5	0.5	0.5	0.25	0.25	0.25	0.25	0.3	0.3	0.05	Rational	0	0	0	0	0
1	3	24	0.25	0.3	0.3	0.3	0.3	1	0.5	0.5	1	0.5	0.5	0.5	0.5	0.5	0.5	0.25	0.25	0.25	0.25	0.3	0.3	0.05	Rational	0	0	0	0	0
1	3	25	0.25	0.3	0.3	0.3	0.3	1	0.5	0.5	1	0.5	0.5	0.5	0.5	0.5	0.5	0.25	0.25	0.25	0.25	0.3	0.3	0.05	Rational	0	0	0	0	0
1	3	26	0.25	0.3	0.3	0.3	0.3	1	0.5	0.5	1	0.5	0.5	0.5	0.5	0.5	0.5	0.25	0.25	0.25	0.25	0.3	0.3	0.05	Rational	0	0	0	0	0
1	3	27	0.25	0.3	0.3	0.3	0.3	1	0.5	0.5	1	0.5	0.5	0.5	0.5	0.5	0.5	0.25	0.25	0.25	0.25	0.3	0.3	0.05	Rational	0	0	0	0	0
1	3	28	0.25	0.3	0.3	0.3	0.3	1	0.5	0.5	1	0.5	0.5	0.5	0.5	0.5	0.5	0.25	0.25	0.25	0.25	0.3	0.3	0.05	Rational	0	0	0	0	0
1	3	29	0.25	0.3	0.3	0.3	0.3	1	0.5	0.5	1	0.5	0.5	0.5	0.5	0.5	0.5	0.25	0.25	0.25	0.25	0.3	0.3	0.05	Rational	0	0	0	0	0
1	3	30	0.25	0.3	0.3	0.3	0.3	1	0.5	0.5	1	0.5	0.5	0.5	0.5	0.5	0.5	0.25	0.25	0.25	0.25	0.3	0.3	0.05	Rational	0	0	0	0	0
1	3	31	0.25	0.3	0.3	0.3	0.3	1	0.5	0.5	1	0.5	0.5	0.5	0.5	0.5	0.5	0.25	0.25	0.25	0.25	0.3	0.3	0.05	Rational	0	0	0	0	0
1	3	32	0.25	0.3	0.3	0.3	0.3	1	0.5	0.5	1	0.5	0.5	0.5	0.5	0.5	0.5	0.25	0.25	0.25	0.25	0.3	0.3	0.05	Rational	0	0	0	0	0
1	3	33	0.25	0.3	0.3	0.3	0.3	1	0.5	0.5	1	0.5	0.5	0.5	0.5	0.5	0.5	0.25	0.25	0.25	0.25	0.3	0.3	0.05	Rational	0	0	0	0	0
1	3	34	0.25	0.3	0.3	0.3	0.3	1	0.5	0.5	1	0.5	0.5	0.5	0.5	0.5	0.5	0.25	0.25	0.25	0.25	0.3	0.3	0.05	Rational	0	0	0	0	0
1	3	35	0.25	0.3	0.3	0.3	0.3	1	0.5	0.5	1	0.5	0.5	0.5	0.5	0.5	0.5	0.25	0.25	0.25	0.25	0.3	0.3	0.05	Rational	0	0	0	0	0
1	3	36	0.25	0.3	0.3	0.3	0.3	1	0.5	0.5	1	0.5	0.5	0.5	0.5	0.5	0.5	0.25	0.25	0.25	0.25	0.3	0.3	0.05	Rational	0	0	0	0	0
1	3	37	0.25	0.3	0.3	0.3	0.3	1	0.5	0.5	1	0.5	0.5	0.5	0.5	0.5	0.5	0.25	0.25	0.25	0.25	0.3	0.3	0.05	Rational	0	0	0	0	0
1	3	38	0.25	0.3	0.3	0.3	0.3	1	0.5	0.5	1	0.5	0.5	0.5	0.5	0.5	0.5	0.25	0.25	0.25	0.25	0.3	0.3	0.05	Rational	0	0	0	0	0
1	3	39	0.25	0.3	0.3	0.3	0.3	1	0.5	0.5	1	0.5	0.5	0.5	0.5	0.5	0.5	0.25	0.25	0.25	0.25	0.3	0.3	0.05	Rational	0	0	0	0	0
1	3	40	0.25	0.3	0.3	0.3	0.3	1	0.5	0.5	1	0.5	0.5	0.5	0.5	0.5	0.5	0.25	0.25	0.25	0.25	0.3	0.3	0.05	Rational	0	0	0	0	0
1	3	40	0.25	0.3	0.3	0.3	0.3	1	0.5	0.5	1	0.5	0.5	0.5	0.5	0.5	0.5	0.25	0.25	0.25	0.25	0.3	0.3	0.05	Rational	0	0	0	0	475.0500000000002
1	4	1	0.35	0.39999999999999997	0.39999999999999997	0.39999999999999997	0.39999999999999997	1	0.5	0.5	1	0.5	0.5	0.5	0.5	0.5	0.5	0.35	0.35	0.35	0.35	0.39999999999999997	0.39999999999999997	0.05	Rational	0	0	0	0	0
1	4	2	0.35	0.39999999999999997	0.39999999999999997	0.39999999999999997	0.39999999999999997	1	0.5	0.5	1	0.5	0.5	0.5	0.5	0.5	0.5	0.35	0.35	0.35	0.35	0.39999999999999997	0.39999999999999997	0.05	Rational	0	0	0	0	0
1	4	3	0.35	0.39999999999999997	0.39999999999999997	0.39999999999999997	0.39999999999999997	1	0.5	0.5	1	0.5	0.5	0.5	0.5	0.5	0.5	0.35	0.35	0.35	0.35	0.39999999999999997	0.39999999999999997	0.05	Rational	0	0	0	0	0
1	4	4	0.35	0.39999999999999997	0.39999999999999997	0.39999999999999997	0.39999999999999997	1	0.5	0.5	1	0.5	0.5	0.5	0.5	0.5	0.5	0.35	0.35	0.35	0.35	0.39999999999999997	0.39999999999999997	0.05	Rational	0	0	0	0	0
1	4	5	0.35	0.39999999999999997	0.39999999999999997	0.39999999999999997	0.39999999999999997	1	0.5	0.5	1	0.5	0.5	0.5	0.5	0.5	0.5	0.35	0.35	0.35	0.35	0.39999999999999997	0.39999999999999997	0.05	Rational	0	0	0	0	0
1	4	6	0.35	0.39999999999999997	0.39999999999999997	0.39999999999999997	0.39999999999999997	1	0.5	0.5	1	0.5	0.5	0.5	0.5	0.5	0.5	0.35	0.35	0.35	0.35	0.39999999999999997	0.39999999999999997	0.05	Rational	0	0	0	0	0
1	4	7	0.35	0.39999999999999997	0.39999999999999997	0.39999999999999997	0.39999999999999997	1	0.5	0.5	1	0.5	0.5	0.5	0.5	0.5	0.5	0.35	0.35	0.35	0.35	0.39999999999999997	0.39999999999999997	0.05	Rational	0	0	0	0	0
1	4	8	0.35	0.39999999999999997	0.39999999999999997	0.39999999999999997	0.39999999999999997	1	0.5	0.5	1	0.5	0.5	0.5	0.5	0.5	0.5	0.35	0.35	0.35	0.35	0.39999999999999997	0.39999999999999997	0.05	Rational	0	0	0	0	0
1	4	9	0.35	0.39999999999999997	0.39999999999999997	0.39999999999999997	0.39999999999999997	1	0.5	0.5	1	0.5	0.5	0.5	0.5	0.5	0.5	0.35	0.35	0.35	0.35	0.39999999999999997	0.39999999999999997	0.05	Rational	0	0	0	0	0
1	4	10	0.35	0.39999999999999997	0.39999999999999997	0.39999999999999997	0.39999999999999997	1	0.5	0.5	1	0.5	0.5	0.5	0.5	0.5	0.5	0.35	0.35	0.35	0.35	0.39999999999999997	0.39999999999999997	0.05	Rational	0	0	0	0	0
1	4	11	0.35	0.39999999999999997	0.39999999999999997	0.39999999999999997	0.39999999999999997	1	0.5	0.5	1	0.5	0.5	0.5	0.5	0.5	0.5	0.35	0.35	0.35	0.35	0.39999999999999997	0.39999999999999997	0.05	Rational	0	0	0	0	0
1	4	12	0.35	0.39999999999999997	0.39999999999999997	0.39999999999999997	0.39999999999999997	1	0.5	0.5	1	0.5	0.5	0.5	0.5	0.5	0.5	0.35	0.35	0.35	0.35	0.39999999999999997	0.39999999999999997	0.05	Rational	0	0	0	0	0
1	4	13	0.35	0.39999999999999997	0.39999999999999997	0.39999999999999997	0.39999999999999997	1	0.5	0.5	1	0.5	0.5	0.5	0.5	0.5	0.5	0.35	0.35	0.35	0.35	0.39999999999999997	0.39999999999999997	0.05	Rational	0	0	0	0	0
1	4	14	0.35	0.39999999999999997	0.39999999999999997	0.39999999999999997	0.39999999999999997	1	0.5	0.5	1	0.5	0.5	0.5	0.5	0.5	0.5	0.35	0.35	0.35	0.35	0.39999999999999997	0.39999999999999997	0.05	Rational	0	0	0	0	0
1	4	15	0.35	0.39999999999999997	0.39999999999999997	0.39999999999999997	0.39999999999999997	1	0.5	0.5	1	0.5	0.5	0.5	0.5	0.5	0.5	0.35	0.35	0.35	0.35	0.39999999999999997	0.39999999999999997	0.05	Rational	0	0	0	0	0
1	4	16	0.35	0.39999999999999997	0.39999999999999997	0.39999999999999997	0.39999999999999997	1	0.5	0.5	1	0.5	0.5	0.5	0.5	0.5	0.5	0.35	0.35	0.35	0.35	0.39999999999999997	0.39999999999999997	0.05	Rational	0	0	0	0	0
1	4	17	0.35	0.39999999999999997	0.39999999999999997	0.39999999999999997	0.39999999999999997	1	0.5	0.5	1	0.5	0.5	0.5	0.5	0.5	0.5	0.35	0.35	0.35	0.35	0.39999999999999997	0.39999999999999997	0.05	Rational	0	0	0	0	0
1	4	18	0.35	0.39999999999999997	0.39999999999999997	0.39999999999999997	0.39999999999999997	1	0.5	0.5	1	0.5	0.5	0.5	0.5	0.5	0.5	0.35	0.35	0.35	0.35	0.39999999999999997	0.39999999999999997	0.05	Rational	0	0	0	0	0
1	4	19	0.35	0.39999999999999997	0.39999999999999997	0.39999999999999997	0.39999999999999997	1	0.5	0.5	1	0.5	0.5	0.5	0.5	0.5	0.5	0.35	0.35	0.35	0.35	0.39999999999999997	0.39999999999999997	0.05	Rational	0	0	0	0	0
1	4	20	0.35	0.39999999999999997	0.39999999999999997	0.39999999999999997	0.39999999999999997	1	0.5	0.5	1	0.5	0.5	0.5	0.5	0.5	0.5	0.35	0.35	0.35	0.35	0.39999999999999997	0.39999999999999997	0.05	Rational	0	0	0	0	0
1	4	21	0.35	0.39999999999999997	0.39999999999999997	0.39999999999999997	0.39999999999999997	1	0.5	0.5	1	0.5	0.5	0.5	0.5	0.5	0.5	0.35	0.35	0.35	0.35	0.39999999999999997	0.39999999999999997	0.05	Rational	0	0	0	0	0
1	4	22	0.35	0.39999999999999997	0.39999999999999997	0.39999999999999997	0.39999999999999997	1	0.5	0.5	1	0.5	0.5	0.5	0.5	0.5	0.5	0.35	0.35	0.35	0.35	0.39999999999999997	0.39999999999999997	0.05	Rational	0	0	0	0	0
1	4	23	0.35	0.39999999999999997	0.39999999999999997	0.39999999999999997	0.39999999999999997	1	0.5	0.5	1	0.5	0.5	0.5	0.5	0.5	0.5	0.35	0.35	0.35	0.35	0.39999999999999997	0.39999999999999997	0.05	Rational	0	0	0	0	0
1	4	24	0.35	0.39999999999999997	0.39999999999999997	0.39999999999999997	0.39999999999999997	1	0.5	0.5	1	0.5	0.5	0.5	0.5	0.5	0.5	0.35	0.35	0.35	0.35	0.39999999999999997	0.39999999999999997	0.05	Rational	0	0	0	0	0
1	4	25	0.35	0.39999999999999997	0.39999999999999997	0.39999999999999997	0.39999999999999997	1	0.5	0.5	1	0.5	0.5	0.5	0.5	0.5	0.5	0.35	0.35	0.35	0.35	0.39999999999999997	0.39999999999999997	0.05	Rational	0	0	0	0	0
1	4	26	0.35	0.39999999999999997	0.39999999999999997	0.39999999999999997	0.39999999999999997	1	0.5	0.5	1	0.5	0.5	0.5	0.5	0.5	0.5	0.35	0.35	0.35	0.35	0.39999999999999997	0.39999999999999997	0.05	Rational	0	0	0	0	0
1	4	27	0.35	0.39999999999999997	0.39999999999999997	0.39999999999999997	0.39999999999999997	1	0.5	0.5	1	0.5	0.5	0.5	0.5	0.5	0.5	0.35	0.35	0.35	0.35	0.39999999999999997	0.39999999999999997	0.05	Rational	0	0	0	0	0
1	4	28	0.35	0.39999999999999997	0.39999999999999997	0.39999999999999997	0.39999999999999997	1	0.5	0.5	1	0.5	0.5	0.5	0.5	0.5	0.5	0.35	0.35	0.35	0.35	0.39999999999999997	0.39999999999999997	0.05	Rational	0	0	0	0	0
1	4	29	0.35	0.39999999999999997	0.39999999999999997	0.39999999999999997	0.39999999999999997	1	0.5	0.5	1	0.5	0.5	0.5	0.5	0.5	0.5	0.35	0.35	0.35	0.35	0.39999999999999997	0.39999999999999997	0.05	Rational	0	0	0	0	0
1	4	30	0.35	0.39999999999999997	0.39999999999999997	0.39999999999999997	0.39999999999999997	1	0.5	0.5	1	0.5	0.5	0.5	0.5	0.5	0.5	0.35	0.35	0.35	0.35	0.39999999999999997	0.39999999999999997	0.05	Rational	0	0	0	0	0
1	4	31	0.35	0.39999999999999997	0.39999999999999997	0.39999999999999997	0.39999999999999997	1	0.5	0.5	1	0.5	0.5	0.5	0.5	0.5	0.5	0.35	0.35	0.35	0.35	0.39999999999999997	0.39999999999999997	0.05	Rational	0	0	0	0	0
1	4	32	0.35	0.39999999999999997	0.39999999999999997	0.39999999999999997	0.39999999999999997	1	0.5	0.5	1	0.5	0.5	0.5	0.5	0.5	0.5	0.35	0.35	0.35	0.35	0.39999999999999997	0.39999999999999997	0.05	Rational	0	0	0	0	0
1	4	33	0.35	0.39999999999999997	0.39999999999999997	0.39999999999999997	0.39999999999999997	1	0.5	0.5	1	0.5	0.5	0.5	0.5	0.5	0.5	0.35	0.35	0.35	0.35	0.39999999999999997	0.39999999999999997	0.05	Rational	0	0	0	0	0
1	4	34	0.35	0.39999999999999997	0.39999999999999997	0.39999999999999997	0.39999999999999997	1	0.5	0.5	1	0.5	0.5	0.5	0.5	0.5	0.5	0.35	0.35	0.35	0.35	0.39999999999999997	0.39999999999999997	0.05	Rational	0	0	0	0	0
1	4	35	0.35	0.39999999999999997	0.39999999999999997	0.39999999999999997	0.39999999999999997	1	0.5	0.5	1	0.5	0.5	0.5	0.5	0.5	0.5	0.35	0.35	0.35	0.35	0.39999999999999997	0.39999999999999997	0.05	Rational	0	0	0	0	0
1	4	36	0.35	0.39999999999999997	0.39999999999999997	0.39999999999999997	0.39999999999999997	1	0.5	0.5	1	0.5	0.5	0.5	0.5	0.5	0.5	0.35	0.35	0.35	0.35	0.39999999999999997	0.39999999999999997	0.05	Rational	0	0	0	0	0
1	4	37	0.35	0.39999999999999997	0.39999999999999997	0.39999999999999997	0.39999999999999997	1	0.5	0.5	1	0.5	0.5	0.5	0.5	0.5	0.5	0.35	0.35	0.35	0.35	0.39999999999999997	0.39999999999999997	0.05	Rational	0	0	0	0	0
1	4	38	0.35	0.39999999999999997	0.39999999999999997	0.39999999999999997	0.39999999999999997	1	0.5	0.5	1	0.5	0.5	0.5	0.5	0.5	0.5	0.35	0.35	0.35	0.35	0.39999999999999997	0.39999999999999997	0.05	Rational	0	0	0	0	0
1	4	39	0.35	0.39999999999999997	0.39999999999999997	0.39999999999999997	0.39999999999999997	1	0.5	0.5	1	0.5	0.5	0.5	0.5	0.5	0.5	0.35	0.35	0.35	0.35	0.39999999999999997	0.39999999999999997	0.05	Rational	0	0	0	0	0
1	4	40	0.35	0.39999999999999997	0.39999999999999997	0.39999999999999997	0.39999999999999997	1	0.5	0.5	1	0.5	0.5	0.5	0.5	0.5	0.5	0.35	0.35	0.35	0.35	0.39999999999999997	0.39999999999999997	0.05	Rational	0	0	0	0	0
1	4	40	0.35	0.39999999999999997	0.39999999999999997	0.39999999999999997	0.39999999999999997	1	0.5	0.5	1	0.5	0.5	0.5	0.5	0.5	0.5	0.35	0.35	0.35	0.35	0.39999999999999997	0.39999999999999997	0.05	Rational	0	0	0	0	482.9499999999997
1	5	1	0.44999999999999996	0.49999999999999994	0.49999999999999994	0.49999999999999994	0.49999999999999994	1	0.5	0.5	1	0.5	0.5	0.5	0.5	0.5	0.5	0.44999999999999996	0.44999999999999996	0.44999999999999996	0.44999999999999996	0.49999999999999994	0.49999999999999994	0.05	Rational	0	0	0	0	0
1	5	2	0.44999999999999996	0.49999999999999994	0.49999999999999994	0.49999999999999994	0.49999999999999994	1	0.5	0.5	1	0.5	0.5	0.5	0.5	0.5	0.5	0.44999999999999996	0.44999999999999996	0.44999999999999996	0.44999999999999996	0.49999999999999994	0.49999999999999994	0.05	Rational	0	0	0	0	0
1	5	3	0.44999999999999996	0.49999999999999994	0.49999999999999994	0.49999999999999994	0.49999999999999994	1	0.5	0.5	1	0.5	0.5	0.5	0.5	0.5	0.5	0.44999999999999996	0.44999999999999996	0.44999999999999996	0.44999999999999996	0.49999999999999994	0.49999999999999994	0.05	Rational	0	0	0	0	0
1	5	4	0.44999999999999996	0.49999999999999994	0.49999999999999994	0.49999999999999994	0.49999999999999994	1	0.5	0.5	1	0.5	0.5	0.5	0.5	0.5	0.5	0.44999999999999996	0.44999999999999996	0.44999999999999996	0.44999999999999996	0.49999999999999994	0.49999999999999994	0.05	Rational	0	0	0	0	0
1	5	5	0.44999999999999996	0.49999999999999994	0.49999999999999994	0.49999999999999994	0.49999999999999994	1	0.5	0.5	1	0.5	0.5	0.5	0.5	0.5	0.5	0.44999999999999996	0.44999999999999996	0.44999999999999996	0.44999999999999996	0.49999999999999994	0.49999999999999994	0.05	Rational	0	0	0	0	0
1	5	6	0.44999999999999996	0.49999999999999994	0.49999999999999994	0.49999999999999994	0.49999999999999994	1	0.5	0.5	1	0.5	0.5	0.5	0.5	0.5	0.5	0.44999999999999996	0.44999999999999996	0.44999999999999996	0.44999999999999996	0.49999999999999994	0.49999999999999994	0.05	Rational	0	0	0	0	0
1	5	7	0.44999999999999996	0.49999999999999994	0.49999999999999994	0.49999999999999994	0.49999999999999994	1	0.5	0.5	1	0.5	0.5	0.5	0.5	0.5	0.5	0.44999999999999996	0.44999999999999996	0.44999999999999996	0.44999999999999996	0.49999999999999994	0.49999999999999994	0.05	Rational	0	0	0	0	0
1	5	8	0.44999999999999996	0.49999999999999994	0.49999999999999994	0.49999999999999994	0.49999999999999994	1	0.5	0.5	1	0.5	0.5	0.5	0.5	0.5	0.5	0.44999999999999996	0.44999999999999996	0.44999999999999996	0.44999999999999996	0.49999999999999994	0.49999999999999994	0.05	Rational	0	0	0	0	0
1	5	9	0.44999999999999996	0.49999999999999994	0.49999999999999994	0.49999999999999994	0.49999999999999994	1	0.5	0.5	1	0.5	0.5	0.5	0.5	0.5	0.5	0.44999999999999996	0.44999999999999996	0.44999999999999996	0.44999999999999996	0.49999999999999994	0.49999999999999994	0.05	Rational	0	0	0	0	0
1	5	10	0.44999999999999996	0.49999999999999994	0.49999999999999994	0.49999999999999994	0.49999999999999994	1	0.5	0.5	1	0.5	0.5	0.5	0.5	0.5	0.5	0.44999999999999996	0.44999999999999996	0.44999999999999996	0.44999999999999996	0.49999999999999994	0.49999999999999994	0.05	Rational	0	0	0	0	0
1	5	11	0.44999999999999996	0.49999999999999994	0.49999999999999994	0.49999999999999994	0.49999999999999994	1	0.5	0.5	1	0.5	0.5	0.5	0.5	0.5	0.5	0.44999999999999996	0.44999999999999996	0.44999999999999996	0.44999999999999996	0.49999999999999994	0.49999999999999994	0.05	Rational	0	0	0	0	0
1	5	12	0.44999999999999996	0.49999999999999994	0.49999999999999994	0.49999999999999994	0.49999999999999994	1	0.5	0.5	1	0.5	0.5	0.5	0.5	0.5	0.5	0.44999999999999996	0.44999999999999996	0.44999999999999996	0.44999999999999996	0.49999999999999994	0.49999999999999994	0.05	Rational	0	0	0	0	0
1	5	13	0.44999999999999996	0.49999999999999994	0.49999999999999994	0.49999999999999994	0.49999999999999994	1	0.5	0.5	1	0.5	0.5	0.5	0.5	0.5	0.5	0.44999999999999996	0.44999999999999996	0.44999999999999996	0.44999999999999996	0.49999999999999994	0.49999999999999994	0.05	Rational	0	0	0	0	0
1	5	14	0.44999999999999996	0.49999999999999994	0.49999999999999994	0.49999999999999994	0.49999999999999994	1	0.5	0.5	1	0.5	0.5	0.5	0.5	0.5	0.5	0.44999999999999996	0.44999999999999996	0.44999999999999996	0.44999999999999996	0.49999999999999994	0.49999999999999994	0.05	Rational	0	0	0	0	0
1	5	15	0.44999999999999996	0.49999999999999994	0.49999999999999994	0.49999999999999994	0.49999999999999994	1	0.5	0.5	1	0.5	0.5	0.5	0.5	0.5	0.5	0.44999999999999996	0.44999999999999996	0.44999999999999996	0.44999999999999996	0.49999999999999994	0.49999999999999994	0.05	Rational	0	0	0	0	0
1	5	16	0.44999999999999996	0.49999999999999994	0.49999999999999994	0.49999999999999994	0.49999999999999994	1	0.5	0.5	1	0.5	0.5	0.5	0.5	0.5	0.5	0.44999999999999996	0.44999999999999996	0.44999999999999996	0.44999999999999996	0.49999999999999994	0.49999999999999994	0.05	Rational	0	0	0	0	0
1	5	17	0.44999999999999996	0.49999999999999994	0.49999999999999994	0.49999999999999994	0.49999999999999994	1	0.5	0.5	1	0.5	0.5	0.5	0.5	0.5	0.5	0.44999999999999996	0.44999999999999996	0.44999999999999996	0.44999999999999996	0.49999999999999994	0.49999999999999994	0.05	Rational	0	0	0	0	0
1	5	18	0.44999999999999996	0.49999999999999994	0.49999999999999994	0.49999999999999994	0.49999999999999994	1	0.5	0.5	1	0.5	0.5	0.5	0.5	0.5	0.5	0.44999999999999996	0.44999999999999996	0.44999999999999996	0.44999999999999996	0.49999999999999994	0.49999999999999994	0.05	Rational	0	0	0	0	0
1	5	19	0.44999999999999996	0.49999999999999994	0.49999999999999994	0.49999999999999994	0.49999999999999994	1	0.5	0.5	1	0.5	0.5	0.5	0.5	0.5	0.5	0.44999999999999996	0.44999999999999996	0.44999999999999996	0.44999999999999996	0.49999999999999994	0.49999999999999994	0.05	Rational	0	0	0	0	0
1	5	20	0.44999999999999996	0.49999999999999994	0.49999999999999994	0.49999999999999994	0.49999999999999994	1	0.5	0.5	1	0.5	0.5	0.5	0.5	0.5	0.5	0.44999999999999996	0.44999999999999996	0.44999999999999996	0.44999999999999996	0.49999999999999994	0.49999999999999994	0.05	Rational	0	0	0	0	0
1	5	21	0.44999999999999996	0.49999999999999994	0.49999999999999994	0.49999999999999994	0.49999999999999994	1	0.5	0.5	1	0.5	0.5	0.5	0.5	0.5	0.5	0.44999999999999996	0.44999999999999996	0.44999999999999996	0.44999999999999996	0.49999999999999994	0.49999999999999994	0.05	Rational	0	0	0	0	0
1	5	22	0.44999999999999996	0.49999999999999994	0.49999999999999994	0.49999999999999994	0.49999999999999994	1	0.5	0.5	1	0.5	0.5	0.5	0.5	0.5	0.5	0.44999999999999996	0.44999999999999996	0.44999999999999996	0.44999999999999996	0.49999999999999994	0.49999999999999994	0.05	Rational	0	0	0	0	0
1	5	23	0.44999999999999996	0.49999999999999994	0.49999999999999994	0.49999999999999994	0.49999999999999994	1	0.5	0.5	1	0.5	0.5	0.5	0.5	0.5	0.5	0.44999999999999996	0.44999999999999996	0.44999999999999996	0.44999999999999996	0.49999999999999994	0.49999999999999994	0.05	Rational	0	0	0	0	0
1	5	24	0.44999999999999996	0.49999999999999994	0.49999999999999994	0.49999999999999994	0.49999999999999994	1	0.5	0.5	1	0.5	0.5	0.5	0.5	0.5	0.5	0.44999999999999996	0.44999999999999996	0.44999999999999996	0.44999999999999996	0.49999999999999994	0.49999999999999994	0.05	Rational	0	0	0	0	0
1	5	25	0.44999999999999996	0.49999999999999994	0.49999999999999994	0.49999999999999994	0.49999999999999994	1	0.5	0.5	1	0.5	0.5	0.5	0.5	0.5	0.5	0.44999999999999996	0.44999999999999996	0.44999999999999996	0.44999999999999996	0.49999999999999994	0.49999999999999994	0.05	Rational	0	0	0	0	0
1	5	26	0.44999999999999996	0.49999999999999994	0.49999999999999994	0.49999999999999994	0.49999999999999994	1	0.5	0.5	1	0.5	0.5	0.5	0.5	0.5	0.5	0.44999999999999996	0.44999999999999996	0.44999999999999996	0.44999999999999996	0.49999999999999994	0.49999999999999994	0.05	Rational	0	0	0	0	0
1	5	27	0.44999999999999996	0.49999999999999994	0.49999999999999994	0.49999999999999994	0.49999999999999994	1	0.5	0.5	1	0.5	0.5	0.5	0.5	0.5	0.5	0.44999999999999996	0.44999999999999996	0.44999999999999996	0.44999999999999996	0.49999999999999994	0.49999999999999994	0.05	Rational	0	0	0	0	0
1	5	28	0.44999999999999996	0.49999999999999994	0.49999999999999994	0.49999999999999994	0.49999999999999994	1	0.5	0.5	1	0.5	0.5	0.5	0.5	0.5	0.5	0.44999999999999996	0.44999999999999996	0.44999999999999996	0.44999999999999996	0.49999999999999994	0.49999999999999994	0.05	Rational	0	0	0	0	0
1	5	29	0.44999999999999996	0.49999999999999994	0.49999999999999994	0.49999999999999994	0.49999999999999994	1	0.5	0.5	1	0.5	0.5	0.5	0.5	0.5	0.5	0.44999999999999996	0.44999999999999996	0.44999999999999996	0.44999999999999996	0.49999999999999994	0.49999999999999994	0.05	Rational	0	0	0	0	0
1	5	30	0.44999999999999996	0.49999999999999994	0.49999999999999994	0.49999999999999994	0.49999999999999994	1	0.5	0.5	1	0.5	0.5	0.5	0.5	0.5	0.5	0.44999999999999996	0.44999999999999996	0.44999999999999996	0.44999999999999996	0.49999999999999994	0.49999999999999994	0.05	Rational	0	0	0	0	0
1	5	31	0.44999999999999996	0.49999999999999994	0.49999999999999994	0.49999999999999994	0.49999999999999994	1	0.5	0.5	1	0.5	0.5	0.5	0.5	0.5	0.5	0.44999999999999996	0.44999999999999996	0.44999999999999996	0.44999999999999996	0.49999999999999994	0.49999999999999994	0.05	Rational	0	0	0	0	0
1	5	32	0.44999999999999996	0.49999999999999994	0.49999999999999994	0.49999999999999994	0.49999999999999994	1	0.5	0.5	1	0.5	0.5	0.5	0.5	0.5	0.5	0.44999999999999996	0.44999999999999996	0.44999999999999996	0.44999999999999996	0.49999999999999994	0.49999999999999994	0.05	Rational	0	0	0	0	0
1	5	33	0.44999999999999996	0.49999999999999994	0.49999999999999994	0.49999999999999994	0.49999999999999994	1	0.5	0.5	1	0.5	0.5	0.5	0.5	0.5	0.5	0.44999999999999996	0.44999999999999996	0.44999999999999996	0.44999999999999996	0.49999999999999994	0.49999999999999994	0.05	Rational	0	0	0	0	0
1	5	34	0.44999999999999996	0.49999999999999994	0.49999999999999994	0.49999999999999994	0.49999999999999994	1	0.5	0.5	1	0.5	0.5	0.5	0.5	0.5	0.5	0.44999999999999996	0.44999999999999996	0.44999999999999996	0.44999999999999996	0.49999999999999994	0.49999999999999994	0.05	Rational	0	0	0	0	0
1	5	35	0.44999999999999996	0.49999999999999994	0.49999999999999994	0.49999999999999994	0.49999999999999994	1	0.5	0.5	1	0.5	0.5	0.5	0.5	0.5	0.5	0.44999999999999996	0.44999999999999996	0.44999999999999996	0.44999999999999996	0.49999999999999994	0.49999999999999994	0.05	Rational	0	0	0	0	0
1	5	36	0.44999999999999996	0.49999999999999994	0.49999999999999994	0.49999999999999994	0.49999999999999994	1	0.5	0.5	1	0.5	0.5	0.5	0.5	0.5	0.5	0.44999999999999996	0.44999999999999996	0.44999999999999996	0.44999999999999996	0.49999999999999994	0.49999999999999994	0.05	Rational	0	0	0	0	0
1	5	37	0.44999999999999996	0.49999999999999994	0.49999999999999994	0.49999999999999994	0.49999999999999994	1	0.5	0.5	1	0.5	0.5	0.5	0.5	0.5	0.5	0.44999999999999996	0.44999999999999996	0.44999999999999996	0.44999999999999996	0.49999999999999994	0.49999999999999994	0.05	Rational	0	0	0	0	0
1	5	38	0.44999999999999996	0.49999999999999994	0.49999999999999994	0.49999999999999994	0.49999999999999994	1	0.5	0.5	1	0.5	0.5	0.5	0.5	0.5	0.5	0.44999999999999996	0.44999999999999996	0.44999999999999996	0.44999999999999996	0.49999999999999994	0.49999999999999994	0.05	Rational	0	0	0	0	0
1	5	39	0.44999999999999996	0.49999999999999994	0.49999999999999994	0.49999999999999994	0.49999999999999994	1	0.5	0.5	1	0.5	0.5	0.5	0.5	0.5	0.5	0.44999999999999996	0.44999999999999996	0.44999999999999996	0.44999999999999996	0.49999999999999994	0.49999999999999994	0.05	Rational	0	0	0	0	0
1	5	40	0.44999999999999996	0.49999999999999994	0.49999999999999994	0.49999999999999994	0.49999999999999994	1	0.5	0.5	1	0.5	0.5	0.5	0.5	0.5	0.5	0.44999999999999996	0.44999999999999996	0.44999999999999996	0.44999999999999996	0.49999999999999994	0.49999999999999994	0.05	Rational	0	0	0	0	0
1	5	40	0.44999999999999996	0.49999999999999994	0.49999999999999994	0.49999999999999994	0.49999999999999994	1	0.5	0.5	1	0.5	0.5	0.5	0.5	0.5	0.5	0.44999999999999996	0.44999999999999996	0.44999999999999996	0.44999999999999996	0.49999999999999994	0.49999999999999994	0.05	Rational	0	0	0	0	490.8499999999999
1	6	1	0.5499999999999999	0.6	0.6	0.6	0.6	1	0.5	0.5	1	0.5	0.5	0.5	0.5	0.5	0.5	0.5499999999999999	0.5499999999999999	0.5499999999999999	0.5499999999999999	0.6	0.6	0.05	Rational	-5	5	-5	5	0
1	6	2	0.5499999999999999	0.6	0.6	0.6	0.6	1	0.5	0.5	1	0.5	0.5	0.5	0.5	0.5	0.5	0.5499999999999999	0.5499999999999999	0.5499999999999999	0.5499999999999999	0.6	0.6	0.05	Rational	-10	10	-10	10	0
1	6	3	0.5499999999999999	0.6	0.6	0.6	0.6	1	0.5	0.5	1	0.5	0.5	0.5	0.5	0.5	0.5	0.5499999999999999	0.5499999999999999	0.5499999999999999	0.5499999999999999	0.6	0.6	0.05	Rational	-15	15	-15	15	0
1	6	4	0.5499999999999999	0.6	0.6	0.6	0.6	1	0.5	0.5	1	0.5	0.5	0.5	0.5	0.5	0.5	0.5499999999999999	0.5499999999999999	0.5499999999999999	0.5499999999999999	0.6	0.6	0.05	Rational	-15	15	-15	15	0
1	6	5	0.5499999999999999	0.6	0.6	0.6	0.6	1	0.5	0.5	1	0.5	0.5	0.5	0.5	0.5	0.5	0.5499999999999999	0.5499999999999999	0.5499999999999999	0.5499999999999999	0.6	0.6	0.05	Rational	-15	15	-15	15	0
1	6	6	0.5499999999999999	0.6	0.6	0.6	0.6	1	0.5	0.5	1	0.5	0.5	0.5	0.5	0.5	0.5	0.5499999999999999	0.5499999999999999	0.5499999999999999	0.5499999999999999	0.6	0.6	0.05	Rational	-15	15	-15	15	0
1	6	7	0.5499999999999999	0.6	0.6	0.6	0.6	1	0.5	0.5	1	0.5	0.5	0.5	0.5	0.5	0.5	0.5499999999999999	0.5499999999999999	0.5499999999999999	0.5499999999999999	0.6	0.6	0.05	Rational	-15	15	-15	15	0
1	6	8	0.5499999999999999	0.6	0.6	0.6	0.6	1	0.5	0.5	1	0.5	0.5	0.5	0.5	0.5	0.5	0.5499999999999999	0.5499999999999999	0.5499999999999999	0.5499999999999999	0.6	0.6	0.05	Rational	-15	15	-15	15	0
1	6	9	0.5499999999999999	0.6	0.6	0.6	0.6	1	0.5	0.5	1	0.5	0.5	0.5	0.5	0.5	0.5	0.5499999999999999	0.5499999999999999	0.5499999999999999	0.5499999999999999	0.6	0.6	0.05	Rational	-15	15	-15	15	0
1	6	10	0.5499999999999999	0.6	0.6	0.6	0.6	1	0.5	0.5	1	0.5	0.5	0.5	0.5	0.5	0.5	0.5499999999999999	0.5499999999999999	0.5499999999999999	0.5499999999999999	0.6	0.6	0.05	Rational	-15	15	-15	15	0
1	6	11	0.5499999999999999	0.6	0.6	0.6	0.6	1	0.5	0.5	1	0.5	0.5	0.5	0.5	0.5	0.5	0.5499999999999999	0.5499999999999999	0.5499999999999999	0.5499999999999999	0.6	0.6	0.05	Rational	-15	15	-15	15	0
1	6	12	0.5499999999999999	0.6	0.6	0.6	0.6	1	0.5	0.5	1	0.5	0.5	0.5	0.5	0.5	0.5	0.5499999999999999	0.5499999999999999	0.5499999999999999	0.5499999999999999	0.6	0.6	0.05	Rational	-15	15	-15	15	0
1	6	13	0.5499999999999999	0.6	0.6	0.6	0.6	1	0.5	0.5	1	0.5	0.5	0.5	0.5	0.5	0.5	0.5499999999999999	0.5499999999999999	0.5499999999999999	0.5499999999999999	0.6	0.6	0.05	Rational	-15	15	-15	15	0
1	6	14	0.5499999999999999	0.6	0.6	0.6	0.6	1	0.5	0.5	1	0.5	0.5	0.5	0.5	0.5	0.5	0.5499999999999999	0.5499999999999999	0.5499999999999999	0.5499999999999999	0.6	0.6	0.05	Rational	-15	15	-15	15	0
1	6	15	0.5499999999999999	0.6	0.6	0.6	0.6	1	0.5	0.5	1	0.5	0.5	0.5	0.5	0.5	0.5	0.5499999999999999	0.5499999999999999	0.5499999999999999	0.5499999999999999	0.6	0.6	0.05	Rational	-15	15	-15	15	0
1	6	16	0.5499999999999999	0.6	0.6	0.6	0.6	1	0.5	0.5	1	0.5	0.5	0.5	0.5	0.5	0.5	0.5499999999999999	0.5499999999999999	0.5499999999999999	0.5499999999999999	0.6	0.6	0.05	Rational	-15	15	-15	15	0
1	6	17	0.5499999999999999	0.6	0.6	0.6	0.6	1	0.5	0.5	1	0.5	0.5	0.5	0.5	0.5	0.5	0.5499999999999999	0.5499999999999999	0.5499999999999999	0.5499999999999999	0.6	0.6	0.05	Rational	-15	15	-15	15	0
1	6	18	0.5499999999999999	0.6	0.6	0.6	0.6	1	0.5	0.5	1	0.5	0.5	0.5	0.5	0.5	0.5	0.5499999999999999	0.5499999999999999	0.5499999999999999	0.5499999999999999	0.6	0.6	0.05	Rational	-15	15	-15	15	0
1	6	19	0.5499999999999999	0.6	0.6	0.6	0.6	1	0.5	0.5	1	0.5	0.5	0.5	0.5	0.5	0.5	0.5499999999999999	0.5499999999999999	0.5499999999999999	0.5499999999999999	0.6	0.6	0.05	Rational	-15	15	-15	15	0
1	6	20	0.5499999999999999	0.6	0.6	0.6	0.6	1	0.5	0.5	1	0.5	0.5	0.5	0.5	0.5	0.5	0.5499999999999999	0.5499999999999999	0.5499999999999999	0.5499999999999999	0.6	0.6	0.05	Rational	-15	15	-15	15	0
1	6	21	0.5499999999999999	0.6	0.6	0.6	0.6	1	0.5	0.5	1	0.5	0.5	0.5	0.5	0.5	0.5	0.5499999999999999	0.5499999999999999	0.5499999999999999	0.5499999999999999	0.6	0.6	0.05	Rational	-15	15	-15	15	0
1	6	22	0.5499999999999999	0.6	0.6	0.6	0.6	1	0.5	0.5	1	0.5	0.5	0.5	0.5	0.5	0.5	0.5499999999999999	0.5499999999999999	0.5499999999999999	0.5499999999999999	0.6	0.6	0.05	Rational	-15	15	-15	15	0
1	6	23	0.5499999999999999	0.6	0.6	0.6	0.6	1	0.5	0.5	1	0.5	0.5	0.5	0.5	0.5	0.5	0.5499999999999999	0.5499999999999999	0.5499999999999999	0.5499999999999999	0.6	0.6	0.05	Rational	-15	15	-15	15	0
1	6	24	0.5499999999999999	0.6	0.6	0.6	0.6	1	0.5	0.5	1	0.5	0.5	0.5	0.5	0.5	0.5	0.5499999999999999	0.5499999999999999	0.5499999999999999	0.5499999999999999	0.6	0.6	0.05	Rational	-15	15	-15	15	0
1	6	25	0.5499999999999999	0.6	0.6	0.6	0.6	1	0.5	0.5	1	0.5	0.5	0.5	0.5	0.5	0.5	0.5499999999999999	0.5499999999999999	0.5499999999999999	0.5499999999999999	0.6	0.6	0.05	Rational	-15	15	-15	15	0
1	6	26	0.5499999999999999	0.6	0.6	0.6	0.6	1	0.5	0.5	1	0.5	0.5	0.5	0.5	0.5	0.5	0.5499999999999999	0.5499999999999999	0.5499999999999999	0.5499999999999999	0.6	0.6	0.05	Rational	-15	15	-15	15	0
1	6	27	0.5499999999999999	0.6	0.6	0.6	0.6	1	0.5	0.5	1	0.5	0.5	0.5	0.5	0.5	0.5	0.5499999999999999	0.5499999999999999	0.5499999999999999	0.5499999999999999	0.6	0.6	0.05	Rational	-15	15	-15	15	0
1	6	28	0.5499999999999999	0.6	0.6	0.6	0.6	1	0.5	0.5	1	0.5	0.5	0.5	0.5	0.5	0.5	0.5499999999999999	0.5499999999999999	0.5499999999999999	0.5499999999999999	0.6	0.6	0.05	Rational	-15	15	-15	15	0
1	6	29	0.5499999999999999	0.6	0.6	0.6	0.6	1	0.5	0.5	1	0.5	0.5	0.5	0.5	0.5	0.5	0.5499999999999999	0.5499999999999999	0.5499999999999999	0.5499999999999999	0.6	0.6	0.05	Rational	-15	15	-15	15	0
1	6	30	0.5499999999999999	0.6	0.6	0.6	0.6	1	0.5	0.5	1	0.5	0.5	0.5	0.5	0.5	0.5	0.5499999999999999	0.5499999999999999	0.5499999999999999	0.5499999999999999	0.6	0.6	0.05	Rational	-15	15	-15	15	0
1	6	31	0.5499999999999999	0.6	0.6	0.6	0.6	1	0.5	0.5	1	0.5	0.5	0.5	0.5	0.5	0.5	0.5499999999999999	0.5499999999999999	0.5499999999999999	0.5499999999999999	0.6	0.6	0.05	Rational	-15	15	-15	15	0
1	6	32	0.5499999999999999	0.6	0.6	0.6	0.6	1	0.5	0.5	1	0.5	0.5	0.5	0.5	0.5	0.5	0.5499999999999999	0.5499999999999999	0.5499999999999999	0.5499999999999999	0.6	0.6	0.05	Rational	-15	15	-15	15	0
1	6	33	0.5499999999999999	0.6	0.6	0.6	0.6	1	0.5	0.5	1	0.5	0.5	0.5	0.5	0.5	0.5	0.5499999999999999	0.5499999999999999	0.5499999999999999	0.5499999999999999	0.6	0.6	0.05	Rational	-15	15	-15	15	0
1	6	34	0.5499999999999999	0.6	0.6	0.6	0.6	1	0.5	0.5	1	0.5	0.5	0.5	0.5	0.5	0.5	0.5499999999999999	0.5499999999999999	0.5499999999999999	0.5499999999999999	0.6	0.6	0.05	Rational	-15	15	-15	15	0
1	6	35	0.5499999999999999	0.6	0.6	0.6	0.6	1	0.5	0.5	1	0.5	0.5	0.5	0.5	0.5	0.5	0.5499999999999999	0.5499999999999999	0.5499999999999999	0.5499999999999999	0.6	0.6	0.05	Rational	-15	15	-15	15	0
1	6	36	0.5499999999999999	0.6	0.6	0.6	0.6	1	0.5	0.5	1	0.5	0.5	0.5	0.5	0.5	0.5	0.5499999999999999	0.5499999999999999	0.5499999999999999	0.5499999999999999	0.6	0.6	0.05	Rational	-15	15	-15	15	0
1	6	37	0.5499999999999999	0.6	0.6	0.6	0.6	1	0.5	0.5	1	0.5	0.5	0.5	0.5	0.5	0.5	0.5499999999999999	0.5499999999999999	0.5499999999999999	0.5499999999999999	0.6	0.6	0.05	Rational	-15	15	-15	15	0
1	6	38	0.5499999999999999	0.6	0.6	0.6	0.6	1	0.5	0.5	1	0.5	0.5	0.5	0.5	0.5	0.5	0.5499999999999999	0.5499999999999999	0.5499999999999999	0.5499999999999999	0.6	0.6	0.05	Rational	-15	15	-15	15	0
1	6	39	0.5499999999999999	0.6	0.6	0.6	0.6	1	0.5	0.5	1	0.5	0.5	0.5	0.5	0.5	0.5	0.5499999999999999	0.5499999999999999	0.5499999999999999	0.5499999999999999	0.6	0.6	0.05	Rational	-15	15	-15	15	0
1	6	40	0.5499999999999999	0.6	0.6	0.6	0.6	1	0.5	0.5	1	0.5	0.5	0.5	0.5	0.5	0.5	0.5499999999999999	0.5499999999999999	0.5499999999999999	0.5499999999999999	0.6	0.6	0.05	Rational	-15	15	-15	15	0
1	6	40	0.5499999999999999	0.6	0.6	0.6	0.6	1	0.5	0.5	1	0.5	0.5	0.5	0.5	0.5	0.5	0.5499999999999999	0.5499999999999999	0.5499999999999999	0.5499999999999999	0.6	0.6	0.05	Rational	-15	15	-15	15	969.7500000000002
1	7	1	0.6499999999999999	0.7000000000000001	0.7000000000000001	0.7000000000000001	0.7000000000000001	1	0.5	0.5	1	0.5	0.5	0.5	0.5	0.5	0.5	0.6499999999999999	0.6499999999999999	0.6499999999999999	0.6499999999999999	0.7000000000000001	0.7000000000000001	0.05	Rational	-5	5	-5	5	0
1	7	2	0.6499999999999999	0.7000000000000001	0.7000000000000001	0.7000000000000001	0.7000000000000001	1	0.5	0.5	1	0.5	0.5	0.5	0.5	0.5	0.5	0.6499999999999999	0.6499999999999999	0.6499999999999999	0.6499999999999999	0.7000000000000001	0.7000000000000001	0.05	Rational	-10	10	-10	10	0
1	7	3	0.6499999999999999	0.7000000000000001	0.7000000000000001	0.7000000000000001	0.7000000000000001	1	0.5	0.5	1	0.5	0.5	0.5	0.5	0.5	0.5	0.6499999999999999	0.6499999999999999	0.6499999999999999	0.6499999999999999	0.7000000000000001	0.7000000000000001	0.05	Rational	-15	15	-15	15	0
1	7	4	0.6499999999999999	0.7000000000000001	0.7000000000000001	0.7000000000000001	0.7000000000000001	1	0.5	0.5	1	0.5	0.5	0.5	0.5	0.5	0.5	0.6499999999999999	0.6499999999999999	0.6499999999999999	0.6499999999999999	0.7000000000000001	0.7000000000000001	0.05	Rational	-15	15	-15	15	0
1	7	5	0.6499999999999999	0.7000000000000001	0.7000000000000001	0.7000000000000001	0.7000000000000001	1	0.5	0.5	1	0.5	0.5	0.5	0.5	0.5	0.5	0.6499999999999999	0.6499999999999999	0.6499999999999999	0.6499999999999999	0.7000000000000001	0.7000000000000001	0.05	Rational	-15	15	-15	15	0
1	7	6	0.6499999999999999	0.7000000000000001	0.7000000000000001	0.7000000000000001	0.7000000000000001	1	0.5	0.5	1	0.5	0.5	0.5	0.5	0.5	0.5	0.6499999999999999	0.6499999999999999	0.6499999999999999	0.6499999999999999	0.7000000000000001	0.7000000000000001	0.05	Rational	-15	15	-15	15	0
1	7	7	0.6499999999999999	0.7000000000000001	0.7000000000000001	0.7000000000000001	0.7000000000000001	1	0.5	0.5	1	0.5	0.5	0.5	0.5	0.5	0.5	0.6499999999999999	0.6499999999999999	0.6499999999999999	0.6499999999999999	0.7000000000000001	0.7000000000000001	0.05	Rational	-15	15	-15	15	0
1	7	8	0.6499999999999999	0.7000000000000001	0.7000000000000001	0.7000000000000001	0.7000000000000001	1	0.5	0.5	1	0.5	0.5	0.5	0.5	0.5	0.5	0.6499999999999999	0.6499999999999999	0.6499999999999999	0.6499999999999999	0.7000000000000001	0.7000000000000001	0.05	Rational	-15	15	-15	15	0
1	7	9	0.6499999999999999	0.7000000000000001	0.7000000000000001	0.7000000000000001	0.7000000000000001	1	0.5	0.5	1	0.5	0.5	0.5	0.5	0.5	0.5	0.6499999999999999	0.6499999999999999	0.6499999999999999	0.6499999999999999	0.7000000000000001	0.7000000000000001	0.05	Rational	-15	15	-15	15	0
1	7	10	0.6499999999999999	0.7000000000000001	0.7000000000000001	0.7000000000000001	0.7000000000000001	1	0.5	0.5	1	0.5	0.5	0.5	0.5	0.5	0.5	0.6499999999999999	0.6499999999999999	0.6499999999999999	0.6499999999999999	0.7000000000000001	0.7000000000000001	0.05	Rational	-15	15	-15	15	0
1	7	11	0.6499999999999999	0.7000000000000001	0.7000000000000001	0.7000000000000001	0.7000000000000001	1	0.5	0.5	1	0.5	0.5	0.5	0.5	0.5	0.5	0.6499999999999999	0.6499999999999999	0.6499999999999999	0.6499999999999999	0.7000000000000001	0.7000000000000001	0.05	Rational	-15	15	-15	15	0
1	7	12	0.6499999999999999	0.7000000000000001	0.7000000000000001	0.7000000000000001	0.7000000000000001	1	0.5	0.5	1	0.5	0.5	0.5	0.5	0.5	0.5	0.6499999999999999	0.6499999999999999	0.6499999999999999	0.6499999999999999	0.7000000000000001	0.7000000000000001	0.05	Rational	-15	15	-15	15	0
1	7	13	0.6499999999999999	0.7000000000000001	0.7000000000000001	0.7000000000000001	0.7000000000000001	1	0.5	0.5	1	0.5	0.5	0.5	0.5	0.5	0.5	0.6499999999999999	0.6499999999999999	0.6499999999999999	0.6499999999999999	0.7000000000000001	0.7000000000000001	0.05	Rational	-15	15	-15	15	0
1	7	14	0.6499999999999999	0.7000000000000001	0.7000000000000001	0.7000000000000001	0.7000000000000001	1	0.5	0.5	1	0.5	0.5	0.5	0.5	0.5	0.5	0.6499999999999999	0.6499999999999999	0.6499999999999999	0.6499999999999999	0.7000000000000001	0.7000000000000001	0.05	Rational	-15	15	-15	15	0
1	7	15	0.6499999999999999	0.7000000000000001	0.7000000000000001	0.7000000000000001	0.7000000000000001	1	0.5	0.5	1	0.5	0.5	0.5	0.5	0.5	0.5	0.6499999999999999	0.6499999999999999	0.6499999999999999	0.6499999999999999	0.7000000000000001	0.7000000000000001	0.05	Rational	-15	15	-15	15	0
1	7	16	0.6499999999999999	0.7000000000000001	0.7000000000000001	0.7000000000000001	0.7000000000000001	1	0.5	0.5	1	0.5	0.5	0.5	0.5	0.5	0.5	0.6499999999999999	0.6499999999999999	0.6499999999999999	0.6499999999999999	0.7000000000000001	0.7000000000000001	0.05	Rational	-15	15	-15	15	0
1	7	17	0.6499999999999999	0.7000000000000001	0.7000000000000001	0.7000000000000001	0.7000000000000001	1	0.5	0.5	1	0.5	0.5	0.5	0.5	0.5	0.5	0.6499999999999999	0.6499999999999999	0.6499999999999999	0.6499999999999999	0.7000000000000001	0.7000000000000001	0.05	Rational	-15	15	-15	15	0
1	7	18	0.6499999999999999	0.7000000000000001	0.7000000000000001	0.7000000000000001	0.7000000000000001	1	0.5	0.5	1	0.5	0.5	0.5	0.5	0.5	0.5	0.6499999999999999	0.6499999999999999	0.6499999999999999	0.6499999999999999	0.7000000000000001	0.7000000000000001	0.05	Rational	-15	15	-15	15	0
1	7	19	0.6499999999999999	0.7000000000000001	0.7000000000000001	0.7000000000000001	0.7000000000000001	1	0.5	0.5	1	0.5	0.5	0.5	0.5	0.5	0.5	0.6499999999999999	0.6499999999999999	0.6499999999999999	0.6499999999999999	0.7000000000000001	0.7000000000000001	0.05	Rational	-15	15	-15	15	0
1	7	20	0.6499999999999999	0.7000000000000001	0.7000000000000001	0.7000000000000001	0.7000000000000001	1	0.5	0.5	1	0.5	0.5	0.5	0.5	0.5	0.5	0.6499999999999999	0.6499999999999999	0.6499999999999999	0.6499999999999999	0.7000000000000001	0.7000000000000001	0.05	Rational	-15	15	-15	15	0
1	7	21	0.6499999999999999	0.7000000000000001	0.7000000000000001	0.7000000000000001	0.7000000000000001	1	0.5	0.5	1	0.5	0.5	0.5	0.5	0.5	0.5	0.6499999999999999	0.6499999999999999	0.6499999999999999	0.6499999999999999	0.7000000000000001	0.7000000000000001	0.05	Rational	-15	15	-15	15	0
1	7	22	0.6499999999999999	0.7000000000000001	0.7000000000000001	0.7000000000000001	0.7000000000000001	1	0.5	0.5	1	0.5	0.5	0.5	0.5	0.5	0.5	0.6499999999999999	0.6499999999999999	0.6499999999999999	0.6499999999999999	0.7000000000000001	0.7000000000000001	0.05	Rational	-15	15	-15	15	0
1	7	23	0.6499999999999999	0.7000000000000001	0.7000000000000001	0.7000000000000001	0.7000000000000001	1	0.5	0.5	1	0.5	0.5	0.5	0.5	0.5	0.5	0.6499999999999999	0.6499999999999999	0.6499999999999999	0.6499999999999999	0.7000000000000001	0.7000000000000001	0.05	Rational	-15	15	-15	15	0
1	7	24	0.6499999999999999	0.7000000000000001	0.7000000000000001	0.7000000000000001	0.7000000000000001	1	0.5	0.5	1	0.5	0.5	0.5	0.5	0.5	0.5	0.6499999999999999	0.6499999999999999	0.6499999999999999	0.6499999999999999	0.7000000000000001	0.7000000000000001	0.05	Rational	-15	15	-15	15	0
1	7	25	0.6499999999999999	0.7000000000000001	0.7000000000000001	0.7000000000000001	0.7000000000000001	1	0.5	0.5	1	0.5	0.5	0.5	0.5	0.5	0.5	0.6499999999999999	0.6499999999999999	0.6499999999999999	0.6499999999999999	0.7000000000000001	0.7000000000000001	0.05	Rational	-15	15	-15	15	0
1	7	26	0.6499999999999999	0.7000000000000001	0.7000000000000001	0.7000000000000001	0.7000000000000001	1	0.5	0.5	1	0.5	0.5	0.5	0.5	0.5	0.5	0.6499999999999999	0.6499999999999999	0.6499999999999999	0.6499999999999999	0.7000000000000001	0.7000000000000001	0.05	Rational	-15	15	-15	15	0
1	7	27	0.6499999999999999	0.7000000000000001	0.7000000000000001	0.7000000000000001	0.7000000000000001	1	0.5	0.5	1	0.5	0.5	0.5	0.5	0.5	0.5	0.6499999999999999	0.6499999999999999	0.6499999999999999	0.6499999999999999	0.7000000000000001	0.7000000000000001	0.05	Rational	-15	15	-15	15	0
1	7	28	0.6499999999999999	0.7000000000000001	0.7000000000000001	0.7000000000000001	0.7000000000000001	1	0.5	0.5	1	0.5	0.5	0.5	0.5	0.5	0.5	0.6499999999999999	0.6499999999999999	0.6499999999999999	0.6499999999999999	0.7000000000000001	0.7000000000000001	0.05	Rational	-15	15	-15	15	0
1	7	29	0.6499999999999999	0.7000000000000001	0.7000000000000001	0.7000000000000001	0.7000000000000001	1	0.5	0.5	1	0.5	0.5	0.5	0.5	0.5	0.5	0.6499999999999999	0.6499999999999999	0.6499999999999999	0.6499999999999999	0.7000000000000001	0.7000000000000001	0.05	Rational	-15	15	-15	15	0
1	7	30	0.6499999999999999	0.7000000000000001	0.7000000000000001	0.7000000000000001	0.7000000000000001	1	0.5	0.5	1	0.5	0.5	0.5	0.5	0.5	0.5	0.6499999999999999	0.6499999999999999	0.6499999999999999	0.6499999999999999	0.7000000000000001	0.7000000000000001	0.05	Rational	-15	15	-15	15	0
1	7	31	0.6499999999999999	0.7000000000000001	0.7000000000000001	0.7000000000000001	0.7000000000000001	1	0.5	0.5	1	0.5	0.5	0.5	0.5	0.5	0.5	0.6499999999999999	0.6499999999999999	0.6499999999999999	0.6499999999999999	0.7000000000000001	0.7000000000000001	0.05	Rational	-15	15	-15	15	0
1	7	32	0.6499999999999999	0.7000000000000001	0.7000000000000001	0.7000000000000001	0.7000000000000001	1	0.5	0.5	1	0.5	0.5	0.5	0.5	0.5	0.5	0.6499999999999999	0.6499999999999999	0.6499999999999999	0.6499999999999999	0.7000000000000001	0.7000000000000001	0.05	Rational	-15	15	-15	15	0
1	7	33	0.6499999999999999	0.7000000000000001	0.7000000000000001	0.7000000000000001	0.7000000000000001	1	0.5	0.5	1	0.5	0.5	0.5	0.5	0.5	0.5	0.6499999999999999	0.6499999999999999	0.6499999999999999	0.6499999999999999	0.7000000000000001	0.7000000000000001	0.05	Rational	-15	15	-15	15	0
1	7	34	0.6499999999999999	0.7000000000000001	0.7000000000000001	0.7000000000000001	0.7000000000000001	1	0.5	0.5	1	0.5	0.5	0.5	0.5	0.5	0.5	0.6499999999999999	0.6499999999999999	0.6499999999999999	0.6499999999999999	0.7000000000000001	0.7000000000000001	0.05	Rational	-15	15	-15	15	0
1	7	35	0.6499999999999999	0.7000000000000001	0.7000000000000001	0.7000000000000001	0.7000000000000001	1	0.5	0.5	1	0.5	0.5	0.5	0.5	0.5	0.5	0.6499999999999999	0.6499999999999999	0.6499999999999999	0.6499999999999999	0.7000000000000001	0.7000000000000001	0.05	Rational	-15	15	-15	15	0
1	7	36	0.6499999999999999	0.7000000000000001	0.7000000000000001	0.7000000000000001	0.7000000000000001	1	0.5	0.5	1	0.5	0.5	0.5	0.5	0.5	0.5	0.6499999999999999	0.6499999999999999	0.6499999999999999	0.6499999999999999	0.7000000000000001	0.7000000000000001	0.05	Rational	-15	15	-15	15	0
1	7	37	0.6499999999999999	0.7000000000000001	0.7000000000000001	0.7000000000000001	0.7000000000000001	1	0.5	0.5	1	0.5	0.5	0.5	0.5	0.5	0.5	0.6499999999999999	0.6499999999999999	0.6499999999999999	0.6499999999999999	0.7000000000000001	0.7000000000000001	0.05	Rational	-15	15	-15	15	0
1	7	38	0.6499999999999999	0.7000000000000001	0.7000000000000001	0.7000000000000001	0.7000000000000001	1	0.5	0.5	1	0.5	0.5	0.5	0.5	0.5	0.5	0.6499999999999999	0.6499999999999999	0.6499999999999999	0.6499999999999999	0.7000000000000001	0.7000000000000001	0.05	Rational	-15	15	-15	15	0
1	7	39	0.6499999999999999	0.7000000000000001	0.7000000000000001	0.7000000000000001	0.7000000000000001	1	0.5	0.5	1	0.5	0.5	0.5	0.5	0.5	0.5	0.6499999999999999	0.6499999999999999	0.6499999999999999	0.6499999999999999	0.7000000000000001	0.7000000000000001	0.05	Rational	-15	15	-15	15	0
1	7	40	0.6499999999999999	0.7000000000000001	0.7000000000000001	0.7000000000000001	0.7000000000000001	1	0.5	0.5	1	0.5	0.5	0.5	0.5	0.5	0.5	0.6499999999999999	0.6499999999999999	0.6499999999999999	0.6499999999999999	0.7000000000000001	0.7000000000000001	0.05	Rational	-15	15	-15	15	0
1	7	40	0.6499999999999999	0.7000000000000001	0.7000000000000001	0.7000000000000001	0.7000000000000001	1	0.5	0.5	1	0.5	0.5	0.5	0.5	0.5	0.5	0.6499999999999999	0.6499999999999999	0.6499999999999999	0.6499999999999999	0.7000000000000001	0.7000000000000001	0.05	Rational	-15	15	-15	15	977.6499999999996
1	8	1	0.7499999999999999	0.8000000000000002	0.8000000000000002	0.8000000000000002	0.8000000000000002	1	0.5	0.5	1	0.5	0.5	0.5	0.5	0.5	0.5	0.7499999999999999	0.7499999999999999	0.7499999999999999	0.7499999999999999	0.8000000000000002	0.8000000000000002	0.05	Rational	-5	5	-5	5	0
1	8	2	0.7499999999999999	0.8000000000000002	0.8000000000000002	0.8000000000000002	0.8000000000000002	1	0.5	0.5	1	0.5	0.5	0.5	0.5	0.5	0.5	0.7499999999999999	0.7499999999999999	0.7499999999999999	0.7499999999999999	0.8000000000000002	0.8000000000000002	0.05	Rational	-10	10	-10	10	0
1	8	3	0.7499999999999999	0.8000000000000002	0.8000000000000002	0.8000000000000002	0.8000000000000002	1	0.5	0.5	1	0.5	0.5	0.5	0.5	0.5	0.5	0.7499999999999999	0.7499999999999999	0.7499999999999999	0.7499999999999999	0.8000000000000002	0.8000000000000002	0.05	Rational	-15	15	-15	15	0
1	8	4	0.7499999999999999	0.8000000000000002	0.8000000000000002	0.8000000000000002	0.8000000000000002	1	0.5	0.5	1	0.5	0.5	0.5	0.5	0.5	0.5	0.7499999999999999	0.7499999999999999	0.7499999999999999	0.7499999999999999	0.8000000000000002	0.8000000000000002	0.05	Rational	-15	15	-15	15	0
1	8	5	0.7499999999999999	0.8000000000000002	0.8000000000000002	0.8000000000000002	0.8000000000000002	1	0.5	0.5	1	0.5	0.5	0.5	0.5	0.5	0.5	0.7499999999999999	0.7499999999999999	0.7499999999999999	0.7499999999999999	0.8000000000000002	0.8000000000000002	0.05	Rational	-15	15	-15	15	0
1	8	6	0.7499999999999999	0.8000000000000002	0.8000000000000002	0.8000000000000002	0.8000000000000002	1	0.5	0.5	1	0.5	0.5	0.5	0.5	0.5	0.5	0.7499999999999999	0.7499999999999999	0.7499999999999999	0.7499999999999999	0.8000000000000002	0.8000000000000002	0.05	Rational	-15	15	-15	15	0
1	8	7	0.7499999999999999	0.8000000000000002	0.8000000000000002	0.8000000000000002	0.8000000000000002	1	0.5	0.5	1	0.5	0.5	0.5	0.5	0.5	0.5	0.7499999999999999	0.7499999999999999	0.7499999999999999	0.7499999999999999	0.8000000000000002	0.8000000000000002	0.05	Rational	-15	15	-15	15	0
1	8	8	0.7499999999999999	0.8000000000000002	0.8000000000000002	0.8000000000000002	0.8000000000000002	1	0.5	0.5	1	0.5	0.5	0.5	0.5	0.5	0.5	0.7499999999999999	0.7499999999999999	0.7499999999999999	0.7499999999999999	0.8000000000000002	0.8000000000000002	0.05	Rational	-15	15	-15	15	0
1	8	9	0.7499999999999999	0.8000000000000002	0.8000000000000002	0.8000000000000002	0.8000000000000002	1	0.5	0.5	1	0.5	0.5	0.5	0.5	0.5	0.5	0.7499999999999999	0.7499999999999999	0.7499999999999999	0.7499999999999999	0.8000000000000002	0.8000000000000002	0.05	Rational	-15	15	-15	15	0
1	8	10	0.7499999999999999	0.8000000000000002	0.8000000000000002	0.8000000000000002	0.8000000000000002	1	0.5	0.5	1	0.5	0.5	0.5	0.5	0.5	0.5	0.7499999999999999	0.7499999999999999	0.7499999999999999	0.7499999999999999	0.8000000000000002	0.8000000000000002	0.05	Rational	-15	15	-15	15	0
1	8	11	0.7499999999999999	0.8000000000000002	0.8000000000000002	0.8000000000000002	0.8000000000000002	1	0.5	0.5	1	0.5	0.5	0.5	0.5	0.5	0.5	0.7499999999999999	0.7499999999999999	0.7499999999999999	0.7499999999999999	0.8000000000000002	0.8000000000000002	0.05	Rational	-15	15	-15	15	0
1	8	12	0.7499999999999999	0.8000000000000002	0.8000000000000002	0.8000000000000002	0.8000000000000002	1	0.5	0.5	1	0.5	0.5	0.5	0.5	0.5	0.5	0.7499999999999999	0.7499999999999999	0.7499999999999999	0.7499999999999999	0.8000000000000002	0.8000000000000002	0.05	Rational	-15	15	-15	15	0
1	8	13	0.7499999999999999	0.8000000000000002	0.8000000000000002	0.8000000000000002	0.8000000000000002	1	0.5	0.5	1	0.5	0.5	0.5	0.5	0.5	0.5	0.7499999999999999	0.7499999999999999	0.7499999999999999	0.7499999999999999	0.8000000000000002	0.8000000000000002	0.05	Rational	-15	15	-15	15	0
1	8	14	0.7499999999999999	0.8000000000000002	0.8000000000000002	0.8000000000000002	0.8000000000000002	1	0.5	0.5	1	0.5	0.5	0.5	0.5	0.5	0.5	0.7499999999999999	0.7499999999999999	0.7499999999999999	0.7499999999999999	0.8000000000000002	0.8000000000000002	0.05	Rational	-15	15	-15	15	0
1	8	15	0.7499999999999999	0.8000000000000002	0.8000000000000002	0.8000000000000002	0.8000000000000002	1	0.5	0.5	1	0.5	0.5	0.5	0.5	0.5	0.5	0.7499999999999999	0.7499999999999999	0.7499999999999999	0.7499999999999999	0.8000000000000002	0.8000000000000002	0.05	Rational	-15	15	-15	15	0
1	8	16	0.7499999999999999	0.8000000000000002	0.8000000000000002	0.8000000000000002	0.8000000000000002	1	0.5	0.5	1	0.5	0.5	0.5	0.5	0.5	0.5	0.7499999999999999	0.7499999999999999	0.7499999999999999	0.7499999999999999	0.8000000000000002	0.8000000000000002	0.05	Rational	-15	15	-15	15	0
1	8	17	0.7499999999999999	0.8000000000000002	0.8000000000000002	0.8000000000000002	0.8000000000000002	1	0.5	0.5	1	0.5	0.5	0.5	0.5	0.5	0.5	0.7499999999999999	0.7499999999999999	0.7499999999999999	0.7499999999999999	0.8000000000000002	0.8000000000000002	0.05	Rational	-15	15	-15	15	0
1	8	18	0.7499999999999999	0.8000000000000002	0.8000000000000002	0.8000000000000002	0.8000000000000002	1	0.5	0.5	1	0.5	0.5	0.5	0.5	0.5	0.5	0.7499999999999999	0.7499999999999999	0.7499999999999999	0.7499999999999999	0.8000000000000002	0.8000000000000002	0.05	Rational	-15	15	-15	15	0
1	8	19	0.7499999999999999	0.8000000000000002	0.8000000000000002	0.8000000000000002	0.8000000000000002	1	0.5	0.5	1	0.5	0.5	0.5	0.5	0.5	0.5	0.7499999999999999	0.7499999999999999	0.7499999999999999	0.7499999999999999	0.8000000000000002	0.8000000000000002	0.05	Rational	-15	15	-15	15	0
1	8	20	0.7499999999999999	0.8000000000000002	0.8000000000000002	0.8000000000000002	0.8000000000000002	1	0.5	0.5	1	0.5	0.5	0.5	0.5	0.5	0.5	0.7499999999999999	0.7499999999999999	0.7499999999999999	0.7499999999999999	0.8000000000000002	0.8000000000000002	0.05	Rational	-15	15	-15	15	0
1	8	21	0.7499999999999999	0.8000000000000002	0.8000000000000002	0.8000000000000002	0.8000000000000002	1	0.5	0.5	1	0.5	0.5	0.5	0.5	0.5	0.5	0.7499999999999999	0.7499999999999999	0.7499999999999999	0.7499999999999999	0.8000000000000002	0.8000000000000002	0.05	Rational	-15	15	-15	15	0
1	8	22	0.7499999999999999	0.8000000000000002	0.8000000000000002	0.8000000000000002	0.8000000000000002	1	0.5	0.5	1	0.5	0.5	0.5	0.5	0.5	0.5	0.7499999999999999	0.7499999999999999	0.7499999999999999	0.7499999999999999	0.8000000000000002	0.8000000000000002	0.05	Rational	-15	15	-15	15	0
1	8	23	0.7499999999999999	0.8000000000000002	0.8000000000000002	0.8000000000000002	0.8000000000000002	1	0.5	0.5	1	0.5	0.5	0.5	0.5	0.5	0.5	0.7499999999999999	0.7499999999999999	0.7499999999999999	0.7499999999999999	0.8000000000000002	0.8000000000000002	0.05	Rational	-15	15	-15	15	0
1	8	24	0.7499999999999999	0.8000000000000002	0.8000000000000002	0.8000000000000002	0.8000000000000002	1	0.5	0.5	1	0.5	0.5	0.5	0.5	0.5	0.5	0.7499999999999999	0.7499999999999999	0.7499999999999999	0.7499999999999999	0.8000000000000002	0.8000000000000002	0.05	Rational	-15	15	-15	15	0
1	8	25	0.7499999999999999	0.8000000000000002	0.8000000000000002	0.8000000000000002	0.8000000000000002	1	0.5	0.5	1	0.5	0.5	0.5	0.5	0.5	0.5	0.7499999999999999	0.7499999999999999	0.7499999999999999	0.7499999999999999	0.8000000000000002	0.8000000000000002	0.05	Rational	-15	15	-15	15	0
1	8	26	0.7499999999999999	0.8000000000000002	0.8000000000000002	0.8000000000000002	0.8000000000000002	1	0.5	0.5	1	0.5	0.5	0.5	0.5	0.5	0.5	0.7499999999999999	0.7499999999999999	0.7499999999999999	0.7499999999999999	0.8000000000000002	0.8000000000000002	0.05	Rational	-15	15	-15	15	0
1	8	27	0.7499999999999999	0.8000000000000002	0.8000000000000002	0.8000000000000002	0.8000000000000002	1	0.5	0.5	1	0.5	0.5	0.5	0.5	0.5	0.5	0.7499999999999999	0.7499999999999999	0.7499999999999999	0.7499999999999999	0.8000000000000002	0.8000000000000002	0.05	Rational	-15	15	-15	15	0
1	8	28	0.7499999999999999	0.8000000000000002	0.8000000000000002	0.8000000000000002	0.8000000000000002	1	0.5	0.5	1	0.5	0.5	0.5	0.5	0.5	0.5	0.7499999999999999	0.7499999999999999	0.7499999999999999	0.7499999999999999	0.8000000000000002	0.8000000000000002	0.05	Rational	-15	15	-15	15	0
1	8	29	0.7499999999999999	0.8000000000000002	0.8000000000000002	0.8000000000000002	0.8000000000000002	1	0.5	0.5	1	0.5	0.5	0.5	0.5	0.5	0.5	0.7499999999999999	0.7499999999999999	0.7499999999999999	0.7499999999999999	0.8000000000000002	0.8000000000000002	0.05	Rational	-15	15	-15	15	0
1	8	30	0.7499999999999999	0.8000000000000002	0.8000000000000002	0.8000000000000002	0.8000000000000002	1	0.5	0.5	1	0.5	0.5	0.5	0.5	0.5	0.5	0.7499999999999999	0.7499999999999999	0.7499999999999999	0.7499999999999999	0.8000000000000002	0.8000000000000002	0.05	Rational	-15	15	-15	15	0
1	8	31	0.7499999999999999	0.8000000000000002	0.8000000000000002	0.8000000000000002	0.8000000000000002	1	0.5	0.5	1	0.5	0.5	0.5	0.5	0.5	0.5	0.7499999999999999	0.7499999999999999	0.7499999999999999	0.7499999999999999	0.8000000000000002	0.8000000000000002	0.05	Rational	-15	15	-15	15	0
1	8	32	0.7499999999999999	0.8000000000000002	0.8000000000000002	0.8000000000000002	0.8000000000000002	1	0.5	0.5	1	0.5	0.5	0.5	0.5	0.5	0.5	0.7499999999999999	0.7499999999999999	0.7499999999999999	0.7499999999999999	0.8000000000000002	0.8000000000000002	0.05	Rational	-15	15	-15	15	0
1	8	33	0.7499999999999999	0.8000000000000002	0.8000000000000002	0.8000000000000002	0.8000000000000002	1	0.5	0.5	1	0.5	0.5	0.5	0.5	0.5	0.5	0.7499999999999999	0.7499999999999999	0.7499999999999999	0.7499999999999999	0.8000000000000002	0.8000000000000002	0.05	Rational	-15	15	-15	15	0
1	8	34	0.7499999999999999	0.8000000000000002	0.8000000000000002	0.8000000000000002	0.8000000000000002	1	0.5	0.5	1	0.5	0.5	0.5	0.5	0.5	0.5	0.7499999999999999	0.7499999999999999	0.7499999999999999	0.7499999999999999	0.8000000000000002	0.8000000000000002	0.05	Rational	-15	15	-15	15	0
1	8	35	0.7499999999999999	0.8000000000000002	0.8000000000000002	0.8000000000000002	0.8000000000000002	1	0.5	0.5	1	0.5	0.5	0.5	0.5	0.5	0.5	0.7499999999999999	0.7499999999999999	0.7499999999999999	0.7499999999999999	0.8000000000000002	0.8000000000000002	0.05	Rational	-15	15	-15	15	0
1	8	36	0.7499999999999999	0.8000000000000002	0.8000000000000002	0.8000000000000002	0.8000000000000002	1	0.5	0.5	1	0.5	0.5	0.5	0.5	0.5	0.5	0.7499999999999999	0.7499999999999999	0.7499999999999999	0.7499999999999999	0.8000000000000002	0.8000000000000002	0.05	Rational	-15	15	-15	15	0
1	8	37	0.7499999999999999	0.8000000000000002	0.8000000000000002	0.8000000000000002	0.8000000000000002	1	0.5	0.5	1	0.5	0.5	0.5	0.5	0.5	0.5	0.7499999999999999	0.7499999999999999	0.7499999999999999	0.7499999999999999	0.8000000000000002	0.8000000000000002	0.05	Rational	-15	15	-15	15	0
1	8	38	0.7499999999999999	0.8000000000000002	0.8000000000000002	0.8000000000000002	0.8000000000000002	1	0.5	0.5	1	0.5	0.5	0.5	0.5	0.5	0.5	0.7499999999999999	0.7499999999999999	0.7499999999999999	0.7499999999999999	0.8000000000000002	0.8000000000000002	0.05	Rational	-15	15	-15	15	0
1	8	39	0.7499999999999999	0.8000000000000002	0.8000000000000002	0.8000000000000002	0.8000000000000002	1	0.5	0.5	1	0.5	0.5	0.5	0.5	0.5	0.5	0.7499999999999999	0.7499999999999999	0.7499999999999999	0.7499999999999999	0.8000000000000002	0.8000000000000002	0.05	Rational	-15	15	-15	15	0
1	8	40	0.7499999999999999	0.8000000000000002	0.8000000000000002	0.8000000000000002	0.8000000000000002	1	0.5	0.5	1	0.5	0.5	0.5	0.5	0.5	0.5	0.7499999999999999	0.7499999999999999	0.7499999999999999	0.7499999999999999	0.8000000000000002	0.8000000000000002	0.05	Rational	-15	15	-15	15	0
1	8	40	0.7499999999999999	0.8000000000000002	0.8000000000000002	0.8000000000000002	0.8000000000000002	1	0.5	0.5	1	0.5	0.5	0.5	0.5	0.5	0.5	0.7499999999999999	0.7499999999999999	0.7499999999999999	0.7499999999999999	0.8000000000000002	0.8000000000000002	0.05	Rational	-15	15	-15	15	985.5500000000003
1	9	1	0.8499999999999999	0.9000000000000002	0.9000000000000002	0.9000000000000002	0.9000000000000002	1	0.5	0.5	1	0.5	0.5	0.5	0.5	0.5	0.5	0.8499999999999999	0.8499999999999999	0.8499999999999999	0.8499999999999999	0.9000000000000002	0.9000000000000002	0.05	Rational	-5	5	-5	5	0
1	9	2	0.8499999999999999	0.9000000000000002	0.9000000000000002	0.9000000000000002	0.9000000000000002	1	0.5	0.5	1	0.5	0.5	0.5	0.5	0.5	0.5	0.8499999999999999	0.8499999999999999	0.8499999999999999	0.8499999999999999	0.9000000000000002	0.9000000000000002	0.05	Rational	-10	10	-10	10	0
1	9	3	0.8499999999999999	0.9000000000000002	0.9000000000000002	0.9000000000000002	0.9000000000000002	1	0.5	0.5	1	0.5	0.5	0.5	0.5	0.5	0.5	0.8499999999999999	0.8499999999999999	0.8499999999999999	0.8499999999999999	0.9000000000000002	0.9000000000000002	0.05	Rational	-15	15	-15	15	0
1	9	4	0.8499999999999999	0.9000000000000002	0.9000000000000002	0.9000000000000002	0.9000000000000002	1	0.5	0.5	1	0.5	0.5	0.5	0.5	0.5	0.5	0.8499999999999999	0.8499999999999999	0.8499999999999999	0.8499999999999999	0.9000000000000002	0.9000000000000002	0.05	Rational	-15	15	-15	15	0
1	9	5	0.8499999999999999	0.9000000000000002	0.9000000000000002	0.9000000000000002	0.9000000000000002	1	0.5	0.5	1	0.5	0.5	0.5	0.5	0.5	0.5	0.8499999999999999	0.8499999999999999	0.8499999999999999	0.8499999999999999	0.9000000000000002	0.9000000000000002	0.05	Rational	-15	15	-15	15	0
1	9	6	0.8499999999999999	0.9000000000000002	0.9000000000000002	0.9000000000000002	0.9000000000000002	1	0.5	0.5	1	0.5	0.5	0.5	0.5	0.5	0.5	0.8499999999999999	0.8499999999999999	0.8499999999999999	0.8499999999999999	0.9000000000000002	0.9000000000000002	0.05	Rational	-15	15	-15	15	0
1	9	7	0.8499999999999999	0.9000000000000002	0.9000000000000002	0.9000000000000002	0.9000000000000002	1	0.5	0.5	1	0.5	0.5	0.5	0.5	0.5	0.5	0.8499999999999999	0.8499999999999999	0.8499999999999999	0.8499999999999999	0.9000000000000002	0.9000000000000002	0.05	Rational	-15	15	-15	15	0
1	9	8	0.8499999999999999	0.9000000000000002	0.9000000000000002	0.9000000000000002	0.9000000000000002	1	0.5	0.5	1	0.5	0.5	0.5	0.5	0.5	0.5	0.8499999999999999	0.8499999999999999	0.8499999999999999	0.8499999999999999	0.9000000000000002	0.9000000000000002	0.05	Rational	-15	15	-15	15	0
1	9	9	0.8499999999999999	0.9000000000000002	0.9000000000000002	0.9000000000000002	0.9000000000000002	1	0.5	0.5	1	0.5	0.5	0.5	0.5	0.5	0.5	0.8499999999999999	0.8499999999999999	0.8499999999999999	0.8499999999999999	0.9000000000000002	0.9000000000000002	0.05	Rational	-15	15	-15	15	0
1	9	10	0.8499999999999999	0.9000000000000002	0.9000000000000002	0.9000000000000002	0.9000000000000002	1	0.5	0.5	1	0.5	0.5	0.5	0.5	0.5	0.5	0.8499999999999999	0.8499999999999999	0.8499999999999999	0.8499999999999999	0.9000000000000002	0.9000000000000002	0.05	Rational	-15	15	-15	15	0
1	9	11	0.8499999999999999	0.9000000000000002	0.9000000000000002	0.9000000000000002	0.9000000000000002	1	0.5	0.5	1	0.5	0.5	0.5	0.5	0.5	0.5	0.8499999999999999	0.8499999999999999	0.8499999999999999	0.8499999999999999	0.9000000000000002	0.9000000000000002	0.05	Rational	-15	15	-15	15	0
1	9	12	0.8499999999999999	0.9000000000000002	0.9000000000000002	0.9000000000000002	0.9000000000000002	1	0.5	0.5	1	0.5	0.5	0.5	0.5	0.5	0.5	0.8499999999999999	0.8499999999999999	0.8499999999999999	0.8499999999999999	0.9000000000000002	0.9000000000000002	0.05	Rational	-15	15	-15	15	0
1	9	13	0.8499999999999999	0.9000000000000002	0.9000000000000002	0.9000000000000002	0.9000000000000002	1	0.5	0.5	1	0.5	0.5	0.5	0.5	0.5	0.5	0.8499999999999999	0.8499999999999999	0.8499999999999999	0.8499999999999999	0.9000000000000002	0.9000000000000002	0.05	Rational	-15	15	-15	15	0
1	9	14	0.8499999999999999	0.9000000000000002	0.9000000000000002	0.9000000000000002	0.9000000000000002	1	0.5	0.5	1	0.5	0.5	0.5	0.5	0.5	0.5	0.8499999999999999	0.8499999999999999	0.8499999999999999	0.8499999999999999	0.9000000000000002	0.9000000000000002	0.05	Rational	-15	15	-15	15	0
1	9	15	0.8499999999999999	0.9000000000000002	0.9000000000000002	0.9000000000000002	0.9000000000000002	1	0.5	0.5	1	0.5	0.5	0.5	0.5	0.5	0.5	0.8499999999999999	0.8499999999999999	0.8499999999999999	0.8499999999999999	0.9000000000000002	0.9000000000000002	0.05	Rational	-15	15	-15	15	0
1	9	16	0.8499999999999999	0.9000000000000002	0.9000000000000002	0.9000000000000002	0.9000000000000002	1	0.5	0.5	1	0.5	0.5	0.5	0.5	0.5	0.5	0.8499999999999999	0.8499999999999999	0.8499999999999999	0.8499999999999999	0.9000000000000002	0.9000000000000002	0.05	Rational	-15	15	-15	15	0
1	9	17	0.8499999999999999	0.9000000000000002	0.9000000000000002	0.9000000000000002	0.9000000000000002	1	0.5	0.5	1	0.5	0.5	0.5	0.5	0.5	0.5	0.8499999999999999	0.8499999999999999	0.8499999999999999	0.8499999999999999	0.9000000000000002	0.9000000000000002	0.05	Rational	-15	15	-15	15	0
1	9	18	0.8499999999999999	0.9000000000000002	0.9000000000000002	0.9000000000000002	0.9000000000000002	1	0.5	0.5	1	0.5	0.5	0.5	0.5	0.5	0.5	0.8499999999999999	0.8499999999999999	0.8499999999999999	0.8499999999999999	0.9000000000000002	0.9000000000000002	0.05	Rational	-15	15	-15	15	0
1	9	19	0.8499999999999999	0.9000000000000002	0.9000000000000002	0.9000000000000002	0.9000000000000002	1	0.5	0.5	1	0.5	0.5	0.5	0.5	0.5	0.5	0.8499999999999999	0.8499999999999999	0.8499999999999999	0.8499999999999999	0.9000000000000002	0.9000000000000002	0.05	Rational	-15	15	-15	15	0
1	9	20	0.8499999999999999	0.9000000000000002	0.9000000000000002	0.9000000000000002	0.9000000000000002	1	0.5	0.5	1	0.5	0.5	0.5	0.5	0.5	0.5	0.8499999999999999	0.8499999999999999	0.8499999999999999	0.8499999999999999	0.9000000000000002	0.9000000000000002	0.05	Rational	-15	15	-15	15	0
1	9	21	0.8499999999999999	0.9000000000000002	0.9000000000000002	0.9000000000000002	0.9000000000000002	1	0.5	0.5	1	0.5	0.5	0.5	0.5	0.5	0.5	0.8499999999999999	0.8499999999999999	0.8499999999999999	0.8499999999999999	0.9000000000000002	0.9000000000000002	0.05	Rational	-15	15	-15	15	0
1	9	22	0.8499999999999999	0.9000000000000002	0.9000000000000002	0.9000000000000002	0.9000000000000002	1	0.5	0.5	1	0.5	0.5	0.5	0.5	0.5	0.5	0.8499999999999999	0.8499999999999999	0.8499999999999999	0.8499999999999999	0.9000000000000002	0.9000000000000002	0.05	Rational	-15	15	-15	15	0
1	9	23	0.8499999999999999	0.9000000000000002	0.9000000000000002	0.9000000000000002	0.9000000000000002	1	0.5	0.5	1	0.5	0.5	0.5	0.5	0.5	0.5	0.8499999999999999	0.8499999999999999	0.8499999999999999	0.8499999999999999	0.9000000000000002	0.9000000000000002	0.05	Rational	-15	15	-15	15	0
1	9	24	0.8499999999999999	0.9000000000000002	0.9000000000000002	0.9000000000000002	0.9000000000000002	1	0.5	0.5	1	0.5	0.5	0.5	0.5	0.5	0.5	0.8499999999999999	0.8499999999999999	0.8499999999999999	0.8499999999999999	0.9000000000000002	0.9000000000000002	0.05	Rational	-15	15	-15	15	0
1	9	25	0.8499999999999999	0.9000000000000002	0.9000000000000002	0.9000000000000002	0.9000000000000002	1	0.5	0.5	1	0.5	0.5	0.5	0.5	0.5	0.5	0.8499999999999999	0.8499999999999999	0.8499999999999999	0.8499999999999999	0.9000000000000002	0.9000000000000002	0.05	Rational	-15	15	-15	15	0
1	9	26	0.8499999999999999	0.9000000000000002	0.9000000000000002	0.9000000000000002	0.9000000000000002	1	0.5	0.5	1	0.5	0.5	0.5	0.5	0.5	0.5	0.8499999999999999	0.8499999999999999	0.8499999999999999	0.8499999999999999	0.9000000000000002	0.9000000000000002	0.05	Rational	-15	15	-15	15	0
1	9	27	0.8499999999999999	0.9000000000000002	0.9000000000000002	0.9000000000000002	0.9000000000000002	1	0.5	0.5	1	0.5	0.5	0.5	0.5	0.5	0.5	0.8499999999999999	0.8499999999999999	0.8499999999999999	0.8499999999999999	0.9000000000000002	0.9000000000000002	0.05	Rational	-15	15	-15	15	0
1	9	28	0.8499999999999999	0.9000000000000002	0.9000000000000002	0.9000000000000002	0.9000000000000002	1	0.5	0.5	1	0.5	0.5	0.5	0.5	0.5	0.5	0.8499999999999999	0.8499999999999999	0.8499999999999999	0.8499999999999999	0.9000000000000002	0.9000000000000002	0.05	Rational	-15	15	-15	15	0
1	9	29	0.8499999999999999	0.9000000000000002	0.9000000000000002	0.9000000000000002	0.9000000000000002	1	0.5	0.5	1	0.5	0.5	0.5	0.5	0.5	0.5	0.8499999999999999	0.8499999999999999	0.8499999999999999	0.8499999999999999	0.9000000000000002	0.9000000000000002	0.05	Rational	-15	15	-15	15	0
1	9	30	0.8499999999999999	0.9000000000000002	0.9000000000000002	0.9000000000000002	0.9000000000000002	1	0.5	0.5	1	0.5	0.5	0.5	0.5	0.5	0.5	0.8499999999999999	0.8499999999999999	0.8499999999999999	0.8499999999999999	0.9000000000000002	0.9000000000000002	0.05	Rational	-15	15	-15	15	0
1	9	31	0.8499999999999999	0.9000000000000002	0.9000000000000002	0.9000000000000002	0.9000000000000002	1	0.5	0.5	1	0.5	0.5	0.5	0.5	0.5	0.5	0.8499999999999999	0.8499999999999999	0.8499999999999999	0.8499999999999999	0.9000000000000002	0.9000000000000002	0.05	Rational	-15	15	-15	15	0
1	9	32	0.8499999999999999	0.9000000000000002	0.9000000000000002	0.9000000000000002	0.9000000000000002	1	0.5	0.5	1	0.5	0.5	0.5	0.5	0.5	0.5	0.8499999999999999	0.8499999999999999	0.8499999999999999	0.8499999999999999	0.9000000000000002	0.9000000000000002	0.05	Rational	-15	15	-15	15	0
1	9	33	0.8499999999999999	0.9000000000000002	0.9000000000000002	0.9000000000000002	0.9000000000000002	1	0.5	0.5	1	0.5	0.5	0.5	0.5	0.5	0.5	0.8499999999999999	0.8499999999999999	0.8499999999999999	0.8499999999999999	0.9000000000000002	0.9000000000000002	0.05	Rational	-15	15	-15	15	0
1	9	34	0.8499999999999999	0.9000000000000002	0.9000000000000002	0.9000000000000002	0.9000000000000002	1	0.5	0.5	1	0.5	0.5	0.5	0.5	0.5	0.5	0.8499999999999999	0.8499999999999999	0.8499999999999999	0.8499999999999999	0.9000000000000002	0.9000000000000002	0.05	Rational	-15	15	-15	15	0
1	9	35	0.8499999999999999	0.9000000000000002	0.9000000000000002	0.9000000000000002	0.9000000000000002	1	0.5	0.5	1	0.5	0.5	0.5	0.5	0.5	0.5	0.8499999999999999	0.8499999999999999	0.8499999999999999	0.8499999999999999	0.9000000000000002	0.9000000000000002	0.05	Rational	-15	15	-15	15	0
1	9	36	0.8499999999999999	0.9000000000000002	0.9000000000000002	0.9000000000000002	0.9000000000000002	1	0.5	0.5	1	0.5	0.5	0.5	0.5	0.5	0.5	0.8499999999999999	0.8499999999999999	0.8499999999999999	0.8499999999999999	0.9000000000000002	0.9000000000000002	0.05	Rational	-15	15	-15	15	0
1	9	37	0.8499999999999999	0.9000000000000002	0.9000000000000002	0.9000000000000002	0.9000000000000002	1	0.5	0.5	1	0.5	0.5	0.5	0.5	0.5	0.5	0.8499999999999999	0.8499999999999999	0.8499999999999999	0.8499999999999999	0.9000000000000002	0.9000000000000002	0.05	Rational	-15	15	-15	15	0
1	9	38	0.8499999999999999	0.9000000000000002	0.9000000000000002	0.9000000000000002	0.9000000000000002	1	0.5	0.5	1	0.5	0.5	0.5	0.5	0.5	0.5	0.8499999999999999	0.8499999999999999	0.8499999999999999	0.8499999999999999	0.9000000000000002	0.9000000000000002	0.05	Rational	-15	15	-15	15	0
1	9	39	0.8499999999999999	0.9000000000000002	0.9000000000000002	0.9000000000000002	0.9000000000000002	1	0.5	0.5	1	0.5	0.5	0.5	0.5	0.5	0.5	0.8499999999999999	0.8499999999999999	0.8499999999999999	0.8499999999999999	0.9000000000000002	0.9000000000000002	0.05	Rational	-15	15	-15	15	0
1	9	40	0.8499999999999999	0.9000000000000002	0.9000000000000002	0.9000000000000002	0.9000000000000002	1	0.5	0.5	1	0.5	0.5	0.5	0.5	0.5	0.5	0.8499999999999999	0.8499999999999999	0.8499999999999999	0.8499999999999999	0.9000000000000002	0.9000000000000002	0.05	Rational	-15	15	-15	15	0
1	9	40	0.8499999999999999	0.9000000000000002	0.9000000000000002	0.9000000000000002	0.9000000000000002	1	0.5	0.5	1	0.5	0.5	0.5	0.5	0.5	0.5	0.8499999999999999	0.8499999999999999	0.8499999999999999	0.8499999999999999	0.9000000000000002	0.9000000000000002	0.05	Rational	-15	15	-15	15	993.4500000000004
1	10	1	0.9499999999999998	1.0000000000000002	1.0000000000000002	1.0000000000000002	1.0000000000000002	1	0.5	0.5	1	0.5	0.5	0.5	0.5	0.5	0.5	0.9499999999999998	0.9499999999999998	0.9499999999999998	0.9499999999999998	1.0000000000000002	1.0000000000000002	0.05	Rational	-5	5	-5	5	0
1	10	2	0.9499999999999998	1.0000000000000002	1.0000000000000002	1.0000000000000002	1.0000000000000002	1	0.5	0.5	1	0.5	0.5	0.5	0.5	0.5	0.5	0.9499999999999998	0.9499999999999998	0.9499999999999998	0.9499999999999998	1.0000000000000002	1.0000000000000002	0.05	Rational	-10	10	-10	10	0
1	10	3	0.9499999999999998	1.0000000000000002	1.0000000000000002	1.0000000000000002	1.0000000000000002	1	0.5	0.5	1	0.5	0.5	0.5	0.5	0.5	0.5	0.9499999999999998	0.9499999999999998	0.9499999999999998	0.9499999999999998	1.0000000000000002	1.0000000000000002	0.05	Rational	-15	15	-15	15	0
1	10	4	0.9499999999999998	1.0000000000000002	1.0000000000000002	1.0000000000000002	1.0000000000000002	1	0.5	0.5	1	0.5	0.5	0.5	0.5	0.5	0.5	0.9499999999999998	0.9499999999999998	0.9499999999999998	0.9499999999999998	1.0000000000000002	1.0000000000000002	0.05	Rational	-15	15	-15	15	0
1	10	5	0.9499999999999998	1.0000000000000002	1.0000000000000002	1.0000000000000002	1.0000000000000002	1	0.5	0.5	1	0.5	0.5	0.5	0.5	0.5	0.5	0.9499999999999998	0.9499999999999998	0.9499999999999998	0.9499999999999998	1.0000000000000002	1.0000000000000002	0.05	Rational	-15	15	-15	15	0
1	10	6	0.9499999999999998	1.0000000000000002	1.0000000000000002	1.0000000000000002	1.0000000000000002	1	0.5	0.5	1	0.5	0.5	0.5	0.5	0.5	0.5	0.9499999999999998	0.9499999999999998	0.9499999999999998	0.9499999999999998	1.0000000000000002	1.0000000000000002	0.05	Rational	-15	15	-15	15	0
1	10	7	0.9499999999999998	1.0000000000000002	1.0000000000000002	1.0000000000000002	1.0000000000000002	1	0.5	0.5	1	0.5	0.5	0.5	0.5	0.5	0.5	0.9499999999999998	0.9499999999999998	0.9499999999999998	0.9499999999999998	1.0000000000000002	1.0000000000000002	0.05	Rational	-15	15	-15	15	0
1	10	8	0.9499999999999998	1.0000000000000002	1.0000000000000002	1.0000000000000002	1.0000000000000002	1	0.5	0.5	1	0.5	0.5	0.5	0.5	0.5	0.5	0.9499999999999998	0.9499999999999998	0.9499999999999998	0.9499999999999998	1.0000000000000002	1.0000000000000002	0.05	Rational	-15	15	-15	15	0
1	10	9	0.9499999999999998	1.0000000000000002	1.0000000000000002	1.0000000000000002	1.0000000000000002	1	0.5	0.5	1	0.5	0.5	0.5	0.5	0.5	0.5	0.9499999999999998	0.9499999999999998	0.9499999999999998	0.9499999999999998	1.0000000000000002	1.0000000000000002	0.05	Rational	-15	15	-15	15	0
1	10	10	0.9499999999999998	1.0000000000000002	1.0000000000000002	1.0000000000000002	1.0000000000000002	1	0.5	0.5	1	0.5	0.5	0.5	0.5	0.5	0.5	0.9499999999999998	0.9499999999999998	0.9499999999999998	0.9499999999999998	1.0000000000000002	1.0000000000000002	0.05	Rational	-15	15	-15	15	0
1	10	11	0.9499999999999998	1.0000000000000002	1.0000000000000002	1.0000000000000002	1.0000000000000002	1	0.5	0.5	1	0.5	0.5	0.5	0.5	0.5	0.5	0.9499999999999998	0.9499999999999998	0.9499999999999998	0.9499999999999998	1.0000000000000002	1.0000000000000002	0.05	Rational	-15	15	-15	15	0
1	10	12	0.9499999999999998	1.0000000000000002	1.0000000000000002	1.0000000000000002	1.0000000000000002	1	0.5	0.5	1	0.5	0.5	0.5	0.5	0.5	0.5	0.9499999999999998	0.9499999999999998	0.9499999999999998	0.9499999999999998	1.0000000000000002	1.0000000000000002	0.05	Rational	-15	15	-15	15	0
1	10	13	0.9499999999999998	1.0000000000000002	1.0000000000000002	1.0000000000000002	1.0000000000000002	1	0.5	0.5	1	0.5	0.5	0.5	0.5	0.5	0.5	0.9499999999999998	0.9499999999999998	0.9499999999999998	0.9499999999999998	1.0000000000000002	1.0000000000000002	0.05	Rational	-15	15	-15	15	0
1	10	14	0.9499999999999998	1.0000000000000002	1.0000000000000002	1.0000000000000002	1.0000000000000002	1	0.5	0.5	1	0.5	0.5	0.5	0.5	0.5	0.5	0.9499999999999998	0.9499999999999998	0.9499999999999998	0.9499999999999998	1.0000000000000002	1.0000000000000002	0.05	Rational	-15	15	-15	15	0
1	10	15	0.9499999999999998	1.0000000000000002	1.0000000000000002	1.0000000000000002	1.0000000000000002	1	0.5	0.5	1	0.5	0.5	0.5	0.5	0.5	0.5	0.9499999999999998	0.9499999999999998	0.9499999999999998	0.9499999999999998	1.0000000000000002	1.0000000000000002	0.05	Rational	-15	15	-15	15	0
1	10	16	0.9499999999999998	1.0000000000000002	1.0000000000000002	1.0000000000000002	1.0000000000000002	1	0.5	0.5	1	0.5	0.5	0.5	0.5	0.5	0.5	0.9499999999999998	0.9499999999999998	0.9499999999999998	0.9499999999999998	1.0000000000000002	1.0000000000000002	0.05	Rational	-15	15	-15	15	0
1	10	17	0.9499999999999998	1.0000000000000002	1.0000000000000002	1.0000000000000002	1.0000000000000002	1	0.5	0.5	1	0.5	0.5	0.5	0.5	0.5	0.5	0.9499999999999998	0.9499999999999998	0.9499999999999998	0.9499999999999998	1.0000000000000002	1.0000000000000002	0.05	Rational	-15	15	-15	15	0
1	10	18	0.9499999999999998	1.0000000000000002	1.0000000000000002	1.0000000000000002	1.0000000000000002	1	0.5	0.5	1	0.5	0.5	0.5	0.5	0.5	0.5	0.9499999999999998	0.9499999999999998	0.9499999999999998	0.9499999999999998	1.0000000000000002	1.0000000000000002	0.05	Rational	-15	15	-15	15	0
1	10	19	0.9499999999999998	1.0000000000000002	1.0000000000000002	1.0000000000000002	1.0000000000000002	1	0.5	0.5	1	0.5	0.5	0.5	0.5	0.5	0.5	0.9499999999999998	0.9499999999999998	0.9499999999999998	0.9499999999999998	1.0000000000000002	1.0000000000000002	0.05	Rational	-15	15	-15	15	0
1	10	20	0.9499999999999998	1.0000000000000002	1.0000000000000002	1.0000000000000002	1.0000000000000002	1	0.5	0.5	1	0.5	0.5	0.5	0.5	0.5	0.5	0.9499999999999998	0.9499999999999998	0.9499999999999998	0.9499999999999998	1.0000000000000002	1.0000000000000002	0.05	Rational	-15	15	-15	15	0
1	10	21	0.9499999999999998	1.0000000000000002	1.0000000000000002	1.0000000000000002	1.0000000000000002	1	0.5	0.5	1	0.5	0.5	0.5	0.5	0.5	0.5	0.9499999999999998	0.9499999999999998	0.9499999999999998	0.9499999999999998	1.0000000000000002	1.0000000000000002	0.05	Rational	-15	15	-15	15	0
1	10	22	0.9499999999999998	1.0000000000000002	1.0000000000000002	1.0000000000000002	1.0000000000000002	1	0.5	0.5	1	0.5	0.5	0.5	0.5	0.5	0.5	0.9499999999999998	0.9499999999999998	0.9499999999999998	0.9499999999999998	1.0000000000000002	1.0000000000000002	0.05	Rational	-15	15	-15	15	0
1	10	23	0.9499999999999998	1.0000000000000002	1.0000000000000002	1.0000000000000002	1.0000000000000002	1	0.5	0.5	1	0.5	0.5	0.5	0.5	0.5	0.5	0.9499999999999998	0.9499999999999998	0.9499999999999998	0.9499999999999998	1.0000000000000002	1.0000000000000002	0.05	Rational	-15	15	-15	15	0
1	10	24	0.9499999999999998	1.0000000000000002	1.0000000000000002	1.0000000000000002	1.0000000000000002	1	0.5	0.5	1	0.5	0.5	0.5	0.5	0.5	0.5	0.9499999999999998	0.9499999999999998	0.9499999999999998	0.9499999999999998	1.0000000000000002	1.0000000000000002	0.05	Rational	-15	15	-15	15	0
1	10	25	0.9499999999999998	1.0000000000000002	1.0000000000000002	1.0000000000000002	1.0000000000000002	1	0.5	0.5	1	0.5	0.5	0.5	0.5	0.5	0.5	0.9499999999999998	0.9499999999999998	0.9499999999999998	0.9499999999999998	1.0000000000000002	1.0000000000000002	0.05	Rational	-15	15	-15	15	0
1	10	26	0.9499999999999998	1.0000000000000002	1.0000000000000002	1.0000000000000002	1.0000000000000002	1	0.5	0.5	1	0.5	0.5	0.5	0.5	0.5	0.5	0.9499999999999998	0.9499999999999998	0.9499999999999998	0.9499999999999998	1.0000000000000002	1.0000000000000002	0.05	Rational	-15	15	-15	15	0
1	10	27	0.9499999999999998	1.0000000000000002	1.0000000000000002	1.0000000000000002	1.0000000000000002	1	0.5	0.5	1	0.5	0.5	0.5	0.5	0.5	0.5	0.9499999999999998	0.9499999999999998	0.9499999999999998	0.9499999999999998	1.0000000000000002	1.0000000000000002	0.05	Rational	-15	15	-15	15	0
1	10	28	0.9499999999999998	1.0000000000000002	1.0000000000000002	1.0000000000000002	1.0000000000000002	1	0.5	0.5	1	0.5	0.5	0.5	0.5	0.5	0.5	0.9499999999999998	0.9499999999999998	0.9499999999999998	0.9499999999999998	1.0000000000000002	1.0000000000000002	0.05	Rational	-15	15	-15	15	0
1	10	29	0.9499999999999998	1.0000000000000002	1.0000000000000002	1.0000000000000002	1.0000000000000002	1	0.5	0.5	1	0.5	0.5	0.5	0.5	0.5	0.5	0.9499999999999998	0.9499999999999998	0.9499999999999998	0.9499999999999998	1.0000000000000002	1.0000000000000002	0.05	Rational	-15	15	-15	15	0
1	10	30	0.9499999999999998	1.0000000000000002	1.0000000000000002	1.0000000000000002	1.0000000000000002	1	0.5	0.5	1	0.5	0.5	0.5	0.5	0.5	0.5	0.9499999999999998	0.9499999999999998	0.9499999999999998	0.9499999999999998	1.0000000000000002	1.0000000000000002	0.05	Rational	-15	15	-15	15	0
1	10	31	0.9499999999999998	1.0000000000000002	1.0000000000000002	1.0000000000000002	1.0000000000000002	1	0.5	0.5	1	0.5	0.5	0.5	0.5	0.5	0.5	0.9499999999999998	0.9499999999999998	0.9499999999999998	0.9499999999999998	1.0000000000000002	1.0000000000000002	0.05	Rational	-15	15	-15	15	0
1	10	32	0.9499999999999998	1.0000000000000002	1.0000000000000002	1.0000000000000002	1.0000000000000002	1	0.5	0.5	1	0.5	0.5	0.5	0.5	0.5	0.5	0.9499999999999998	0.9499999999999998	0.9499999999999998	0.9499999999999998	1.0000000000000002	1.0000000000000002	0.05	Rational	-15	15	-15	15	0
1	10	33	0.9499999999999998	1.0000000000000002	1.0000000000000002	1.0000000000000002	1.0000000000000002	1	0.5	0.5	1	0.5	0.5	0.5	0.5	0.5	0.5	0.9499999999999998	0.9499999999999998	0.9499999999999998	0.9499999999999998	1.0000000000000002	1.0000000000000002	0.05	Rational	-15	15	-15	15	0
1	10	34	0.9499999999999998	1.0000000000000002	1.0000000000000002	1.0000000000000002	1.0000000000000002	1	0.5	0.5	1	0.5	0.5	0.5	0.5	0.5	0.5	0.9499999999999998	0.9499999999999998	0.9499999999999998	0.9499999999999998	1.0000000000000002	1.0000000000000002	0.05	Rational	-15	15	-15	15	0
1	10	35	0.9499999999999998	1.0000000000000002	1.0000000000000002	1.0000000000000002	1.0000000000000002	1	0.5	0.5	1	0.5	0.5	0.5	0.5	0.5	0.5	0.9499999999999998	0.9499999999999998	0.9499999999999998	0.9499999999999998	1.0000000000000002	1.0000000000000002	0.05	Rational	-15	15	-15	15	0
1	10	36	0.9499999999999998	1.0000000000000002	1.0000000000000002	1.0000000000000002	1.0000000000000002	1	0.5	0.5	1	0.5	0.5	0.5	0.5	0.5	0.5	0.9499999999999998	0.9499999999999998	0.9499999999999998	0.9499999999999998	1.0000000000000002	1.0000000000000002	0.05	Rational	-15	15	-15	15	0
1	10	37	0.9499999999999998	1.0000000000000002	1.0000000000000002	1.0000000000000002	1.0000000000000002	1	0.5	0.5	1	0.5	0.5	0.5	0.5	0.5	0.5	0.9499999999999998	0.9499999999999998	0.9499999999999998	0.9499999999999998	1.0000000000000002	1.0000000000000002	0.05	Rational	-15	15	-15	15	0
1	10	38	0.9499999999999998	1.0000000000000002	1.0000000000000002	1.0000000000000002	1.0000000000000002	1	0.5	0.5	1	0.5	0.5	0.5	0.5	0.5	0.5	0.9499999999999998	0.9499999999999998	0.9499999999999998	0.9499999999999998	1.0000000000000002	1.0000000000000002	0.05	Rational	-15	15	-15	15	0
1	10	39	0.9499999999999998	1.0000000000000002	1.0000000000000002	1.0000000000000002	1.0000000000000002	1	0.5	0.5	1	0.5	0.5	0.5	0.5	0.5	0.5	0.9499999999999998	0.9499999999999998	0.9499999999999998	0.9499999999999998	1.0000000000000002	1.0000000000000002	0.05	Rational	-15	15	-15	15	0
1	10	40	0.9499999999999998	1.0000000000000002	1.0000000000000002	1.0000000000000002	1.0000000000000002	1	0.5	0.5	1	0.5	0.5	0.5	0.5	0.5	0.5	0.9499999999999998	0.9499999999999998	0.9499999999999998	0.9499999999999998	1.0000000000000002	1.0000000000000002	0.05	Rational	-15	15	-15	15	0
1	10	40	0.9499999999999998	1.0000000000000002	1.0000000000000002	1.0000000000000002	1.0000000000000002	1	0.5	0.5	1	0.5	0.5	0.5	0.5	0.5	0.5	0.9499999999999998	0.9499999999999998	0.9499999999999998	0.9499999999999998	1.0000000000000002	1.0000000000000002	0.05	Rational	-15	15	-15	15	1001.3500000000003
2	1	1	0.95	1.0000000000000002	1.0000000000000002	1.0000000000000002	1.0000000000000002	1	0.5	0.5	1	0.5	0.5	0.5	0.5	0.5	0.5	0.95	0.95	0.95	0.95	1.0000000000000002	1.0000000000000002	0.05	Rational	-5	5	-5	5	0
2	1	2	0.95	1.0000000000000002	1.0000000000000002	1.0000000000000002	1.0000000000000002	1	0.5	0.5	1	0.5	0.5	0.5	0.5	0.5	0.5	0.95	0.95	0.95	0.95	1.0000000000000002	1.0000000000000002	0.05	Rational	-10	10	-10	10	0
2	1	3	0.95	1.0000000000000002	1.0000000000000002	1.0000000000000002	1.0000000000000002	1	0.5	0.5	1	0.5	0.5	0.5	0.5	0.5	0.5	0.95	0.95	0.95	0.95	1.0000000000000002	1.0000000000000002	0.05	Rational	-15	15	-15	15	0
2	1	4	0.95	1.0000000000000002	1.0000000000000002	1.0000000000000002	1.0000000000000002	1	0.5	0.5	1	0.5	0.5	0.5	0.5	0.5	0.5	0.95	0.95	0.95	0.95	1.0000000000000002	1.0000000000000002	0.05	Rational	-15	15	-15	15	0
2	1	5	0.95	1.0000000000000002	1.0000000000000002	1.0000000000000002	1.0000000000000002	1	0.5	0.5	1	0.5	0.5	0.5	0.5	0.5	0.5	0.95	0.95	0.95	0.95	1.0000000000000002	1.0000000000000002	0.05	Rational	-15	15	-15	15	0
2	1	6	0.95	1.0000000000000002	1.0000000000000002	1.0000000000000002	1.0000000000000002	1	0.5	0.5	1	0.5	0.5	0.5	0.5	0.5	0.5	0.95	0.95	0.95	0.95	1.0000000000000002	1.0000000000000002	0.05	Rational	-15	15	-15	15	0
2	1	7	0.95	1.0000000000000002	1.0000000000000002	1.0000000000000002	1.0000000000000002	1	0.5	0.5	1	0.5	0.5	0.5	0.5	0.5	0.5	0.95	0.95	0.95	0.95	1.0000000000000002	1.0000000000000002	0.05	Rational	-15	15	-15	15	0
2	1	8	0.95	1.0000000000000002	1.0000000000000002	1.0000000000000002	1.0000000000000002	1	0.5	0.5	1	0.5	0.5	0.5	0.5	0.5	0.5	0.95	0.95	0.95	0.95	1.0000000000000002	1.0000000000000002	0.05	Rational	-15	15	-15	15	0
2	1	9	0.95	1.0000000000000002	1.0000000000000002	1.0000000000000002	1.0000000000000002	1	0.5	0.5	1	0.5	0.5	0.5	0.5	0.5	0.5	0.95	0.95	0.95	0.95	1.0000000000000002	1.0000000000000002	0.05	Rational	-15	15	-15	15	0
2	1	10	0.95	1.0000000000000002	1.0000000000000002	1.0000000000000002	1.0000000000000002	1	0.5	0.5	1	0.5	0.5	0.5	0.5	0.5	0.5	0.95	0.95	0.95	0.95	1.0000000000000002	1.0000000000000002	0.05	Rational	-15	15	-15	15	0
2	1	11	0.95	1.0000000000000002	1.0000000000000002	1.0000000000000002	1.0000000000000002	1	0.5	0.5	1	0.5	0.5	0.5	0.5	0.5	0.5	0.95	0.95	0.95	0.95	1.0000000000000002	1.0000000000000002	0.05	Rational	-15	15	-15	15	0
2	1	12	0.95	1.0000000000000002	1.0000000000000002	1.0000000000000002	1.0000000000000002	1	0.5	0.5	1	0.5	0.5	0.5	0.5	0.5	0.5	0.95	0.95	0.95	0.95	1.0000000000000002	1.0000000000000002	0.05	Rational	-15	15	-15	15	0
2	1	13	0.95	1.0000000000000002	1.0000000000000002	1.0000000000000002	1.0000000000000002	1	0.5	0.5	1	0.5	0.5	0.5	0.5	0.5	0.5	0.95	0.95	0.95	0.95	1.0000000000000002	1.0000000000000002	0.05	Rational	-15	15	-15	15	0
2	1	14	0.95	1.0000000000000002	1.0000000000000002	1.0000000000000002	1.0000000000000002	1	0.5	0.5	1	0.5	0.5	0.5	0.5	0.5	0.5	0.95	0.95	0.95	0.95	1.0000000000000002	1.0000000000000002	0.05	Rational	-15	15	-15	15	0
2	1	15	0.95	1.0000000000000002	1.0000000000000002	1.0000000000000002	1.0000000000000002	1	0.5	0.5	1	0.5	0.5	0.5	0.5	0.5	0.5	0.95	0.95	0.95	0.95	1.0000000000000002	1.0000000000000002	0.05	Rational	-15	15	-15	15	0
2	1	16	0.95	1.0000000000000002	1.0000000000000002	1.0000000000000002	1.0000000000000002	1	0.5	0.5	1	0.5	0.5	0.5	0.5	0.5	0.5	0.95	0.95	0.95	0.95	1.0000000000000002	1.0000000000000002	0.05	Rational	-15	15	-15	15	0
2	1	17	0.95	1.0000000000000002	1.0000000000000002	1.0000000000000002	1.0000000000000002	1	0.5	0.5	1	0.5	0.5	0.5	0.5	0.5	0.5	0.95	0.95	0.95	0.95	1.0000000000000002	1.0000000000000002	0.05	Rational	-15	15	-15	15	0
2	1	18	0.95	1.0000000000000002	1.0000000000000002	1.0000000000000002	1.0000000000000002	1	0.5	0.5	1	0.5	0.5	0.5	0.5	0.5	0.5	0.95	0.95	0.95	0.95	1.0000000000000002	1.0000000000000002	0.05	Rational	-15	15	-15	15	0
2	1	19	0.95	1.0000000000000002	1.0000000000000002	1.0000000000000002	1.0000000000000002	1	0.5	0.5	1	0.5	0.5	0.5	0.5	0.5	0.5	0.95	0.95	0.95	0.95	1.0000000000000002	1.0000000000000002	0.05	Rational	-15	15	-15	15	0
2	1	20	0.95	1.0000000000000002	1.0000000000000002	1.0000000000000002	1.0000000000000002	1	0.5	0.5	1	0.5	0.5	0.5	0.5	0.5	0.5	0.95	0.95	0.95	0.95	1.0000000000000002	1.0000000000000002	0.05	Rational	-15	15	-15	15	0
2	1	21	0.95	1.0000000000000002	1.0000000000000002	1.0000000000000002	1.0000000000000002	1	0.5	0.5	1	0.5	0.5	0.5	0.5	0.5	0.5	0.95	0.95	0.95	0.95	1.0000000000000002	1.0000000000000002	0.05	Rational	-15	15	-15	15	0
2	1	22	0.95	1.0000000000000002	1.0000000000000002	1.0000000000000002	1.0000000000000002	1	0.5	0.5	1	0.5	0.5	0.5	0.5	0.5	0.5	0.95	0.95	0.95	0.95	1.0000000000000002	1.0000000000000002	0.05	Rational	-15	15	-15	15	0
2	1	23	0.95	1.0000000000000002	1.0000000000000002	1.0000000000000002	1.0000000000000002	1	0.5	0.5	1	0.5	0.5	0.5	0.5	0.5	0.5	0.95	0.95	0.95	0.95	1.0000000000000002	1.0000000000000002	0.05	Rational	-15	15	-15	15	0
2	1	24	0.95	1.0000000000000002	1.0000000000000002	1.0000000000000002	1.0000000000000002	1	0.5	0.5	1	0.5	0.5	0.5	0.5	0.5	0.5	0.95	0.95	0.95	0.95	1.0000000000000002	1.0000000000000002	0.05	Rational	-15	15	-15	15	0
2	1	25	0.95	1.0000000000000002	1.0000000000000002	1.0000000000000002	1.0000000000000002	1	0.5	0.5	1	0.5	0.5	0.5	0.5	0.5	0.5	0.95	0.95	0.95	0.95	1.0000000000000002	1.0000000000000002	0.05	Rational	-15	15	-15	15	0
2	1	26	0.95	1.0000000000000002	1.0000000000000002	1.0000000000000002	1.0000000000000002	1	0.5	0.5	1	0.5	0.5	0.5	0.5	0.5	0.5	0.95	0.95	0.95	0.95	1.0000000000000002	1.0000000000000002	0.05	Rational	-15	15	-15	15	0
2	1	27	0.95	1.0000000000000002	1.0000000000000002	1.0000000000000002	1.0000000000000002	1	0.5	0.5	1	0.5	0.5	0.5	0.5	0.5	0.5	0.95	0.95	0.95	0.95	1.0000000000000002	1.0000000000000002	0.05	Rational	-15	15	-15	15	0
2	1	28	0.95	1.0000000000000002	1.0000000000000002	1.0000000000000002	1.0000000000000002	1	0.5	0.5	1	0.5	0.5	0.5	0.5	0.5	0.5	0.95	0.95	0.95	0.95	1.0000000000000002	1.0000000000000002	0.05	Rational	-15	15	-15	15	0
2	1	29	0.95	1.0000000000000002	1.0000000000000002	1.0000000000000002	1.0000000000000002	1	0.5	0.5	1	0.5	0.5	0.5	0.5	0.5	0.5	0.95	0.95	0.95	0.95	1.0000000000000002	1.0000000000000002	0.05	Rational	-15	15	-15	15	0
2	1	30	0.95	1.0000000000000002	1.0000000000000002	1.0000000000000002	1.0000000000000002	1	0.5	0.5	1	0.5	0.5	0.5	0.5	0.5	0.5	0.95	0.95	0.95	0.95	1.0000000000000002	1.0000000000000002	0.05	Rational	-15	15	-15	15	0
2	1	31	0.95	1.0000000000000002	1.0000000000000002	1.0000000000000002	1.0000000000000002	1	0.5	0.5	1	0.5	0.5	0.5	0.5	0.5	0.5	0.95	0.95	0.95	0.95	1.0000000000000002	1.0000000000000002	0.05	Rational	-15	15	-15	15	0
2	1	32	0.95	1.0000000000000002	1.0000000000000002	1.0000000000000002	1.0000000000000002	1	0.5	0.5	1	0.5	0.5	0.5	0.5	0.5	0.5	0.95	0.95	0.95	0.95	1.0000000000000002	1.0000000000000002	0.05	Rational	-15	15	-15	15	0
2	1	33	0.95	1.0000000000000002	1.0000000000000002	1.0000000000000002	1.0000000000000002	1	0.5	0.5	1	0.5	0.5	0.5	0.5	0.5	0.5	0.95	0.95	0.95	0.95	1.0000000000000002	1.0000000000000002	0.05	Rational	-15	15	-15	15	0
2	1	34	0.95	1.0000000000000002	1.0000000000000002	1.0000000000000002	1.0000000000000002	1	0.5	0.5	1	0.5	0.5	0.5	0.5	0.5	0.5	0.95	0.95	0.95	0.95	1.0000000000000002	1.0000000000000002	0.05	Rational	-15	15	-15	15	0
2	1	35	0.95	1.0000000000000002	1.0000000000000002	1.0000000000000002	1.0000000000000002	1	0.5	0.5	1	0.5	0.5	0.5	0.5	0.5	0.5	0.95	0.95	0.95	0.95	1.0000000000000002	1.0000000000000002	0.05	Rational	-15	15	-15	15	0
2	1	36	0.95	1.0000000000000002	1.0000000000000002	1.0000000000000002	1.0000000000000002	1	0.5	0.5	1	0.5	0.5	0.5	0.5	0.5	0.5	0.95	0.95	0.95	0.95	1.0000000000000002	1.0000000000000002	0.05	Rational	-15	15	-15	15	0
2	1	37	0.95	1.0000000000000002	1.0000000000000002	1.0000000000000002	1.0000000000000002	1	0.5	0.5	1	0.5	0.5	0.5	0.5	0.5	0.5	0.95	0.95	0.95	0.95	1.0000000000000002	1.0000000000000002	0.05	Rational	-15	15	-15	15	0
2	1	38	0.95	1.0000000000000002	1.0000000000000002	1.0000000000000002	1.0000000000000002	1	0.5	0.5	1	0.5	0.5	0.5	0.5	0.5	0.5	0.95	0.95	0.95	0.95	1.0000000000000002	1.0000000000000002	0.05	Rational	-15	15	-15	15	0
2	1	39	0.95	1.0000000000000002	1.0000000000000002	1.0000000000000002	1.0000000000000002	1	0.5	0.5	1	0.5	0.5	0.5	0.5	0.5	0.5	0.95	0.95	0.95	0.95	1.0000000000000002	1.0000000000000002	0.05	Rational	-15	15	-15	15	0
2	1	40	0.95	1.0000000000000002	1.0000000000000002	1.0000000000000002	1.0000000000000002	1	0.5	0.5	1	0.5	0.5	0.5	0.5	0.5	0.5	0.95	0.95	0.95	0.95	1.0000000000000002	1.0000000000000002	0.05	Rational	-15	15	-15	15	0
2	1	40	0.95	1.0000000000000002	1.0000000000000002	1.0000000000000002	1.0000000000000002	1	0.5	0.5	1	0.5	0.5	0.5	0.5	0.5	0.5	0.95	0.95	0.95	0.95	1.0000000000000002	1.0000000000000002	0.05	Rational	-15	15	-15	15	1001.35
2	2	1	0.95	1.1000000000000003	1.1000000000000003	1.1000000000000003	1.1000000000000003	1	0.5	0.5	1	0.5	0.5	0.5	0.5	0.5	0.5	1.05	1.05	1.05	1.05	1.0000000000000002	1.0000000000000002	0.05	Rational	-5	5	-5	5	0
2	2	2	0.95	1.0500000000000003	1.0500000000000003	1.0500000000000003	1.0500000000000003	1	0.5	0.5	1	0.5	0.5	0.5	0.5	0.5	0.5	0.95	0.95	0.95	0.95	1.0500000000000003	1.0500000000000003	0.05	Rational	-10	10	-10	10	0
2	2	3	0.95	1.0000000000000002	1.0000000000000002	1.0000000000000002	1.0000000000000002	1	0.5	0.5	1	0.5	0.5	0.5	0.5	0.5	0.5	0.95	0.95	0.95	0.95	1.0000000000000002	1.0000000000000002	0.05	Rational	-15	15	-15	15	0
2	2	4	0.95	1.0000000000000002	1.0000000000000002	1.0000000000000002	1.0000000000000002	1	0.5	0.5	1	0.5	0.5	0.5	0.5	0.5	0.5	0.95	0.95	0.95	0.95	1.0000000000000002	1.0000000000000002	0.05	Rational	-15	15	-15	15	0
2	2	5	0.95	1.0000000000000002	1.0000000000000002	1.0000000000000002	1.0000000000000002	1	0.5	0.5	1	0.5	0.5	0.5	0.5	0.5	0.5	0.95	0.95	0.95	0.95	1.0000000000000002	1.0000000000000002	0.05	Rational	-15	15	-15	15	0
2	2	6	0.95	1.0000000000000002	1.0000000000000002	1.0000000000000002	1.0000000000000002	1	0.5	0.5	1	0.5	0.5	0.5	0.5	0.5	0.5	0.95	0.95	0.95	0.95	1.0000000000000002	1.0000000000000002	0.05	Rational	-15	15	-15	15	0
2	2	7	0.95	1.0000000000000002	1.0000000000000002	1.0000000000000002	1.0000000000000002	1	0.5	0.5	1	0.5	0.5	0.5	0.5	0.5	0.5	0.95	0.95	0.95	0.95	1.0000000000000002	1.0000000000000002	0.05	Rational	-15	15	-15	15	0
2	2	8	0.95	1.0000000000000002	1.0000000000000002	1.0000000000000002	1.0000000000000002	1	0.5	0.5	1	0.5	0.5	0.5	0.5	0.5	0.5	0.95	0.95	0.95	0.95	1.0000000000000002	1.0000000000000002	0.05	Rational	-15	15	-15	15	0
2	2	9	0.95	1.0000000000000002	1.0000000000000002	1.0000000000000002	1.0000000000000002	1	0.5	0.5	1	0.5	0.5	0.5	0.5	0.5	0.5	0.95	0.95	0.95	0.95	1.0000000000000002	1.0000000000000002	0.05	Rational	-15	15	-15	15	0
2	2	10	0.95	1.0000000000000002	1.0000000000000002	1.0000000000000002	1.0000000000000002	1	0.5	0.5	1	0.5	0.5	0.5	0.5	0.5	0.5	0.95	0.95	0.95	0.95	1.0000000000000002	1.0000000000000002	0.05	Rational	-15	15	-15	15	0
2	2	11	0.95	1.0000000000000002	1.0000000000000002	1.0000000000000002	1.0000000000000002	1	0.5	0.5	1	0.5	0.5	0.5	0.5	0.5	0.5	0.95	0.95	0.95	0.95	1.0000000000000002	1.0000000000000002	0.05	Rational	-15	15	-15	15	0
2	2	12	0.95	1.0000000000000002	1.0000000000000002	1.0000000000000002	1.0000000000000002	1	0.5	0.5	1	0.5	0.5	0.5	0.5	0.5	0.5	0.95	0.95	0.95	0.95	1.0000000000000002	1.0000000000000002	0.05	Rational	-15	15	-15	15	0
2	2	13	0.95	1.0000000000000002	1.0000000000000002	1.0000000000000002	1.0000000000000002	1	0.5	0.5	1	0.5	0.5	0.5	0.5	0.5	0.5	0.95	0.95	0.95	0.95	1.0000000000000002	1.0000000000000002	0.05	Rational	-15	15	-15	15	0
2	2	14	0.95	1.0000000000000002	1.0000000000000002	1.0000000000000002	1.0000000000000002	1	0.5	0.5	1	0.5	0.5	0.5	0.5	0.5	0.5	0.95	0.95	0.95	0.95	1.0000000000000002	1.0000000000000002	0.05	Rational	-15	15	-15	15	0
2	2	15	0.95	1.0000000000000002	1.0000000000000002	1.0000000000000002	1.0000000000000002	1	0.5	0.5	1	0.5	0.5	0.5	0.5	0.5	0.5	0.95	0.95	0.95	0.95	1.0000000000000002	1.0000000000000002	0.05	Rational	-15	15	-15	15	0
2	2	16	0.95	1.0000000000000002	1.0000000000000002	1.0000000000000002	1.0000000000000002	1	0.5	0.5	1	0.5	0.5	0.5	0.5	0.5	0.5	0.95	0.95	0.95	0.95	1.0000000000000002	1.0000000000000002	0.05	Rational	-15	15	-15	15	0
2	2	17	0.95	1.0000000000000002	1.0000000000000002	1.0000000000000002	1.0000000000000002	1	0.5	0.5	1	0.5	0.5	0.5	0.5	0.5	0.5	0.95	0.95	0.95	0.95	1.0000000000000002	1.0000000000000002	0.05	Rational	-15	15	-15	15	0
2	2	18	0.95	1.0000000000000002	1.0000000000000002	1.0000000000000002	1.0000000000000002	1	0.5	0.5	1	0.5	0.5	0.5	0.5	0.5	0.5	0.95	0.95	0.95	0.95	1.0000000000000002	1.0000000000000002	0.05	Rational	-15	15	-15	15	0
2	2	19	0.95	1.0000000000000002	1.0000000000000002	1.0000000000000002	1.0000000000000002	1	0.5	0.5	1	0.5	0.5	0.5	0.5	0.5	0.5	0.95	0.95	0.95	0.95	1.0000000000000002	1.0000000000000002	0.05	Rational	-15	15	-15	15	0
2	2	20	0.95	1.0000000000000002	1.0000000000000002	1.0000000000000002	1.0000000000000002	1	0.5	0.5	1	0.5	0.5	0.5	0.5	0.5	0.5	0.95	0.95	0.95	0.95	1.0000000000000002	1.0000000000000002	0.05	Rational	-15	15	-15	15	0
2	2	21	0.95	1.0000000000000002	1.0000000000000002	1.0000000000000002	1.0000000000000002	1	0.5	0.5	1	0.5	0.5	0.5	0.5	0.5	0.5	0.95	0.95	0.95	0.95	1.0000000000000002	1.0000000000000002	0.05	Rational	-15	15	-15	15	0
2	2	22	0.95	1.0000000000000002	1.0000000000000002	1.0000000000000002	1.0000000000000002	1	0.5	0.5	1	0.5	0.5	0.5	0.5	0.5	0.5	0.95	0.95	0.95	0.95	1.0000000000000002	1.0000000000000002	0.05	Rational	-15	15	-15	15	0
2	2	23	0.95	1.0000000000000002	1.0000000000000002	1.0000000000000002	1.0000000000000002	1	0.5	0.5	1	0.5	0.5	0.5	0.5	0.5	0.5	0.95	0.95	0.95	0.95	1.0000000000000002	1.0000000000000002	0.05	Rational	-15	15	-15	15	0
2	2	24	0.95	1.0000000000000002	1.0000000000000002	1.0000000000000002	1.0000000000000002	1	0.5	0.5	1	0.5	0.5	0.5	0.5	0.5	0.5	0.95	0.95	0.95	0.95	1.0000000000000002	1.0000000000000002	0.05	Rational	-15	15	-15	15	0
2	2	25	0.95	1.0000000000000002	1.0000000000000002	1.0000000000000002	1.0000000000000002	1	0.5	0.5	1	0.5	0.5	0.5	0.5	0.5	0.5	0.95	0.95	0.95	0.95	1.0000000000000002	1.0000000000000002	0.05	Rational	-15	15	-15	15	0
2	2	26	0.95	1.0000000000000002	1.0000000000000002	1.0000000000000002	1.0000000000000002	1	0.5	0.5	1	0.5	0.5	0.5	0.5	0.5	0.5	0.95	0.95	0.95	0.95	1.0000000000000002	1.0000000000000002	0.05	Rational	-15	15	-15	15	0
2	2	27	0.95	1.0000000000000002	1.0000000000000002	1.0000000000000002	1.0000000000000002	1	0.5	0.5	1	0.5	0.5	0.5	0.5	0.5	0.5	0.95	0.95	0.95	0.95	1.0000000000000002	1.0000000000000002	0.05	Rational	-15	15	-15	15	0
2	2	28	0.95	1.0000000000000002	1.0000000000000002	1.0000000000000002	1.0000000000000002	1	0.5	0.5	1	0.5	0.5	0.5	0.5	0.5	0.5	0.95	0.95	0.95	0.95	1.0000000000000002	1.0000000000000002	0.05	Rational	-15	15	-15	15	0
2	2	29	0.95	1.0000000000000002	1.0000000000000002	1.0000000000000002	1.0000000000000002	1	0.5	0.5	1	0.5	0.5	0.5	0.5	0.5	0.5	0.95	0.95	0.95	0.95	1.0000000000000002	1.0000000000000002	0.05	Rational	-15	15	-15	15	0
2	2	30	0.95	1.0000000000000002	1.0000000000000002	1.0000000000000002	1.0000000000000002	1	0.5	0.5	1	0.5	0.5	0.5	0.5	0.5	0.5	0.95	0.95	0.95	0.95	1.0000000000000002	1.0000000000000002	0.05	Rational	-15	15	-15	15	0
2	2	31	0.95	1.0000000000000002	1.0000000000000002	1.0000000000000002	1.0000000000000002	1	0.5	0.5	1	0.5	0.5	0.5	0.5	0.5	0.5	0.95	0.95	0.95	0.95	1.0000000000000002	1.0000000000000002	0.05	Rational	-15	15	-15	15	0
2	2	32	0.95	1.0000000000000002	1.0000000000000002	1.0000000000000002	1.0000000000000002	1	0.5	0.5	1	0.5	0.5	0.5	0.5	0.5	0.5	0.95	0.95	0.95	0.95	1.0000000000000002	1.0000000000000002	0.05	Rational	-15	15	-15	15	0
2	2	33	0.95	1.0000000000000002	1.0000000000000002	1.0000000000000002	1.0000000000000002	1	0.5	0.5	1	0.5	0.5	0.5	0.5	0.5	0.5	0.95	0.95	0.95	0.95	1.0000000000000002	1.0000000000000002	0.05	Rational	-15	15	-15	15	0
2	2	34	0.95	1.0000000000000002	1.0000000000000002	1.0000000000000002	1.0000000000000002	1	0.5	0.5	1	0.5	0.5	0.5	0.5	0.5	0.5	0.95	0.95	0.95	0.95	1.0000000000000002	1.0000000000000002	0.05	Rational	-15	15	-15	15	0
2	2	35	0.95	1.0000000000000002	1.0000000000000002	1.0000000000000002	1.0000000000000002	1	0.5	0.5	1	0.5	0.5	0.5	0.5	0.5	0.5	0.95	0.95	0.95	0.95	1.0000000000000002	1.0000000000000002	0.05	Rational	-15	15	-15	15	0
2	2	36	0.95	1.0000000000000002	1.0000000000000002	1.0000000000000002	1.0000000000000002	1	0.5	0.5	1	0.5	0.5	0.5	0.5	0.5	0.5	0.95	0.95	0.95	0.95	1.0000000000000002	1.0000000000000002	0.05	Rational	-15	15	-15	15	0
2	2	37	0.95	1.0000000000000002	1.0000000000000002	1.0000000000000002	1.0000000000000002	1	0.5	0.5	1	0.5	0.5	0.5	0.5	0.5	0.5	0.95	0.95	0.95	0.95	1.0000000000000002	1.0000000000000002	0.05	Rational	-15	15	-15	15	0
2	2	38	0.95	1.0000000000000002	1.0000000000000002	1.0000000000000002	1.0000000000000002	1	0.5	0.5	1	0.5	0.5	0.5	0.5	0.5	0.5	0.95	0.95	0.95	0.95	1.0000000000000002	1.0000000000000002	0.05	Rational	-15	15	-15	15	0
2	2	39	0.95	1.0000000000000002	1.0000000000000002	1.0000000000000002	1.0000000000000002	1	0.5	0.5	1	0.5	0.5	0.5	0.5	0.5	0.5	0.95	0.95	0.95	0.95	1.0000000000000002	1.0000000000000002	0.05	Rational	-15	15	-15	15	0
2	2	40	0.95	1.0000000000000002	1.0000000000000002	1.0000000000000002	1.0000000000000002	1	0.5	0.5	1	0.5	0.5	0.5	0.5	0.5	0.5	0.95	0.95	0.95	0.95	1.0000000000000002	1.0000000000000002	0.05	Rational	-15	15	-15	15	0
2	2	40	0.95	1.0000000000000002	1.0000000000000002	1.0000000000000002	1.0000000000000002	1	0.5	0.5	1	0.5	0.5	0.5	0.5	0.5	0.5	0.95	0.95	0.95	0.95	1.0000000000000002	1.0000000000000002	0.05	Rational	-15	15	-15	15	1001.3500000000003
2	3	1	0.95	1.2000000000000004	1.2000000000000004	1.2000000000000004	1.2000000000000004	1	0.5	0.5	1	0.5	0.5	0.5	0.5	0.5	0.5	1.15	1.15	1.15	1.15	1.0000000000000004	1.0000000000000004	0.05	Rational	-5	5	-5	5	0
2	3	2	0.95	1.1500000000000004	1.1500000000000004	1.1500000000000004	1.1500000000000004	1	0.5	0.5	1	0.5	0.5	0.5	0.5	0.5	0.5	0.95	0.95	0.95	0.95	1.1500000000000004	1.1500000000000004	0.05	Rational	-10	10	-10	10	0
2	3	3	0.95	1.1000000000000003	1.1000000000000003	1.1000000000000003	1.1000000000000003	1	0.5	0.5	1	0.5	0.5	0.5	0.5	0.5	0.5	0.95	0.95	0.95	0.95	1.1000000000000003	1.1000000000000003	0.05	Rational	-15	15	-15	15	0
2	3	4	0.95	1.0500000000000003	1.0500000000000003	1.0500000000000003	1.0500000000000003	1	0.5	0.5	1	0.5	0.5	0.5	0.5	0.5	0.5	0.95	0.95	0.95	0.95	1.0500000000000003	1.0500000000000003	0.05	Rational	-15	15	-15	15	0
2	3	5	0.95	1.0000000000000002	1.0000000000000002	1.0000000000000002	1.0000000000000002	1	0.5	0.5	1	0.5	0.5	0.5	0.5	0.5	0.5	0.95	0.95	0.95	0.95	1.0000000000000002	1.0000000000000002	0.05	Rational	-15	15	-15	15	0
2	3	6	0.95	1.0000000000000002	1.0000000000000002	1.0000000000000002	1.0000000000000002	1	0.5	0.5	1	0.5	0.5	0.5	0.5	0.5	0.5	0.95	0.95	0.95	0.95	1.0000000000000002	1.0000000000000002	0.05	Rational	-15	15	-15	15	0
2	3	7	0.95	1.0000000000000002	1.0000000000000002	1.0000000000000002	1.0000000000000002	1	0.5	0.5	1	0.5	0.5	0.5	0.5	0.5	0.5	0.95	0.95	0.95	0.95	1.0000000000000002	1.0000000000000002	0.05	Rational	-15	15	-15	15	0
2	3	8	0.95	1.0000000000000002	1.0000000000000002	1.0000000000000002	1.0000000000000002	1	0.5	0.5	1	0.5	0.5	0.5	0.5	0.5	0.5	0.95	0.95	0.95	0.95	1.0000000000000002	1.0000000000000002	0.05	Rational	-15	15	-15	15	0
2	3	9	0.95	1.0000000000000002	1.0000000000000002	1.0000000000000002	1.0000000000000002	1	0.5	0.5	1	0.5	0.5	0.5	0.5	0.5	0.5	0.95	0.95	0.95	0.95	1.0000000000000002	1.0000000000000002	0.05	Rational	-15	15	-15	15	0
2	3	10	0.95	1.0000000000000002	1.0000000000000002	1.0000000000000002	1.0000000000000002	1	0.5	0.5	1	0.5	0.5	0.5	0.5	0.5	0.5	0.95	0.95	0.95	0.95	1.0000000000000002	1.0000000000000002	0.05	Rational	-15	15	-15	15	0
2	3	11	0.95	1.0000000000000002	1.0000000000000002	1.0000000000000002	1.0000000000000002	1	0.5	0.5	1	0.5	0.5	0.5	0.5	0.5	0.5	0.95	0.95	0.95	0.95	1.0000000000000002	1.0000000000000002	0.05	Rational	-15	15	-15	15	0
2	3	12	0.95	1.0000000000000002	1.0000000000000002	1.0000000000000002	1.0000000000000002	1	0.5	0.5	1	0.5	0.5	0.5	0.5	0.5	0.5	0.95	0.95	0.95	0.95	1.0000000000000002	1.0000000000000002	0.05	Rational	-15	15	-15	15	0
2	3	13	0.95	1.0000000000000002	1.0000000000000002	1.0000000000000002	1.0000000000000002	1	0.5	0.5	1	0.5	0.5	0.5	0.5	0.5	0.5	0.95	0.95	0.95	0.95	1.0000000000000002	1.0000000000000002	0.05	Rational	-15	15	-15	15	0
2	3	14	0.95	1.0000000000000002	1.0000000000000002	1.0000000000000002	1.0000000000000002	1	0.5	0.5	1	0.5	0.5	0.5	0.5	0.5	0.5	0.95	0.95	0.95	0.95	1.0000000000000002	1.0000000000000002	0.05	Rational	-15	15	-15	15	0
2	3	15	0.95	1.0000000000000002	1.0000000000000002	1.0000000000000002	1.0000000000000002	1	0.5	0.5	1	0.5	0.5	0.5	0.5	0.5	0.5	0.95	0.95	0.95	0.95	1.0000000000000002	1.0000000000000002	0.05	Rational	-15	15	-15	15	0
2	3	16	0.95	1.0000000000000002	1.0000000000000002	1.0000000000000002	1.0000000000000002	1	0.5	0.5	1	0.5	0.5	0.5	0.5	0.5	0.5	0.95	0.95	0.95	0.95	1.0000000000000002	1.0000000000000002	0.05	Rational	-15	15	-15	15	0
2	3	17	0.95	1.0000000000000002	1.0000000000000002	1.0000000000000002	1.0000000000000002	1	0.5	0.5	1	0.5	0.5	0.5	0.5	0.5	0.5	0.95	0.95	0.95	0.95	1.0000000000000002	1.0000000000000002	0.05	Rational	-15	15	-15	15	0
2	3	18	0.95	1.0000000000000002	1.0000000000000002	1.0000000000000002	1.0000000000000002	1	0.5	0.5	1	0.5	0.5	0.5	0.5	0.5	0.5	0.95	0.95	0.95	0.95	1.0000000000000002	1.0000000000000002	0.05	Rational	-15	15	-15	15	0
2	3	19	0.95	1.0000000000000002	1.0000000000000002	1.0000000000000002	1.0000000000000002	1	0.5	0.5	1	0.5	0.5	0.5	0.5	0.5	0.5	0.95	0.95	0.95	0.95	1.0000000000000002	1.0000000000000002	0.05	Rational	-15	15	-15	15	0
2	3	20	0.95	1.0000000000000002	1.0000000000000002	1.0000000000000002	1.0000000000000002	1	0.5	0.5	1	0.5	0.5	0.5	0.5	0.5	0.5	0.95	0.95	0.95	0.95	1.0000000000000002	1.0000000000000002	0.05	Rational	-15	15	-15	15	0
2	3	21	0.95	1.0000000000000002	1.0000000000000002	1.0000000000000002	1.0000000000000002	1	0.5	0.5	1	0.5	0.5	0.5	0.5	0.5	0.5	0.95	0.95	0.95	0.95	1.0000000000000002	1.0000000000000002	0.05	Rational	-15	15	-15	15	0
2	3	22	0.95	1.0000000000000002	1.0000000000000002	1.0000000000000002	1.0000000000000002	1	0.5	0.5	1	0.5	0.5	0.5	0.5	0.5	0.5	0.95	0.95	0.95	0.95	1.0000000000000002	1.0000000000000002	0.05	Rational	-15	15	-15	15	0
2	3	23	0.95	1.0000000000000002	1.0000000000000002	1.0000000000000002	1.0000000000000002	1	0.5	0.5	1	0.5	0.5	0.5	0.5	0.5	0.5	0.95	0.95	0.95	0.95	1.0000000000000002	1.0000000000000002	0.05	Rational	-15	15	-15	15	0
2	3	24	0.95	1.0000000000000002	1.0000000000000002	1.0000000000000002	1.0000000000000002	1	0.5	0.5	1	0.5	0.5	0.5	0.5	0.5	0.5	0.95	0.95	0.95	0.95	1.0000000000000002	1.0000000000000002	0.05	Rational	-15	15	-15	15	0
2	3	25	0.95	1.0000000000000002	1.0000000000000002	1.0000000000000002	1.0000000000000002	1	0.5	0.5	1	0.5	0.5	0.5	0.5	0.5	0.5	0.95	0.95	0.95	0.95	1.0000000000000002	1.0000000000000002	0.05	Rational	-15	15	-15	15	0
2	3	26	0.95	1.0000000000000002	1.0000000000000002	1.0000000000000002	1.0000000000000002	1	0.5	0.5	1	0.5	0.5	0.5	0.5	0.5	0.5	0.95	0.95	0.95	0.95	1.0000000000000002	1.0000000000000002	0.05	Rational	-15	15	-15	15	0
2	3	27	0.95	1.0000000000000002	1.0000000000000002	1.0000000000000002	1.0000000000000002	1	0.5	0.5	1	0.5	0.5	0.5	0.5	0.5	0.5	0.95	0.95	0.95	0.95	1.0000000000000002	1.0000000000000002	0.05	Rational	-15	15	-15	15	0
2	3	28	0.95	1.0000000000000002	1.0000000000000002	1.0000000000000002	1.0000000000000002	1	0.5	0.5	1	0.5	0.5	0.5	0.5	0.5	0.5	0.95	0.95	0.95	0.95	1.0000000000000002	1.0000000000000002	0.05	Rational	-15	15	-15	15	0
2	3	29	0.95	1.0000000000000002	1.0000000000000002	1.0000000000000002	1.0000000000000002	1	0.5	0.5	1	0.5	0.5	0.5	0.5	0.5	0.5	0.95	0.95	0.95	0.95	1.0000000000000002	1.0000000000000002	0.05	Rational	-15	15	-15	15	0
2	3	30	0.95	1.0000000000000002	1.0000000000000002	1.0000000000000002	1.0000000000000002	1	0.5	0.5	1	0.5	0.5	0.5	0.5	0.5	0.5	0.95	0.95	0.95	0.95	1.0000000000000002	1.0000000000000002	0.05	Rational	-15	15	-15	15	0
2	3	31	0.95	1.0000000000000002	1.0000000000000002	1.0000000000000002	1.0000000000000002	1	0.5	0.5	1	0.5	0.5	0.5	0.5	0.5	0.5	0.95	0.95	0.95	0.95	1.0000000000000002	1.0000000000000002	0.05	Rational	-15	15	-15	15	0
2	3	32	0.95	1.0000000000000002	1.0000000000000002	1.0000000000000002	1.0000000000000002	1	0.5	0.5	1	0.5	0.5	0.5	0.5	0.5	0.5	0.95	0.95	0.95	0.95	1.0000000000000002	1.0000000000000002	0.05	Rational	-15	15	-15	15	0
2	3	33	0.95	1.0000000000000002	1.0000000000000002	1.0000000000000002	1.0000000000000002	1	0.5	0.5	1	0.5	0.5	0.5	0.5	0.5	0.5	0.95	0.95	0.95	0.95	1.0000000000000002	1.0000000000000002	0.05	Rational	-15	15	-15	15	0
2	3	34	0.95	1.0000000000000002	1.0000000000000002	1.0000000000000002	1.0000000000000002	1	0.5	0.5	1	0.5	0.5	0.5	0.5	0.5	0.5	0.95	0.95	0.95	0.95	1.0000000000000002	1.0000000000000002	0.05	Rational	-15	15	-15	15	0
2	3	35	0.95	1.0000000000000002	1.0000000000000002	1.0000000000000002	1.0000000000000002	1	0.5	0.5	1	0.5	0.5	0.5	0.5	0.5	0.5	0.95	0.95	0.95	0.95	1.0000000000000002	1.0000000000000002	0.05	Rational	-15	15	-15	15	0
2	3	36	0.95	1.0000000000000002	1.0000000000000002	1.0000000000000002	1.0000000000000002	1	0.5	0.5	1	0.5	0.5	0.5	0.5	0.5	0.5	0.95	0.95	0.95	0.95	1.0000000000000002	1.0000000000000002	0.05	Rational	-15	15	-15	15	0
2	3	37	0.95	1.0000000000000002	1.0000000000000002	1.0000000000000002	1.0000000000000002	1	0.5	0.5	1	0.5	0.5	0.5	0.5	0.5	0.5	0.95	0.95	0.95	0.95	1.0000000000000002	1.0000000000000002	0.05	Rational	-15	15	-15	15	0
2	3	38	0.95	1.0000000000000002	1.0000000000000002	1.0000000000000002	1.0000000000000002	1	0.5	0.5	1	0.5	0.5	0.5	0.5	0.5	0.5	0.95	0.95	0.95	0.95	1.0000000000000002	1.0000000000000002	0.05	Rational	-15	15	-15	15	0
2	3	39	0.95	1.0000000000000002	1.0000000000000002	1.0000000000000002	1.0000000000000002	1	0.5	0.5	1	0.5	0.5	0.5	0.5	0.5	0.5	0.95	0.95	0.95	0.95	1.0000000000000002	1.0000000000000002	0.05	Rational	-15	15	-15	15	0
2	3	40	0.95	1.0000000000000002	1.0000000000000002	1.0000000000000002	1.0000000000000002	1	0.5	0.5	1	0.5	0.5	0.5	0.5	0.5	0.5	0.95	0.95	0.95	0.95	1.0000000000000002	1.0000000000000002	0.05	Rational	-15	15	-15	15	0
2	3	40	0.95	1.0000000000000002	1.0000000000000002	1.0000000000000002	1.0000000000000002	1	0.5	0.5	1	0.5	0.5	0.5	0.5	0.5	0.5	0.95	0.95	0.95	0.95	1.0000000000000002	1.0000000000000002	0.05	Rational	-15	15	-15	15	1001.3499999999999
2	4	1	0.95	1.3000000000000007	1.3000000000000007	1.3000000000000007	1.3000000000000007	1	0.5	0.5	1	0.5	0.5	0.5	0.5	0.5	0.5	1.25	1.25	1.25	1.25	1.0000000000000007	1.0000000000000007	0.05	Rational	-5	5	-5	5	0
2	4	2	0.95	1.2500000000000007	1.2500000000000007	1.2500000000000007	1.2500000000000007	1	0.5	0.5	1	0.5	0.5	0.5	0.5	0.5	0.5	1	1	1	1	1.2000000000000006	1.2000000000000006	0.05	Rational	-10	10	-10	10	0
2	4	3	0.95	1.2000000000000006	1.2000000000000006	1.2000000000000006	1.2000000000000006	1	0.5	0.5	1	0.5	0.5	0.5	0.5	0.5	0.5	0.95	0.95	0.95	0.95	1.2000000000000006	1.2000000000000006	0.05	Rational	-15	15	-15	15	0
2	4	4	0.95	1.1500000000000006	1.1500000000000006	1.1500000000000006	1.1500000000000006	1	0.5	0.5	1	0.5	0.5	0.5	0.5	0.5	0.5	0.95	0.95	0.95	0.95	1.1500000000000006	1.1500000000000006	0.05	Rational	-15	15	-15	15	0
2	4	5	0.95	1.1000000000000005	1.1000000000000005	1.1000000000000005	1.1000000000000005	1	0.5	0.5	1	0.5	0.5	0.5	0.5	0.5	0.5	0.95	0.95	0.95	0.95	1.1000000000000005	1.1000000000000005	0.05	Rational	-15	15	-15	15	0
2	4	6	0.95	1.0500000000000005	1.0500000000000005	1.0500000000000005	1.0500000000000005	1	0.5	0.5	1	0.5	0.5	0.5	0.5	0.5	0.5	0.95	0.95	0.95	0.95	1.0500000000000005	1.0500000000000005	0.05	Rational	-15	15	-15	15	0
2	4	7	0.95	1.0000000000000004	1.0000000000000004	1.0000000000000004	1.0000000000000004	1	0.5	0.5	1	0.5	0.5	0.5	0.5	0.5	0.5	0.95	0.95	0.95	0.95	1.0000000000000004	1.0000000000000004	0.05	Rational	-15	15	-15	15	0
2	4	8	0.95	1.0000000000000004	1.0000000000000004	1.0000000000000004	1.0000000000000004	1	0.5	0.5	1	0.5	0.5	0.5	0.5	0.5	0.5	0.95	0.95	0.95	0.95	1.0000000000000004	1.0000000000000004	0.05	Rational	-15	15	-15	15	0
2	4	9	0.95	1.0000000000000004	1.0000000000000004	1.0000000000000004	1.0000000000000004	1	0.5	0.5	1	0.5	0.5	0.5	0.5	0.5	0.5	0.95	0.95	0.95	0.95	1.0000000000000004	1.0000000000000004	0.05	Rational	-15	15	-15	15	0
2	4	10	0.95	1.0000000000000004	1.0000000000000004	1.0000000000000004	1.0000000000000004	1	0.5	0.5	1	0.5	0.5	0.5	0.5	0.5	0.5	0.95	0.95	0.95	0.95	1.0000000000000004	1.0000000000000004	0.05	Rational	-15	15	-15	15	0
2	4	11	0.95	1.0000000000000004	1.0000000000000004	1.0000000000000004	1.0000000000000004	1	0.5	0.5	1	0.5	0.5	0.5	0.5	0.5	0.5	0.95	0.95	0.95	0.95	1.0000000000000004	1.0000000000000004	0.05	Rational	-15	15	-15	15	0
2	4	12	0.95	1.0000000000000004	1.0000000000000004	1.0000000000000004	1.0000000000000004	1	0.5	0.5	1	0.5	0.5	0.5	0.5	0.5	0.5	0.95	0.95	0.95	0.95	1.0000000000000004	1.0000000000000004	0.05	Rational	-15	15	-15	15	0
2	4	13	0.95	1.0000000000000004	1.0000000000000004	1.0000000000000004	1.0000000000000004	1	0.5	0.5	1	0.5	0.5	0.5	0.5	0.5	0.5	0.95	0.95	0.95	0.95	1.0000000000000004	1.0000000000000004	0.05	Rational	-15	15	-15	15	0
2	4	14	0.95	1.0000000000000004	1.0000000000000004	1.0000000000000004	1.0000000000000004	1	0.5	0.5	1	0.5	0.5	0.5	0.5	0.5	0.5	0.95	0.95	0.95	0.95	1.0000000000000004	1.0000000000000004	0.05	Rational	-15	15	-15	15	0
2	4	15	0.95	1.0000000000000004	1.0000000000000004	1.0000000000000004	1.0000000000000004	1	0.5	0.5	1	0.5	0.5	0.5	0.5	0.5	0.5	0.95	0.95	0.95	0.95	1.0000000000000004	1.0000000000000004	0.05	Rational	-15	15	-15	15	0
2	4	16	0.95	1.0000000000000004	1.0000000000000004	1.0000000000000004	1.0000000000000004	1	0.5	0.5	1	0.5	0.5	0.5	0.5	0.5	0.5	0.95	0.95	0.95	0.95	1.0000000000000004	1.0000000000000004	0.05	Rational	-15	15	-15	15	0
2	4	17	0.95	1.0000000000000004	1.0000000000000004	1.0000000000000004	1.0000000000000004	1	0.5	0.5	1	0.5	0.5	0.5	0.5	0.5	0.5	0.95	0.95	0.95	0.95	1.0000000000000004	1.0000000000000004	0.05	Rational	-15	15	-15	15	0
2	4	18	0.95	1.0000000000000004	1.0000000000000004	1.0000000000000004	1.0000000000000004	1	0.5	0.5	1	0.5	0.5	0.5	0.5	0.5	0.5	0.95	0.95	0.95	0.95	1.0000000000000004	1.0000000000000004	0.05	Rational	-15	15	-15	15	0
2	4	19	0.95	1.0000000000000004	1.0000000000000004	1.0000000000000004	1.0000000000000004	1	0.5	0.5	1	0.5	0.5	0.5	0.5	0.5	0.5	0.95	0.95	0.95	0.95	1.0000000000000004	1.0000000000000004	0.05	Rational	-15	15	-15	15	0
2	4	20	0.95	1.0000000000000004	1.0000000000000004	1.0000000000000004	1.0000000000000004	1	0.5	0.5	1	0.5	0.5	0.5	0.5	0.5	0.5	0.95	0.95	0.95	0.95	1.0000000000000004	1.0000000000000004	0.05	Rational	-15	15	-15	15	0
2	4	21	0.95	1.0000000000000004	1.0000000000000004	1.0000000000000004	1.0000000000000004	1	0.5	0.5	1	0.5	0.5	0.5	0.5	0.5	0.5	0.95	0.95	0.95	0.95	1.0000000000000004	1.0000000000000004	0.05	Rational	-15	15	-15	15	0
2	4	22	0.95	1.0000000000000004	1.0000000000000004	1.0000000000000004	1.0000000000000004	1	0.5	0.5	1	0.5	0.5	0.5	0.5	0.5	0.5	0.95	0.95	0.95	0.95	1.0000000000000004	1.0000000000000004	0.05	Rational	-15	15	-15	15	0
2	4	23	0.95	1.0000000000000004	1.0000000000000004	1.0000000000000004	1.0000000000000004	1	0.5	0.5	1	0.5	0.5	0.5	0.5	0.5	0.5	0.95	0.95	0.95	0.95	1.0000000000000004	1.0000000000000004	0.05	Rational	-15	15	-15	15	0
2	4	24	0.95	1.0000000000000004	1.0000000000000004	1.0000000000000004	1.0000000000000004	1	0.5	0.5	1	0.5	0.5	0.5	0.5	0.5	0.5	0.95	0.95	0.95	0.95	1.0000000000000004	1.0000000000000004	0.05	Rational	-15	15	-15	15	0
2	4	25	0.95	1.0000000000000004	1.0000000000000004	1.0000000000000004	1.0000000000000004	1	0.5	0.5	1	0.5	0.5	0.5	0.5	0.5	0.5	0.95	0.95	0.95	0.95	1.0000000000000004	1.0000000000000004	0.05	Rational	-15	15	-15	15	0
2	4	26	0.95	1.0000000000000004	1.0000000000000004	1.0000000000000004	1.0000000000000004	1	0.5	0.5	1	0.5	0.5	0.5	0.5	0.5	0.5	0.95	0.95	0.95	0.95	1.0000000000000004	1.0000000000000004	0.05	Rational	-15	15	-15	15	0
2	4	27	0.95	1.0000000000000004	1.0000000000000004	1.0000000000000004	1.0000000000000004	1	0.5	0.5	1	0.5	0.5	0.5	0.5	0.5	0.5	0.95	0.95	0.95	0.95	1.0000000000000004	1.0000000000000004	0.05	Rational	-15	15	-15	15	0
2	4	28	0.95	1.0000000000000004	1.0000000000000004	1.0000000000000004	1.0000000000000004	1	0.5	0.5	1	0.5	0.5	0.5	0.5	0.5	0.5	0.95	0.95	0.95	0.95	1.0000000000000004	1.0000000000000004	0.05	Rational	-15	15	-15	15	0
2	4	29	0.95	1.0000000000000004	1.0000000000000004	1.0000000000000004	1.0000000000000004	1	0.5	0.5	1	0.5	0.5	0.5	0.5	0.5	0.5	0.95	0.95	0.95	0.95	1.0000000000000004	1.0000000000000004	0.05	Rational	-15	15	-15	15	0
2	4	30	0.95	1.0000000000000004	1.0000000000000004	1.0000000000000004	1.0000000000000004	1	0.5	0.5	1	0.5	0.5	0.5	0.5	0.5	0.5	0.95	0.95	0.95	0.95	1.0000000000000004	1.0000000000000004	0.05	Rational	-15	15	-15	15	0
2	4	31	0.95	1.0000000000000004	1.0000000000000004	1.0000000000000004	1.0000000000000004	1	0.5	0.5	1	0.5	0.5	0.5	0.5	0.5	0.5	0.95	0.95	0.95	0.95	1.0000000000000004	1.0000000000000004	0.05	Rational	-15	15	-15	15	0
2	4	32	0.95	1.0000000000000004	1.0000000000000004	1.0000000000000004	1.0000000000000004	1	0.5	0.5	1	0.5	0.5	0.5	0.5	0.5	0.5	0.95	0.95	0.95	0.95	1.0000000000000004	1.0000000000000004	0.05	Rational	-15	15	-15	15	0
2	4	33	0.95	1.0000000000000004	1.0000000000000004	1.0000000000000004	1.0000000000000004	1	0.5	0.5	1	0.5	0.5	0.5	0.5	0.5	0.5	0.95	0.95	0.95	0.95	1.0000000000000004	1.0000000000000004	0.05	Rational	-15	15	-15	15	0
2	4	34	0.95	1.0000000000000004	1.0000000000000004	1.0000000000000004	1.0000000000000004	1	0.5	0.5	1	0.5	0.5	0.5	0.5	0.5	0.5	0.95	0.95	0.95	0.95	1.0000000000000004	1.0000000000000004	0.05	Rational	-15	15	-15	15	0
2	4	35	0.95	1.0000000000000004	1.0000000000000004	1.0000000000000004	1.0000000000000004	1	0.5	0.5	1	0.5	0.5	0.5	0.5	0.5	0.5	0.95	0.95	0.95	0.95	1.0000000000000004	1.0000000000000004	0.05	Rational	-15	15	-15	15	0
2	4	36	0.95	1.0000000000000004	1.0000000000000004	1.0000000000000004	1.0000000000000004	1	0.5	0.5	1	0.5	0.5	0.5	0.5	0.5	0.5	0.95	0.95	0.95	0.95	1.0000000000000004	1.0000000000000004	0.05	Rational	-15	15	-15	15	0
2	4	37	0.95	1.0000000000000004	1.0000000000000004	1.0000000000000004	1.0000000000000004	1	0.5	0.5	1	0.5	0.5	0.5	0.5	0.5	0.5	0.95	0.95	0.95	0.95	1.0000000000000004	1.0000000000000004	0.05	Rational	-15	15	-15	15	0
2	4	38	0.95	1.0000000000000004	1.0000000000000004	1.0000000000000004	1.0000000000000004	1	0.5	0.5	1	0.5	0.5	0.5	0.5	0.5	0.5	0.95	0.95	0.95	0.95	1.0000000000000004	1.0000000000000004	0.05	Rational	-15	15	-15	15	0
2	4	39	0.95	1.0000000000000004	1.0000000000000004	1.0000000000000004	1.0000000000000004	1	0.5	0.5	1	0.5	0.5	0.5	0.5	0.5	0.5	0.95	0.95	0.95	0.95	1.0000000000000004	1.0000000000000004	0.05	Rational	-15	15	-15	15	0
2	4	40	0.95	1.0000000000000004	1.0000000000000004	1.0000000000000004	1.0000000000000004	1	0.5	0.5	1	0.5	0.5	0.5	0.5	0.5	0.5	0.95	0.95	0.95	0.95	1.0000000000000004	1.0000000000000004	0.05	Rational	-15	15	-15	15	0
2	4	40	0.95	1.0000000000000004	1.0000000000000004	1.0000000000000004	1.0000000000000004	1	0.5	0.5	1	0.5	0.5	0.5	0.5	0.5	0.5	0.95	0.95	0.95	0.95	1.0000000000000004	1.0000000000000004	0.05	Rational	-15	15	-15	15	1001.3500000000003
2	5	1	0.95	1.4000000000000008	1.4000000000000008	1.4000000000000008	1.4000000000000008	1	0.5	0.5	1	0.5	0.5	0.5	0.5	0.5	0.5	1.35	1.35	1.35	1.35	1.0000000000000009	1.0000000000000009	0.05	Rational	-5	5	-5	5	0
2	5	2	0.95	1.3500000000000008	1.3500000000000008	1.3500000000000008	1.3500000000000008	1	0.5	0.5	1	0.5	0.5	0.5	0.5	0.5	0.5	1.1	1.1	1.1	1.1	1.2000000000000006	1.2000000000000006	0.05	Rational	-10	10	-10	10	0
2	5	3	0.95	1.3000000000000007	1.3000000000000007	1.3000000000000007	1.3000000000000007	1	0.5	0.5	1	0.5	0.5	0.5	0.5	0.5	0.5	0.95	0.95	0.95	0.95	1.3000000000000007	1.3000000000000007	0.05	Rational	-15	15	-15	15	0
2	5	4	0.95	1.2500000000000007	1.2500000000000007	1.2500000000000007	1.2500000000000007	1	0.5	0.5	1	0.5	0.5	0.5	0.5	0.5	0.5	0.95	0.95	0.95	0.95	1.2500000000000007	1.2500000000000007	0.05	Rational	-15	15	-15	15	0
2	5	5	0.95	1.2000000000000006	1.2000000000000006	1.2000000000000006	1.2000000000000006	1	0.5	0.5	1	0.5	0.5	0.5	0.5	0.5	0.5	0.95	0.95	0.95	0.95	1.2000000000000006	1.2000000000000006	0.05	Rational	-15	15	-15	15	0
2	5	6	0.95	1.1500000000000006	1.1500000000000006	1.1500000000000006	1.1500000000000006	1	0.5	0.5	1	0.5	0.5	0.5	0.5	0.5	0.5	0.95	0.95	0.95	0.95	1.1500000000000006	1.1500000000000006	0.05	Rational	-15	15	-15	15	0
2	5	7	0.95	1.1000000000000005	1.1000000000000005	1.1000000000000005	1.1000000000000005	1	0.5	0.5	1	0.5	0.5	0.5	0.5	0.5	0.5	0.95	0.95	0.95	0.95	1.1000000000000005	1.1000000000000005	0.05	Rational	-15	15	-15	15	0
2	5	8	0.95	1.0500000000000005	1.0500000000000005	1.0500000000000005	1.0500000000000005	1	0.5	0.5	1	0.5	0.5	0.5	0.5	0.5	0.5	0.95	0.95	0.95	0.95	1.0500000000000005	1.0500000000000005	0.05	Rational	-15	15	-15	15	0
2	5	9	0.95	1.0000000000000004	1.0000000000000004	1.0000000000000004	1.0000000000000004	1	0.5	0.5	1	0.5	0.5	0.5	0.5	0.5	0.5	0.95	0.95	0.95	0.95	1.0000000000000004	1.0000000000000004	0.05	Rational	-15	15	-15	15	0
2	5	10	0.95	1.0000000000000004	1.0000000000000004	1.0000000000000004	1.0000000000000004	1	0.5	0.5	1	0.5	0.5	0.5	0.5	0.5	0.5	0.95	0.95	0.95	0.95	1.0000000000000004	1.0000000000000004	0.05	Rational	-15	15	-15	15	0
2	5	11	0.95	1.0000000000000004	1.0000000000000004	1.0000000000000004	1.0000000000000004	1	0.5	0.5	1	0.5	0.5	0.5	0.5	0.5	0.5	0.95	0.95	0.95	0.95	1.0000000000000004	1.0000000000000004	0.05	Rational	-15	15	-15	15	0
2	5	12	0.95	1.0000000000000004	1.0000000000000004	1.0000000000000004	1.0000000000000004	1	0.5	0.5	1	0.5	0.5	0.5	0.5	0.5	0.5	0.95	0.95	0.95	0.95	1.0000000000000004	1.0000000000000004	0.05	Rational	-15	15	-15	15	0
2	5	13	0.95	1.0000000000000004	1.0000000000000004	1.0000000000000004	1.0000000000000004	1	0.5	0.5	1	0.5	0.5	0.5	0.5	0.5	0.5	0.95	0.95	0.95	0.95	1.0000000000000004	1.0000000000000004	0.05	Rational	-15	15	-15	15	0
2	5	14	0.95	1.0000000000000004	1.0000000000000004	1.0000000000000004	1.0000000000000004	1	0.5	0.5	1	0.5	0.5	0.5	0.5	0.5	0.5	0.95	0.95	0.95	0.95	1.0000000000000004	1.0000000000000004	0.05	Rational	-15	15	-15	15	0
2	5	15	0.95	1.0000000000000004	1.0000000000000004	1.0000000000000004	1.0000000000000004	1	0.5	0.5	1	0.5	0.5	0.5	0.5	0.5	0.5	0.95	0.95	0.95	0.95	1.0000000000000004	1.0000000000000004	0.05	Rational	-15	15	-15	15	0
2	5	16	0.95	1.0000000000000004	1.0000000000000004	1.0000000000000004	1.0000000000000004	1	0.5	0.5	1	0.5	0.5	0.5	0.5	0.5	0.5	0.95	0.95	0.95	0.95	1.0000000000000004	1.0000000000000004	0.05	Rational	-15	15	-15	15	0
2	5	17	0.95	1.0000000000000004	1.0000000000000004	1.0000000000000004	1.0000000000000004	1	0.5	0.5	1	0.5	0.5	0.5	0.5	0.5	0.5	0.95	0.95	0.95	0.95	1.0000000000000004	1.0000000000000004	0.05	Rational	-15	15	-15	15	0
2	5	18	0.95	1.0000000000000004	1.0000000000000004	1.0000000000000004	1.0000000000000004	1	0.5	0.5	1	0.5	0.5	0.5	0.5	0.5	0.5	0.95	0.95	0.95	0.95	1.0000000000000004	1.0000000000000004	0.05	Rational	-15	15	-15	15	0
2	5	19	0.95	1.0000000000000004	1.0000000000000004	1.0000000000000004	1.0000000000000004	1	0.5	0.5	1	0.5	0.5	0.5	0.5	0.5	0.5	0.95	0.95	0.95	0.95	1.0000000000000004	1.0000000000000004	0.05	Rational	-15	15	-15	15	0
2	5	20	0.95	1.0000000000000004	1.0000000000000004	1.0000000000000004	1.0000000000000004	1	0.5	0.5	1	0.5	0.5	0.5	0.5	0.5	0.5	0.95	0.95	0.95	0.95	1.0000000000000004	1.0000000000000004	0.05	Rational	-15	15	-15	15	0
2	5	21	0.95	1.0000000000000004	1.0000000000000004	1.0000000000000004	1.0000000000000004	1	0.5	0.5	1	0.5	0.5	0.5	0.5	0.5	0.5	0.95	0.95	0.95	0.95	1.0000000000000004	1.0000000000000004	0.05	Rational	-15	15	-15	15	0
2	5	22	0.95	1.0000000000000004	1.0000000000000004	1.0000000000000004	1.0000000000000004	1	0.5	0.5	1	0.5	0.5	0.5	0.5	0.5	0.5	0.95	0.95	0.95	0.95	1.0000000000000004	1.0000000000000004	0.05	Rational	-15	15	-15	15	0
2	5	23	0.95	1.0000000000000004	1.0000000000000004	1.0000000000000004	1.0000000000000004	1	0.5	0.5	1	0.5	0.5	0.5	0.5	0.5	0.5	0.95	0.95	0.95	0.95	1.0000000000000004	1.0000000000000004	0.05	Rational	-15	15	-15	15	0
2	5	24	0.95	1.0000000000000004	1.0000000000000004	1.0000000000000004	1.0000000000000004	1	0.5	0.5	1	0.5	0.5	0.5	0.5	0.5	0.5	0.95	0.95	0.95	0.95	1.0000000000000004	1.0000000000000004	0.05	Rational	-15	15	-15	15	0
2	5	25	0.95	1.0000000000000004	1.0000000000000004	1.0000000000000004	1.0000000000000004	1	0.5	0.5	1	0.5	0.5	0.5	0.5	0.5	0.5	0.95	0.95	0.95	0.95	1.0000000000000004	1.0000000000000004	0.05	Rational	-15	15	-15	15	0
2	5	26	0.95	1.0000000000000004	1.0000000000000004	1.0000000000000004	1.0000000000000004	1	0.5	0.5	1	0.5	0.5	0.5	0.5	0.5	0.5	0.95	0.95	0.95	0.95	1.0000000000000004	1.0000000000000004	0.05	Rational	-15	15	-15	15	0
2	5	27	0.95	1.0000000000000004	1.0000000000000004	1.0000000000000004	1.0000000000000004	1	0.5	0.5	1	0.5	0.5	0.5	0.5	0.5	0.5	0.95	0.95	0.95	0.95	1.0000000000000004	1.0000000000000004	0.05	Rational	-15	15	-15	15	0
2	5	28	0.95	1.0000000000000004	1.0000000000000004	1.0000000000000004	1.0000000000000004	1	0.5	0.5	1	0.5	0.5	0.5	0.5	0.5	0.5	0.95	0.95	0.95	0.95	1.0000000000000004	1.0000000000000004	0.05	Rational	-15	15	-15	15	0
2	5	29	0.95	1.0000000000000004	1.0000000000000004	1.0000000000000004	1.0000000000000004	1	0.5	0.5	1	0.5	0.5	0.5	0.5	0.5	0.5	0.95	0.95	0.95	0.95	1.0000000000000004	1.0000000000000004	0.05	Rational	-15	15	-15	15	0
2	5	30	0.95	1.0000000000000004	1.0000000000000004	1.0000000000000004	1.0000000000000004	1	0.5	0.5	1	0.5	0.5	0.5	0.5	0.5	0.5	0.95	0.95	0.95	0.95	1.0000000000000004	1.0000000000000004	0.05	Rational	-15	15	-15	15	0
2	5	31	0.95	1.0000000000000004	1.0000000000000004	1.0000000000000004	1.0000000000000004	1	0.5	0.5	1	0.5	0.5	0.5	0.5	0.5	0.5	0.95	0.95	0.95	0.95	1.0000000000000004	1.0000000000000004	0.05	Rational	-15	15	-15	15	0
2	5	32	0.95	1.0000000000000004	1.0000000000000004	1.0000000000000004	1.0000000000000004	1	0.5	0.5	1	0.5	0.5	0.5	0.5	0.5	0.5	0.95	0.95	0.95	0.95	1.0000000000000004	1.0000000000000004	0.05	Rational	-15	15	-15	15	0
2	5	33	0.95	1.0000000000000004	1.0000000000000004	1.0000000000000004	1.0000000000000004	1	0.5	0.5	1	0.5	0.5	0.5	0.5	0.5	0.5	0.95	0.95	0.95	0.95	1.0000000000000004	1.0000000000000004	0.05	Rational	-15	15	-15	15	0
2	5	34	0.95	1.0000000000000004	1.0000000000000004	1.0000000000000004	1.0000000000000004	1	0.5	0.5	1	0.5	0.5	0.5	0.5	0.5	0.5	0.95	0.95	0.95	0.95	1.0000000000000004	1.0000000000000004	0.05	Rational	-15	15	-15	15	0
2	5	35	0.95	1.0000000000000004	1.0000000000000004	1.0000000000000004	1.0000000000000004	1	0.5	0.5	1	0.5	0.5	0.5	0.5	0.5	0.5	0.95	0.95	0.95	0.95	1.0000000000000004	1.0000000000000004	0.05	Rational	-15	15	-15	15	0
2	5	36	0.95	1.0000000000000004	1.0000000000000004	1.0000000000000004	1.0000000000000004	1	0.5	0.5	1	0.5	0.5	0.5	0.5	0.5	0.5	0.95	0.95	0.95	0.95	1.0000000000000004	1.0000000000000004	0.05	Rational	-15	15	-15	15	0
2	5	37	0.95	1.0000000000000004	1.0000000000000004	1.0000000000000004	1.0000000000000004	1	0.5	0.5	1	0.5	0.5	0.5	0.5	0.5	0.5	0.95	0.95	0.95	0.95	1.0000000000000004	1.0000000000000004	0.05	Rational	-15	15	-15	15	0
2	5	38	0.95	1.0000000000000004	1.0000000000000004	1.0000000000000004	1.0000000000000004	1	0.5	0.5	1	0.5	0.5	0.5	0.5	0.5	0.5	0.95	0.95	0.95	0.95	1.0000000000000004	1.0000000000000004	0.05	Rational	-15	15	-15	15	0
2	5	39	0.95	1.0000000000000004	1.0000000000000004	1.0000000000000004	1.0000000000000004	1	0.5	0.5	1	0.5	0.5	0.5	0.5	0.5	0.5	0.95	0.95	0.95	0.95	1.0000000000000004	1.0000000000000004	0.05	Rational	-15	15	-15	15	0
2	5	40	0.95	1.0000000000000004	1.0000000000000004	1.0000000000000004	1.0000000000000004	1	0.5	0.5	1	0.5	0.5	0.5	0.5	0.5	0.5	0.95	0.95	0.95	0.95	1.0000000000000004	1.0000000000000004	0.05	Rational	-15	15	-15	15	0
2	5	40	0.95	1.0000000000000004	1.0000000000000004	1.0000000000000004	1.0000000000000004	1	0.5	0.5	1	0.5	0.5	0.5	0.5	0.5	0.5	0.95	0.95	0.95	0.95	1.0000000000000004	1.0000000000000004	0.05	Rational	-15	15	-15	15	1001.3499999999999
2	6	1	0.95	1.5000000000000009	1.5000000000000009	1.5000000000000009	1.5000000000000009	1	0.5	0.5	1	0.5	0.5	0.5	0.5	0.5	0.5	1.45	1.45	1.45	1.45	1.0000000000000009	1.0000000000000009	0.05	Rational	-5	5	-5	5	0
2	6	2	0.95	1.4500000000000008	1.4500000000000008	1.4500000000000008	1.4500000000000008	1	0.5	0.5	1	0.5	0.5	0.5	0.5	0.5	0.5	1.2	1.2	1.2	1.2	1.2000000000000008	1.2000000000000008	0.05	Rational	-10	10	-10	10	0
2	6	3	0.95	1.4000000000000008	1.4000000000000008	1.4000000000000008	1.4000000000000008	1	0.5	0.5	1	0.5	0.5	0.5	0.5	0.5	0.5	0.95	0.95	0.95	0.95	1.4000000000000008	1.4000000000000008	0.05	Rational	-15	15	-15	15	0
2	6	4	0.95	1.3500000000000008	1.3500000000000008	1.3500000000000008	1.3500000000000008	1	0.5	0.5	1	0.5	0.5	0.5	0.5	0.5	0.5	0.95	0.95	0.95	0.95	1.3500000000000008	1.3500000000000008	0.05	Rational	-20	20	-20	20	0
2	6	5	0.95	1.3000000000000007	1.3000000000000007	1.3000000000000007	1.3000000000000007	1	0.5	0.5	1	0.5	0.5	0.5	0.5	0.5	0.5	0.95	0.95	0.95	0.95	1.3000000000000007	1.3000000000000007	0.05	Rational	-20	20	-20	20	0
2	6	6	0.95	1.2500000000000007	1.2500000000000007	1.2500000000000007	1.2500000000000007	1	0.5	0.5	1	0.5	0.5	0.5	0.5	0.5	0.5	0.95	0.95	0.95	0.95	1.2500000000000007	1.2500000000000007	0.05	Rational	-20	20	-20	20	0
2	6	7	0.95	1.2000000000000006	1.2000000000000006	1.2000000000000006	1.2000000000000006	1	0.5	0.5	1	0.5	0.5	0.5	0.5	0.5	0.5	0.95	0.95	0.95	0.95	1.2000000000000006	1.2000000000000006	0.05	Rational	-20	20	-20	20	0
2	6	8	0.95	1.1500000000000006	1.1500000000000006	1.1500000000000006	1.1500000000000006	1	0.5	0.5	1	0.5	0.5	0.5	0.5	0.5	0.5	0.95	0.95	0.95	0.95	1.1500000000000006	1.1500000000000006	0.05	Rational	-20	20	-20	20	0
2	6	9	0.95	1.1000000000000005	1.1000000000000005	1.1000000000000005	1.1000000000000005	1	0.5	0.5	1	0.5	0.5	0.5	0.5	0.5	0.5	0.95	0.95	0.95	0.95	1.1000000000000005	1.1000000000000005	0.05	Rational	-20	20	-20	20	0
2	6	10	0.95	1.0500000000000005	1.0500000000000005	1.0500000000000005	1.0500000000000005	1	0.5	0.5	1	0.5	0.5	0.5	0.5	0.5	0.5	0.95	0.95	0.95	0.95	1.0500000000000005	1.0500000000000005	0.05	Rational	-20	20	-20	20	0
2	6	11	0.95	1.0000000000000004	1.0000000000000004	1.0000000000000004	1.0000000000000004	1	0.5	0.5	1	0.5	0.5	0.5	0.5	0.5	0.5	0.95	0.95	0.95	0.95	1.0000000000000004	1.0000000000000004	0.05	Rational	-20	20	-20	20	0
2	6	12	0.95	1.0000000000000004	1.0000000000000004	1.0000000000000004	1.0000000000000004	1	0.5	0.5	1	0.5	0.5	0.5	0.5	0.5	0.5	0.95	0.95	0.95	0.95	1.0000000000000004	1.0000000000000004	0.05	Rational	-20	20	-20	20	0
2	6	13	0.95	1.0000000000000004	1.0000000000000004	1.0000000000000004	1.0000000000000004	1	0.5	0.5	1	0.5	0.5	0.5	0.5	0.5	0.5	0.95	0.95	0.95	0.95	1.0000000000000004	1.0000000000000004	0.05	Rational	-20	20	-20	20	0
2	6	14	0.95	1.0000000000000004	1.0000000000000004	1.0000000000000004	1.0000000000000004	1	0.5	0.5	1	0.5	0.5	0.5	0.5	0.5	0.5	0.95	0.95	0.95	0.95	1.0000000000000004	1.0000000000000004	0.05	Rational	-20	20	-20	20	0
2	6	15	0.95	1.0000000000000004	1.0000000000000004	1.0000000000000004	1.0000000000000004	1	0.5	0.5	1	0.5	0.5	0.5	0.5	0.5	0.5	0.95	0.95	0.95	0.95	1.0000000000000004	1.0000000000000004	0.05	Rational	-20	20	-20	20	0
2	6	16	0.95	1.0000000000000004	1.0000000000000004	1.0000000000000004	1.0000000000000004	1	0.5	0.5	1	0.5	0.5	0.5	0.5	0.5	0.5	0.95	0.95	0.95	0.95	1.0000000000000004	1.0000000000000004	0.05	Rational	-20	20	-20	20	0
2	6	17	0.95	1.0000000000000004	1.0000000000000004	1.0000000000000004	1.0000000000000004	1	0.5	0.5	1	0.5	0.5	0.5	0.5	0.5	0.5	0.95	0.95	0.95	0.95	1.0000000000000004	1.0000000000000004	0.05	Rational	-20	20	-20	20	0
2	6	18	0.95	1.0000000000000004	1.0000000000000004	1.0000000000000004	1.0000000000000004	1	0.5	0.5	1	0.5	0.5	0.5	0.5	0.5	0.5	0.95	0.95	0.95	0.95	1.0000000000000004	1.0000000000000004	0.05	Rational	-20	20	-20	20	0
2	6	19	0.95	1.0000000000000004	1.0000000000000004	1.0000000000000004	1.0000000000000004	1	0.5	0.5	1	0.5	0.5	0.5	0.5	0.5	0.5	0.95	0.95	0.95	0.95	1.0000000000000004	1.0000000000000004	0.05	Rational	-20	20	-20	20	0
2	6	20	0.95	1.0000000000000004	1.0000000000000004	1.0000000000000004	1.0000000000000004	1	0.5	0.5	1	0.5	0.5	0.5	0.5	0.5	0.5	0.95	0.95	0.95	0.95	1.0000000000000004	1.0000000000000004	0.05	Rational	-20	20	-20	20	0
2	6	21	0.95	1.0000000000000004	1.0000000000000004	1.0000000000000004	1.0000000000000004	1	0.5	0.5	1	0.5	0.5	0.5	0.5	0.5	0.5	0.95	0.95	0.95	0.95	1.0000000000000004	1.0000000000000004	0.05	Rational	-20	20	-20	20	0
2	6	22	0.95	1.0000000000000004	1.0000000000000004	1.0000000000000004	1.0000000000000004	1	0.5	0.5	1	0.5	0.5	0.5	0.5	0.5	0.5	0.95	0.95	0.95	0.95	1.0000000000000004	1.0000000000000004	0.05	Rational	-20	20	-20	20	0
2	6	23	0.95	1.0000000000000004	1.0000000000000004	1.0000000000000004	1.0000000000000004	1	0.5	0.5	1	0.5	0.5	0.5	0.5	0.5	0.5	0.95	0.95	0.95	0.95	1.0000000000000004	1.0000000000000004	0.05	Rational	-20	20	-20	20	0
2	6	24	0.95	1.0000000000000004	1.0000000000000004	1.0000000000000004	1.0000000000000004	1	0.5	0.5	1	0.5	0.5	0.5	0.5	0.5	0.5	0.95	0.95	0.95	0.95	1.0000000000000004	1.0000000000000004	0.05	Rational	-20	20	-20	20	0
2	6	25	0.95	1.0000000000000004	1.0000000000000004	1.0000000000000004	1.0000000000000004	1	0.5	0.5	1	0.5	0.5	0.5	0.5	0.5	0.5	0.95	0.95	0.95	0.95	1.0000000000000004	1.0000000000000004	0.05	Rational	-20	20	-20	20	0
2	6	26	0.95	1.0000000000000004	1.0000000000000004	1.0000000000000004	1.0000000000000004	1	0.5	0.5	1	0.5	0.5	0.5	0.5	0.5	0.5	0.95	0.95	0.95	0.95	1.0000000000000004	1.0000000000000004	0.05	Rational	-20	20	-20	20	0
2	6	27	0.95	1.0000000000000004	1.0000000000000004	1.0000000000000004	1.0000000000000004	1	0.5	0.5	1	0.5	0.5	0.5	0.5	0.5	0.5	0.95	0.95	0.95	0.95	1.0000000000000004	1.0000000000000004	0.05	Rational	-20	20	-20	20	0
2	6	28	0.95	1.0000000000000004	1.0000000000000004	1.0000000000000004	1.0000000000000004	1	0.5	0.5	1	0.5	0.5	0.5	0.5	0.5	0.5	0.95	0.95	0.95	0.95	1.0000000000000004	1.0000000000000004	0.05	Rational	-20	20	-20	20	0
2	6	29	0.95	1.0000000000000004	1.0000000000000004	1.0000000000000004	1.0000000000000004	1	0.5	0.5	1	0.5	0.5	0.5	0.5	0.5	0.5	0.95	0.95	0.95	0.95	1.0000000000000004	1.0000000000000004	0.05	Rational	-20	20	-20	20	0
2	6	30	0.95	1.0000000000000004	1.0000000000000004	1.0000000000000004	1.0000000000000004	1	0.5	0.5	1	0.5	0.5	0.5	0.5	0.5	0.5	0.95	0.95	0.95	0.95	1.0000000000000004	1.0000000000000004	0.05	Rational	-20	20	-20	20	0
2	6	31	0.95	1.0000000000000004	1.0000000000000004	1.0000000000000004	1.0000000000000004	1	0.5	0.5	1	0.5	0.5	0.5	0.5	0.5	0.5	0.95	0.95	0.95	0.95	1.0000000000000004	1.0000000000000004	0.05	Rational	-20	20	-20	20	0
2	6	32	0.95	1.0000000000000004	1.0000000000000004	1.0000000000000004	1.0000000000000004	1	0.5	0.5	1	0.5	0.5	0.5	0.5	0.5	0.5	0.95	0.95	0.95	0.95	1.0000000000000004	1.0000000000000004	0.05	Rational	-20	20	-20	20	0
2	6	33	0.95	1.0000000000000004	1.0000000000000004	1.0000000000000004	1.0000000000000004	1	0.5	0.5	1	0.5	0.5	0.5	0.5	0.5	0.5	0.95	0.95	0.95	0.95	1.0000000000000004	1.0000000000000004	0.05	Rational	-20	20	-20	20	0
2	6	34	0.95	1.0000000000000004	1.0000000000000004	1.0000000000000004	1.0000000000000004	1	0.5	0.5	1	0.5	0.5	0.5	0.5	0.5	0.5	0.95	0.95	0.95	0.95	1.0000000000000004	1.0000000000000004	0.05	Rational	-20	20	-20	20	0
2	6	35	0.95	1.0000000000000004	1.0000000000000004	1.0000000000000004	1.0000000000000004	1	0.5	0.5	1	0.5	0.5	0.5	0.5	0.5	0.5	0.95	0.95	0.95	0.95	1.0000000000000004	1.0000000000000004	0.05	Rational	-20	20	-20	20	0
2	6	36	0.95	1.0000000000000004	1.0000000000000004	1.0000000000000004	1.0000000000000004	1	0.5	0.5	1	0.5	0.5	0.5	0.5	0.5	0.5	0.95	0.95	0.95	0.95	1.0000000000000004	1.0000000000000004	0.05	Rational	-20	20	-20	20	0
2	6	37	0.95	1.0000000000000004	1.0000000000000004	1.0000000000000004	1.0000000000000004	1	0.5	0.5	1	0.5	0.5	0.5	0.5	0.5	0.5	0.95	0.95	0.95	0.95	1.0000000000000004	1.0000000000000004	0.05	Rational	-20	20	-20	20	0
2	6	38	0.95	1.0000000000000004	1.0000000000000004	1.0000000000000004	1.0000000000000004	1	0.5	0.5	1	0.5	0.5	0.5	0.5	0.5	0.5	0.95	0.95	0.95	0.95	1.0000000000000004	1.0000000000000004	0.05	Rational	-20	20	-20	20	0
2	6	39	0.95	1.0000000000000004	1.0000000000000004	1.0000000000000004	1.0000000000000004	1	0.5	0.5	1	0.5	0.5	0.5	0.5	0.5	0.5	0.95	0.95	0.95	0.95	1.0000000000000004	1.0000000000000004	0.05	Rational	-20	20	-20	20	0
2	6	40	0.95	1.0000000000000004	1.0000000000000004	1.0000000000000004	1.0000000000000004	1	0.5	0.5	1	0.5	0.5	0.5	0.5	0.5	0.5	0.95	0.95	0.95	0.95	1.0000000000000004	1.0000000000000004	0.05	Rational	-20	20	-20	20	0
2	6	40	0.95	1.0000000000000004	1.0000000000000004	1.0000000000000004	1.0000000000000004	1	0.5	0.5	1	0.5	0.5	0.5	0.5	0.5	0.5	0.95	0.95	0.95	0.95	1.0000000000000004	1.0000000000000004	0.05	Rational	-20	20	-20	20	1158.3499999999995
2	7	1	0.95	1.6000000000000008	1.6000000000000008	1.6000000000000008	1.6000000000000008	1	0.5	0.5	1	0.5	0.5	0.5	0.5	0.5	0.5	1.5499999999999998	1.5499999999999998	1.5499999999999998	1.5499999999999998	1.0000000000000009	1.0000000000000009	0.05	Rational	-5	5	-5	5	0
2	7	2	0.95	1.5500000000000007	1.5500000000000007	1.5500000000000007	1.5500000000000007	1	0.5	0.5	1	0.5	0.5	0.5	0.5	0.5	0.5	1.2999999999999998	1.2999999999999998	1.2999999999999998	1.2999999999999998	1.2000000000000006	1.2000000000000006	0.05	Rational	-10	10	-10	10	0
2	7	3	0.95	1.5000000000000007	1.5000000000000007	1.5000000000000007	1.5000000000000007	1	0.5	0.5	1	0.5	0.5	0.5	0.5	0.5	0.5	1.0499999999999998	1.0499999999999998	1.0499999999999998	1.0499999999999998	1.4000000000000008	1.4000000000000008	0.05	Rational	-15	15	-15	15	0
2	7	4	0.95	1.4500000000000006	1.4500000000000006	1.4500000000000006	1.4500000000000006	1	0.5	0.5	1	0.5	0.5	0.5	0.5	0.5	0.5	0.95	0.95	0.95	0.95	1.4500000000000006	1.4500000000000006	0.05	Rational	-20	20	-20	20	0
2	7	5	0.95	1.4000000000000006	1.4000000000000006	1.4000000000000006	1.4000000000000006	1	0.5	0.5	1	0.5	0.5	0.5	0.5	0.5	0.5	0.95	0.95	0.95	0.95	1.4000000000000006	1.4000000000000006	0.05	Rational	-20	20	-20	20	0
2	7	6	0.95	1.3500000000000005	1.3500000000000005	1.3500000000000005	1.3500000000000005	1	0.5	0.5	1	0.5	0.5	0.5	0.5	0.5	0.5	0.95	0.95	0.95	0.95	1.3500000000000005	1.3500000000000005	0.05	Rational	-20	20	-20	20	0
2	7	7	0.95	1.3000000000000005	1.3000000000000005	1.3000000000000005	1.3000000000000005	1	0.5	0.5	1	0.5	0.5	0.5	0.5	0.5	0.5	0.95	0.95	0.95	0.95	1.3000000000000005	1.3000000000000005	0.05	Rational	-20	20	-20	20	0
2	7	8	0.95	1.2500000000000004	1.2500000000000004	1.2500000000000004	1.2500000000000004	1	0.5	0.5	1	0.5	0.5	0.5	0.5	0.5	0.5	0.95	0.95	0.95	0.95	1.2500000000000004	1.2500000000000004	0.05	Rational	-20	20	-20	20	0
2	7	9	0.95	1.2000000000000004	1.2000000000000004	1.2000000000000004	1.2000000000000004	1	0.5	0.5	1	0.5	0.5	0.5	0.5	0.5	0.5	0.95	0.95	0.95	0.95	1.2000000000000004	1.2000000000000004	0.05	Rational	-20	20	-20	20	0
2	7	10	0.95	1.1500000000000004	1.1500000000000004	1.1500000000000004	1.1500000000000004	1	0.5	0.5	1	0.5	0.5	0.5	0.5	0.5	0.5	0.95	0.95	0.95	0.95	1.1500000000000004	1.1500000000000004	0.05	Rational	-20	20	-20	20	0
2	7	11	0.95	1.1000000000000003	1.1000000000000003	1.1000000000000003	1.1000000000000003	1	0.5	0.5	1	0.5	0.5	0.5	0.5	0.5	0.5	0.95	0.95	0.95	0.95	1.1000000000000003	1.1000000000000003	0.05	Rational	-20	20	-20	20	0
2	7	12	0.95	1.0500000000000003	1.0500000000000003	1.0500000000000003	1.0500000000000003	1	0.5	0.5	1	0.5	0.5	0.5	0.5	0.5	0.5	0.95	0.95	0.95	0.95	1.0500000000000003	1.0500000000000003	0.05	Rational	-20	20	-20	20	0
2	7	13	0.95	1.0000000000000002	1.0000000000000002	1.0000000000000002	1.0000000000000002	1	0.5	0.5	1	0.5	0.5	0.5	0.5	0.5	0.5	0.95	0.95	0.95	0.95	1.0000000000000002	1.0000000000000002	0.05	Rational	-20	20	-20	20	0
2	7	14	0.95	1.0000000000000002	1.0000000000000002	1.0000000000000002	1.0000000000000002	1	0.5	0.5	1	0.5	0.5	0.5	0.5	0.5	0.5	0.95	0.95	0.95	0.95	1.0000000000000002	1.0000000000000002	0.05	Rational	-20	20	-20	20	0
2	7	15	0.95	1.0000000000000002	1.0000000000000002	1.0000000000000002	1.0000000000000002	1	0.5	0.5	1	0.5	0.5	0.5	0.5	0.5	0.5	0.95	0.95	0.95	0.95	1.0000000000000002	1.0000000000000002	0.05	Rational	-20	20	-20	20	0
2	7	16	0.95	1.0000000000000002	1.0000000000000002	1.0000000000000002	1.0000000000000002	1	0.5	0.5	1	0.5	0.5	0.5	0.5	0.5	0.5	0.95	0.95	0.95	0.95	1.0000000000000002	1.0000000000000002	0.05	Rational	-20	20	-20	20	0
2	7	17	0.95	1.0000000000000002	1.0000000000000002	1.0000000000000002	1.0000000000000002	1	0.5	0.5	1	0.5	0.5	0.5	0.5	0.5	0.5	0.95	0.95	0.95	0.95	1.0000000000000002	1.0000000000000002	0.05	Rational	-20	20	-20	20	0
2	7	18	0.95	1.0000000000000002	1.0000000000000002	1.0000000000000002	1.0000000000000002	1	0.5	0.5	1	0.5	0.5	0.5	0.5	0.5	0.5	0.95	0.95	0.95	0.95	1.0000000000000002	1.0000000000000002	0.05	Rational	-20	20	-20	20	0
2	7	19	0.95	1.0000000000000002	1.0000000000000002	1.0000000000000002	1.0000000000000002	1	0.5	0.5	1	0.5	0.5	0.5	0.5	0.5	0.5	0.95	0.95	0.95	0.95	1.0000000000000002	1.0000000000000002	0.05	Rational	-20	20	-20	20	0
2	7	20	0.95	1.0000000000000002	1.0000000000000002	1.0000000000000002	1.0000000000000002	1	0.5	0.5	1	0.5	0.5	0.5	0.5	0.5	0.5	0.95	0.95	0.95	0.95	1.0000000000000002	1.0000000000000002	0.05	Rational	-20	20	-20	20	0
2	7	21	0.95	1.0000000000000002	1.0000000000000002	1.0000000000000002	1.0000000000000002	1	0.5	0.5	1	0.5	0.5	0.5	0.5	0.5	0.5	0.95	0.95	0.95	0.95	1.0000000000000002	1.0000000000000002	0.05	Rational	-20	20	-20	20	0
2	7	22	0.95	1.0000000000000002	1.0000000000000002	1.0000000000000002	1.0000000000000002	1	0.5	0.5	1	0.5	0.5	0.5	0.5	0.5	0.5	0.95	0.95	0.95	0.95	1.0000000000000002	1.0000000000000002	0.05	Rational	-20	20	-20	20	0
2	7	23	0.95	1.0000000000000002	1.0000000000000002	1.0000000000000002	1.0000000000000002	1	0.5	0.5	1	0.5	0.5	0.5	0.5	0.5	0.5	0.95	0.95	0.95	0.95	1.0000000000000002	1.0000000000000002	0.05	Rational	-20	20	-20	20	0
2	7	24	0.95	1.0000000000000002	1.0000000000000002	1.0000000000000002	1.0000000000000002	1	0.5	0.5	1	0.5	0.5	0.5	0.5	0.5	0.5	0.95	0.95	0.95	0.95	1.0000000000000002	1.0000000000000002	0.05	Rational	-20	20	-20	20	0
2	7	25	0.95	1.0000000000000002	1.0000000000000002	1.0000000000000002	1.0000000000000002	1	0.5	0.5	1	0.5	0.5	0.5	0.5	0.5	0.5	0.95	0.95	0.95	0.95	1.0000000000000002	1.0000000000000002	0.05	Rational	-20	20	-20	20	0
2	7	26	0.95	1.0000000000000002	1.0000000000000002	1.0000000000000002	1.0000000000000002	1	0.5	0.5	1	0.5	0.5	0.5	0.5	0.5	0.5	0.95	0.95	0.95	0.95	1.0000000000000002	1.0000000000000002	0.05	Rational	-20	20	-20	20	0
2	7	27	0.95	1.0000000000000002	1.0000000000000002	1.0000000000000002	1.0000000000000002	1	0.5	0.5	1	0.5	0.5	0.5	0.5	0.5	0.5	0.95	0.95	0.95	0.95	1.0000000000000002	1.0000000000000002	0.05	Rational	-20	20	-20	20	0
2	7	28	0.95	1.0000000000000002	1.0000000000000002	1.0000000000000002	1.0000000000000002	1	0.5	0.5	1	0.5	0.5	0.5	0.5	0.5	0.5	0.95	0.95	0.95	0.95	1.0000000000000002	1.0000000000000002	0.05	Rational	-20	20	-20	20	0
2	7	29	0.95	1.0000000000000002	1.0000000000000002	1.0000000000000002	1.0000000000000002	1	0.5	0.5	1	0.5	0.5	0.5	0.5	0.5	0.5	0.95	0.95	0.95	0.95	1.0000000000000002	1.0000000000000002	0.05	Rational	-20	20	-20	20	0
2	7	30	0.95	1.0000000000000002	1.0000000000000002	1.0000000000000002	1.0000000000000002	1	0.5	0.5	1	0.5	0.5	0.5	0.5	0.5	0.5	0.95	0.95	0.95	0.95	1.0000000000000002	1.0000000000000002	0.05	Rational	-20	20	-20	20	0
2	7	31	0.95	1.0000000000000002	1.0000000000000002	1.0000000000000002	1.0000000000000002	1	0.5	0.5	1	0.5	0.5	0.5	0.5	0.5	0.5	0.95	0.95	0.95	0.95	1.0000000000000002	1.0000000000000002	0.05	Rational	-20	20	-20	20	0
2	7	32	0.95	1.0000000000000002	1.0000000000000002	1.0000000000000002	1.0000000000000002	1	0.5	0.5	1	0.5	0.5	0.5	0.5	0.5	0.5	0.95	0.95	0.95	0.95	1.0000000000000002	1.0000000000000002	0.05	Rational	-20	20	-20	20	0
2	7	33	0.95	1.0000000000000002	1.0000000000000002	1.0000000000000002	1.0000000000000002	1	0.5	0.5	1	0.5	0.5	0.5	0.5	0.5	0.5	0.95	0.95	0.95	0.95	1.0000000000000002	1.0000000000000002	0.05	Rational	-20	20	-20	20	0
2	7	34	0.95	1.0000000000000002	1.0000000000000002	1.0000000000000002	1.0000000000000002	1	0.5	0.5	1	0.5	0.5	0.5	0.5	0.5	0.5	0.95	0.95	0.95	0.95	1.0000000000000002	1.0000000000000002	0.05	Rational	-20	20	-20	20	0
2	7	35	0.95	1.0000000000000002	1.0000000000000002	1.0000000000000002	1.0000000000000002	1	0.5	0.5	1	0.5	0.5	0.5	0.5	0.5	0.5	0.95	0.95	0.95	0.95	1.0000000000000002	1.0000000000000002	0.05	Rational	-20	20	-20	20	0
2	7	36	0.95	1.0000000000000002	1.0000000000000002	1.0000000000000002	1.0000000000000002	1	0.5	0.5	1	0.5	0.5	0.5	0.5	0.5	0.5	0.95	0.95	0.95	0.95	1.0000000000000002	1.0000000000000002	0.05	Rational	-20	20	-20	20	0
2	7	37	0.95	1.0000000000000002	1.0000000000000002	1.0000000000000002	1.0000000000000002	1	0.5	0.5	1	0.5	0.5	0.5	0.5	0.5	0.5	0.95	0.95	0.95	0.95	1.0000000000000002	1.0000000000000002	0.05	Rational	-20	20	-20	20	0
2	7	38	0.95	1.0000000000000002	1.0000000000000002	1.0000000000000002	1.0000000000000002	1	0.5	0.5	1	0.5	0.5	0.5	0.5	0.5	0.5	0.95	0.95	0.95	0.95	1.0000000000000002	1.0000000000000002	0.05	Rational	-20	20	-20	20	0
2	7	39	0.95	1.0000000000000002	1.0000000000000002	1.0000000000000002	1.0000000000000002	1	0.5	0.5	1	0.5	0.5	0.5	0.5	0.5	0.5	0.95	0.95	0.95	0.95	1.0000000000000002	1.0000000000000002	0.05	Rational	-20	20	-20	20	0
2	7	40	0.95	1.0000000000000002	1.0000000000000002	1.0000000000000002	1.0000000000000002	1	0.5	0.5	1	0.5	0.5	0.5	0.5	0.5	0.5	0.95	0.95	0.95	0.95	1.0000000000000002	1.0000000000000002	0.05	Rational	-20	20	-20	20	0
2	7	40	0.95	1.0000000000000002	1.0000000000000002	1.0000000000000002	1.0000000000000002	1	0.5	0.5	1	0.5	0.5	0.5	0.5	0.5	0.5	0.95	0.95	0.95	0.95	1.0000000000000002	1.0000000000000002	0.05	Rational	-20	20	-20	20	1158.35
2	8	1	0.95	1.7000000000000008	1.7000000000000008	1.7000000000000008	1.7000000000000008	1	0.5	0.5	1	0.5	0.5	0.5	0.5	0.5	0.5	1.65	1.65	1.65	1.65	1.0000000000000009	1.0000000000000009	0.05	Rational	-5	5	-5	5	0
2	8	2	0.95	1.6500000000000008	1.6500000000000008	1.6500000000000008	1.6500000000000008	1	0.5	0.5	1	0.5	0.5	0.5	0.5	0.5	0.5	1.4	1.4	1.4	1.4	1.2000000000000008	1.2000000000000008	0.05	Rational	-10	10	-10	10	0
2	8	3	0.95	1.6000000000000008	1.6000000000000008	1.6000000000000008	1.6000000000000008	1	0.5	0.5	1	0.5	0.5	0.5	0.5	0.5	0.5	1.15	1.15	1.15	1.15	1.4000000000000008	1.4000000000000008	0.05	Rational	-15	15	-15	15	0
2	8	4	0.95	1.5500000000000007	1.5500000000000007	1.5500000000000007	1.5500000000000007	1	0.5	0.5	1	0.5	0.5	0.5	0.5	0.5	0.5	0.95	0.95	0.95	0.95	1.5500000000000007	1.5500000000000007	0.05	Rational	-20	20	-20	20	0
2	8	5	0.95	1.5000000000000007	1.5000000000000007	1.5000000000000007	1.5000000000000007	1	0.5	0.5	1	0.5	0.5	0.5	0.5	0.5	0.5	0.95	0.95	0.95	0.95	1.5000000000000007	1.5000000000000007	0.05	Rational	-20	20	-20	20	0
2	8	6	0.95	1.4500000000000006	1.4500000000000006	1.4500000000000006	1.4500000000000006	1	0.5	0.5	1	0.5	0.5	0.5	0.5	0.5	0.5	0.95	0.95	0.95	0.95	1.4500000000000006	1.4500000000000006	0.05	Rational	-20	20	-20	20	0
2	8	7	0.95	1.4000000000000006	1.4000000000000006	1.4000000000000006	1.4000000000000006	1	0.5	0.5	1	0.5	0.5	0.5	0.5	0.5	0.5	0.95	0.95	0.95	0.95	1.4000000000000006	1.4000000000000006	0.05	Rational	-20	20	-20	20	0
2	8	8	0.95	1.3500000000000005	1.3500000000000005	1.3500000000000005	1.3500000000000005	1	0.5	0.5	1	0.5	0.5	0.5	0.5	0.5	0.5	0.95	0.95	0.95	0.95	1.3500000000000005	1.3500000000000005	0.05	Rational	-20	20	-20	20	0
2	8	9	0.95	1.3000000000000005	1.3000000000000005	1.3000000000000005	1.3000000000000005	1	0.5	0.5	1	0.5	0.5	0.5	0.5	0.5	0.5	0.95	0.95	0.95	0.95	1.3000000000000005	1.3000000000000005	0.05	Rational	-20	20	-20	20	0
2	8	10	0.95	1.2500000000000004	1.2500000000000004	1.2500000000000004	1.2500000000000004	1	0.5	0.5	1	0.5	0.5	0.5	0.5	0.5	0.5	0.95	0.95	0.95	0.95	1.2500000000000004	1.2500000000000004	0.05	Rational	-20	20	-20	20	0
2	8	11	0.95	1.2000000000000004	1.2000000000000004	1.2000000000000004	1.2000000000000004	1	0.5	0.5	1	0.5	0.5	0.5	0.5	0.5	0.5	0.95	0.95	0.95	0.95	1.2000000000000004	1.2000000000000004	0.05	Rational	-20	20	-20	20	0
2	8	12	0.95	1.1500000000000004	1.1500000000000004	1.1500000000000004	1.1500000000000004	1	0.5	0.5	1	0.5	0.5	0.5	0.5	0.5	0.5	0.95	0.95	0.95	0.95	1.1500000000000004	1.1500000000000004	0.05	Rational	-20	20	-20	20	0
2	8	13	0.95	1.1000000000000003	1.1000000000000003	1.1000000000000003	1.1000000000000003	1	0.5	0.5	1	0.5	0.5	0.5	0.5	0.5	0.5	0.95	0.95	0.95	0.95	1.1000000000000003	1.1000000000000003	0.05	Rational	-20	20	-20	20	0
2	8	14	0.95	1.0500000000000003	1.0500000000000003	1.0500000000000003	1.0500000000000003	1	0.5	0.5	1	0.5	0.5	0.5	0.5	0.5	0.5	0.95	0.95	0.95	0.95	1.0500000000000003	1.0500000000000003	0.05	Rational	-20	20	-20	20	0
2	8	15	0.95	1.0000000000000002	1.0000000000000002	1.0000000000000002	1.0000000000000002	1	0.5	0.5	1	0.5	0.5	0.5	0.5	0.5	0.5	0.95	0.95	0.95	0.95	1.0000000000000002	1.0000000000000002	0.05	Rational	-20	20	-20	20	0
2	8	16	0.95	1.0000000000000002	1.0000000000000002	1.0000000000000002	1.0000000000000002	1	0.5	0.5	1	0.5	0.5	0.5	0.5	0.5	0.5	0.95	0.95	0.95	0.95	1.0000000000000002	1.0000000000000002	0.05	Rational	-20	20	-20	20	0
2	8	17	0.95	1.0000000000000002	1.0000000000000002	1.0000000000000002	1.0000000000000002	1	0.5	0.5	1	0.5	0.5	0.5	0.5	0.5	0.5	0.95	0.95	0.95	0.95	1.0000000000000002	1.0000000000000002	0.05	Rational	-20	20	-20	20	0
2	8	18	0.95	1.0000000000000002	1.0000000000000002	1.0000000000000002	1.0000000000000002	1	0.5	0.5	1	0.5	0.5	0.5	0.5	0.5	0.5	0.95	0.95	0.95	0.95	1.0000000000000002	1.0000000000000002	0.05	Rational	-20	20	-20	20	0
2	8	19	0.95	1.0000000000000002	1.0000000000000002	1.0000000000000002	1.0000000000000002	1	0.5	0.5	1	0.5	0.5	0.5	0.5	0.5	0.5	0.95	0.95	0.95	0.95	1.0000000000000002	1.0000000000000002	0.05	Rational	-20	20	-20	20	0
2	8	20	0.95	1.0000000000000002	1.0000000000000002	1.0000000000000002	1.0000000000000002	1	0.5	0.5	1	0.5	0.5	0.5	0.5	0.5	0.5	0.95	0.95	0.95	0.95	1.0000000000000002	1.0000000000000002	0.05	Rational	-20	20	-20	20	0
2	8	21	0.95	1.0000000000000002	1.0000000000000002	1.0000000000000002	1.0000000000000002	1	0.5	0.5	1	0.5	0.5	0.5	0.5	0.5	0.5	0.95	0.95	0.95	0.95	1.0000000000000002	1.0000000000000002	0.05	Rational	-20	20	-20	20	0
2	8	22	0.95	1.0000000000000002	1.0000000000000002	1.0000000000000002	1.0000000000000002	1	0.5	0.5	1	0.5	0.5	0.5	0.5	0.5	0.5	0.95	0.95	0.95	0.95	1.0000000000000002	1.0000000000000002	0.05	Rational	-20	20	-20	20	0
2	8	23	0.95	1.0000000000000002	1.0000000000000002	1.0000000000000002	1.0000000000000002	1	0.5	0.5	1	0.5	0.5	0.5	0.5	0.5	0.5	0.95	0.95	0.95	0.95	1.0000000000000002	1.0000000000000002	0.05	Rational	-20	20	-20	20	0
2	8	24	0.95	1.0000000000000002	1.0000000000000002	1.0000000000000002	1.0000000000000002	1	0.5	0.5	1	0.5	0.5	0.5	0.5	0.5	0.5	0.95	0.95	0.95	0.95	1.0000000000000002	1.0000000000000002	0.05	Rational	-20	20	-20	20	0
2	8	25	0.95	1.0000000000000002	1.0000000000000002	1.0000000000000002	1.0000000000000002	1	0.5	0.5	1	0.5	0.5	0.5	0.5	0.5	0.5	0.95	0.95	0.95	0.95	1.0000000000000002	1.0000000000000002	0.05	Rational	-20	20	-20	20	0
2	8	26	0.95	1.0000000000000002	1.0000000000000002	1.0000000000000002	1.0000000000000002	1	0.5	0.5	1	0.5	0.5	0.5	0.5	0.5	0.5	0.95	0.95	0.95	0.95	1.0000000000000002	1.0000000000000002	0.05	Rational	-20	20	-20	20	0
2	8	27	0.95	1.0000000000000002	1.0000000000000002	1.0000000000000002	1.0000000000000002	1	0.5	0.5	1	0.5	0.5	0.5	0.5	0.5	0.5	0.95	0.95	0.95	0.95	1.0000000000000002	1.0000000000000002	0.05	Rational	-20	20	-20	20	0
2	8	28	0.95	1.0000000000000002	1.0000000000000002	1.0000000000000002	1.0000000000000002	1	0.5	0.5	1	0.5	0.5	0.5	0.5	0.5	0.5	0.95	0.95	0.95	0.95	1.0000000000000002	1.0000000000000002	0.05	Rational	-20	20	-20	20	0
2	8	29	0.95	1.0000000000000002	1.0000000000000002	1.0000000000000002	1.0000000000000002	1	0.5	0.5	1	0.5	0.5	0.5	0.5	0.5	0.5	0.95	0.95	0.95	0.95	1.0000000000000002	1.0000000000000002	0.05	Rational	-20	20	-20	20	0
2	8	30	0.95	1.0000000000000002	1.0000000000000002	1.0000000000000002	1.0000000000000002	1	0.5	0.5	1	0.5	0.5	0.5	0.5	0.5	0.5	0.95	0.95	0.95	0.95	1.0000000000000002	1.0000000000000002	0.05	Rational	-20	20	-20	20	0
2	8	31	0.95	1.0000000000000002	1.0000000000000002	1.0000000000000002	1.0000000000000002	1	0.5	0.5	1	0.5	0.5	0.5	0.5	0.5	0.5	0.95	0.95	0.95	0.95	1.0000000000000002	1.0000000000000002	0.05	Rational	-20	20	-20	20	0
2	8	32	0.95	1.0000000000000002	1.0000000000000002	1.0000000000000002	1.0000000000000002	1	0.5	0.5	1	0.5	0.5	0.5	0.5	0.5	0.5	0.95	0.95	0.95	0.95	1.0000000000000002	1.0000000000000002	0.05	Rational	-20	20	-20	20	0
2	8	33	0.95	1.0000000000000002	1.0000000000000002	1.0000000000000002	1.0000000000000002	1	0.5	0.5	1	0.5	0.5	0.5	0.5	0.5	0.5	0.95	0.95	0.95	0.95	1.0000000000000002	1.0000000000000002	0.05	Rational	-20	20	-20	20	0
2	8	34	0.95	1.0000000000000002	1.0000000000000002	1.0000000000000002	1.0000000000000002	1	0.5	0.5	1	0.5	0.5	0.5	0.5	0.5	0.5	0.95	0.95	0.95	0.95	1.0000000000000002	1.0000000000000002	0.05	Rational	-20	20	-20	20	0
2	8	35	0.95	1.0000000000000002	1.0000000000000002	1.0000000000000002	1.0000000000000002	1	0.5	0.5	1	0.5	0.5	0.5	0.5	0.5	0.5	0.95	0.95	0.95	0.95	1.0000000000000002	1.0000000000000002	0.05	Rational	-20	20	-20	20	0
2	8	36	0.95	1.0000000000000002	1.0000000000000002	1.0000000000000002	1.0000000000000002	1	0.5	0.5	1	0.5	0.5	0.5	0.5	0.5	0.5	0.95	0.95	0.95	0.95	1.0000000000000002	1.0000000000000002	0.05	Rational	-20	20	-20	20	0
2	8	37	0.95	1.0000000000000002	1.0000000000000002	1.0000000000000002	1.0000000000000002	1	0.5	0.5	1	0.5	0.5	0.5	0.5	0.5	0.5	0.95	0.95	0.95	0.95	1.0000000000000002	1.0000000000000002	0.05	Rational	-20	20	-20	20	0
2	8	38	0.95	1.0000000000000002	1.0000000000000002	1.0000000000000002	1.0000000000000002	1	0.5	0.5	1	0.5	0.5	0.5	0.5	0.5	0.5	0.95	0.95	0.95	0.95	1.0000000000000002	1.0000000000000002	0.05	Rational	-20	20	-20	20	0
2	8	39	0.95	1.0000000000000002	1.0000000000000002	1.0000000000000002	1.0000000000000002	1	0.5	0.5	1	0.5	0.5	0.5	0.5	0.5	0.5	0.95	0.95	0.95	0.95	1.0000000000000002	1.0000000000000002	0.05	Rational	-20	20	-20	20	0
2	8	40	0.95	1.0000000000000002	1.0000000000000002	1.0000000000000002	1.0000000000000002	1	0.5	0.5	1	0.5	0.5	0.5	0.5	0.5	0.5	0.95	0.95	0.95	0.95	1.0000000000000002	1.0000000000000002	0.05	Rational	-20	20	-20	20	0
2	8	40	0.95	1.0000000000000002	1.0000000000000002	1.0000000000000002	1.0000000000000002	1	0.5	0.5	1	0.5	0.5	0.5	0.5	0.5	0.5	0.95	0.95	0.95	0.95	1.0000000000000002	1.0000000000000002	0.05	Rational	-20	20	-20	20	1158.3500000000008
2	9	1	0.95	1.8000000000000007	1.8000000000000007	1.8000000000000007	1.8000000000000007	1	0.5	0.5	1	0.5	0.5	0.5	0.5	0.5	0.5	1.75	1.75	1.75	1.75	1.0000000000000009	1.0000000000000009	0.05	Rational	-5	5	-5	5	0
2	9	2	0.95	1.7500000000000007	1.7500000000000007	1.7500000000000007	1.7500000000000007	1	0.5	0.5	1	0.5	0.5	0.5	0.5	0.5	0.5	1.5	1.5	1.5	1.5	1.2000000000000006	1.2000000000000006	0.05	Rational	-10	10	-10	10	0
2	9	3	0.95	1.7000000000000006	1.7000000000000006	1.7000000000000006	1.7000000000000006	1	0.5	0.5	1	0.5	0.5	0.5	0.5	0.5	0.5	1.25	1.25	1.25	1.25	1.4000000000000008	1.4000000000000008	0.05	Rational	-15	15	-15	15	0
2	9	4	0.95	1.6500000000000006	1.6500000000000006	1.6500000000000006	1.6500000000000006	1	0.5	0.5	1	0.5	0.5	0.5	0.5	0.5	0.5	0.9999999999999999	0.9999999999999999	0.9999999999999999	0.9999999999999999	1.6000000000000005	1.6000000000000005	0.05	Rational	-20	20	-20	20	0
2	9	5	0.95	1.6000000000000005	1.6000000000000005	1.6000000000000005	1.6000000000000005	1	0.5	0.5	1	0.5	0.5	0.5	0.5	0.5	0.5	0.95	0.95	0.95	0.95	1.6000000000000005	1.6000000000000005	0.05	Rational	-20	20	-20	20	0
2	9	6	0.95	1.5500000000000005	1.5500000000000005	1.5500000000000005	1.5500000000000005	1	0.5	0.5	1	0.5	0.5	0.5	0.5	0.5	0.5	0.95	0.95	0.95	0.95	1.5500000000000005	1.5500000000000005	0.05	Rational	-20	20	-20	20	0
2	9	7	0.95	1.5000000000000004	1.5000000000000004	1.5000000000000004	1.5000000000000004	1	0.5	0.5	1	0.5	0.5	0.5	0.5	0.5	0.5	0.95	0.95	0.95	0.95	1.5000000000000004	1.5000000000000004	0.05	Rational	-20	20	-20	20	0
2	9	8	0.95	1.4500000000000004	1.4500000000000004	1.4500000000000004	1.4500000000000004	1	0.5	0.5	1	0.5	0.5	0.5	0.5	0.5	0.5	0.95	0.95	0.95	0.95	1.4500000000000004	1.4500000000000004	0.05	Rational	-20	20	-20	20	0
2	9	9	0.95	1.4000000000000004	1.4000000000000004	1.4000000000000004	1.4000000000000004	1	0.5	0.5	1	0.5	0.5	0.5	0.5	0.5	0.5	0.95	0.95	0.95	0.95	1.4000000000000004	1.4000000000000004	0.05	Rational	-20	20	-20	20	0
2	9	10	0.95	1.3500000000000003	1.3500000000000003	1.3500000000000003	1.3500000000000003	1	0.5	0.5	1	0.5	0.5	0.5	0.5	0.5	0.5	0.95	0.95	0.95	0.95	1.3500000000000003	1.3500000000000003	0.05	Rational	-20	20	-20	20	0
2	9	11	0.95	1.3000000000000003	1.3000000000000003	1.3000000000000003	1.3000000000000003	1	0.5	0.5	1	0.5	0.5	0.5	0.5	0.5	0.5	0.95	0.95	0.95	0.95	1.3000000000000003	1.3000000000000003	0.05	Rational	-20	20	-20	20	0
2	9	12	0.95	1.2500000000000002	1.2500000000000002	1.2500000000000002	1.2500000000000002	1	0.5	0.5	1	0.5	0.5	0.5	0.5	0.5	0.5	0.95	0.95	0.95	0.95	1.2500000000000002	1.2500000000000002	0.05	Rational	-20	20	-20	20	0
2	9	13	0.95	1.2000000000000002	1.2000000000000002	1.2000000000000002	1.2000000000000002	1	0.5	0.5	1	0.5	0.5	0.5	0.5	0.5	0.5	0.95	0.95	0.95	0.95	1.2000000000000002	1.2000000000000002	0.05	Rational	-20	20	-20	20	0
2	9	14	0.95	1.1500000000000001	1.1500000000000001	1.1500000000000001	1.1500000000000001	1	0.5	0.5	1	0.5	0.5	0.5	0.5	0.5	0.5	0.95	0.95	0.95	0.95	1.1500000000000001	1.1500000000000001	0.05	Rational	-20	20	-20	20	0
2	9	15	0.95	1.1	1.1	1.1	1.1	1	0.5	0.5	1	0.5	0.5	0.5	0.5	0.5	0.5	0.95	0.95	0.95	0.95	1.1	1.1	0.05	Rational	-20	20	-20	20	0
2	9	16	0.95	1.05	1.05	1.05	1.05	1	0.5	0.5	1	0.5	0.5	0.5	0.5	0.5	0.5	0.95	0.95	0.95	0.95	1.05	1.05	0.05	Rational	-20	20	-20	20	0
2	9	17	0.95	1	1	1	1	1	0.5	0.5	1	0.5	0.5	0.5	0.5	0.5	0.5	0.95	0.95	0.95	0.95	1	1	0.05	Rational	-20	20	-20	20	0
2	9	18	0.95	1	1	1	1	1	0.5	0.5	1	0.5	0.5	0.5	0.5	0.5	0.5	0.95	0.95	0.95	0.95	1	1	0.05	Rational	-20	20	-20	20	0
2	9	19	0.95	1	1	1	1	1	0.5	0.5	1	0.5	0.5	0.5	0.5	0.5	0.5	0.95	0.95	0.95	0.95	1	1	0.05	Rational	-20	20	-20	20	0
2	9	20	0.95	1	1	1	1	1	0.5	0.5	1	0.5	0.5	0.5	0.5	0.5	0.5	0.95	0.95	0.95	0.95	1	1	0.05	Rational	-20	20	-20	20	0
2	9	21	0.95	1	1	1	1	1	0.5	0.5	1	0.5	0.5	0.5	0.5	0.5	0.5	0.95	0.95	0.95	0.95	1	1	0.05	Rational	-20	20	-20	20	0
2	9	22	0.95	1	1	1	1	1	0.5	0.5	1	0.5	0.5	0.5	0.5	0.5	0.5	0.95	0.95	0.95	0.95	1	1	0.05	Rational	-20	20	-20	20	0
2	9	23	0.95	1	1	1	1	1	0.5	0.5	1	0.5	0.5	0.5	0.5	0.5	0.5	0.95	0.95	0.95	0.95	1	1	0.05	Rational	-20	20	-20	20	0
2	9	24	0.95	1	1	1	1	1	0.5	0.5	1	0.5	0.5	0.5	0.5	0.5	0.5	0.95	0.95	0.95	0.95	1	1	0.05	Rational	-20	20	-20	20	0
2	9	25	0.95	1	1	1	1	1	0.5	0.5	1	0.5	0.5	0.5	0.5	0.5	0.5	0.95	0.95	0.95	0.95	1	1	0.05	Rational	-20	20	-20	20	0
2	9	26	0.95	1	1	1	1	1	0.5	0.5	1	0.5	0.5	0.5	0.5	0.5	0.5	0.95	0.95	0.95	0.95	1	1	0.05	Rational	-20	20	-20	20	0
2	9	27	0.95	1	1	1	1	1	0.5	0.5	1	0.5	0.5	0.5	0.5	0.5	0.5	0.95	0.95	0.95	0.95	1	1	0.05	Rational	-20	20	-20	20	0
2	9	28	0.95	1	1	1	1	1	0.5	0.5	1	0.5	0.5	0.5	0.5	0.5	0.5	0.95	0.95	0.95	0.95	1	1	0.05	Rational	-20	20	-20	20	0
2	9	29	0.95	1	1	1	1	1	0.5	0.5	1	0.5	0.5	0.5	0.5	0.5	0.5	0.95	0.95	0.95	0.95	1	1	0.05	Rational	-20	20	-20	20	0
2	9	30	0.95	1	1	1	1	1	0.5	0.5	1	0.5	0.5	0.5	0.5	0.5	0.5	0.95	0.95	0.95	0.95	1	1	0.05	Rational	-20	20	-20	20	0
2	9	31	0.95	1	1	1	1	1	0.5	0.5	1	0.5	0.5	0.5	0.5	0.5	0.5	0.95	0.95	0.95	0.95	1	1	0.05	Rational	-20	20	-20	20	0
2	9	32	0.95	1	1	1	1	1	0.5	0.5	1	0.5	0.5	0.5	0.5	0.5	0.5	0.95	0.95	0.95	0.95	1	1	0.05	Rational	-20	20	-20	20	0
2	9	33	0.95	1	1	1	1	1	0.5	0.5	1	0.5	0.5	0.5	0.5	0.5	0.5	0.95	0.95	0.95	0.95	1	1	0.05	Rational	-20	20	-20	20	0
2	9	34	0.95	1	1	1	1	1	0.5	0.5	1	0.5	0.5	0.5	0.5	0.5	0.5	0.95	0.95	0.95	0.95	1	1	0.05	Rational	-20	20	-20	20	0
2	9	35	0.95	1	1	1	1	1	0.5	0.5	1	0.5	0.5	0.5	0.5	0.5	0.5	0.95	0.95	0.95	0.95	1	1	0.05	Rational	-20	20	-20	20	0
2	9	36	0.95	1	1	1	1	1	0.5	0.5	1	0.5	0.5	0.5	0.5	0.5	0.5	0.95	0.95	0.95	0.95	1	1	0.05	Rational	-20	20	-20	20	0
2	9	37	0.95	1	1	1	1	1	0.5	0.5	1	0.5	0.5	0.5	0.5	0.5	0.5	0.95	0.95	0.95	0.95	1	1	0.05	Rational	-20	20	-20	20	0
2	9	38	0.95	1	1	1	1	1	0.5	0.5	1	0.5	0.5	0.5	0.5	0.5	0.5	0.95	0.95	0.95	0.95	1	1	0.05	Rational	-20	20	-20	20	0
2	9	39	0.95	1	1	1	1	1	0.5	0.5	1	0.5	0.5	0.5	0.5	0.5	0.5	0.95	0.95	0.95	0.95	1	1	0.05	Rational	-20	20	-20	20	0
2	9	40	0.95	1	1	1	1	1	0.5	0.5	1	0.5	0.5	0.5	0.5	0.5	0.5	0.95	0.95	0.95	0.95	1	1	0.05	Rational	-20	20	-20	20	0
2	9	40	0.95	1	1	1	1	1	0.5	0.5	1	0.5	0.5	0.5	0.5	0.5	0.5	0.95	0.95	0.95	0.95	1	1	0.05	Rational	-20	20	-20	20	1158.35
2	10	1	0.95	1.9000000000000008	1.9000000000000008	1.9000000000000008	1.9000000000000008	1	0.5	0.5	1	0.5	0.5	0.5	0.5	0.5	0.5	1.8499999999999999	1.8499999999999999	1.8499999999999999	1.8499999999999999	1.0000000000000009	1.0000000000000009	0.05	Rational	-5	5	-5	5	0
2	10	2	0.95	1.8500000000000008	1.8500000000000008	1.8500000000000008	1.8500000000000008	1	0.5	0.5	1	0.5	0.5	0.5	0.5	0.5	0.5	1.5999999999999999	1.5999999999999999	1.5999999999999999	1.5999999999999999	1.2000000000000008	1.2000000000000008	0.05	Rational	-10	10	-10	10	0
2	10	3	0.95	1.8000000000000007	1.8000000000000007	1.8000000000000007	1.8000000000000007	1	0.5	0.5	1	0.5	0.5	0.5	0.5	0.5	0.5	1.3499999999999999	1.3499999999999999	1.3499999999999999	1.3499999999999999	1.4000000000000008	1.4000000000000008	0.05	Rational	-15	15	-15	15	0
2	10	4	0.95	1.7500000000000007	1.7500000000000007	1.7500000000000007	1.7500000000000007	1	0.5	0.5	1	0.5	0.5	0.5	0.5	0.5	0.5	1.0999999999999999	1.0999999999999999	1.0999999999999999	1.0999999999999999	1.6000000000000008	1.6000000000000008	0.05	Rational	-20	20	-20	20	0
2	10	5	0.95	1.7000000000000006	1.7000000000000006	1.7000000000000006	1.7000000000000006	1	0.5	0.5	1	0.5	0.5	0.5	0.5	0.5	0.5	0.95	0.95	0.95	0.95	1.7000000000000006	1.7000000000000006	0.05	Rational	-25	25	-25	25	0
2	10	6	0.95	1.6500000000000006	1.6500000000000006	1.6500000000000006	1.6500000000000006	1	0.5	0.5	1	0.5	0.5	0.5	0.5	0.5	0.5	0.95	0.95	0.95	0.95	1.6500000000000006	1.6500000000000006	0.05	Rational	-25	25	-25	25	0
2	10	7	0.95	1.6000000000000005	1.6000000000000005	1.6000000000000005	1.6000000000000005	1	0.5	0.5	1	0.5	0.5	0.5	0.5	0.5	0.5	0.95	0.95	0.95	0.95	1.6000000000000005	1.6000000000000005	0.05	Rational	-25	25	-25	25	0
2	10	8	0.95	1.5500000000000005	1.5500000000000005	1.5500000000000005	1.5500000000000005	1	0.5	0.5	1	0.5	0.5	0.5	0.5	0.5	0.5	0.95	0.95	0.95	0.95	1.5500000000000005	1.5500000000000005	0.05	Rational	-25	25	-25	25	0
2	10	9	0.95	1.5000000000000004	1.5000000000000004	1.5000000000000004	1.5000000000000004	1	0.5	0.5	1	0.5	0.5	0.5	0.5	0.5	0.5	0.95	0.95	0.95	0.95	1.5000000000000004	1.5000000000000004	0.05	Rational	-25	25	-25	25	0
2	10	10	0.95	1.4500000000000004	1.4500000000000004	1.4500000000000004	1.4500000000000004	1	0.5	0.5	1	0.5	0.5	0.5	0.5	0.5	0.5	0.95	0.95	0.95	0.95	1.4500000000000004	1.4500000000000004	0.05	Rational	-25	25	-25	25	0
2	10	11	0.95	1.4000000000000004	1.4000000000000004	1.4000000000000004	1.4000000000000004	1	0.5	0.5	1	0.5	0.5	0.5	0.5	0.5	0.5	0.95	0.95	0.95	0.95	1.4000000000000004	1.4000000000000004	0.05	Rational	-25	25	-25	25	0
2	10	12	0.95	1.3500000000000003	1.3500000000000003	1.3500000000000003	1.3500000000000003	1	0.5	0.5	1	0.5	0.5	0.5	0.5	0.5	0.5	0.95	0.95	0.95	0.95	1.3500000000000003	1.3500000000000003	0.05	Rational	-25	25	-25	25	0
2	10	13	0.95	1.3000000000000003	1.3000000000000003	1.3000000000000003	1.3000000000000003	1	0.5	0.5	1	0.5	0.5	0.5	0.5	0.5	0.5	0.95	0.95	0.95	0.95	1.3000000000000003	1.3000000000000003	0.05	Rational	-25	25	-25	25	0
2	10	14	0.95	1.2500000000000002	1.2500000000000002	1.2500000000000002	1.2500000000000002	1	0.5	0.5	1	0.5	0.5	0.5	0.5	0.5	0.5	0.95	0.95	0.95	0.95	1.2500000000000002	1.2500000000000002	0.05	Rational	-25	25	-25	25	0
2	10	15	0.95	1.2000000000000002	1.2000000000000002	1.2000000000000002	1.2000000000000002	1	0.5	0.5	1	0.5	0.5	0.5	0.5	0.5	0.5	0.95	0.95	0.95	0.95	1.2000000000000002	1.2000000000000002	0.05	Rational	-25	25	-25	25	0
2	10	16	0.95	1.1500000000000001	1.1500000000000001	1.1500000000000001	1.1500000000000001	1	0.5	0.5	1	0.5	0.5	0.5	0.5	0.5	0.5	0.95	0.95	0.95	0.95	1.1500000000000001	1.1500000000000001	0.05	Rational	-25	25	-25	25	0
2	10	17	0.95	1.1	1.1	1.1	1.1	1	0.5	0.5	1	0.5	0.5	0.5	0.5	0.5	0.5	0.95	0.95	0.95	0.95	1.1	1.1	0.05	Rational	-25	25	-25	25	0
2	10	18	0.95	1.05	1.05	1.05	1.05	1	0.5	0.5	1	0.5	0.5	0.5	0.5	0.5	0.5	0.95	0.95	0.95	0.95	1.05	1.05	0.05	Rational	-25	25	-25	25	0
2	10	19	0.95	1	1	1	1	1	0.5	0.5	1	0.5	0.5	0.5	0.5	0.5	0.5	0.95	0.95	0.95	0.95	1	1	0.05	Rational	-25	25	-25	25	0
2	10	20	0.95	1	1	1	1	1	0.5	0.5	1	0.5	0.5	0.5	0.5	0.5	0.5	0.95	0.95	0.95	0.95	1	1	0.05	Rational	-25	25	-25	25	0
2	10	21	0.95	1	1	1	1	1	0.5	0.5	1	0.5	0.5	0.5	0.5	0.5	0.5	0.95	0.95	0.95	0.95	1	1	0.05	Rational	-25	25	-25	25	0
2	10	22	0.95	1	1	1	1	1	0.5	0.5	1	0.5	0.5	0.5	0.5	0.5	0.5	0.95	0.95	0.95	0.95	1	1	0.05	Rational	-25	25	-25	25	0
2	10	23	0.95	1	1	1	1	1	0.5	0.5	1	0.5	0.5	0.5	0.5	0.5	0.5	0.95	0.95	0.95	0.95	1	1	0.05	Rational	-25	25	-25	25	0
2	10	24	0.95	1	1	1	1	1	0.5	0.5	1	0.5	0.5	0.5	0.5	0.5	0.5	0.95	0.95	0.95	0.95	1	1	0.05	Rational	-25	25	-25	25	0
2	10	25	0.95	1	1	1	1	1	0.5	0.5	1	0.5	0.5	0.5	0.5	0.5	0.5	0.95	0.95	0.95	0.95	1	1	0.05	Rational	-25	25	-25	25	0
2	10	26	0.95	1	1	1	1	1	0.5	0.5	1	0.5	0.5	0.5	0.5	0.5	0.5	0.95	0.95	0.95	0.95	1	1	0.05	Rational	-25	25	-25	25	0
2	10	27	0.95	1	1	1	1	1	0.5	0.5	1	0.5	0.5	0.5	0.5	0.5	0.5	0.95	0.95	0.95	0.95	1	1	0.05	Rational	-25	25	-25	25	0
2	10	28	0.95	1	1	1	1	1	0.5	0.5	1	0.5	0.5	0.5	0.5	0.5	0.5	0.95	0.95	0.95	0.95	1	1	0.05	Rational	-25	25	-25	25	0
2	10	29	0.95	1	1	1	1	1	0.5	0.5	1	0.5	0.5	0.5	0.5	0.5	0.5	0.95	0.95	0.95	0.95	1	1	0.05	Rational	-25	25	-25	25	0
2	10	30	0.95	1	1	1	1	1	0.5	0.5	1	0.5	0.5	0.5	0.5	0.5	0.5	0.95	0.95	0.95	0.95	1	1	0.05	Rational	-25	25	-25	25	0
2	10	31	0.95	1	1	1	1	1	0.5	0.5	1	0.5	0.5	0.5	0.5	0.5	0.5	0.95	0.95	0.95	0.95	1	1	0.05	Rational	-25	25	-25	25	0
2	10	32	0.95	1	1	1	1	1	0.5	0.5	1	0.5	0.5	0.5	0.5	0.5	0.5	0.95	0.95	0.95	0.95	1	1	0.05	Rational	-25	25	-25	25	0
2	10	33	0.95	1	1	1	1	1	0.5	0.5	1	0.5	0.5	0.5	0.5	0.5	0.5	0.95	0.95	0.95	0.95	1	1	0.05	Rational	-25	25	-25	25	0
2	10	34	0.95	1	1	1	1	1	0.5	0.5	1	0.5	0.5	0.5	0.5	0.5	0.5	0.95	0.95	0.95	0.95	1	1	0.05	Rational	-25	25	-25	25	0
2	10	35	0.95	1	1	1	1	1	0.5	0.5	1	0.5	0.5	0.5	0.5	0.5	0.5	0.95	0.95	0.95	0.95	1	1	0.05	Rational	-25	25	-25	25	0
2	10	36	0.95	1	1	1	1	1	0.5	0.5	1	0.5	0.5	0.5	0.5	0.5	0.5	0.95	0.95	0.95	0.95	1	1	0.05	Rational	-25	25	-25	25	0
2	10	37	0.95	1	1	1	1	1	0.5	0.5	1	0.5	0.5	0.5	0.5	0.5	0.5	0.95	0.95	0.95	0.95	1	1	0.05	Rational	-25	25	-25	25	0
2	10	38	0.95	1	1	1	1	1	0.5	0.5	1	0.5	0.5	0.5	0.5	0.5	0.5	0.95	0.95	0.95	0.95	1	1	0.05	Rational	-25	25	-25	25	0
2	10	39	0.95	1	1	1	1	1	0.5	0.5	1	0.5	0.5	0.5	0.5	0.5	0.5	0.95	0.95	0.95	0.95	1	1	0.05	Rational	-25	25	-25	25	0
2	10	40	0.95	1	1	1	1	1	0.5	0.5	1	0.5	0.5	0.5	0.5	0.5	0.5	0.95	0.95	0.95	0.95	1	1	0.05	Rational	-25	25	-25	25	0
2	10	40	0.95	1	1	1	1	1	0.5	0.5	1	0.5	0.5	0.5	0.5	0.5	0.5	0.95	0.95	0.95	0.95	1	1	0.05	Rational	-25	25	-25	25	1315.35
3	1	1	0.95	1.0000000000000002	1.0000000000000002	1.0000000000000002	1.0000000000000002	1	0.5	0.5	1	0.5	0.5	0.5	0.5	0.5	0.5	0.95	0.95	0.95	0.95	1.0000000000000002	1.0000000000000002	0.05	Rational	-5	5	-5	5	0
3	1	2	0.95	1.0000000000000002	1.0000000000000002	1.0000000000000002	1.0000000000000002	1	0.5	0.5	1	0.5	0.5	0.5	0.5	0.5	0.5	0.95	0.95	0.95	0.95	1.0000000000000002	1.0000000000000002	0.05	Rational	-10	10	-10	10	0
3	1	3	0.95	1.0000000000000002	1.0000000000000002	1.0000000000000002	1.0000000000000002	1	0.5	0.5	1	0.5	0.5	0.5	0.5	0.5	0.5	0.95	0.95	0.95	0.95	1.0000000000000002	1.0000000000000002	0.05	Rational	-15	15	-15	15	0
3	1	4	0.95	1.0000000000000002	1.0000000000000002	1.0000000000000002	1.0000000000000002	1	0.5	0.5	1	0.5	0.5	0.5	0.5	0.5	0.5	0.95	0.95	0.95	0.95	1.0000000000000002	1.0000000000000002	0.05	Rational	-15	15	-15	15	0
3	1	5	0.95	1.0000000000000002	1.0000000000000002	1.0000000000000002	1.0000000000000002	1	0.5	0.5	1	0.5	0.5	0.5	0.5	0.5	0.5	0.95	0.95	0.95	0.95	1.0000000000000002	1.0000000000000002	0.05	Rational	-15	15	-15	15	0
3	1	6	0.95	1.0000000000000002	1.0000000000000002	1.0000000000000002	1.0000000000000002	1	0.5	0.5	1	0.5	0.5	0.5	0.5	0.5	0.5	0.95	0.95	0.95	0.95	1.0000000000000002	1.0000000000000002	0.05	Rational	-15	15	-15	15	0
3	1	7	0.95	1.0000000000000002	1.0000000000000002	1.0000000000000002	1.0000000000000002	1	0.5	0.5	1	0.5	0.5	0.5	0.5	0.5	0.5	0.95	0.95	0.95	0.95	1.0000000000000002	1.0000000000000002	0.05	Rational	-15	15	-15	15	0
3	1	8	0.95	1.0000000000000002	1.0000000000000002	1.0000000000000002	1.0000000000000002	1	0.5	0.5	1	0.5	0.5	0.5	0.5	0.5	0.5	0.95	0.95	0.95	0.95	1.0000000000000002	1.0000000000000002	0.05	Rational	-15	15	-15	15	0
3	1	9	0.95	1.0000000000000002	1.0000000000000002	1.0000000000000002	1.0000000000000002	1	0.5	0.5	1	0.5	0.5	0.5	0.5	0.5	0.5	0.95	0.95	0.95	0.95	1.0000000000000002	1.0000000000000002	0.05	Rational	-15	15	-15	15	0
3	1	10	0.95	1.0000000000000002	1.0000000000000002	1.0000000000000002	1.0000000000000002	1	0.5	0.5	1	0.5	0.5	0.5	0.5	0.5	0.5	0.95	0.95	0.95	0.95	1.0000000000000002	1.0000000000000002	0.05	Rational	-15	15	-15	15	0
3	1	11	0.95	1.0000000000000002	1.0000000000000002	1.0000000000000002	1.0000000000000002	1	0.5	0.5	1	0.5	0.5	0.5	0.5	0.5	0.5	0.95	0.95	0.95	0.95	1.0000000000000002	1.0000000000000002	0.05	Rational	-15	15	-15	15	0
3	1	12	0.95	1.0000000000000002	1.0000000000000002	1.0000000000000002	1.0000000000000002	1	0.5	0.5	1	0.5	0.5	0.5	0.5	0.5	0.5	0.95	0.95	0.95	0.95	1.0000000000000002	1.0000000000000002	0.05	Rational	-15	15	-15	15	0
3	1	13	0.95	1.0000000000000002	1.0000000000000002	1.0000000000000002	1.0000000000000002	1	0.5	0.5	1	0.5	0.5	0.5	0.5	0.5	0.5	0.95	0.95	0.95	0.95	1.0000000000000002	1.0000000000000002	0.05	Rational	-15	15	-15	15	0
3	1	14	0.95	1.0000000000000002	1.0000000000000002	1.0000000000000002	1.0000000000000002	1	0.5	0.5	1	0.5	0.5	0.5	0.5	0.5	0.5	0.95	0.95	0.95	0.95	1.0000000000000002	1.0000000000000002	0.05	Rational	-15	15	-15	15	0
3	1	15	0.95	1.0000000000000002	1.0000000000000002	1.0000000000000002	1.0000000000000002	1	0.5	0.5	1	0.5	0.5	0.5	0.5	0.5	0.5	0.95	0.95	0.95	0.95	1.0000000000000002	1.0000000000000002	0.05	Rational	-15	15	-15	15	0
3	1	16	0.95	1.0000000000000002	1.0000000000000002	1.0000000000000002	1.0000000000000002	1	0.5	0.5	1	0.5	0.5	0.5	0.5	0.5	0.5	0.95	0.95	0.95	0.95	1.0000000000000002	1.0000000000000002	0.05	Rational	-15	15	-15	15	0
3	1	17	0.95	1.0000000000000002	1.0000000000000002	1.0000000000000002	1.0000000000000002	1	0.5	0.5	1	0.5	0.5	0.5	0.5	0.5	0.5	0.95	0.95	0.95	0.95	1.0000000000000002	1.0000000000000002	0.05	Rational	-15	15	-15	15	0
3	1	18	0.95	1.0000000000000002	1.0000000000000002	1.0000000000000002	1.0000000000000002	1	0.5	0.5	1	0.5	0.5	0.5	0.5	0.5	0.5	0.95	0.95	0.95	0.95	1.0000000000000002	1.0000000000000002	0.05	Rational	-15	15	-15	15	0
3	1	19	0.95	1.0000000000000002	1.0000000000000002	1.0000000000000002	1.0000000000000002	1	0.5	0.5	1	0.5	0.5	0.5	0.5	0.5	0.5	0.95	0.95	0.95	0.95	1.0000000000000002	1.0000000000000002	0.05	Rational	-15	15	-15	15	0
3	1	20	0.95	1.0000000000000002	1.0000000000000002	1.0000000000000002	1.0000000000000002	1	0.5	0.5	1	0.5	0.5	0.5	0.5	0.5	0.5	0.95	0.95	0.95	0.95	1.0000000000000002	1.0000000000000002	0.05	Rational	-15	15	-15	15	0
3	1	21	0.95	1.0000000000000002	1.0000000000000002	1.0000000000000002	1.0000000000000002	1	0.5	0.5	1	0.5	0.5	0.5	0.5	0.5	0.5	0.95	0.95	0.95	0.95	1.0000000000000002	1.0000000000000002	0.05	Rational	-15	15	-15	15	0
3	1	22	0.95	1.0000000000000002	1.0000000000000002	1.0000000000000002	1.0000000000000002	1	0.5	0.5	1	0.5	0.5	0.5	0.5	0.5	0.5	0.95	0.95	0.95	0.95	1.0000000000000002	1.0000000000000002	0.05	Rational	-15	15	-15	15	0
3	1	23	0.95	1.0000000000000002	1.0000000000000002	1.0000000000000002	1.0000000000000002	1	0.5	0.5	1	0.5	0.5	0.5	0.5	0.5	0.5	0.95	0.95	0.95	0.95	1.0000000000000002	1.0000000000000002	0.05	Rational	-15	15	-15	15	0
3	1	24	0.95	1.0000000000000002	1.0000000000000002	1.0000000000000002	1.0000000000000002	1	0.5	0.5	1	0.5	0.5	0.5	0.5	0.5	0.5	0.95	0.95	0.95	0.95	1.0000000000000002	1.0000000000000002	0.05	Rational	-15	15	-15	15	0
3	1	25	0.95	1.0000000000000002	1.0000000000000002	1.0000000000000002	1.0000000000000002	1	0.5	0.5	1	0.5	0.5	0.5	0.5	0.5	0.5	0.95	0.95	0.95	0.95	1.0000000000000002	1.0000000000000002	0.05	Rational	-15	15	-15	15	0
3	1	26	0.95	1.0000000000000002	1.0000000000000002	1.0000000000000002	1.0000000000000002	1	0.5	0.5	1	0.5	0.5	0.5	0.5	0.5	0.5	0.95	0.95	0.95	0.95	1.0000000000000002	1.0000000000000002	0.05	Rational	-15	15	-15	15	0
3	1	27	0.95	1.0000000000000002	1.0000000000000002	1.0000000000000002	1.0000000000000002	1	0.5	0.5	1	0.5	0.5	0.5	0.5	0.5	0.5	0.95	0.95	0.95	0.95	1.0000000000000002	1.0000000000000002	0.05	Rational	-15	15	-15	15	0
3	1	28	0.95	1.0000000000000002	1.0000000000000002	1.0000000000000002	1.0000000000000002	1	0.5	0.5	1	0.5	0.5	0.5	0.5	0.5	0.5	0.95	0.95	0.95	0.95	1.0000000000000002	1.0000000000000002	0.05	Rational	-15	15	-15	15	0
3	1	29	0.95	1.0000000000000002	1.0000000000000002	1.0000000000000002	1.0000000000000002	1	0.5	0.5	1	0.5	0.5	0.5	0.5	0.5	0.5	0.95	0.95	0.95	0.95	1.0000000000000002	1.0000000000000002	0.05	Rational	-15	15	-15	15	0
3	1	30	0.95	1.0000000000000002	1.0000000000000002	1.0000000000000002	1.0000000000000002	1	0.5	0.5	1	0.5	0.5	0.5	0.5	0.5	0.5	0.95	0.95	0.95	0.95	1.0000000000000002	1.0000000000000002	0.05	Rational	-15	15	-15	15	0
3	1	31	0.95	1.0000000000000002	1.0000000000000002	1.0000000000000002	1.0000000000000002	1	0.5	0.5	1	0.5	0.5	0.5	0.5	0.5	0.5	0.95	0.95	0.95	0.95	1.0000000000000002	1.0000000000000002	0.05	Rational	-15	15	-15	15	0
3	1	32	0.95	1.0000000000000002	1.0000000000000002	1.0000000000000002	1.0000000000000002	1	0.5	0.5	1	0.5	0.5	0.5	0.5	0.5	0.5	0.95	0.95	0.95	0.95	1.0000000000000002	1.0000000000000002	0.05	Rational	-15	15	-15	15	0
3	1	33	0.95	1.0000000000000002	1.0000000000000002	1.0000000000000002	1.0000000000000002	1	0.5	0.5	1	0.5	0.5	0.5	0.5	0.5	0.5	0.95	0.95	0.95	0.95	1.0000000000000002	1.0000000000000002	0.05	Rational	-15	15	-15	15	0
3	1	34	0.95	1.0000000000000002	1.0000000000000002	1.0000000000000002	1.0000000000000002	1	0.5	0.5	1	0.5	0.5	0.5	0.5	0.5	0.5	0.95	0.95	0.95	0.95	1.0000000000000002	1.0000000000000002	0.05	Rational	-15	15	-15	15	0
3	1	35	0.95	1.0000000000000002	1.0000000000000002	1.0000000000000002	1.0000000000000002	1	0.5	0.5	1	0.5	0.5	0.5	0.5	0.5	0.5	0.95	0.95	0.95	0.95	1.0000000000000002	1.0000000000000002	0.05	Rational	-15	15	-15	15	0
3	1	36	0.95	1.0000000000000002	1.0000000000000002	1.0000000000000002	1.0000000000000002	1	0.5	0.5	1	0.5	0.5	0.5	0.5	0.5	0.5	0.95	0.95	0.95	0.95	1.0000000000000002	1.0000000000000002	0.05	Rational	-15	15	-15	15	0
3	1	37	0.95	1.0000000000000002	1.0000000000000002	1.0000000000000002	1.0000000000000002	1	0.5	0.5	1	0.5	0.5	0.5	0.5	0.5	0.5	0.95	0.95	0.95	0.95	1.0000000000000002	1.0000000000000002	0.05	Rational	-15	15	-15	15	0
3	1	38	0.95	1.0000000000000002	1.0000000000000002	1.0000000000000002	1.0000000000000002	1	0.5	0.5	1	0.5	0.5	0.5	0.5	0.5	0.5	0.95	0.95	0.95	0.95	1.0000000000000002	1.0000000000000002	0.05	Rational	-15	15	-15	15	0
3	1	39	0.95	1.0000000000000002	1.0000000000000002	1.0000000000000002	1.0000000000000002	1	0.5	0.5	1	0.5	0.5	0.5	0.5	0.5	0.5	0.95	0.95	0.95	0.95	1.0000000000000002	1.0000000000000002	0.05	Rational	-15	15	-15	15	0
3	1	40	0.95	1.0000000000000002	1.0000000000000002	1.0000000000000002	1.0000000000000002	1	0.5	0.5	1	0.5	0.5	0.5	0.5	0.5	0.5	0.95	0.95	0.95	0.95	1.0000000000000002	1.0000000000000002	0.05	Rational	-15	15	-15	15	0
3	1	40	0.95	1.0000000000000002	1.0000000000000002	1.0000000000000002	1.0000000000000002	1	0.5	0.5	1	0.5	0.5	0.5	0.5	0.5	0.5	0.95	0.95	0.95	0.95	1.0000000000000002	1.0000000000000002	0.05	Rational	-15	15	-15	15	1001.3499999999998
3	2	1	0.95	1.0000000000000002	1.0000000000000002	1.0000000000000002	1.0000000000000002	1	0.5	0.5	1	0.5	0.5	0.5	0.5	0.5	0.5	0.95	0.95	0.95	0.95	1.0000000000000002	1.0000000000000002	0.05	Rational	-5	5	-5	5	0
3	2	2	0.95	1.0000000000000002	1.0000000000000002	1.0000000000000002	1.0000000000000002	1	0.5	0.5	1	0.5	0.5	0.5	0.5	0.5	0.5	0.95	0.95	0.95	0.95	1.0000000000000002	1.0000000000000002	0.05	Rational	-10	10	-10	10	0
3	2	3	0.95	1.0000000000000002	1.0000000000000002	1.0000000000000002	1.0000000000000002	1	0.5	0.5	1	0.5	0.5	0.5	0.5	0.5	0.5	0.95	0.95	0.95	0.95	1.0000000000000002	1.0000000000000002	0.05	Rational	-15	15	-15	15	0
3	2	4	0.95	1.0000000000000002	1.0000000000000002	1.0000000000000002	1.0000000000000002	1	0.5	0.5	1	0.5	0.5	0.5	0.5	0.5	0.5	0.95	0.95	0.95	0.95	1.0000000000000002	1.0000000000000002	0.05	Rational	-15	15	-15	15	0
3	2	5	0.95	1.0000000000000002	1.0000000000000002	1.0000000000000002	1.0000000000000002	1	0.5	0.5	1	0.5	0.5	0.5	0.5	0.5	0.5	0.95	0.95	0.95	0.95	1.0000000000000002	1.0000000000000002	0.05	Rational	-15	15	-15	15	0
3	2	6	0.95	1.0000000000000002	1.0000000000000002	1.0000000000000002	1.0000000000000002	1	0.5	0.5	1	0.5	0.5	0.5	0.5	0.5	0.5	0.95	0.95	0.95	0.95	1.0000000000000002	1.0000000000000002	0.05	Rational	-15	15	-15	15	0
3	2	7	0.95	1.0000000000000002	1.0000000000000002	1.0000000000000002	1.0000000000000002	1	0.5	0.5	1	0.5	0.5	0.5	0.5	0.5	0.5	0.95	0.95	0.95	0.95	1.0000000000000002	1.0000000000000002	0.05	Rational	-15	15	-15	15	0
3	2	8	0.95	1.0000000000000002	1.0000000000000002	1.0000000000000002	1.0000000000000002	1	0.5	0.5	1	0.5	0.5	0.5	0.5	0.5	0.5	0.95	0.95	0.95	0.95	1.0000000000000002	1.0000000000000002	0.05	Rational	-15	15	-15	15	0
3	2	9	0.95	1.0000000000000002	1.0000000000000002	1.0000000000000002	1.0000000000000002	1	0.5	0.5	1	0.5	0.5	0.5	0.5	0.5	0.5	0.95	0.95	0.95	0.95	1.0000000000000002	1.0000000000000002	0.05	Rational	-15	15	-15	15	0
3	2	10	0.95	1.0000000000000002	1.0000000000000002	1.0000000000000002	1.0000000000000002	1	0.5	0.5	1	0.5	0.5	0.5	0.5	0.5	0.5	0.95	0.95	0.95	0.95	1.0000000000000002	1.0000000000000002	0.05	Rational	-15	15	-15	15	0
3	2	11	0.95	1.0000000000000002	1.0000000000000002	1.0000000000000002	1.0000000000000002	1	0.5	0.5	1	0.5	0.5	0.5	0.5	0.5	0.5	0.95	0.95	0.95	0.95	1.0000000000000002	1.0000000000000002	0.05	Rational	-15	15	-15	15	0
3	2	12	0.95	1.0000000000000002	1.0000000000000002	1.0000000000000002	1.0000000000000002	1	0.5	0.5	1	0.5	0.5	0.5	0.5	0.5	0.5	0.95	0.95	0.95	0.95	1.0000000000000002	1.0000000000000002	0.05	Rational	-15	15	-15	15	0
3	2	13	0.95	1.0000000000000002	1.0000000000000002	1.0000000000000002	1.0000000000000002	1	0.5	0.5	1	0.5	0.5	0.5	0.5	0.5	0.5	0.95	0.95	0.95	0.95	1.0000000000000002	1.0000000000000002	0.05	Rational	-15	15	-15	15	0
3	2	14	0.95	1.0000000000000002	1.0000000000000002	1.0000000000000002	1.0000000000000002	1	0.5	0.5	1	0.5	0.5	0.5	0.5	0.5	0.5	0.95	0.95	0.95	0.95	1.0000000000000002	1.0000000000000002	0.05	Rational	-15	15	-15	15	0
3	2	15	0.95	1.0000000000000002	1.0000000000000002	1.0000000000000002	1.0000000000000002	1	0.5	0.5	1	0.5	0.5	0.5	0.5	0.5	0.5	0.95	0.95	0.95	0.95	1.0000000000000002	1.0000000000000002	0.05	Rational	-15	15	-15	15	0
3	2	16	0.95	1.0000000000000002	1.0000000000000002	1.0000000000000002	1.0000000000000002	1	0.5	0.5	1	0.5	0.5	0.5	0.5	0.5	0.5	0.95	0.95	0.95	0.95	1.0000000000000002	1.0000000000000002	0.05	Rational	-15	15	-15	15	0
3	2	17	0.95	1.0000000000000002	1.0000000000000002	1.0000000000000002	1.0000000000000002	1	0.5	0.5	1	0.5	0.5	0.5	0.5	0.5	0.5	0.95	0.95	0.95	0.95	1.0000000000000002	1.0000000000000002	0.05	Rational	-15	15	-15	15	0
3	2	18	0.95	1.0000000000000002	1.0000000000000002	1.0000000000000002	1.0000000000000002	1	0.5	0.5	1	0.5	0.5	0.5	0.5	0.5	0.5	0.95	0.95	0.95	0.95	1.0000000000000002	1.0000000000000002	0.05	Rational	-15	15	-15	15	0
3	2	19	0.95	1.0000000000000002	1.0000000000000002	1.0000000000000002	1.0000000000000002	1	0.5	0.5	1	0.5	0.5	0.5	0.5	0.5	0.5	0.95	0.95	0.95	0.95	1.0000000000000002	1.0000000000000002	0.05	Rational	-15	15	-15	15	0
3	2	20	0.95	1.0000000000000002	1.0000000000000002	1.0000000000000002	1.0000000000000002	1	0.5	0.5	1	0.5	0.5	0.5	0.5	0.5	0.5	0.95	0.95	0.95	0.95	1.0000000000000002	1.0000000000000002	0.05	Rational	-15	15	-15	15	0
3	2	21	0.95	1.0000000000000002	1.0000000000000002	1.0000000000000002	1.0000000000000002	1	0.5	0.5	1	0.5	0.5	0.5	0.5	0.5	0.5	0.95	0.95	0.95	0.95	1.0000000000000002	1.0000000000000002	0.05	Rational	-15	15	-15	15	0
3	2	22	0.95	1.0000000000000002	1.0000000000000002	1.0000000000000002	1.0000000000000002	1	0.5	0.5	1	0.5	0.5	0.5	0.5	0.5	0.5	0.95	0.95	0.95	0.95	1.0000000000000002	1.0000000000000002	0.05	Rational	-15	15	-15	15	0
3	2	23	0.95	1.0000000000000002	1.0000000000000002	1.0000000000000002	1.0000000000000002	1	0.5	0.5	1	0.5	0.5	0.5	0.5	0.5	0.5	0.95	0.95	0.95	0.95	1.0000000000000002	1.0000000000000002	0.05	Rational	-15	15	-15	15	0
3	2	24	0.95	1.0000000000000002	1.0000000000000002	1.0000000000000002	1.0000000000000002	1	0.5	0.5	1	0.5	0.5	0.5	0.5	0.5	0.5	0.95	0.95	0.95	0.95	1.0000000000000002	1.0000000000000002	0.05	Rational	-15	15	-15	15	0
3	2	25	0.95	1.0000000000000002	1.0000000000000002	1.0000000000000002	1.0000000000000002	1	0.5	0.5	1	0.5	0.5	0.5	0.5	0.5	0.5	0.95	0.95	0.95	0.95	1.0000000000000002	1.0000000000000002	0.05	Rational	-15	15	-15	15	0
3	2	26	0.95	1.0000000000000002	1.0000000000000002	1.0000000000000002	1.0000000000000002	1	0.5	0.5	1	0.5	0.5	0.5	0.5	0.5	0.5	0.95	0.95	0.95	0.95	1.0000000000000002	1.0000000000000002	0.05	Rational	-15	15	-15	15	0
3	2	27	0.95	1.0000000000000002	1.0000000000000002	1.0000000000000002	1.0000000000000002	1	0.5	0.5	1	0.5	0.5	0.5	0.5	0.5	0.5	0.95	0.95	0.95	0.95	1.0000000000000002	1.0000000000000002	0.05	Rational	-15	15	-15	15	0
3	2	28	0.95	1.0000000000000002	1.0000000000000002	1.0000000000000002	1.0000000000000002	1	0.5	0.5	1	0.5	0.5	0.5	0.5	0.5	0.5	0.95	0.95	0.95	0.95	1.0000000000000002	1.0000000000000002	0.05	Rational	-15	15	-15	15	0
3	2	29	0.95	1.0000000000000002	1.0000000000000002	1.0000000000000002	1.0000000000000002	1	0.5	0.5	1	0.5	0.5	0.5	0.5	0.5	0.5	0.95	0.95	0.95	0.95	1.0000000000000002	1.0000000000000002	0.05	Rational	-15	15	-15	15	0
3	2	30	0.95	1.0000000000000002	1.0000000000000002	1.0000000000000002	1.0000000000000002	1	0.5	0.5	1	0.5	0.5	0.5	0.5	0.5	0.5	0.95	0.95	0.95	0.95	1.0000000000000002	1.0000000000000002	0.05	Rational	-15	15	-15	15	0
3	2	31	0.95	1.0000000000000002	1.0000000000000002	1.0000000000000002	1.0000000000000002	1	0.5	0.5	1	0.5	0.5	0.5	0.5	0.5	0.5	0.95	0.95	0.95	0.95	1.0000000000000002	1.0000000000000002	0.05	Rational	-15	15	-15	15	0
3	2	32	0.95	1.0000000000000002	1.0000000000000002	1.0000000000000002	1.0000000000000002	1	0.5	0.5	1	0.5	0.5	0.5	0.5	0.5	0.5	0.95	0.95	0.95	0.95	1.0000000000000002	1.0000000000000002	0.05	Rational	-15	15	-15	15	0
3	2	33	0.95	1.0000000000000002	1.0000000000000002	1.0000000000000002	1.0000000000000002	1	0.5	0.5	1	0.5	0.5	0.5	0.5	0.5	0.5	0.95	0.95	0.95	0.95	1.0000000000000002	1.0000000000000002	0.05	Rational	-15	15	-15	15	0
3	2	34	0.95	1.0000000000000002	1.0000000000000002	1.0000000000000002	1.0000000000000002	1	0.5	0.5	1	0.5	0.5	0.5	0.5	0.5	0.5	0.95	0.95	0.95	0.95	1.0000000000000002	1.0000000000000002	0.05	Rational	-15	15	-15	15	0
3	2	35	0.95	1.0000000000000002	1.0000000000000002	1.0000000000000002	1.0000000000000002	1	0.5	0.5	1	0.5	0.5	0.5	0.5	0.5	0.5	0.95	0.95	0.95	0.95	1.0000000000000002	1.0000000000000002	0.05	Rational	-15	15	-15	15	0
3	2	36	0.95	1.0000000000000002	1.0000000000000002	1.0000000000000002	1.0000000000000002	1	0.5	0.5	1	0.5	0.5	0.5	0.5	0.5	0.5	0.95	0.95	0.95	0.95	1.0000000000000002	1.0000000000000002	0.05	Rational	-15	15	-15	15	0
3	2	37	0.95	1.0000000000000002	1.0000000000000002	1.0000000000000002	1.0000000000000002	1	0.5	0.5	1	0.5	0.5	0.5	0.5	0.5	0.5	0.95	0.95	0.95	0.95	1.0000000000000002	1.0000000000000002	0.05	Rational	-15	15	-15	15	0
3	2	38	0.95	1.0000000000000002	1.0000000000000002	1.0000000000000002	1.0000000000000002	1	0.5	0.5	1	0.5	0.5	0.5	0.5	0.5	0.5	0.95	0.95	0.95	0.95	1.0000000000000002	1.0000000000000002	0.05	Rational	-15	15	-15	15	0
3	2	39	0.95	1.0000000000000002	1.0000000000000002	1.0000000000000002	1.0000000000000002	1	0.5	0.5	1	0.5	0.5	0.5	0.5	0.5	0.5	0.95	0.95	0.95	0.95	1.0000000000000002	1.0000000000000002	0.05	Rational	-15	15	-15	15	0
3	2	40	0.95	1.0000000000000002	1.0000000000000002	1.0000000000000002	1.0000000000000002	1	0.5	0.5	1	0.5	0.5	0.5	0.5	0.5	0.5	0.95	0.95	0.95	0.95	1.0000000000000002	1.0000000000000002	0.05	Rational	-15	15	-15	15	0
3	2	40	0.95	1.0000000000000002	1.0000000000000002	1.0000000000000002	1.0000000000000002	1	0.5	0.5	1	0.5	0.5	0.5	0.5	0.5	0.5	0.95	0.95	0.95	0.95	1.0000000000000002	1.0000000000000002	0.05	Rational	-15	15	-15	15	1001.3499999999998
3	3	1	0.95	1.0000000000000004	1.0000000000000004	1.0000000000000004	1.0000000000000004	1	0.5	0.5	1	0.5	0.5	0.5	0.5	0.5	0.5	0.95	0.95	0.95	0.95	1.0000000000000004	1.0000000000000004	0.05	Rational	-5	5	-5	5	0
3	3	2	0.95	1.0000000000000004	1.0000000000000004	1.0000000000000004	1.0000000000000004	1	0.5	0.5	1	0.5	0.5	0.5	0.5	0.5	0.5	0.95	0.95	0.95	0.95	1.0000000000000004	1.0000000000000004	0.05	Rational	-10	10	-10	10	0
3	3	3	0.95	1.0000000000000004	1.0000000000000004	1.0000000000000004	1.0000000000000004	1	0.5	0.5	1	0.5	0.5	0.5	0.5	0.5	0.5	0.95	0.95	0.95	0.95	1.0000000000000004	1.0000000000000004	0.05	Rational	-15	15	-15	15	0
3	3	4	0.95	1.0000000000000004	1.0000000000000004	1.0000000000000004	1.0000000000000004	1	0.5	0.5	1	0.5	0.5	0.5	0.5	0.5	0.5	0.95	0.95	0.95	0.95	1.0000000000000004	1.0000000000000004	0.05	Rational	-15	15	-15	15	0
3	3	5	0.95	1.0000000000000004	1.0000000000000004	1.0000000000000004	1.0000000000000004	1	0.5	0.5	1	0.5	0.5	0.5	0.5	0.5	0.5	0.95	0.95	0.95	0.95	1.0000000000000004	1.0000000000000004	0.05	Rational	-15	15	-15	15	0
3	3	6	0.95	1.0000000000000004	1.0000000000000004	1.0000000000000004	1.0000000000000004	1	0.5	0.5	1	0.5	0.5	0.5	0.5	0.5	0.5	0.95	0.95	0.95	0.95	1.0000000000000004	1.0000000000000004	0.05	Rational	-15	15	-15	15	0
3	3	7	0.95	1.0000000000000004	1.0000000000000004	1.0000000000000004	1.0000000000000004	1	0.5	0.5	1	0.5	0.5	0.5	0.5	0.5	0.5	0.95	0.95	0.95	0.95	1.0000000000000004	1.0000000000000004	0.05	Rational	-15	15	-15	15	0
3	3	8	0.95	1.0000000000000004	1.0000000000000004	1.0000000000000004	1.0000000000000004	1	0.5	0.5	1	0.5	0.5	0.5	0.5	0.5	0.5	0.95	0.95	0.95	0.95	1.0000000000000004	1.0000000000000004	0.05	Rational	-15	15	-15	15	0
3	3	9	0.95	1.0000000000000004	1.0000000000000004	1.0000000000000004	1.0000000000000004	1	0.5	0.5	1	0.5	0.5	0.5	0.5	0.5	0.5	0.95	0.95	0.95	0.95	1.0000000000000004	1.0000000000000004	0.05	Rational	-15	15	-15	15	0
3	3	10	0.95	1.0000000000000004	1.0000000000000004	1.0000000000000004	1.0000000000000004	1	0.5	0.5	1	0.5	0.5	0.5	0.5	0.5	0.5	0.95	0.95	0.95	0.95	1.0000000000000004	1.0000000000000004	0.05	Rational	-15	15	-15	15	0
3	3	11	0.95	1.0000000000000004	1.0000000000000004	1.0000000000000004	1.0000000000000004	1	0.5	0.5	1	0.5	0.5	0.5	0.5	0.5	0.5	0.95	0.95	0.95	0.95	1.0000000000000004	1.0000000000000004	0.05	Rational	-15	15	-15	15	0
3	3	12	0.95	1.0000000000000004	1.0000000000000004	1.0000000000000004	1.0000000000000004	1	0.5	0.5	1	0.5	0.5	0.5	0.5	0.5	0.5	0.95	0.95	0.95	0.95	1.0000000000000004	1.0000000000000004	0.05	Rational	-15	15	-15	15	0
3	3	13	0.95	1.0000000000000004	1.0000000000000004	1.0000000000000004	1.0000000000000004	1	0.5	0.5	1	0.5	0.5	0.5	0.5	0.5	0.5	0.95	0.95	0.95	0.95	1.0000000000000004	1.0000000000000004	0.05	Rational	-15	15	-15	15	0
3	3	14	0.95	1.0000000000000004	1.0000000000000004	1.0000000000000004	1.0000000000000004	1	0.5	0.5	1	0.5	0.5	0.5	0.5	0.5	0.5	0.95	0.95	0.95	0.95	1.0000000000000004	1.0000000000000004	0.05	Rational	-15	15	-15	15	0
3	3	15	0.95	1.0000000000000004	1.0000000000000004	1.0000000000000004	1.0000000000000004	1	0.5	0.5	1	0.5	0.5	0.5	0.5	0.5	0.5	0.95	0.95	0.95	0.95	1.0000000000000004	1.0000000000000004	0.05	Rational	-15	15	-15	15	0
3	3	16	0.95	1.0000000000000004	1.0000000000000004	1.0000000000000004	1.0000000000000004	1	0.5	0.5	1	0.5	0.5	0.5	0.5	0.5	0.5	0.95	0.95	0.95	0.95	1.0000000000000004	1.0000000000000004	0.05	Rational	-15	15	-15	15	0
3	3	17	0.95	1.0000000000000004	1.0000000000000004	1.0000000000000004	1.0000000000000004	1	0.5	0.5	1	0.5	0.5	0.5	0.5	0.5	0.5	0.95	0.95	0.95	0.95	1.0000000000000004	1.0000000000000004	0.05	Rational	-15	15	-15	15	0
3	3	18	0.95	1.0000000000000004	1.0000000000000004	1.0000000000000004	1.0000000000000004	1	0.5	0.5	1	0.5	0.5	0.5	0.5	0.5	0.5	0.95	0.95	0.95	0.95	1.0000000000000004	1.0000000000000004	0.05	Rational	-15	15	-15	15	0
3	3	19	0.95	1.0000000000000004	1.0000000000000004	1.0000000000000004	1.0000000000000004	1	0.5	0.5	1	0.5	0.5	0.5	0.5	0.5	0.5	0.95	0.95	0.95	0.95	1.0000000000000004	1.0000000000000004	0.05	Rational	-15	15	-15	15	0
3	3	20	0.95	1.0000000000000004	1.0000000000000004	1.0000000000000004	1.0000000000000004	1	0.5	0.5	1	0.5	0.5	0.5	0.5	0.5	0.5	0.95	0.95	0.95	0.95	1.0000000000000004	1.0000000000000004	0.05	Rational	-15	15	-15	15	0
3	3	21	0.95	1.0000000000000004	1.0000000000000004	1.0000000000000004	1.0000000000000004	1	0.5	0.5	1	0.5	0.5	0.5	0.5	0.5	0.5	0.95	0.95	0.95	0.95	1.0000000000000004	1.0000000000000004	0.05	Rational	-15	15	-15	15	0
3	3	22	0.95	1.0000000000000004	1.0000000000000004	1.0000000000000004	1.0000000000000004	1	0.5	0.5	1	0.5	0.5	0.5	0.5	0.5	0.5	0.95	0.95	0.95	0.95	1.0000000000000004	1.0000000000000004	0.05	Rational	-15	15	-15	15	0
3	3	23	0.95	1.0000000000000004	1.0000000000000004	1.0000000000000004	1.0000000000000004	1	0.5	0.5	1	0.5	0.5	0.5	0.5	0.5	0.5	0.95	0.95	0.95	0.95	1.0000000000000004	1.0000000000000004	0.05	Rational	-15	15	-15	15	0
3	3	24	0.95	1.0000000000000004	1.0000000000000004	1.0000000000000004	1.0000000000000004	1	0.5	0.5	1	0.5	0.5	0.5	0.5	0.5	0.5	0.95	0.95	0.95	0.95	1.0000000000000004	1.0000000000000004	0.05	Rational	-15	15	-15	15	0
3	3	25	0.95	1.0000000000000004	1.0000000000000004	1.0000000000000004	1.0000000000000004	1	0.5	0.5	1	0.5	0.5	0.5	0.5	0.5	0.5	0.95	0.95	0.95	0.95	1.0000000000000004	1.0000000000000004	0.05	Rational	-15	15	-15	15	0
3	3	26	0.95	1.0000000000000004	1.0000000000000004	1.0000000000000004	1.0000000000000004	1	0.5	0.5	1	0.5	0.5	0.5	0.5	0.5	0.5	0.95	0.95	0.95	0.95	1.0000000000000004	1.0000000000000004	0.05	Rational	-15	15	-15	15	0
3	3	27	0.95	1.0000000000000004	1.0000000000000004	1.0000000000000004	1.0000000000000004	1	0.5	0.5	1	0.5	0.5	0.5	0.5	0.5	0.5	0.95	0.95	0.95	0.95	1.0000000000000004	1.0000000000000004	0.05	Rational	-15	15	-15	15	0
3	3	28	0.95	1.0000000000000004	1.0000000000000004	1.0000000000000004	1.0000000000000004	1	0.5	0.5	1	0.5	0.5	0.5	0.5	0.5	0.5	0.95	0.95	0.95	0.95	1.0000000000000004	1.0000000000000004	0.05	Rational	-15	15	-15	15	0
3	3	29	0.95	1.0000000000000004	1.0000000000000004	1.0000000000000004	1.0000000000000004	1	0.5	0.5	1	0.5	0.5	0.5	0.5	0.5	0.5	0.95	0.95	0.95	0.95	1.0000000000000004	1.0000000000000004	0.05	Rational	-15	15	-15	15	0
3	3	30	0.95	1.0000000000000004	1.0000000000000004	1.0000000000000004	1.0000000000000004	1	0.5	0.5	1	0.5	0.5	0.5	0.5	0.5	0.5	0.95	0.95	0.95	0.95	1.0000000000000004	1.0000000000000004	0.05	Rational	-15	15	-15	15	0
3	3	31	0.95	1.0000000000000004	1.0000000000000004	1.0000000000000004	1.0000000000000004	1	0.5	0.5	1	0.5	0.5	0.5	0.5	0.5	0.5	0.95	0.95	0.95	0.95	1.0000000000000004	1.0000000000000004	0.05	Rational	-15	15	-15	15	0
3	3	32	0.95	1.0000000000000004	1.0000000000000004	1.0000000000000004	1.0000000000000004	1	0.5	0.5	1	0.5	0.5	0.5	0.5	0.5	0.5	0.95	0.95	0.95	0.95	1.0000000000000004	1.0000000000000004	0.05	Rational	-15	15	-15	15	0
3	3	33	0.95	1.0000000000000004	1.0000000000000004	1.0000000000000004	1.0000000000000004	1	0.5	0.5	1	0.5	0.5	0.5	0.5	0.5	0.5	0.95	0.95	0.95	0.95	1.0000000000000004	1.0000000000000004	0.05	Rational	-15	15	-15	15	0
3	3	34	0.95	1.0000000000000004	1.0000000000000004	1.0000000000000004	1.0000000000000004	1	0.5	0.5	1	0.5	0.5	0.5	0.5	0.5	0.5	0.95	0.95	0.95	0.95	1.0000000000000004	1.0000000000000004	0.05	Rational	-15	15	-15	15	0
3	3	35	0.95	1.0000000000000004	1.0000000000000004	1.0000000000000004	1.0000000000000004	1	0.5	0.5	1	0.5	0.5	0.5	0.5	0.5	0.5	0.95	0.95	0.95	0.95	1.0000000000000004	1.0000000000000004	0.05	Rational	-15	15	-15	15	0
3	3	36	0.95	1.0000000000000004	1.0000000000000004	1.0000000000000004	1.0000000000000004	1	0.5	0.5	1	0.5	0.5	0.5	0.5	0.5	0.5	0.95	0.95	0.95	0.95	1.0000000000000004	1.0000000000000004	0.05	Rational	-15	15	-15	15	0
3	3	37	0.95	1.0000000000000004	1.0000000000000004	1.0000000000000004	1.0000000000000004	1	0.5	0.5	1	0.5	0.5	0.5	0.5	0.5	0.5	0.95	0.95	0.95	0.95	1.0000000000000004	1.0000000000000004	0.05	Rational	-15	15	-15	15	0
3	3	38	0.95	1.0000000000000004	1.0000000000000004	1.0000000000000004	1.0000000000000004	1	0.5	0.5	1	0.5	0.5	0.5	0.5	0.5	0.5	0.95	0.95	0.95	0.95	1.0000000000000004	1.0000000000000004	0.05	Rational	-15	15	-15	15	0
3	3	39	0.95	1.0000000000000004	1.0000000000000004	1.0000000000000004	1.0000000000000004	1	0.5	0.5	1	0.5	0.5	0.5	0.5	0.5	0.5	0.95	0.95	0.95	0.95	1.0000000000000004	1.0000000000000004	0.05	Rational	-15	15	-15	15	0
3	3	40	0.95	1.0000000000000004	1.0000000000000004	1.0000000000000004	1.0000000000000004	1	0.5	0.5	1	0.5	0.5	0.5	0.5	0.5	0.5	0.95	0.95	0.95	0.95	1.0000000000000004	1.0000000000000004	0.05	Rational	-15	15	-15	15	0
3	3	40	0.95	1.0000000000000004	1.0000000000000004	1.0000000000000004	1.0000000000000004	1	0.5	0.5	1	0.5	0.5	0.5	0.5	0.5	0.5	0.95	0.95	0.95	0.95	1.0000000000000004	1.0000000000000004	0.05	Rational	-15	15	-15	15	1001.35
3	4	1	0.95	1.0000000000000004	1.0000000000000004	1.0000000000000004	1.0000000000000004	1	0.5	0.5	1	0.5	0.5	0.5	0.5	0.5	0.5	0.95	0.95	0.95	0.95	1.0000000000000004	1.0000000000000004	0.05	Rational	-5	5	-5	5	0
3	4	2	0.95	1.0000000000000004	1.0000000000000004	1.0000000000000004	1.0000000000000004	1	0.5	0.5	1	0.5	0.5	0.5	0.5	0.5	0.5	0.95	0.95	0.95	0.95	1.0000000000000004	1.0000000000000004	0.05	Rational	-10	10	-10	10	0
3	4	3	0.95	1.0000000000000004	1.0000000000000004	1.0000000000000004	1.0000000000000004	1	0.5	0.5	1	0.5	0.5	0.5	0.5	0.5	0.5	0.95	0.95	0.95	0.95	1.0000000000000004	1.0000000000000004	0.05	Rational	-15	15	-15	15	0
3	4	4	0.95	1.0000000000000004	1.0000000000000004	1.0000000000000004	1.0000000000000004	1	0.5	0.5	1	0.5	0.5	0.5	0.5	0.5	0.5	0.95	0.95	0.95	0.95	1.0000000000000004	1.0000000000000004	0.05	Rational	-15	15	-15	15	0
3	4	5	0.95	1.0000000000000004	1.0000000000000004	1.0000000000000004	1.0000000000000004	1	0.5	0.5	1	0.5	0.5	0.5	0.5	0.5	0.5	0.95	0.95	0.95	0.95	1.0000000000000004	1.0000000000000004	0.05	Rational	-15	15	-15	15	0
3	4	6	0.95	1.0000000000000004	1.0000000000000004	1.0000000000000004	1.0000000000000004	1	0.5	0.5	1	0.5	0.5	0.5	0.5	0.5	0.5	0.95	0.95	0.95	0.95	1.0000000000000004	1.0000000000000004	0.05	Rational	-15	15	-15	15	0
3	4	7	0.95	1.0000000000000004	1.0000000000000004	1.0000000000000004	1.0000000000000004	1	0.5	0.5	1	0.5	0.5	0.5	0.5	0.5	0.5	0.95	0.95	0.95	0.95	1.0000000000000004	1.0000000000000004	0.05	Rational	-15	15	-15	15	0
3	4	8	0.95	1.0000000000000004	1.0000000000000004	1.0000000000000004	1.0000000000000004	1	0.5	0.5	1	0.5	0.5	0.5	0.5	0.5	0.5	0.95	0.95	0.95	0.95	1.0000000000000004	1.0000000000000004	0.05	Rational	-15	15	-15	15	0
3	4	9	0.95	1.0000000000000004	1.0000000000000004	1.0000000000000004	1.0000000000000004	1	0.5	0.5	1	0.5	0.5	0.5	0.5	0.5	0.5	0.95	0.95	0.95	0.95	1.0000000000000004	1.0000000000000004	0.05	Rational	-15	15	-15	15	0
3	4	10	0.95	1.0000000000000004	1.0000000000000004	1.0000000000000004	1.0000000000000004	1	0.5	0.5	1	0.5	0.5	0.5	0.5	0.5	0.5	0.95	0.95	0.95	0.95	1.0000000000000004	1.0000000000000004	0.05	Rational	-15	15	-15	15	0
3	4	11	0.95	1.0000000000000004	1.0000000000000004	1.0000000000000004	1.0000000000000004	1	0.5	0.5	1	0.5	0.5	0.5	0.5	0.5	0.5	0.95	0.95	0.95	0.95	1.0000000000000004	1.0000000000000004	0.05	Rational	-15	15	-15	15	0
3	4	12	0.95	1.0000000000000004	1.0000000000000004	1.0000000000000004	1.0000000000000004	1	0.5	0.5	1	0.5	0.5	0.5	0.5	0.5	0.5	0.95	0.95	0.95	0.95	1.0000000000000004	1.0000000000000004	0.05	Rational	-15	15	-15	15	0
3	4	13	0.95	1.0000000000000004	1.0000000000000004	1.0000000000000004	1.0000000000000004	1	0.5	0.5	1	0.5	0.5	0.5	0.5	0.5	0.5	0.95	0.95	0.95	0.95	1.0000000000000004	1.0000000000000004	0.05	Rational	-15	15	-15	15	0
3	4	14	0.95	1.0000000000000004	1.0000000000000004	1.0000000000000004	1.0000000000000004	1	0.5	0.5	1	0.5	0.5	0.5	0.5	0.5	0.5	0.95	0.95	0.95	0.95	1.0000000000000004	1.0000000000000004	0.05	Rational	-15	15	-15	15	0
3	4	15	0.95	1.0000000000000004	1.0000000000000004	1.0000000000000004	1.0000000000000004	1	0.5	0.5	1	0.5	0.5	0.5	0.5	0.5	0.5	0.95	0.95	0.95	0.95	1.0000000000000004	1.0000000000000004	0.05	Rational	-15	15	-15	15	0
3	4	16	0.95	1.0000000000000004	1.0000000000000004	1.0000000000000004	1.0000000000000004	1	0.5	0.5	1	0.5	0.5	0.5	0.5	0.5	0.5	0.95	0.95	0.95	0.95	1.0000000000000004	1.0000000000000004	0.05	Rational	-15	15	-15	15	0
3	4	17	0.95	1.0000000000000004	1.0000000000000004	1.0000000000000004	1.0000000000000004	1	0.5	0.5	1	0.5	0.5	0.5	0.5	0.5	0.5	0.95	0.95	0.95	0.95	1.0000000000000004	1.0000000000000004	0.05	Rational	-15	15	-15	15	0
3	4	18	0.95	1.0000000000000004	1.0000000000000004	1.0000000000000004	1.0000000000000004	1	0.5	0.5	1	0.5	0.5	0.5	0.5	0.5	0.5	0.95	0.95	0.95	0.95	1.0000000000000004	1.0000000000000004	0.05	Rational	-15	15	-15	15	0
3	4	19	0.95	1.0000000000000004	1.0000000000000004	1.0000000000000004	1.0000000000000004	1	0.5	0.5	1	0.5	0.5	0.5	0.5	0.5	0.5	0.95	0.95	0.95	0.95	1.0000000000000004	1.0000000000000004	0.05	Rational	-15	15	-15	15	0
3	4	20	0.95	1.0000000000000004	1.0000000000000004	1.0000000000000004	1.0000000000000004	1	0.5	0.5	1	0.5	0.5	0.5	0.5	0.5	0.5	0.95	0.95	0.95	0.95	1.0000000000000004	1.0000000000000004	0.05	Rational	-15	15	-15	15	0
3	4	21	0.95	1.0000000000000004	1.0000000000000004	1.0000000000000004	1.0000000000000004	1	0.5	0.5	1	0.5	0.5	0.5	0.5	0.5	0.5	0.95	0.95	0.95	0.95	1.0000000000000004	1.0000000000000004	0.05	Rational	-15	15	-15	15	0
3	4	22	0.95	1.0000000000000004	1.0000000000000004	1.0000000000000004	1.0000000000000004	1	0.5	0.5	1	0.5	0.5	0.5	0.5	0.5	0.5	0.95	0.95	0.95	0.95	1.0000000000000004	1.0000000000000004	0.05	Rational	-15	15	-15	15	0
3	4	23	0.95	1.0000000000000004	1.0000000000000004	1.0000000000000004	1.0000000000000004	1	0.5	0.5	1	0.5	0.5	0.5	0.5	0.5	0.5	0.95	0.95	0.95	0.95	1.0000000000000004	1.0000000000000004	0.05	Rational	-15	15	-15	15	0
3	4	24	0.95	1.0000000000000004	1.0000000000000004	1.0000000000000004	1.0000000000000004	1	0.5	0.5	1	0.5	0.5	0.5	0.5	0.5	0.5	0.95	0.95	0.95	0.95	1.0000000000000004	1.0000000000000004	0.05	Rational	-15	15	-15	15	0
3	4	25	0.95	1.0000000000000004	1.0000000000000004	1.0000000000000004	1.0000000000000004	1	0.5	0.5	1	0.5	0.5	0.5	0.5	0.5	0.5	0.95	0.95	0.95	0.95	1.0000000000000004	1.0000000000000004	0.05	Rational	-15	15	-15	15	0
3	4	26	0.95	1.0000000000000004	1.0000000000000004	1.0000000000000004	1.0000000000000004	1	0.5	0.5	1	0.5	0.5	0.5	0.5	0.5	0.5	0.95	0.95	0.95	0.95	1.0000000000000004	1.0000000000000004	0.05	Rational	-15	15	-15	15	0
3	4	27	0.95	1.0000000000000004	1.0000000000000004	1.0000000000000004	1.0000000000000004	1	0.5	0.5	1	0.5	0.5	0.5	0.5	0.5	0.5	0.95	0.95	0.95	0.95	1.0000000000000004	1.0000000000000004	0.05	Rational	-15	15	-15	15	0
3	4	28	0.95	1.0000000000000004	1.0000000000000004	1.0000000000000004	1.0000000000000004	1	0.5	0.5	1	0.5	0.5	0.5	0.5	0.5	0.5	0.95	0.95	0.95	0.95	1.0000000000000004	1.0000000000000004	0.05	Rational	-15	15	-15	15	0
3	4	29	0.95	1.0000000000000004	1.0000000000000004	1.0000000000000004	1.0000000000000004	1	0.5	0.5	1	0.5	0.5	0.5	0.5	0.5	0.5	0.95	0.95	0.95	0.95	1.0000000000000004	1.0000000000000004	0.05	Rational	-15	15	-15	15	0
3	4	30	0.95	1.0000000000000004	1.0000000000000004	1.0000000000000004	1.0000000000000004	1	0.5	0.5	1	0.5	0.5	0.5	0.5	0.5	0.5	0.95	0.95	0.95	0.95	1.0000000000000004	1.0000000000000004	0.05	Rational	-15	15	-15	15	0
3	4	31	0.95	1.0000000000000004	1.0000000000000004	1.0000000000000004	1.0000000000000004	1	0.5	0.5	1	0.5	0.5	0.5	0.5	0.5	0.5	0.95	0.95	0.95	0.95	1.0000000000000004	1.0000000000000004	0.05	Rational	-15	15	-15	15	0
3	4	32	0.95	1.0000000000000004	1.0000000000000004	1.0000000000000004	1.0000000000000004	1	0.5	0.5	1	0.5	0.5	0.5	0.5	0.5	0.5	0.95	0.95	0.95	0.95	1.0000000000000004	1.0000000000000004	0.05	Rational	-15	15	-15	15	0
3	4	33	0.95	1.0000000000000004	1.0000000000000004	1.0000000000000004	1.0000000000000004	1	0.5	0.5	1	0.5	0.5	0.5	0.5	0.5	0.5	0.95	0.95	0.95	0.95	1.0000000000000004	1.0000000000000004	0.05	Rational	-15	15	-15	15	0
3	4	34	0.95	1.0000000000000004	1.0000000000000004	1.0000000000000004	1.0000000000000004	1	0.5	0.5	1	0.5	0.5	0.5	0.5	0.5	0.5	0.95	0.95	0.95	0.95	1.0000000000000004	1.0000000000000004	0.05	Rational	-15	15	-15	15	0
3	4	35	0.95	1.0000000000000004	1.0000000000000004	1.0000000000000004	1.0000000000000004	1	0.5	0.5	1	0.5	0.5	0.5	0.5	0.5	0.5	0.95	0.95	0.95	0.95	1.0000000000000004	1.0000000000000004	0.05	Rational	-15	15	-15	15	0
3	4	36	0.95	1.0000000000000004	1.0000000000000004	1.0000000000000004	1.0000000000000004	1	0.5	0.5	1	0.5	0.5	0.5	0.5	0.5	0.5	0.95	0.95	0.95	0.95	1.0000000000000004	1.0000000000000004	0.05	Rational	-15	15	-15	15	0
3	4	37	0.95	1.0000000000000004	1.0000000000000004	1.0000000000000004	1.0000000000000004	1	0.5	0.5	1	0.5	0.5	0.5	0.5	0.5	0.5	0.95	0.95	0.95	0.95	1.0000000000000004	1.0000000000000004	0.05	Rational	-15	15	-15	15	0
3	4	38	0.95	1.0000000000000004	1.0000000000000004	1.0000000000000004	1.0000000000000004	1	0.5	0.5	1	0.5	0.5	0.5	0.5	0.5	0.5	0.95	0.95	0.95	0.95	1.0000000000000004	1.0000000000000004	0.05	Rational	-15	15	-15	15	0
3	4	39	0.95	1.0000000000000004	1.0000000000000004	1.0000000000000004	1.0000000000000004	1	0.5	0.5	1	0.5	0.5	0.5	0.5	0.5	0.5	0.95	0.95	0.95	0.95	1.0000000000000004	1.0000000000000004	0.05	Rational	-15	15	-15	15	0
3	4	40	0.95	1.0000000000000004	1.0000000000000004	1.0000000000000004	1.0000000000000004	1	0.5	0.5	1	0.5	0.5	0.5	0.5	0.5	0.5	0.95	0.95	0.95	0.95	1.0000000000000004	1.0000000000000004	0.05	Rational	-15	15	-15	15	0
3	4	40	0.95	1.0000000000000004	1.0000000000000004	1.0000000000000004	1.0000000000000004	1	0.5	0.5	1	0.5	0.5	0.5	0.5	0.5	0.5	0.95	0.95	0.95	0.95	1.0000000000000004	1.0000000000000004	0.05	Rational	-15	15	-15	15	1001.35
3	5	1	0.95	1.0000000000000002	1.0000000000000002	1.0000000000000002	1.0000000000000002	1	0.5	0.5	1	0.5	0.5	0.5	0.5	0.5	0.5	0.95	0.95	0.95	0.95	1.0000000000000002	1.0000000000000002	0.05	Rational	-5	5	-5	5	0
3	5	2	0.95	1.0000000000000002	1.0000000000000002	1.0000000000000002	1.0000000000000002	1	0.5	0.5	1	0.5	0.5	0.5	0.5	0.5	0.5	0.95	0.95	0.95	0.95	1.0000000000000002	1.0000000000000002	0.05	Rational	-10	10	-10	10	0
3	5	3	0.95	1.0000000000000002	1.0000000000000002	1.0000000000000002	1.0000000000000002	1	0.5	0.5	1	0.5	0.5	0.5	0.5	0.5	0.5	0.95	0.95	0.95	0.95	1.0000000000000002	1.0000000000000002	0.05	Rational	-15	15	-15	15	0
3	5	4	0.95	1.0000000000000002	1.0000000000000002	1.0000000000000002	1.0000000000000002	1	0.5	0.5	1	0.5	0.5	0.5	0.5	0.5	0.5	0.95	0.95	0.95	0.95	1.0000000000000002	1.0000000000000002	0.05	Rational	-15	15	-15	15	0
3	5	5	0.95	1.0000000000000002	1.0000000000000002	1.0000000000000002	1.0000000000000002	1	0.5	0.5	1	0.5	0.5	0.5	0.5	0.5	0.5	0.95	0.95	0.95	0.95	1.0000000000000002	1.0000000000000002	0.05	Rational	-15	15	-15	15	0
3	5	6	0.95	1.0000000000000002	1.0000000000000002	1.0000000000000002	1.0000000000000002	1	0.5	0.5	1	0.5	0.5	0.5	0.5	0.5	0.5	0.95	0.95	0.95	0.95	1.0000000000000002	1.0000000000000002	0.05	Rational	-15	15	-15	15	0
3	5	7	0.95	1.0000000000000002	1.0000000000000002	1.0000000000000002	1.0000000000000002	1	0.5	0.5	1	0.5	0.5	0.5	0.5	0.5	0.5	0.95	0.95	0.95	0.95	1.0000000000000002	1.0000000000000002	0.05	Rational	-15	15	-15	15	0
3	5	8	0.95	1.0000000000000002	1.0000000000000002	1.0000000000000002	1.0000000000000002	1	0.5	0.5	1	0.5	0.5	0.5	0.5	0.5	0.5	0.95	0.95	0.95	0.95	1.0000000000000002	1.0000000000000002	0.05	Rational	-15	15	-15	15	0
3	5	9	0.95	1.0000000000000002	1.0000000000000002	1.0000000000000002	1.0000000000000002	1	0.5	0.5	1	0.5	0.5	0.5	0.5	0.5	0.5	0.95	0.95	0.95	0.95	1.0000000000000002	1.0000000000000002	0.05	Rational	-15	15	-15	15	0
3	5	10	0.95	1.0000000000000002	1.0000000000000002	1.0000000000000002	1.0000000000000002	1	0.5	0.5	1	0.5	0.5	0.5	0.5	0.5	0.5	0.95	0.95	0.95	0.95	1.0000000000000002	1.0000000000000002	0.05	Rational	-15	15	-15	15	0
3	5	11	0.95	1.0000000000000002	1.0000000000000002	1.0000000000000002	1.0000000000000002	1	0.5	0.5	1	0.5	0.5	0.5	0.5	0.5	0.5	0.95	0.95	0.95	0.95	1.0000000000000002	1.0000000000000002	0.05	Rational	-15	15	-15	15	0
3	5	12	0.95	1.0000000000000002	1.0000000000000002	1.0000000000000002	1.0000000000000002	1	0.5	0.5	1	0.5	0.5	0.5	0.5	0.5	0.5	0.95	0.95	0.95	0.95	1.0000000000000002	1.0000000000000002	0.05	Rational	-15	15	-15	15	0
3	5	13	0.95	1.0000000000000002	1.0000000000000002	1.0000000000000002	1.0000000000000002	1	0.5	0.5	1	0.5	0.5	0.5	0.5	0.5	0.5	0.95	0.95	0.95	0.95	1.0000000000000002	1.0000000000000002	0.05	Rational	-15	15	-15	15	0
3	5	14	0.95	1.0000000000000002	1.0000000000000002	1.0000000000000002	1.0000000000000002	1	0.5	0.5	1	0.5	0.5	0.5	0.5	0.5	0.5	0.95	0.95	0.95	0.95	1.0000000000000002	1.0000000000000002	0.05	Rational	-15	15	-15	15	0
3	5	15	0.95	1.0000000000000002	1.0000000000000002	1.0000000000000002	1.0000000000000002	1	0.5	0.5	1	0.5	0.5	0.5	0.5	0.5	0.5	0.95	0.95	0.95	0.95	1.0000000000000002	1.0000000000000002	0.05	Rational	-15	15	-15	15	0
3	5	16	0.95	1.0000000000000002	1.0000000000000002	1.0000000000000002	1.0000000000000002	1	0.5	0.5	1	0.5	0.5	0.5	0.5	0.5	0.5	0.95	0.95	0.95	0.95	1.0000000000000002	1.0000000000000002	0.05	Rational	-15	15	-15	15	0
3	5	17	0.95	1.0000000000000002	1.0000000000000002	1.0000000000000002	1.0000000000000002	1	0.5	0.5	1	0.5	0.5	0.5	0.5	0.5	0.5	0.95	0.95	0.95	0.95	1.0000000000000002	1.0000000000000002	0.05	Rational	-15	15	-15	15	0
3	5	18	0.95	1.0000000000000002	1.0000000000000002	1.0000000000000002	1.0000000000000002	1	0.5	0.5	1	0.5	0.5	0.5	0.5	0.5	0.5	0.95	0.95	0.95	0.95	1.0000000000000002	1.0000000000000002	0.05	Rational	-15	15	-15	15	0
3	5	19	0.95	1.0000000000000002	1.0000000000000002	1.0000000000000002	1.0000000000000002	1	0.5	0.5	1	0.5	0.5	0.5	0.5	0.5	0.5	0.95	0.95	0.95	0.95	1.0000000000000002	1.0000000000000002	0.05	Rational	-15	15	-15	15	0
3	5	20	0.95	1.0000000000000002	1.0000000000000002	1.0000000000000002	1.0000000000000002	1	0.5	0.5	1	0.5	0.5	0.5	0.5	0.5	0.5	0.95	0.95	0.95	0.95	1.0000000000000002	1.0000000000000002	0.05	Rational	-15	15	-15	15	0
3	5	21	0.95	1.0000000000000002	1.0000000000000002	1.0000000000000002	1.0000000000000002	1	0.5	0.5	1	0.5	0.5	0.5	0.5	0.5	0.5	0.95	0.95	0.95	0.95	1.0000000000000002	1.0000000000000002	0.05	Rational	-15	15	-15	15	0
3	5	22	0.95	1.0000000000000002	1.0000000000000002	1.0000000000000002	1.0000000000000002	1	0.5	0.5	1	0.5	0.5	0.5	0.5	0.5	0.5	0.95	0.95	0.95	0.95	1.0000000000000002	1.0000000000000002	0.05	Rational	-15	15	-15	15	0
3	5	23	0.95	1.0000000000000002	1.0000000000000002	1.0000000000000002	1.0000000000000002	1	0.5	0.5	1	0.5	0.5	0.5	0.5	0.5	0.5	0.95	0.95	0.95	0.95	1.0000000000000002	1.0000000000000002	0.05	Rational	-15	15	-15	15	0
3	5	24	0.95	1.0000000000000002	1.0000000000000002	1.0000000000000002	1.0000000000000002	1	0.5	0.5	1	0.5	0.5	0.5	0.5	0.5	0.5	0.95	0.95	0.95	0.95	1.0000000000000002	1.0000000000000002	0.05	Rational	-15	15	-15	15	0
3	5	25	0.95	1.0000000000000002	1.0000000000000002	1.0000000000000002	1.0000000000000002	1	0.5	0.5	1	0.5	0.5	0.5	0.5	0.5	0.5	0.95	0.95	0.95	0.95	1.0000000000000002	1.0000000000000002	0.05	Rational	-15	15	-15	15	0
3	5	26	0.95	1.0000000000000002	1.0000000000000002	1.0000000000000002	1.0000000000000002	1	0.5	0.5	1	0.5	0.5	0.5	0.5	0.5	0.5	0.95	0.95	0.95	0.95	1.0000000000000002	1.0000000000000002	0.05	Rational	-15	15	-15	15	0
3	5	27	0.95	1.0000000000000002	1.0000000000000002	1.0000000000000002	1.0000000000000002	1	0.5	0.5	1	0.5	0.5	0.5	0.5	0.5	0.5	0.95	0.95	0.95	0.95	1.0000000000000002	1.0000000000000002	0.05	Rational	-15	15	-15	15	0
3	5	28	0.95	1.0000000000000002	1.0000000000000002	1.0000000000000002	1.0000000000000002	1	0.5	0.5	1	0.5	0.5	0.5	0.5	0.5	0.5	0.95	0.95	0.95	0.95	1.0000000000000002	1.0000000000000002	0.05	Rational	-15	15	-15	15	0
3	5	29	0.95	1.0000000000000002	1.0000000000000002	1.0000000000000002	1.0000000000000002	1	0.5	0.5	1	0.5	0.5	0.5	0.5	0.5	0.5	0.95	0.95	0.95	0.95	1.0000000000000002	1.0000000000000002	0.05	Rational	-15	15	-15	15	0
3	5	30	0.95	1.0000000000000002	1.0000000000000002	1.0000000000000002	1.0000000000000002	1	0.5	0.5	1	0.5	0.5	0.5	0.5	0.5	0.5	0.95	0.95	0.95	0.95	1.0000000000000002	1.0000000000000002	0.05	Rational	-15	15	-15	15	0
3	5	31	0.95	1.0000000000000002	1.0000000000000002	1.0000000000000002	1.0000000000000002	1	0.5	0.5	1	0.5	0.5	0.5	0.5	0.5	0.5	0.95	0.95	0.95	0.95	1.0000000000000002	1.0000000000000002	0.05	Rational	-15	15	-15	15	0
3	5	32	0.95	1.0000000000000002	1.0000000000000002	1.0000000000000002	1.0000000000000002	1	0.5	0.5	1	0.5	0.5	0.5	0.5	0.5	0.5	0.95	0.95	0.95	0.95	1.0000000000000002	1.0000000000000002	0.05	Rational	-15	15	-15	15	0
3	5	33	0.95	1.0000000000000002	1.0000000000000002	1.0000000000000002	1.0000000000000002	1	0.5	0.5	1	0.5	0.5	0.5	0.5	0.5	0.5	0.95	0.95	0.95	0.95	1.0000000000000002	1.0000000000000002	0.05	Rational	-15	15	-15	15	0
3	5	34	0.95	1.0000000000000002	1.0000000000000002	1.0000000000000002	1.0000000000000002	1	0.5	0.5	1	0.5	0.5	0.5	0.5	0.5	0.5	0.95	0.95	0.95	0.95	1.0000000000000002	1.0000000000000002	0.05	Rational	-15	15	-15	15	0
3	5	35	0.95	1.0000000000000002	1.0000000000000002	1.0000000000000002	1.0000000000000002	1	0.5	0.5	1	0.5	0.5	0.5	0.5	0.5	0.5	0.95	0.95	0.95	0.95	1.0000000000000002	1.0000000000000002	0.05	Rational	-15	15	-15	15	0
3	5	36	0.95	1.0000000000000002	1.0000000000000002	1.0000000000000002	1.0000000000000002	1	0.5	0.5	1	0.5	0.5	0.5	0.5	0.5	0.5	0.95	0.95	0.95	0.95	1.0000000000000002	1.0000000000000002	0.05	Rational	-15	15	-15	15	0
3	5	37	0.95	1.0000000000000002	1.0000000000000002	1.0000000000000002	1.0000000000000002	1	0.5	0.5	1	0.5	0.5	0.5	0.5	0.5	0.5	0.95	0.95	0.95	0.95	1.0000000000000002	1.0000000000000002	0.05	Rational	-15	15	-15	15	0
3	5	38	0.95	1.0000000000000002	1.0000000000000002	1.0000000000000002	1.0000000000000002	1	0.5	0.5	1	0.5	0.5	0.5	0.5	0.5	0.5	0.95	0.95	0.95	0.95	1.0000000000000002	1.0000000000000002	0.05	Rational	-15	15	-15	15	0
3	5	39	0.95	1.0000000000000002	1.0000000000000002	1.0000000000000002	1.0000000000000002	1	0.5	0.5	1	0.5	0.5	0.5	0.5	0.5	0.5	0.95	0.95	0.95	0.95	1.0000000000000002	1.0000000000000002	0.05	Rational	-15	15	-15	15	0
3	5	40	0.95	1.0000000000000002	1.0000000000000002	1.0000000000000002	1.0000000000000002	1	0.5	0.5	1	0.5	0.5	0.5	0.5	0.5	0.5	0.95	0.95	0.95	0.95	1.0000000000000002	1.0000000000000002	0.05	Rational	-15	15	-15	15	0
3	5	40	0.95	1.0000000000000002	1.0000000000000002	1.0000000000000002	1.0000000000000002	1	0.5	0.5	1	0.5	0.5	0.5	0.5	0.5	0.5	0.95	0.95	0.95	0.95	1.0000000000000002	1.0000000000000002	0.05	Rational	-15	15	-15	15	1001.35
3	6	1	0.95	1	1	1	1	1	0.5	0.5	1	0.5	0.5	0.5	0.5	0.5	0.5	0.95	0.95	0.95	0.95	1	1	0.05	Rational	-5	5	-5	5	0
3	6	2	0.95	1	1	1	1	1	0.5	0.5	1	0.5	0.5	0.5	0.5	0.5	0.5	0.95	0.95	0.95	0.95	1	1	0.05	Rational	-10	10	-10	10	0
3	6	3	0.95	1	1	1	1	1	0.5	0.5	1	0.5	0.5	0.5	0.5	0.5	0.5	0.95	0.95	0.95	0.95	1	1	0.05	Rational	-15	15	-15	15	0
3	6	4	0.95	1	1	1	1	1	0.5	0.5	1	0.5	0.5	0.5	0.5	0.5	0.5	0.95	0.95	0.95	0.95	1	1	0.05	Rational	-15	15	-15	15	0
3	6	5	0.95	1	1	1	1	1	0.5	0.5	1	0.5	0.5	0.5	0.5	0.5	0.5	0.95	0.95	0.95	0.95	1	1	0.05	Rational	-15	15	-15	15	0
3	6	6	0.95	1	1	1	1	1	0.5	0.5	1	0.5	0.5	0.5	0.5	0.5	0.5	0.95	0.95	0.95	0.95	1	1	0.05	Rational	-15	15	-15	15	0
3	6	7	0.95	1	1	1	1	1	0.5	0.5	1	0.5	0.5	0.5	0.5	0.5	0.5	0.95	0.95	0.95	0.95	1	1	0.05	Rational	-15	15	-15	15	0
3	6	8	0.95	1	1	1	1	1	0.5	0.5	1	0.5	0.5	0.5	0.5	0.5	0.5	0.95	0.95	0.95	0.95	1	1	0.05	Rational	-15	15	-15	15	0
3	6	9	0.95	1	1	1	1	1	0.5	0.5	1	0.5	0.5	0.5	0.5	0.5	0.5	0.95	0.95	0.95	0.95	1	1	0.05	Rational	-15	15	-15	15	0
3	6	10	0.95	1	1	1	1	1	0.5	0.5	1	0.5	0.5	0.5	0.5	0.5	0.5	0.95	0.95	0.95	0.95	1	1	0.05	Rational	-15	15	-15	15	0
3	6	11	0.95	1	1	1	1	1	0.5	0.5	1	0.5	0.5	0.5	0.5	0.5	0.5	0.95	0.95	0.95	0.95	1	1	0.05	Rational	-15	15	-15	15	0
3	6	12	0.95	1	1	1	1	1	0.5	0.5	1	0.5	0.5	0.5	0.5	0.5	0.5	0.95	0.95	0.95	0.95	1	1	0.05	Rational	-15	15	-15	15	0
3	6	13	0.95	1	1	1	1	1	0.5	0.5	1	0.5	0.5	0.5	0.5	0.5	0.5	0.95	0.95	0.95	0.95	1	1	0.05	Rational	-15	15	-15	15	0
3	6	14	0.95	1	1	1	1	1	0.5	0.5	1	0.5	0.5	0.5	0.5	0.5	0.5	0.95	0.95	0.95	0.95	1	1	0.05	Rational	-15	15	-15	15	0
3	6	15	0.95	1	1	1	1	1	0.5	0.5	1	0.5	0.5	0.5	0.5	0.5	0.5	0.95	0.95	0.95	0.95	1	1	0.05	Rational	-15	15	-15	15	0
3	6	16	0.95	1	1	1	1	1	0.5	0.5	1	0.5	0.5	0.5	0.5	0.5	0.5	0.95	0.95	0.95	0.95	1	1	0.05	Rational	-15	15	-15	15	0
3	6	17	0.95	1	1	1	1	1	0.5	0.5	1	0.5	0.5	0.5	0.5	0.5	0.5	0.95	0.95	0.95	0.95	1	1	0.05	Rational	-15	15	-15	15	0
3	6	18	0.95	1	1	1	1	1	0.5	0.5	1	0.5	0.5	0.5	0.5	0.5	0.5	0.95	0.95	0.95	0.95	1	1	0.05	Rational	-15	15	-15	15	0
3	6	19	0.95	1	1	1	1	1	0.5	0.5	1	0.5	0.5	0.5	0.5	0.5	0.5	0.95	0.95	0.95	0.95	1	1	0.05	Rational	-15	15	-15	15	0
3	6	20	0.95	1	1	1	1	1	0.5	0.5	1	0.5	0.5	0.5	0.5	0.5	0.5	0.95	0.95	0.95	0.95	1	1	0.05	Rational	-15	15	-15	15	0
3	6	21	0.95	1	1	1	1	1	0.5	0.5	1	0.5	0.5	0.5	0.5	0.5	0.5	0.95	0.95	0.95	0.95	1	1	0.05	Rational	-15	15	-15	15	0
3	6	22	0.95	1	1	1	1	1	0.5	0.5	1	0.5	0.5	0.5	0.5	0.5	0.5	0.95	0.95	0.95	0.95	1	1	0.05	Rational	-15	15	-15	15	0
3	6	23	0.95	1	1	1	1	1	0.5	0.5	1	0.5	0.5	0.5	0.5	0.5	0.5	0.95	0.95	0.95	0.95	1	1	0.05	Rational	-15	15	-15	15	0
3	6	24	0.95	1	1	1	1	1	0.5	0.5	1	0.5	0.5	0.5	0.5	0.5	0.5	0.95	0.95	0.95	0.95	1	1	0.05	Rational	-15	15	-15	15	0
3	6	25	0.95	1	1	1	1	1	0.5	0.5	1	0.5	0.5	0.5	0.5	0.5	0.5	0.95	0.95	0.95	0.95	1	1	0.05	Rational	-15	15	-15	15	0
3	6	26	0.95	1	1	1	1	1	0.5	0.5	1	0.5	0.5	0.5	0.5	0.5	0.5	0.95	0.95	0.95	0.95	1	1	0.05	Rational	-15	15	-15	15	0
3	6	27	0.95	1	1	1	1	1	0.5	0.5	1	0.5	0.5	0.5	0.5	0.5	0.5	0.95	0.95	0.95	0.95	1	1	0.05	Rational	-15	15	-15	15	0
3	6	28	0.95	1	1	1	1	1	0.5	0.5	1	0.5	0.5	0.5	0.5	0.5	0.5	0.95	0.95	0.95	0.95	1	1	0.05	Rational	-15	15	-15	15	0
3	6	29	0.95	1	1	1	1	1	0.5	0.5	1	0.5	0.5	0.5	0.5	0.5	0.5	0.95	0.95	0.95	0.95	1	1	0.05	Rational	-15	15	-15	15	0
3	6	30	0.95	1	1	1	1	1	0.5	0.5	1	0.5	0.5	0.5	0.5	0.5	0.5	0.95	0.95	0.95	0.95	1	1	0.05	Rational	-15	15	-15	15	0
3	6	31	0.95	1	1	1	1	1	0.5	0.5	1	0.5	0.5	0.5	0.5	0.5	0.5	0.95	0.95	0.95	0.95	1	1	0.05	Rational	-15	15	-15	15	0
3	6	32	0.95	1	1	1	1	1	0.5	0.5	1	0.5	0.5	0.5	0.5	0.5	0.5	0.95	0.95	0.95	0.95	1	1	0.05	Rational	-15	15	-15	15	0
3	6	33	0.95	1	1	1	1	1	0.5	0.5	1	0.5	0.5	0.5	0.5	0.5	0.5	0.95	0.95	0.95	0.95	1	1	0.05	Rational	-15	15	-15	15	0
3	6	34	0.95	1	1	1	1	1	0.5	0.5	1	0.5	0.5	0.5	0.5	0.5	0.5	0.95	0.95	0.95	0.95	1	1	0.05	Rational	-15	15	-15	15	0
3	6	35	0.95	1	1	1	1	1	0.5	0.5	1	0.5	0.5	0.5	0.5	0.5	0.5	0.95	0.95	0.95	0.95	1	1	0.05	Rational	-15	15	-15	15	0
3	6	36	0.95	1	1	1	1	1	0.5	0.5	1	0.5	0.5	0.5	0.5	0.5	0.5	0.95	0.95	0.95	0.95	1	1	0.05	Rational	-15	15	-15	15	0
3	6	37	0.95	1	1	1	1	1	0.5	0.5	1	0.5	0.5	0.5	0.5	0.5	0.5	0.95	0.95	0.95	0.95	1	1	0.05	Rational	-15	15	-15	15	0
3	6	38	0.95	1	1	1	1	1	0.5	0.5	1	0.5	0.5	0.5	0.5	0.5	0.5	0.95	0.95	0.95	0.95	1	1	0.05	Rational	-15	15	-15	15	0
3	6	39	0.95	1	1	1	1	1	0.5	0.5	1	0.5	0.5	0.5	0.5	0.5	0.5	0.95	0.95	0.95	0.95	1	1	0.05	Rational	-15	15	-15	15	0
3	6	40	0.95	1	1	1	1	1	0.5	0.5	1	0.5	0.5	0.5	0.5	0.5	0.5	0.95	0.95	0.95	0.95	1	1	0.05	Rational	-15	15	-15	15	0
3	6	40	0.95	1	1	1	1	1	0.5	0.5	1	0.5	0.5	0.5	0.5	0.5	0.5	0.95	0.95	0.95	0.95	1	1	0.05	Rational	-15	15	-15	15	1001.3500000000007
3	7	1	0.95	1.15	1.15	1.15	1.15	1	0.5	0.5	1	0.5	0.5	0.5	0.5	0.5	0.5	0.95	0.95	0.95	0.95	1.15	1.15	0.05	Rational	-5	5	-5	5	0
3	7	2	0.95	1.0999999999999999	1.0999999999999999	1.0999999999999999	1.0999999999999999	1	0.5	0.5	1	0.5	0.5	0.5	0.5	0.5	0.5	0.95	0.95	0.95	0.95	1.0999999999999999	1.0999999999999999	0.05	Rational	-10	10	-10	10	0
3	7	3	0.95	1.0499999999999998	1.0499999999999998	1.0499999999999998	1.0499999999999998	1	0.5	0.5	1	0.5	0.5	0.5	0.5	0.5	0.5	0.95	0.95	0.95	0.95	1.0499999999999998	1.0499999999999998	0.05	Rational	-15	15	-15	15	0
3	7	4	0.95	0.9999999999999998	0.9999999999999998	0.9999999999999998	0.9999999999999998	1	0.5	0.5	1	0.5	0.5	0.5	0.5	0.5	0.5	0.95	0.95	0.95	0.95	0.9999999999999998	0.9999999999999998	0.05	Rational	-15	15	-15	15	0
3	7	5	0.95	0.9999999999999998	0.9999999999999998	0.9999999999999998	0.9999999999999998	1	0.5	0.5	1	0.5	0.5	0.5	0.5	0.5	0.5	0.95	0.95	0.95	0.95	0.9999999999999998	0.9999999999999998	0.05	Rational	-15	15	-15	15	0
3	7	6	0.95	0.9999999999999998	0.9999999999999998	0.9999999999999998	0.9999999999999998	1	0.5	0.5	1	0.5	0.5	0.5	0.5	0.5	0.5	0.95	0.95	0.95	0.95	0.9999999999999998	0.9999999999999998	0.05	Rational	-15	15	-15	15	0
3	7	7	0.95	0.9999999999999998	0.9999999999999998	0.9999999999999998	0.9999999999999998	1	0.5	0.5	1	0.5	0.5	0.5	0.5	0.5	0.5	0.95	0.95	0.95	0.95	0.9999999999999998	0.9999999999999998	0.05	Rational	-15	15	-15	15	0
3	7	8	0.95	0.9999999999999998	0.9999999999999998	0.9999999999999998	0.9999999999999998	1	0.5	0.5	1	0.5	0.5	0.5	0.5	0.5	0.5	0.95	0.95	0.95	0.95	0.9999999999999998	0.9999999999999998	0.05	Rational	-15	15	-15	15	0
3	7	9	0.95	0.9999999999999998	0.9999999999999998	0.9999999999999998	0.9999999999999998	1	0.5	0.5	1	0.5	0.5	0.5	0.5	0.5	0.5	0.95	0.95	0.95	0.95	0.9999999999999998	0.9999999999999998	0.05	Rational	-15	15	-15	15	0
3	7	10	0.95	0.9999999999999998	0.9999999999999998	0.9999999999999998	0.9999999999999998	1	0.5	0.5	1	0.5	0.5	0.5	0.5	0.5	0.5	0.95	0.95	0.95	0.95	0.9999999999999998	0.9999999999999998	0.05	Rational	-15	15	-15	15	0
3	7	11	0.95	0.9999999999999998	0.9999999999999998	0.9999999999999998	0.9999999999999998	1	0.5	0.5	1	0.5	0.5	0.5	0.5	0.5	0.5	0.95	0.95	0.95	0.95	0.9999999999999998	0.9999999999999998	0.05	Rational	-15	15	-15	15	0
3	7	12	0.95	0.9999999999999998	0.9999999999999998	0.9999999999999998	0.9999999999999998	1	0.5	0.5	1	0.5	0.5	0.5	0.5	0.5	0.5	0.95	0.95	0.95	0.95	0.9999999999999998	0.9999999999999998	0.05	Rational	-15	15	-15	15	0
3	7	13	0.95	0.9999999999999998	0.9999999999999998	0.9999999999999998	0.9999999999999998	1	0.5	0.5	1	0.5	0.5	0.5	0.5	0.5	0.5	0.95	0.95	0.95	0.95	0.9999999999999998	0.9999999999999998	0.05	Rational	-15	15	-15	15	0
3	7	14	0.95	0.9999999999999998	0.9999999999999998	0.9999999999999998	0.9999999999999998	1	0.5	0.5	1	0.5	0.5	0.5	0.5	0.5	0.5	0.95	0.95	0.95	0.95	0.9999999999999998	0.9999999999999998	0.05	Rational	-15	15	-15	15	0
3	7	15	0.95	0.9999999999999998	0.9999999999999998	0.9999999999999998	0.9999999999999998	1	0.5	0.5	1	0.5	0.5	0.5	0.5	0.5	0.5	0.95	0.95	0.95	0.95	0.9999999999999998	0.9999999999999998	0.05	Rational	-15	15	-15	15	0
3	7	16	0.95	0.9999999999999998	0.9999999999999998	0.9999999999999998	0.9999999999999998	1	0.5	0.5	1	0.5	0.5	0.5	0.5	0.5	0.5	0.95	0.95	0.95	0.95	0.9999999999999998	0.9999999999999998	0.05	Rational	-15	15	-15	15	0
3	7	17	0.95	0.9999999999999998	0.9999999999999998	0.9999999999999998	0.9999999999999998	1	0.5	0.5	1	0.5	0.5	0.5	0.5	0.5	0.5	0.95	0.95	0.95	0.95	0.9999999999999998	0.9999999999999998	0.05	Rational	-15	15	-15	15	0
3	7	18	0.95	0.9999999999999998	0.9999999999999998	0.9999999999999998	0.9999999999999998	1	0.5	0.5	1	0.5	0.5	0.5	0.5	0.5	0.5	0.95	0.95	0.95	0.95	0.9999999999999998	0.9999999999999998	0.05	Rational	-15	15	-15	15	0
3	7	19	0.95	0.9999999999999998	0.9999999999999998	0.9999999999999998	0.9999999999999998	1	0.5	0.5	1	0.5	0.5	0.5	0.5	0.5	0.5	0.95	0.95	0.95	0.95	0.9999999999999998	0.9999999999999998	0.05	Rational	-15	15	-15	15	0
3	7	20	0.95	0.9999999999999998	0.9999999999999998	0.9999999999999998	0.9999999999999998	1	0.5	0.5	1	0.5	0.5	0.5	0.5	0.5	0.5	0.95	0.95	0.95	0.95	0.9999999999999998	0.9999999999999998	0.05	Rational	-15	15	-15	15	0
3	7	21	0.95	0.9999999999999998	0.9999999999999998	0.9999999999999998	0.9999999999999998	1	0.5	0.5	1	0.5	0.5	0.5	0.5	0.5	0.5	0.95	0.95	0.95	0.95	0.9999999999999998	0.9999999999999998	0.05	Rational	-15	15	-15	15	0
3	7	22	0.95	0.9999999999999998	0.9999999999999998	0.9999999999999998	0.9999999999999998	1	0.5	0.5	1	0.5	0.5	0.5	0.5	0.5	0.5	0.95	0.95	0.95	0.95	0.9999999999999998	0.9999999999999998	0.05	Rational	-15	15	-15	15	0
3	7	23	0.95	0.9999999999999998	0.9999999999999998	0.9999999999999998	0.9999999999999998	1	0.5	0.5	1	0.5	0.5	0.5	0.5	0.5	0.5	0.95	0.95	0.95	0.95	0.9999999999999998	0.9999999999999998	0.05	Rational	-15	15	-15	15	0
3	7	24	0.95	0.9999999999999998	0.9999999999999998	0.9999999999999998	0.9999999999999998	1	0.5	0.5	1	0.5	0.5	0.5	0.5	0.5	0.5	0.95	0.95	0.95	0.95	0.9999999999999998	0.9999999999999998	0.05	Rational	-15	15	-15	15	0
3	7	25	0.95	0.9999999999999998	0.9999999999999998	0.9999999999999998	0.9999999999999998	1	0.5	0.5	1	0.5	0.5	0.5	0.5	0.5	0.5	0.95	0.95	0.95	0.95	0.9999999999999998	0.9999999999999998	0.05	Rational	-15	15	-15	15	0
3	7	26	0.95	0.9999999999999998	0.9999999999999998	0.9999999999999998	0.9999999999999998	1	0.5	0.5	1	0.5	0.5	0.5	0.5	0.5	0.5	0.95	0.95	0.95	0.95	0.9999999999999998	0.9999999999999998	0.05	Rational	-15	15	-15	15	0
3	7	27	0.95	0.9999999999999998	0.9999999999999998	0.9999999999999998	0.9999999999999998	1	0.5	0.5	1	0.5	0.5	0.5	0.5	0.5	0.5	0.95	0.95	0.95	0.95	0.9999999999999998	0.9999999999999998	0.05	Rational	-15	15	-15	15	0
3	7	28	0.95	0.9999999999999998	0.9999999999999998	0.9999999999999998	0.9999999999999998	1	0.5	0.5	1	0.5	0.5	0.5	0.5	0.5	0.5	0.95	0.95	0.95	0.95	0.9999999999999998	0.9999999999999998	0.05	Rational	-15	15	-15	15	0
3	7	29	0.95	0.9999999999999998	0.9999999999999998	0.9999999999999998	0.9999999999999998	1	0.5	0.5	1	0.5	0.5	0.5	0.5	0.5	0.5	0.95	0.95	0.95	0.95	0.9999999999999998	0.9999999999999998	0.05	Rational	-15	15	-15	15	0
3	7	30	0.95	0.9999999999999998	0.9999999999999998	0.9999999999999998	0.9999999999999998	1	0.5	0.5	1	0.5	0.5	0.5	0.5	0.5	0.5	0.95	0.95	0.95	0.95	0.9999999999999998	0.9999999999999998	0.05	Rational	-15	15	-15	15	0
3	7	31	0.95	0.9999999999999998	0.9999999999999998	0.9999999999999998	0.9999999999999998	1	0.5	0.5	1	0.5	0.5	0.5	0.5	0.5	0.5	0.95	0.95	0.95	0.95	0.9999999999999998	0.9999999999999998	0.05	Rational	-15	15	-15	15	0
3	7	32	0.95	0.9999999999999998	0.9999999999999998	0.9999999999999998	0.9999999999999998	1	0.5	0.5	1	0.5	0.5	0.5	0.5	0.5	0.5	0.95	0.95	0.95	0.95	0.9999999999999998	0.9999999999999998	0.05	Rational	-15	15	-15	15	0
3	7	33	0.95	0.9999999999999998	0.9999999999999998	0.9999999999999998	0.9999999999999998	1	0.5	0.5	1	0.5	0.5	0.5	0.5	0.5	0.5	0.95	0.95	0.95	0.95	0.9999999999999998	0.9999999999999998	0.05	Rational	-15	15	-15	15	0
3	7	34	0.95	0.9999999999999998	0.9999999999999998	0.9999999999999998	0.9999999999999998	1	0.5	0.5	1	0.5	0.5	0.5	0.5	0.5	0.5	0.95	0.95	0.95	0.95	0.9999999999999998	0.9999999999999998	0.05	Rational	-15	15	-15	15	0
3	7	35	0.95	0.9999999999999998	0.9999999999999998	0.9999999999999998	0.9999999999999998	1	0.5	0.5	1	0.5	0.5	0.5	0.5	0.5	0.5	0.95	0.95	0.95	0.95	0.9999999999999998	0.9999999999999998	0.05	Rational	-15	15	-15	15	0
3	7	36	0.95	0.9999999999999998	0.9999999999999998	0.9999999999999998	0.9999999999999998	1	0.5	0.5	1	0.5	0.5	0.5	0.5	0.5	0.5	0.95	0.95	0.95	0.95	0.9999999999999998	0.9999999999999998	0.05	Rational	-15	15	-15	15	0
3	7	37	0.95	0.9999999999999998	0.9999999999999998	0.9999999999999998	0.9999999999999998	1	0.5	0.5	1	0.5	0.5	0.5	0.5	0.5	0.5	0.95	0.95	0.95	0.95	0.9999999999999998	0.9999999999999998	0.05	Rational	-15	15	-15	15	0
3	7	38	0.95	0.9999999999999998	0.9999999999999998	0.9999999999999998	0.9999999999999998	1	0.5	0.5	1	0.5	0.5	0.5	0.5	0.5	0.5	0.95	0.95	0.95	0.95	0.9999999999999998	0.9999999999999998	0.05	Rational	-15	15	-15	15	0
3	7	39	0.95	0.9999999999999998	0.9999999999999998	0.9999999999999998	0.9999999999999998	1	0.5	0.5	1	0.5	0.5	0.5	0.5	0.5	0.5	0.95	0.95	0.95	0.95	0.9999999999999998	0.9999999999999998	0.05	Rational	-15	15	-15	15	0
3	7	40	0.95	0.9999999999999998	0.9999999999999998	0.9999999999999998	0.9999999999999998	1	0.5	0.5	1	0.5	0.5	0.5	0.5	0.5	0.5	0.95	0.95	0.95	0.95	0.9999999999999998	0.9999999999999998	0.05	Rational	-15	15	-15	15	0
3	7	40	0.95	0.9999999999999998	0.9999999999999998	0.9999999999999998	0.9999999999999998	1	0.5	0.5	1	0.5	0.5	0.5	0.5	0.5	0.5	0.95	0.95	0.95	0.95	0.9999999999999998	0.9999999999999998	0.05	Rational	-15	15	-15	15	1001.3499999999999
3	8	1	0.95	1.3499999999999999	1.3499999999999999	1.3499999999999999	1.3499999999999999	1	0.5	0.5	1	0.5	0.5	0.5	0.5	0.5	0.5	0.95	0.95	0.95	0.95	1.3499999999999999	1.3499999999999999	0.05	Rational	-5	5	-5	5	0
3	8	2	0.95	1.2999999999999998	1.2999999999999998	1.2999999999999998	1.2999999999999998	1	0.5	0.5	1	0.5	0.5	0.5	0.5	0.5	0.5	0.95	0.95	0.95	0.95	1.2999999999999998	1.2999999999999998	0.05	Rational	-10	10	-10	10	0
3	8	3	0.95	1.2499999999999998	1.2499999999999998	1.2499999999999998	1.2499999999999998	1	0.5	0.5	1	0.5	0.5	0.5	0.5	0.5	0.5	0.95	0.95	0.95	0.95	1.2499999999999998	1.2499999999999998	0.05	Rational	-15	15	-15	15	0
3	8	4	0.95	1.1999999999999997	1.1999999999999997	1.1999999999999997	1.1999999999999997	1	0.5	0.5	1	0.5	0.5	0.5	0.5	0.5	0.5	0.95	0.95	0.95	0.95	1.1999999999999997	1.1999999999999997	0.05	Rational	-15	15	-15	15	0
3	8	5	0.95	1.1499999999999997	1.1499999999999997	1.1499999999999997	1.1499999999999997	1	0.5	0.5	1	0.5	0.5	0.5	0.5	0.5	0.5	0.95	0.95	0.95	0.95	1.1499999999999997	1.1499999999999997	0.05	Rational	-15	15	-15	15	0
3	8	6	0.95	1.0999999999999996	1.0999999999999996	1.0999999999999996	1.0999999999999996	1	0.5	0.5	1	0.5	0.5	0.5	0.5	0.5	0.5	0.95	0.95	0.95	0.95	1.0999999999999996	1.0999999999999996	0.05	Rational	-15	15	-15	15	0
3	8	7	0.95	1.0499999999999996	1.0499999999999996	1.0499999999999996	1.0499999999999996	1	0.5	0.5	1	0.5	0.5	0.5	0.5	0.5	0.5	0.95	0.95	0.95	0.95	1.0499999999999996	1.0499999999999996	0.05	Rational	-15	15	-15	15	0
3	8	8	0.95	0.9999999999999996	0.9999999999999996	0.9999999999999996	0.9999999999999996	1	0.5	0.5	1	0.5	0.5	0.5	0.5	0.5	0.5	0.95	0.95	0.95	0.95	0.9999999999999996	0.9999999999999996	0.05	Rational	-15	15	-15	15	0
3	8	9	0.95	0.9999999999999996	0.9999999999999996	0.9999999999999996	0.9999999999999996	1	0.5	0.5	1	0.5	0.5	0.5	0.5	0.5	0.5	0.95	0.95	0.95	0.95	0.9999999999999996	0.9999999999999996	0.05	Rational	-15	15	-15	15	0
3	8	10	0.95	0.9999999999999996	0.9999999999999996	0.9999999999999996	0.9999999999999996	1	0.5	0.5	1	0.5	0.5	0.5	0.5	0.5	0.5	0.95	0.95	0.95	0.95	0.9999999999999996	0.9999999999999996	0.05	Rational	-15	15	-15	15	0
3	8	11	0.95	0.9999999999999996	0.9999999999999996	0.9999999999999996	0.9999999999999996	1	0.5	0.5	1	0.5	0.5	0.5	0.5	0.5	0.5	0.95	0.95	0.95	0.95	0.9999999999999996	0.9999999999999996	0.05	Rational	-15	15	-15	15	0
3	8	12	0.95	0.9999999999999996	0.9999999999999996	0.9999999999999996	0.9999999999999996	1	0.5	0.5	1	0.5	0.5	0.5	0.5	0.5	0.5	0.95	0.95	0.95	0.95	0.9999999999999996	0.9999999999999996	0.05	Rational	-15	15	-15	15	0
3	8	13	0.95	0.9999999999999996	0.9999999999999996	0.9999999999999996	0.9999999999999996	1	0.5	0.5	1	0.5	0.5	0.5	0.5	0.5	0.5	0.95	0.95	0.95	0.95	0.9999999999999996	0.9999999999999996	0.05	Rational	-15	15	-15	15	0
3	8	14	0.95	0.9999999999999996	0.9999999999999996	0.9999999999999996	0.9999999999999996	1	0.5	0.5	1	0.5	0.5	0.5	0.5	0.5	0.5	0.95	0.95	0.95	0.95	0.9999999999999996	0.9999999999999996	0.05	Rational	-15	15	-15	15	0
3	8	15	0.95	0.9999999999999996	0.9999999999999996	0.9999999999999996	0.9999999999999996	1	0.5	0.5	1	0.5	0.5	0.5	0.5	0.5	0.5	0.95	0.95	0.95	0.95	0.9999999999999996	0.9999999999999996	0.05	Rational	-15	15	-15	15	0
3	8	16	0.95	0.9999999999999996	0.9999999999999996	0.9999999999999996	0.9999999999999996	1	0.5	0.5	1	0.5	0.5	0.5	0.5	0.5	0.5	0.95	0.95	0.95	0.95	0.9999999999999996	0.9999999999999996	0.05	Rational	-15	15	-15	15	0
3	8	17	0.95	0.9999999999999996	0.9999999999999996	0.9999999999999996	0.9999999999999996	1	0.5	0.5	1	0.5	0.5	0.5	0.5	0.5	0.5	0.95	0.95	0.95	0.95	0.9999999999999996	0.9999999999999996	0.05	Rational	-15	15	-15	15	0
3	8	18	0.95	0.9999999999999996	0.9999999999999996	0.9999999999999996	0.9999999999999996	1	0.5	0.5	1	0.5	0.5	0.5	0.5	0.5	0.5	0.95	0.95	0.95	0.95	0.9999999999999996	0.9999999999999996	0.05	Rational	-15	15	-15	15	0
3	8	19	0.95	0.9999999999999996	0.9999999999999996	0.9999999999999996	0.9999999999999996	1	0.5	0.5	1	0.5	0.5	0.5	0.5	0.5	0.5	0.95	0.95	0.95	0.95	0.9999999999999996	0.9999999999999996	0.05	Rational	-15	15	-15	15	0
3	8	20	0.95	0.9999999999999996	0.9999999999999996	0.9999999999999996	0.9999999999999996	1	0.5	0.5	1	0.5	0.5	0.5	0.5	0.5	0.5	0.95	0.95	0.95	0.95	0.9999999999999996	0.9999999999999996	0.05	Rational	-15	15	-15	15	0
3	8	21	0.95	0.9999999999999996	0.9999999999999996	0.9999999999999996	0.9999999999999996	1	0.5	0.5	1	0.5	0.5	0.5	0.5	0.5	0.5	0.95	0.95	0.95	0.95	0.9999999999999996	0.9999999999999996	0.05	Rational	-15	15	-15	15	0
3	8	22	0.95	0.9999999999999996	0.9999999999999996	0.9999999999999996	0.9999999999999996	1	0.5	0.5	1	0.5	0.5	0.5	0.5	0.5	0.5	0.95	0.95	0.95	0.95	0.9999999999999996	0.9999999999999996	0.05	Rational	-15	15	-15	15	0
3	8	23	0.95	0.9999999999999996	0.9999999999999996	0.9999999999999996	0.9999999999999996	1	0.5	0.5	1	0.5	0.5	0.5	0.5	0.5	0.5	0.95	0.95	0.95	0.95	0.9999999999999996	0.9999999999999996	0.05	Rational	-15	15	-15	15	0
3	8	24	0.95	0.9999999999999996	0.9999999999999996	0.9999999999999996	0.9999999999999996	1	0.5	0.5	1	0.5	0.5	0.5	0.5	0.5	0.5	0.95	0.95	0.95	0.95	0.9999999999999996	0.9999999999999996	0.05	Rational	-15	15	-15	15	0
3	8	25	0.95	0.9999999999999996	0.9999999999999996	0.9999999999999996	0.9999999999999996	1	0.5	0.5	1	0.5	0.5	0.5	0.5	0.5	0.5	0.95	0.95	0.95	0.95	0.9999999999999996	0.9999999999999996	0.05	Rational	-15	15	-15	15	0
3	8	26	0.95	0.9999999999999996	0.9999999999999996	0.9999999999999996	0.9999999999999996	1	0.5	0.5	1	0.5	0.5	0.5	0.5	0.5	0.5	0.95	0.95	0.95	0.95	0.9999999999999996	0.9999999999999996	0.05	Rational	-15	15	-15	15	0
3	8	27	0.95	0.9999999999999996	0.9999999999999996	0.9999999999999996	0.9999999999999996	1	0.5	0.5	1	0.5	0.5	0.5	0.5	0.5	0.5	0.95	0.95	0.95	0.95	0.9999999999999996	0.9999999999999996	0.05	Rational	-15	15	-15	15	0
3	8	28	0.95	0.9999999999999996	0.9999999999999996	0.9999999999999996	0.9999999999999996	1	0.5	0.5	1	0.5	0.5	0.5	0.5	0.5	0.5	0.95	0.95	0.95	0.95	0.9999999999999996	0.9999999999999996	0.05	Rational	-15	15	-15	15	0
3	8	29	0.95	0.9999999999999996	0.9999999999999996	0.9999999999999996	0.9999999999999996	1	0.5	0.5	1	0.5	0.5	0.5	0.5	0.5	0.5	0.95	0.95	0.95	0.95	0.9999999999999996	0.9999999999999996	0.05	Rational	-15	15	-15	15	0
3	8	30	0.95	0.9999999999999996	0.9999999999999996	0.9999999999999996	0.9999999999999996	1	0.5	0.5	1	0.5	0.5	0.5	0.5	0.5	0.5	0.95	0.95	0.95	0.95	0.9999999999999996	0.9999999999999996	0.05	Rational	-15	15	-15	15	0
3	8	31	0.95	0.9999999999999996	0.9999999999999996	0.9999999999999996	0.9999999999999996	1	0.5	0.5	1	0.5	0.5	0.5	0.5	0.5	0.5	0.95	0.95	0.95	0.95	0.9999999999999996	0.9999999999999996	0.05	Rational	-15	15	-15	15	0
3	8	32	0.95	0.9999999999999996	0.9999999999999996	0.9999999999999996	0.9999999999999996	1	0.5	0.5	1	0.5	0.5	0.5	0.5	0.5	0.5	0.95	0.95	0.95	0.95	0.9999999999999996	0.9999999999999996	0.05	Rational	-15	15	-15	15	0
3	8	33	0.95	0.9999999999999996	0.9999999999999996	0.9999999999999996	0.9999999999999996	1	0.5	0.5	1	0.5	0.5	0.5	0.5	0.5	0.5	0.95	0.95	0.95	0.95	0.9999999999999996	0.9999999999999996	0.05	Rational	-15	15	-15	15	0
3	8	34	0.95	0.9999999999999996	0.9999999999999996	0.9999999999999996	0.9999999999999996	1	0.5	0.5	1	0.5	0.5	0.5	0.5	0.5	0.5	0.95	0.95	0.95	0.95	0.9999999999999996	0.9999999999999996	0.05	Rational	-15	15	-15	15	0
3	8	35	0.95	0.9999999999999996	0.9999999999999996	0.9999999999999996	0.9999999999999996	1	0.5	0.5	1	0.5	0.5	0.5	0.5	0.5	0.5	0.95	0.95	0.95	0.95	0.9999999999999996	0.9999999999999996	0.05	Rational	-15	15	-15	15	0
3	8	36	0.95	0.9999999999999996	0.9999999999999996	0.9999999999999996	0.9999999999999996	1	0.5	0.5	1	0.5	0.5	0.5	0.5	0.5	0.5	0.95	0.95	0.95	0.95	0.9999999999999996	0.9999999999999996	0.05	Rational	-15	15	-15	15	0
3	8	37	0.95	0.9999999999999996	0.9999999999999996	0.9999999999999996	0.9999999999999996	1	0.5	0.5	1	0.5	0.5	0.5	0.5	0.5	0.5	0.95	0.95	0.95	0.95	0.9999999999999996	0.9999999999999996	0.05	Rational	-15	15	-15	15	0
3	8	38	0.95	0.9999999999999996	0.9999999999999996	0.9999999999999996	0.9999999999999996	1	0.5	0.5	1	0.5	0.5	0.5	0.5	0.5	0.5	0.95	0.95	0.95	0.95	0.9999999999999996	0.9999999999999996	0.05	Rational	-15	15	-15	15	0
3	8	39	0.95	0.9999999999999996	0.9999999999999996	0.9999999999999996	0.9999999999999996	1	0.5	0.5	1	0.5	0.5	0.5	0.5	0.5	0.5	0.95	0.95	0.95	0.95	0.9999999999999996	0.9999999999999996	0.05	Rational	-15	15	-15	15	0
3	8	40	0.95	0.9999999999999996	0.9999999999999996	0.9999999999999996	0.9999999999999996	1	0.5	0.5	1	0.5	0.5	0.5	0.5	0.5	0.5	0.95	0.95	0.95	0.95	0.9999999999999996	0.9999999999999996	0.05	Rational	-15	15	-15	15	0
3	8	40	0.95	0.9999999999999996	0.9999999999999996	0.9999999999999996	0.9999999999999996	1	0.5	0.5	1	0.5	0.5	0.5	0.5	0.5	0.5	0.95	0.95	0.95	0.95	0.9999999999999996	0.9999999999999996	0.05	Rational	-15	15	-15	15	1001.35
3	9	1	0.95	1.5499999999999998	1.5499999999999998	1.5499999999999998	1.5499999999999998	1	0.5	0.5	1	0.5	0.5	0.5	0.5	0.5	0.5	0.95	0.95	0.95	0.95	1.5499999999999998	1.5499999999999998	0.05	Rational	-5	5	-5	5	0
3	9	2	0.95	1.4999999999999998	1.4999999999999998	1.4999999999999998	1.4999999999999998	1	0.5	0.5	1	0.5	0.5	0.5	0.5	0.5	0.5	0.95	0.95	0.95	0.95	1.4999999999999998	1.4999999999999998	0.05	Rational	-10	10	-10	10	0
3	9	3	0.95	1.4499999999999997	1.4499999999999997	1.4499999999999997	1.4499999999999997	1	0.5	0.5	1	0.5	0.5	0.5	0.5	0.5	0.5	0.95	0.95	0.95	0.95	1.4499999999999997	1.4499999999999997	0.05	Rational	-15	15	-15	15	0
3	9	4	0.95	1.3999999999999997	1.3999999999999997	1.3999999999999997	1.3999999999999997	1	0.5	0.5	1	0.5	0.5	0.5	0.5	0.5	0.5	0.95	0.95	0.95	0.95	1.3999999999999997	1.3999999999999997	0.05	Rational	-20	20	-20	20	0
3	9	5	0.95	1.3499999999999996	1.3499999999999996	1.3499999999999996	1.3499999999999996	1	0.5	0.5	1	0.5	0.5	0.5	0.5	0.5	0.5	0.95	0.95	0.95	0.95	1.3499999999999996	1.3499999999999996	0.05	Rational	-20	20	-20	20	0
3	9	6	0.95	1.2999999999999996	1.2999999999999996	1.2999999999999996	1.2999999999999996	1	0.5	0.5	1	0.5	0.5	0.5	0.5	0.5	0.5	0.95	0.95	0.95	0.95	1.2999999999999996	1.2999999999999996	0.05	Rational	-20	20	-20	20	0
3	9	7	0.95	1.2499999999999996	1.2499999999999996	1.2499999999999996	1.2499999999999996	1	0.5	0.5	1	0.5	0.5	0.5	0.5	0.5	0.5	0.95	0.95	0.95	0.95	1.2499999999999996	1.2499999999999996	0.05	Rational	-20	20	-20	20	0
3	9	8	0.95	1.1999999999999995	1.1999999999999995	1.1999999999999995	1.1999999999999995	1	0.5	0.5	1	0.5	0.5	0.5	0.5	0.5	0.5	0.95	0.95	0.95	0.95	1.1999999999999995	1.1999999999999995	0.05	Rational	-20	20	-20	20	0
3	9	9	0.95	1.1499999999999995	1.1499999999999995	1.1499999999999995	1.1499999999999995	1	0.5	0.5	1	0.5	0.5	0.5	0.5	0.5	0.5	0.95	0.95	0.95	0.95	1.1499999999999995	1.1499999999999995	0.05	Rational	-20	20	-20	20	0
3	9	10	0.95	1.0999999999999994	1.0999999999999994	1.0999999999999994	1.0999999999999994	1	0.5	0.5	1	0.5	0.5	0.5	0.5	0.5	0.5	0.95	0.95	0.95	0.95	1.0999999999999994	1.0999999999999994	0.05	Rational	-20	20	-20	20	0
3	9	11	0.95	1.0499999999999994	1.0499999999999994	1.0499999999999994	1.0499999999999994	1	0.5	0.5	1	0.5	0.5	0.5	0.5	0.5	0.5	0.95	0.95	0.95	0.95	1.0499999999999994	1.0499999999999994	0.05	Rational	-20	20	-20	20	0
3	9	12	0.95	0.9999999999999993	0.9999999999999993	0.9999999999999993	0.9999999999999993	1	0.5	0.5	1	0.5	0.5	0.5	0.5	0.5	0.5	0.95	0.95	0.95	0.95	0.9999999999999993	0.9999999999999993	0.05	Rational	-20	20	-20	20	0
3	9	13	0.95	0.9999999999999993	0.9999999999999993	0.9999999999999993	0.9999999999999993	1	0.5	0.5	1	0.5	0.5	0.5	0.5	0.5	0.5	0.95	0.95	0.95	0.95	0.9999999999999993	0.9999999999999993	0.05	Rational	-20	20	-20	20	0
3	9	14	0.95	0.9999999999999993	0.9999999999999993	0.9999999999999993	0.9999999999999993	1	0.5	0.5	1	0.5	0.5	0.5	0.5	0.5	0.5	0.95	0.95	0.95	0.95	0.9999999999999993	0.9999999999999993	0.05	Rational	-20	20	-20	20	0
3	9	15	0.95	0.9999999999999993	0.9999999999999993	0.9999999999999993	0.9999999999999993	1	0.5	0.5	1	0.5	0.5	0.5	0.5	0.5	0.5	0.95	0.95	0.95	0.95	0.9999999999999993	0.9999999999999993	0.05	Rational	-20	20	-20	20	0
3	9	16	0.95	0.9999999999999993	0.9999999999999993	0.9999999999999993	0.9999999999999993	1	0.5	0.5	1	0.5	0.5	0.5	0.5	0.5	0.5	0.95	0.95	0.95	0.95	0.9999999999999993	0.9999999999999993	0.05	Rational	-20	20	-20	20	0
3	9	17	0.95	0.9999999999999993	0.9999999999999993	0.9999999999999993	0.9999999999999993	1	0.5	0.5	1	0.5	0.5	0.5	0.5	0.5	0.5	0.95	0.95	0.95	0.95	0.9999999999999993	0.9999999999999993	0.05	Rational	-20	20	-20	20	0
3	9	18	0.95	0.9999999999999993	0.9999999999999993	0.9999999999999993	0.9999999999999993	1	0.5	0.5	1	0.5	0.5	0.5	0.5	0.5	0.5	0.95	0.95	0.95	0.95	0.9999999999999993	0.9999999999999993	0.05	Rational	-20	20	-20	20	0
3	9	19	0.95	0.9999999999999993	0.9999999999999993	0.9999999999999993	0.9999999999999993	1	0.5	0.5	1	0.5	0.5	0.5	0.5	0.5	0.5	0.95	0.95	0.95	0.95	0.9999999999999993	0.9999999999999993	0.05	Rational	-20	20	-20	20	0
3	9	20	0.95	0.9999999999999993	0.9999999999999993	0.9999999999999993	0.9999999999999993	1	0.5	0.5	1	0.5	0.5	0.5	0.5	0.5	0.5	0.95	0.95	0.95	0.95	0.9999999999999993	0.9999999999999993	0.05	Rational	-20	20	-20	20	0
3	9	21	0.95	0.9999999999999993	0.9999999999999993	0.9999999999999993	0.9999999999999993	1	0.5	0.5	1	0.5	0.5	0.5	0.5	0.5	0.5	0.95	0.95	0.95	0.95	0.9999999999999993	0.9999999999999993	0.05	Rational	-20	20	-20	20	0
3	9	22	0.95	0.9999999999999993	0.9999999999999993	0.9999999999999993	0.9999999999999993	1	0.5	0.5	1	0.5	0.5	0.5	0.5	0.5	0.5	0.95	0.95	0.95	0.95	0.9999999999999993	0.9999999999999993	0.05	Rational	-20	20	-20	20	0
3	9	23	0.95	0.9999999999999993	0.9999999999999993	0.9999999999999993	0.9999999999999993	1	0.5	0.5	1	0.5	0.5	0.5	0.5	0.5	0.5	0.95	0.95	0.95	0.95	0.9999999999999993	0.9999999999999993	0.05	Rational	-20	20	-20	20	0
3	9	24	0.95	0.9999999999999993	0.9999999999999993	0.9999999999999993	0.9999999999999993	1	0.5	0.5	1	0.5	0.5	0.5	0.5	0.5	0.5	0.95	0.95	0.95	0.95	0.9999999999999993	0.9999999999999993	0.05	Rational	-20	20	-20	20	0
3	9	25	0.95	0.9999999999999993	0.9999999999999993	0.9999999999999993	0.9999999999999993	1	0.5	0.5	1	0.5	0.5	0.5	0.5	0.5	0.5	0.95	0.95	0.95	0.95	0.9999999999999993	0.9999999999999993	0.05	Rational	-20	20	-20	20	0
3	9	26	0.95	0.9999999999999993	0.9999999999999993	0.9999999999999993	0.9999999999999993	1	0.5	0.5	1	0.5	0.5	0.5	0.5	0.5	0.5	0.95	0.95	0.95	0.95	0.9999999999999993	0.9999999999999993	0.05	Rational	-20	20	-20	20	0
3	9	27	0.95	0.9999999999999993	0.9999999999999993	0.9999999999999993	0.9999999999999993	1	0.5	0.5	1	0.5	0.5	0.5	0.5	0.5	0.5	0.95	0.95	0.95	0.95	0.9999999999999993	0.9999999999999993	0.05	Rational	-20	20	-20	20	0
3	9	28	0.95	0.9999999999999993	0.9999999999999993	0.9999999999999993	0.9999999999999993	1	0.5	0.5	1	0.5	0.5	0.5	0.5	0.5	0.5	0.95	0.95	0.95	0.95	0.9999999999999993	0.9999999999999993	0.05	Rational	-20	20	-20	20	0
3	9	29	0.95	0.9999999999999993	0.9999999999999993	0.9999999999999993	0.9999999999999993	1	0.5	0.5	1	0.5	0.5	0.5	0.5	0.5	0.5	0.95	0.95	0.95	0.95	0.9999999999999993	0.9999999999999993	0.05	Rational	-20	20	-20	20	0
3	9	30	0.95	0.9999999999999993	0.9999999999999993	0.9999999999999993	0.9999999999999993	1	0.5	0.5	1	0.5	0.5	0.5	0.5	0.5	0.5	0.95	0.95	0.95	0.95	0.9999999999999993	0.9999999999999993	0.05	Rational	-20	20	-20	20	0
3	9	31	0.95	0.9999999999999993	0.9999999999999993	0.9999999999999993	0.9999999999999993	1	0.5	0.5	1	0.5	0.5	0.5	0.5	0.5	0.5	0.95	0.95	0.95	0.95	0.9999999999999993	0.9999999999999993	0.05	Rational	-20	20	-20	20	0
3	9	32	0.95	0.9999999999999993	0.9999999999999993	0.9999999999999993	0.9999999999999993	1	0.5	0.5	1	0.5	0.5	0.5	0.5	0.5	0.5	0.95	0.95	0.95	0.95	0.9999999999999993	0.9999999999999993	0.05	Rational	-20	20	-20	20	0
3	9	33	0.95	0.9999999999999993	0.9999999999999993	0.9999999999999993	0.9999999999999993	1	0.5	0.5	1	0.5	0.5	0.5	0.5	0.5	0.5	0.95	0.95	0.95	0.95	0.9999999999999993	0.9999999999999993	0.05	Rational	-20	20	-20	20	0
3	9	34	0.95	0.9999999999999993	0.9999999999999993	0.9999999999999993	0.9999999999999993	1	0.5	0.5	1	0.5	0.5	0.5	0.5	0.5	0.5	0.95	0.95	0.95	0.95	0.9999999999999993	0.9999999999999993	0.05	Rational	-20	20	-20	20	0
3	9	35	0.95	0.9999999999999993	0.9999999999999993	0.9999999999999993	0.9999999999999993	1	0.5	0.5	1	0.5	0.5	0.5	0.5	0.5	0.5	0.95	0.95	0.95	0.95	0.9999999999999993	0.9999999999999993	0.05	Rational	-20	20	-20	20	0
3	9	36	0.95	0.9999999999999993	0.9999999999999993	0.9999999999999993	0.9999999999999993	1	0.5	0.5	1	0.5	0.5	0.5	0.5	0.5	0.5	0.95	0.95	0.95	0.95	0.9999999999999993	0.9999999999999993	0.05	Rational	-20	20	-20	20	0
3	9	37	0.95	0.9999999999999993	0.9999999999999993	0.9999999999999993	0.9999999999999993	1	0.5	0.5	1	0.5	0.5	0.5	0.5	0.5	0.5	0.95	0.95	0.95	0.95	0.9999999999999993	0.9999999999999993	0.05	Rational	-20	20	-20	20	0
3	9	38	0.95	0.9999999999999993	0.9999999999999993	0.9999999999999993	0.9999999999999993	1	0.5	0.5	1	0.5	0.5	0.5	0.5	0.5	0.5	0.95	0.95	0.95	0.95	0.9999999999999993	0.9999999999999993	0.05	Rational	-20	20	-20	20	0
3	9	39	0.95	0.9999999999999993	0.9999999999999993	0.9999999999999993	0.9999999999999993	1	0.5	0.5	1	0.5	0.5	0.5	0.5	0.5	0.5	0.95	0.95	0.95	0.95	0.9999999999999993	0.9999999999999993	0.05	Rational	-20	20	-20	20	0
3	9	40	0.95	0.9999999999999993	0.9999999999999993	0.9999999999999993	0.9999999999999993	1	0.5	0.5	1	0.5	0.5	0.5	0.5	0.5	0.5	0.95	0.95	0.95	0.95	0.9999999999999993	0.9999999999999993	0.05	Rational	-20	20	-20	20	0
3	9	40	0.95	0.9999999999999993	0.9999999999999993	0.9999999999999993	0.9999999999999993	1	0.5	0.5	1	0.5	0.5	0.5	0.5	0.5	0.5	0.95	0.95	0.95	0.95	0.9999999999999993	0.9999999999999993	0.05	Rational	-20	20	-20	20	1158.35
3	10	1	0.95	1.7499999999999998	1.7499999999999998	1.7499999999999998	1.7499999999999998	1	0.5	0.5	1	0.5	0.5	0.5	0.5	0.5	0.5	0.95	0.95	0.95	0.95	1.7499999999999998	1.7499999999999998	0.05	Rational	-5	5	-5	5	0
3	10	2	0.95	1.6999999999999997	1.6999999999999997	1.6999999999999997	1.6999999999999997	1	0.5	0.5	1	0.5	0.5	0.5	0.5	0.5	0.5	0.95	0.95	0.95	0.95	1.6999999999999997	1.6999999999999997	0.05	Rational	-10	10	-10	10	0
3	10	3	0.95	1.6499999999999997	1.6499999999999997	1.6499999999999997	1.6499999999999997	1	0.5	0.5	1	0.5	0.5	0.5	0.5	0.5	0.5	0.95	0.95	0.95	0.95	1.6499999999999997	1.6499999999999997	0.05	Rational	-15	15	-15	15	0
3	10	4	0.95	1.5999999999999996	1.5999999999999996	1.5999999999999996	1.5999999999999996	1	0.5	0.5	1	0.5	0.5	0.5	0.5	0.5	0.5	0.95	0.95	0.95	0.95	1.5999999999999996	1.5999999999999996	0.05	Rational	-20	20	-20	20	0
3	10	5	0.95	1.5499999999999996	1.5499999999999996	1.5499999999999996	1.5499999999999996	1	0.5	0.5	1	0.5	0.5	0.5	0.5	0.5	0.5	0.95	0.95	0.95	0.95	1.5499999999999996	1.5499999999999996	0.05	Rational	-20	20	-20	20	0
3	10	6	0.95	1.4999999999999996	1.4999999999999996	1.4999999999999996	1.4999999999999996	1	0.5	0.5	1	0.5	0.5	0.5	0.5	0.5	0.5	0.95	0.95	0.95	0.95	1.4999999999999996	1.4999999999999996	0.05	Rational	-20	20	-20	20	0
3	10	7	0.95	1.4499999999999995	1.4499999999999995	1.4499999999999995	1.4499999999999995	1	0.5	0.5	1	0.5	0.5	0.5	0.5	0.5	0.5	0.95	0.95	0.95	0.95	1.4499999999999995	1.4499999999999995	0.05	Rational	-20	20	-20	20	0
3	10	8	0.95	1.3999999999999995	1.3999999999999995	1.3999999999999995	1.3999999999999995	1	0.5	0.5	1	0.5	0.5	0.5	0.5	0.5	0.5	0.95	0.95	0.95	0.95	1.3999999999999995	1.3999999999999995	0.05	Rational	-20	20	-20	20	0
3	10	9	0.95	1.3499999999999994	1.3499999999999994	1.3499999999999994	1.3499999999999994	1	0.5	0.5	1	0.5	0.5	0.5	0.5	0.5	0.5	0.95	0.95	0.95	0.95	1.3499999999999994	1.3499999999999994	0.05	Rational	-20	20	-20	20	0
3	10	10	0.95	1.2999999999999994	1.2999999999999994	1.2999999999999994	1.2999999999999994	1	0.5	0.5	1	0.5	0.5	0.5	0.5	0.5	0.5	0.95	0.95	0.95	0.95	1.2999999999999994	1.2999999999999994	0.05	Rational	-20	20	-20	20	0
3	10	11	0.95	1.2499999999999993	1.2499999999999993	1.2499999999999993	1.2499999999999993	1	0.5	0.5	1	0.5	0.5	0.5	0.5	0.5	0.5	0.95	0.95	0.95	0.95	1.2499999999999993	1.2499999999999993	0.05	Rational	-20	20	-20	20	0
3	10	12	0.95	1.1999999999999993	1.1999999999999993	1.1999999999999993	1.1999999999999993	1	0.5	0.5	1	0.5	0.5	0.5	0.5	0.5	0.5	0.95	0.95	0.95	0.95	1.1999999999999993	1.1999999999999993	0.05	Rational	-20	20	-20	20	0
3	10	13	0.95	1.1499999999999992	1.1499999999999992	1.1499999999999992	1.1499999999999992	1	0.5	0.5	1	0.5	0.5	0.5	0.5	0.5	0.5	0.95	0.95	0.95	0.95	1.1499999999999992	1.1499999999999992	0.05	Rational	-20	20	-20	20	0
3	10	14	0.95	1.0999999999999992	1.0999999999999992	1.0999999999999992	1.0999999999999992	1	0.5	0.5	1	0.5	0.5	0.5	0.5	0.5	0.5	0.95	0.95	0.95	0.95	1.0999999999999992	1.0999999999999992	0.05	Rational	-20	20	-20	20	0
3	10	15	0.95	1.0499999999999992	1.0499999999999992	1.0499999999999992	1.0499999999999992	1	0.5	0.5	1	0.5	0.5	0.5	0.5	0.5	0.5	0.95	0.95	0.95	0.95	1.0499999999999992	1.0499999999999992	0.05	Rational	-20	20	-20	20	0
3	10	16	0.95	0.9999999999999991	0.9999999999999991	0.9999999999999991	0.9999999999999991	1	0.5	0.5	1	0.5	0.5	0.5	0.5	0.5	0.5	0.95	0.95	0.95	0.95	0.9999999999999991	0.9999999999999991	0.05	Rational	-20	20	-20	20	0
3	10	17	0.95	0.9999999999999991	0.9999999999999991	0.9999999999999991	0.9999999999999991	1	0.5	0.5	1	0.5	0.5	0.5	0.5	0.5	0.5	0.95	0.95	0.95	0.95	0.9999999999999991	0.9999999999999991	0.05	Rational	-20	20	-20	20	0
3	10	18	0.95	0.9999999999999991	0.9999999999999991	0.9999999999999991	0.9999999999999991	1	0.5	0.5	1	0.5	0.5	0.5	0.5	0.5	0.5	0.95	0.95	0.95	0.95	0.9999999999999991	0.9999999999999991	0.05	Rational	-20	20	-20	20	0
3	10	19	0.95	0.9999999999999991	0.9999999999999991	0.9999999999999991	0.9999999999999991	1	0.5	0.5	1	0.5	0.5	0.5	0.5	0.5	0.5	0.95	0.95	0.95	0.95	0.9999999999999991	0.9999999999999991	0.05	Rational	-20	20	-20	20	0
3	10	20	0.95	0.9999999999999991	0.9999999999999991	0.9999999999999991	0.9999999999999991	1	0.5	0.5	1	0.5	0.5	0.5	0.5	0.5	0.5	0.95	0.95	0.95	0.95	0.9999999999999991	0.9999999999999991	0.05	Rational	-20	20	-20	20	0
3	10	21	0.95	0.9999999999999991	0.9999999999999991	0.9999999999999991	0.9999999999999991	1	0.5	0.5	1	0.5	0.5	0.5	0.5	0.5	0.5	0.95	0.95	0.95	0.95	0.9999999999999991	0.9999999999999991	0.05	Rational	-20	20	-20	20	0
3	10	22	0.95	0.9999999999999991	0.9999999999999991	0.9999999999999991	0.9999999999999991	1	0.5	0.5	1	0.5	0.5	0.5	0.5	0.5	0.5	0.95	0.95	0.95	0.95	0.9999999999999991	0.9999999999999991	0.05	Rational	-20	20	-20	20	0
3	10	23	0.95	0.9999999999999991	0.9999999999999991	0.9999999999999991	0.9999999999999991	1	0.5	0.5	1	0.5	0.5	0.5	0.5	0.5	0.5	0.95	0.95	0.95	0.95	0.9999999999999991	0.9999999999999991	0.05	Rational	-20	20	-20	20	0
3	10	24	0.95	0.9999999999999991	0.9999999999999991	0.9999999999999991	0.9999999999999991	1	0.5	0.5	1	0.5	0.5	0.5	0.5	0.5	0.5	0.95	0.95	0.95	0.95	0.9999999999999991	0.9999999999999991	0.05	Rational	-20	20	-20	20	0
3	10	25	0.95	0.9999999999999991	0.9999999999999991	0.9999999999999991	0.9999999999999991	1	0.5	0.5	1	0.5	0.5	0.5	0.5	0.5	0.5	0.95	0.95	0.95	0.95	0.9999999999999991	0.9999999999999991	0.05	Rational	-20	20	-20	20	0
3	10	26	0.95	0.9999999999999991	0.9999999999999991	0.9999999999999991	0.9999999999999991	1	0.5	0.5	1	0.5	0.5	0.5	0.5	0.5	0.5	0.95	0.95	0.95	0.95	0.9999999999999991	0.9999999999999991	0.05	Rational	-20	20	-20	20	0
3	10	27	0.95	0.9999999999999991	0.9999999999999991	0.9999999999999991	0.9999999999999991	1	0.5	0.5	1	0.5	0.5	0.5	0.5	0.5	0.5	0.95	0.95	0.95	0.95	0.9999999999999991	0.9999999999999991	0.05	Rational	-20	20	-20	20	0
3	10	28	0.95	0.9999999999999991	0.9999999999999991	0.9999999999999991	0.9999999999999991	1	0.5	0.5	1	0.5	0.5	0.5	0.5	0.5	0.5	0.95	0.95	0.95	0.95	0.9999999999999991	0.9999999999999991	0.05	Rational	-20	20	-20	20	0
3	10	29	0.95	0.9999999999999991	0.9999999999999991	0.9999999999999991	0.9999999999999991	1	0.5	0.5	1	0.5	0.5	0.5	0.5	0.5	0.5	0.95	0.95	0.95	0.95	0.9999999999999991	0.9999999999999991	0.05	Rational	-20	20	-20	20	0
3	10	30	0.95	0.9999999999999991	0.9999999999999991	0.9999999999999991	0.9999999999999991	1	0.5	0.5	1	0.5	0.5	0.5	0.5	0.5	0.5	0.95	0.95	0.95	0.95	0.9999999999999991	0.9999999999999991	0.05	Rational	-20	20	-20	20	0
3	10	31	0.95	0.9999999999999991	0.9999999999999991	0.9999999999999991	0.9999999999999991	1	0.5	0.5	1	0.5	0.5	0.5	0.5	0.5	0.5	0.95	0.95	0.95	0.95	0.9999999999999991	0.9999999999999991	0.05	Rational	-20	20	-20	20	0
3	10	32	0.95	0.9999999999999991	0.9999999999999991	0.9999999999999991	0.9999999999999991	1	0.5	0.5	1	0.5	0.5	0.5	0.5	0.5	0.5	0.95	0.95	0.95	0.95	0.9999999999999991	0.9999999999999991	0.05	Rational	-20	20	-20	20	0
3	10	33	0.95	0.9999999999999991	0.9999999999999991	0.9999999999999991	0.9999999999999991	1	0.5	0.5	1	0.5	0.5	0.5	0.5	0.5	0.5	0.95	0.95	0.95	0.95	0.9999999999999991	0.9999999999999991	0.05	Rational	-20	20	-20	20	0
3	10	34	0.95	0.9999999999999991	0.9999999999999991	0.9999999999999991	0.9999999999999991	1	0.5	0.5	1	0.5	0.5	0.5	0.5	0.5	0.5	0.95	0.95	0.95	0.95	0.9999999999999991	0.9999999999999991	0.05	Rational	-20	20	-20	20	0
3	10	35	0.95	0.9999999999999991	0.9999999999999991	0.9999999999999991	0.9999999999999991	1	0.5	0.5	1	0.5	0.5	0.5	0.5	0.5	0.5	0.95	0.95	0.95	0.95	0.9999999999999991	0.9999999999999991	0.05	Rational	-20	20	-20	20	0
3	10	36	0.95	0.9999999999999991	0.9999999999999991	0.9999999999999991	0.9999999999999991	1	0.5	0.5	1	0.5	0.5	0.5	0.5	0.5	0.5	0.95	0.95	0.95	0.95	0.9999999999999991	0.9999999999999991	0.05	Rational	-20	20	-20	20	0
3	10	37	0.95	0.9999999999999991	0.9999999999999991	0.9999999999999991	0.9999999999999991	1	0.5	0.5	1	0.5	0.5	0.5	0.5	0.5	0.5	0.95	0.95	0.95	0.95	0.9999999999999991	0.9999999999999991	0.05	Rational	-20	20	-20	20	0
3	10	38	0.95	0.9999999999999991	0.9999999999999991	0.9999999999999991	0.9999999999999991	1	0.5	0.5	1	0.5	0.5	0.5	0.5	0.5	0.5	0.95	0.95	0.95	0.95	0.9999999999999991	0.9999999999999991	0.05	Rational	-20	20	-20	20	0
3	10	39	0.95	0.9999999999999991	0.9999999999999991	0.9999999999999991	0.9999999999999991	1	0.5	0.5	1	0.5	0.5	0.5	0.5	0.5	0.5	0.95	0.95	0.95	0.95	0.9999999999999991	0.9999999999999991	0.05	Rational	-20	20	-20	20	0
3	10	40	0.95	0.9999999999999991	0.9999999999999991	0.9999999999999991	0.9999999999999991	1	0.5	0.5	1	0.5	0.5	0.5	0.5	0.5	0.5	0.95	0.95	0.95	0.95	0.9999999999999991	0.9999999999999991	0.05	Rational	-20	20	-20	20	0
3	10	40	0.95	0.9999999999999991	0.9999999999999991	0.9999999999999991	0.9999999999999991	1	0.5	0.5	1	0.5	0.5	0.5	0.5	0.5	0.5	0.95	0.95	0.95	0.95	0.9999999999999991	0.9999999999999991	0.05	Rational	-20	20	-20	20	1158.3500000000004
1	1	1	0.05	0	0	0	0	1	0.5	0.5	1	0.5	0.5	0.5	0.5	0.5	0.5	0.05	0.05	0.05	0.05	0	0	0.1	Rational	0	0	0	0	0
1	1	2	0.05	0	0	0	0	1	0.5	0.5	1	0.5	0.5	0.5	0.5	0.5	0.5	0.05	0.05	0.05	0.05	0	0	0.1	Rational	0	0	0	0	0
1	1	3	0.05	0	0	0	0	1	0.5	0.5	1	0.5	0.5	0.5	0.5	0.5	0.5	0.05	0.05	0.05	0.05	0	0	0.1	Rational	0	0	0	0	0
1	1	4	0.05	0	0	0	0	1	0.5	0.5	1	0.5	0.5	0.5	0.5	0.5	0.5	0.05	0.05	0.05	0.05	0	0	0.1	Rational	0	0	0	0	0
1	1	5	0.05	0	0	0	0	1	0.5	0.5	1	0.5	0.5	0.5	0.5	0.5	0.5	0.05	0.05	0.05	0.05	0	0	0.1	Rational	0	0	0	0	0
1	1	6	0.05	0	0	0	0	1	0.5	0.5	1	0.5	0.5	0.5	0.5	0.5	0.5	0.05	0.05	0.05	0.05	0	0	0.1	Rational	0	0	0	0	0
1	1	7	0.05	0	0	0	0	1	0.5	0.5	1	0.5	0.5	0.5	0.5	0.5	0.5	0.05	0.05	0.05	0.05	0	0	0.1	Rational	0	0	0	0	0
1	1	8	0.05	0	0	0	0	1	0.5	0.5	1	0.5	0.5	0.5	0.5	0.5	0.5	0.05	0.05	0.05	0.05	0	0	0.1	Rational	0	0	0	0	0
1	1	9	0.05	0	0	0	0	1	0.5	0.5	1	0.5	0.5	0.5	0.5	0.5	0.5	0.05	0.05	0.05	0.05	0	0	0.1	Rational	0	0	0	0	0
1	1	10	0.05	0	0	0	0	1	0.5	0.5	1	0.5	0.5	0.5	0.5	0.5	0.5	0.05	0.05	0.05	0.05	0	0	0.1	Rational	0	0	0	0	0
1	1	11	0.05	0	0	0	0	1	0.5	0.5	1	0.5	0.5	0.5	0.5	0.5	0.5	0.05	0.05	0.05	0.05	0	0	0.1	Rational	0	0	0	0	0
1	1	12	0.05	0	0	0	0	1	0.5	0.5	1	0.5	0.5	0.5	0.5	0.5	0.5	0.05	0.05	0.05	0.05	0	0	0.1	Rational	0	0	0	0	0
1	1	13	0.05	0	0	0	0	1	0.5	0.5	1	0.5	0.5	0.5	0.5	0.5	0.5	0.05	0.05	0.05	0.05	0	0	0.1	Rational	0	0	0	0	0
1	1	14	0.05	0	0	0	0	1	0.5	0.5	1	0.5	0.5	0.5	0.5	0.5	0.5	0.05	0.05	0.05	0.05	0	0	0.1	Rational	0	0	0	0	0
1	1	15	0.05	0	0	0	0	1	0.5	0.5	1	0.5	0.5	0.5	0.5	0.5	0.5	0.05	0.05	0.05	0.05	0	0	0.1	Rational	0	0	0	0	0
1	1	16	0.05	0	0	0	0	1	0.5	0.5	1	0.5	0.5	0.5	0.5	0.5	0.5	0.05	0.05	0.05	0.05	0	0	0.1	Rational	0	0	0	0	0
1	1	17	0.05	0	0	0	0	1	0.5	0.5	1	0.5	0.5	0.5	0.5	0.5	0.5	0.05	0.05	0.05	0.05	0	0	0.1	Rational	0	0	0	0	0
1	1	18	0.05	0	0	0	0	1	0.5	0.5	1	0.5	0.5	0.5	0.5	0.5	0.5	0.05	0.05	0.05	0.05	0	0	0.1	Rational	0	0	0	0	0
1	1	19	0.05	0	0	0	0	1	0.5	0.5	1	0.5	0.5	0.5	0.5	0.5	0.5	0.05	0.05	0.05	0.05	0	0	0.1	Rational	0	0	0	0	0
1	1	20	0.05	0	0	0	0	1	0.5	0.5	1	0.5	0.5	0.5	0.5	0.5	0.5	0.05	0.05	0.05	0.05	0	0	0.1	Rational	0	0	0	0	0
1	1	21	0.05	0	0	0	0	1	0.5	0.5	1	0.5	0.5	0.5	0.5	0.5	0.5	0.05	0.05	0.05	0.05	0	0	0.1	Rational	0	0	0	0	0
1	1	22	0.05	0	0	0	0	1	0.5	0.5	1	0.5	0.5	0.5	0.5	0.5	0.5	0.05	0.05	0.05	0.05	0	0	0.1	Rational	0	0	0	0	0
1	1	23	0.05	0	0	0	0	1	0.5	0.5	1	0.5	0.5	0.5	0.5	0.5	0.5	0.05	0.05	0.05	0.05	0	0	0.1	Rational	0	0	0	0	0
1	1	24	0.05	0	0	0	0	1	0.5	0.5	1	0.5	0.5	0.5	0.5	0.5	0.5	0.05	0.05	0.05	0.05	0	0	0.1	Rational	0	0	0	0	0
1	1	25	0.05	0	0	0	0	1	0.5	0.5	1	0.5	0.5	0.5	0.5	0.5	0.5	0.05	0.05	0.05	0.05	0	0	0.1	Rational	0	0	0	0	0
1	1	26	0.05	0	0	0	0	1	0.5	0.5	1	0.5	0.5	0.5	0.5	0.5	0.5	0.05	0.05	0.05	0.05	0	0	0.1	Rational	0	0	0	0	0
1	1	27	0.05	0	0	0	0	1	0.5	0.5	1	0.5	0.5	0.5	0.5	0.5	0.5	0.05	0.05	0.05	0.05	0	0	0.1	Rational	0	0	0	0	0
1	1	28	0.05	0	0	0	0	1	0.5	0.5	1	0.5	0.5	0.5	0.5	0.5	0.5	0.05	0.05	0.05	0.05	0	0	0.1	Rational	0	0	0	0	0
1	1	29	0.05	0	0	0	0	1	0.5	0.5	1	0.5	0.5	0.5	0.5	0.5	0.5	0.05	0.05	0.05	0.05	0	0	0.1	Rational	0	0	0	0	0
1	1	30	0.05	0	0	0	0	1	0.5	0.5	1	0.5	0.5	0.5	0.5	0.5	0.5	0.05	0.05	0.05	0.05	0	0	0.1	Rational	0	0	0	0	0
1	1	31	0.05	0	0	0	0	1	0.5	0.5	1	0.5	0.5	0.5	0.5	0.5	0.5	0.05	0.05	0.05	0.05	0	0	0.1	Rational	0	0	0	0	0
1	1	32	0.05	0	0	0	0	1	0.5	0.5	1	0.5	0.5	0.5	0.5	0.5	0.5	0.05	0.05	0.05	0.05	0	0	0.1	Rational	0	0	0	0	0
1	1	33	0.05	0	0	0	0	1	0.5	0.5	1	0.5	0.5	0.5	0.5	0.5	0.5	0.05	0.05	0.05	0.05	0	0	0.1	Rational	0	0	0	0	0
1	1	34	0.05	0	0	0	0	1	0.5	0.5	1	0.5	0.5	0.5	0.5	0.5	0.5	0.05	0.05	0.05	0.05	0	0	0.1	Rational	0	0	0	0	0
1	1	35	0.05	0	0	0	0	1	0.5	0.5	1	0.5	0.5	0.5	0.5	0.5	0.5	0.05	0.05	0.05	0.05	0	0	0.1	Rational	0	0	0	0	0
1	1	36	0.05	0	0	0	0	1	0.5	0.5	1	0.5	0.5	0.5	0.5	0.5	0.5	0.05	0.05	0.05	0.05	0	0	0.1	Rational	0	0	0	0	0
1	1	37	0.05	0	0	0	0	1	0.5	0.5	1	0.5	0.5	0.5	0.5	0.5	0.5	0.05	0.05	0.05	0.05	0	0	0.1	Rational	0	0	0	0	0
1	1	38	0.05	0	0	0	0	1	0.5	0.5	1	0.5	0.5	0.5	0.5	0.5	0.5	0.05	0.05	0.05	0.05	0	0	0.1	Rational	0	0	0	0	0
1	1	39	0.05	0	0	0	0	1	0.5	0.5	1	0.5	0.5	0.5	0.5	0.5	0.5	0.05	0.05	0.05	0.05	0	0	0.1	Rational	0	0	0	0	0
1	1	40	0.05	0	0	0	0	1	0.5	0.5	1	0.5	0.5	0.5	0.5	0.5	0.5	0.05	0.05	0.05	0.05	0	0	0.1	Rational	0	0	0	0	0
1	1	40	0.05	0	0	0	0	1	0.5	0.5	1	0.5	0.5	0.5	0.5	0.5	0.5	0.05	0.05	0.05	0.05	0	0	0.1	Rational	0	0	0	0	490.65
1	2	1	0.15000000000000002	0.2	0.2	0.2	0.2	1	0.5	0.5	1	0.5	0.5	0.5	0.5	0.5	0.5	0.15000000000000002	0.15000000000000002	0.15000000000000002	0.15000000000000002	0.2	0.2	0.1	Rational	0	0	0	0	0
1	2	2	0.15000000000000002	0.2	0.2	0.2	0.2	1	0.5	0.5	1	0.5	0.5	0.5	0.5	0.5	0.5	0.15000000000000002	0.15000000000000002	0.15000000000000002	0.15000000000000002	0.2	0.2	0.1	Rational	0	0	0	0	0
1	2	3	0.15000000000000002	0.2	0.2	0.2	0.2	1	0.5	0.5	1	0.5	0.5	0.5	0.5	0.5	0.5	0.15000000000000002	0.15000000000000002	0.15000000000000002	0.15000000000000002	0.2	0.2	0.1	Rational	0	0	0	0	0
1	2	4	0.15000000000000002	0.2	0.2	0.2	0.2	1	0.5	0.5	1	0.5	0.5	0.5	0.5	0.5	0.5	0.15000000000000002	0.15000000000000002	0.15000000000000002	0.15000000000000002	0.2	0.2	0.1	Rational	0	0	0	0	0
1	2	5	0.15000000000000002	0.2	0.2	0.2	0.2	1	0.5	0.5	1	0.5	0.5	0.5	0.5	0.5	0.5	0.15000000000000002	0.15000000000000002	0.15000000000000002	0.15000000000000002	0.2	0.2	0.1	Rational	0	0	0	0	0
1	2	6	0.15000000000000002	0.2	0.2	0.2	0.2	1	0.5	0.5	1	0.5	0.5	0.5	0.5	0.5	0.5	0.15000000000000002	0.15000000000000002	0.15000000000000002	0.15000000000000002	0.2	0.2	0.1	Rational	0	0	0	0	0
1	2	7	0.15000000000000002	0.2	0.2	0.2	0.2	1	0.5	0.5	1	0.5	0.5	0.5	0.5	0.5	0.5	0.15000000000000002	0.15000000000000002	0.15000000000000002	0.15000000000000002	0.2	0.2	0.1	Rational	0	0	0	0	0
1	2	8	0.15000000000000002	0.2	0.2	0.2	0.2	1	0.5	0.5	1	0.5	0.5	0.5	0.5	0.5	0.5	0.15000000000000002	0.15000000000000002	0.15000000000000002	0.15000000000000002	0.2	0.2	0.1	Rational	0	0	0	0	0
1	2	9	0.15000000000000002	0.2	0.2	0.2	0.2	1	0.5	0.5	1	0.5	0.5	0.5	0.5	0.5	0.5	0.15000000000000002	0.15000000000000002	0.15000000000000002	0.15000000000000002	0.2	0.2	0.1	Rational	0	0	0	0	0
1	2	10	0.15000000000000002	0.2	0.2	0.2	0.2	1	0.5	0.5	1	0.5	0.5	0.5	0.5	0.5	0.5	0.15000000000000002	0.15000000000000002	0.15000000000000002	0.15000000000000002	0.2	0.2	0.1	Rational	0	0	0	0	0
1	2	11	0.15000000000000002	0.2	0.2	0.2	0.2	1	0.5	0.5	1	0.5	0.5	0.5	0.5	0.5	0.5	0.15000000000000002	0.15000000000000002	0.15000000000000002	0.15000000000000002	0.2	0.2	0.1	Rational	0	0	0	0	0
1	2	12	0.15000000000000002	0.2	0.2	0.2	0.2	1	0.5	0.5	1	0.5	0.5	0.5	0.5	0.5	0.5	0.15000000000000002	0.15000000000000002	0.15000000000000002	0.15000000000000002	0.2	0.2	0.1	Rational	0	0	0	0	0
1	2	13	0.15000000000000002	0.2	0.2	0.2	0.2	1	0.5	0.5	1	0.5	0.5	0.5	0.5	0.5	0.5	0.15000000000000002	0.15000000000000002	0.15000000000000002	0.15000000000000002	0.2	0.2	0.1	Rational	0	0	0	0	0
1	2	14	0.15000000000000002	0.2	0.2	0.2	0.2	1	0.5	0.5	1	0.5	0.5	0.5	0.5	0.5	0.5	0.15000000000000002	0.15000000000000002	0.15000000000000002	0.15000000000000002	0.2	0.2	0.1	Rational	0	0	0	0	0
1	2	15	0.15000000000000002	0.2	0.2	0.2	0.2	1	0.5	0.5	1	0.5	0.5	0.5	0.5	0.5	0.5	0.15000000000000002	0.15000000000000002	0.15000000000000002	0.15000000000000002	0.2	0.2	0.1	Rational	0	0	0	0	0
1	2	16	0.15000000000000002	0.2	0.2	0.2	0.2	1	0.5	0.5	1	0.5	0.5	0.5	0.5	0.5	0.5	0.15000000000000002	0.15000000000000002	0.15000000000000002	0.15000000000000002	0.2	0.2	0.1	Rational	0	0	0	0	0
1	2	17	0.15000000000000002	0.2	0.2	0.2	0.2	1	0.5	0.5	1	0.5	0.5	0.5	0.5	0.5	0.5	0.15000000000000002	0.15000000000000002	0.15000000000000002	0.15000000000000002	0.2	0.2	0.1	Rational	0	0	0	0	0
1	2	18	0.15000000000000002	0.2	0.2	0.2	0.2	1	0.5	0.5	1	0.5	0.5	0.5	0.5	0.5	0.5	0.15000000000000002	0.15000000000000002	0.15000000000000002	0.15000000000000002	0.2	0.2	0.1	Rational	0	0	0	0	0
1	2	19	0.15000000000000002	0.2	0.2	0.2	0.2	1	0.5	0.5	1	0.5	0.5	0.5	0.5	0.5	0.5	0.15000000000000002	0.15000000000000002	0.15000000000000002	0.15000000000000002	0.2	0.2	0.1	Rational	0	0	0	0	0
1	2	20	0.15000000000000002	0.2	0.2	0.2	0.2	1	0.5	0.5	1	0.5	0.5	0.5	0.5	0.5	0.5	0.15000000000000002	0.15000000000000002	0.15000000000000002	0.15000000000000002	0.2	0.2	0.1	Rational	0	0	0	0	0
1	2	21	0.15000000000000002	0.2	0.2	0.2	0.2	1	0.5	0.5	1	0.5	0.5	0.5	0.5	0.5	0.5	0.15000000000000002	0.15000000000000002	0.15000000000000002	0.15000000000000002	0.2	0.2	0.1	Rational	0	0	0	0	0
1	2	22	0.15000000000000002	0.2	0.2	0.2	0.2	1	0.5	0.5	1	0.5	0.5	0.5	0.5	0.5	0.5	0.15000000000000002	0.15000000000000002	0.15000000000000002	0.15000000000000002	0.2	0.2	0.1	Rational	0	0	0	0	0
1	2	23	0.15000000000000002	0.2	0.2	0.2	0.2	1	0.5	0.5	1	0.5	0.5	0.5	0.5	0.5	0.5	0.15000000000000002	0.15000000000000002	0.15000000000000002	0.15000000000000002	0.2	0.2	0.1	Rational	0	0	0	0	0
1	2	24	0.15000000000000002	0.2	0.2	0.2	0.2	1	0.5	0.5	1	0.5	0.5	0.5	0.5	0.5	0.5	0.15000000000000002	0.15000000000000002	0.15000000000000002	0.15000000000000002	0.2	0.2	0.1	Rational	0	0	0	0	0
1	2	25	0.15000000000000002	0.2	0.2	0.2	0.2	1	0.5	0.5	1	0.5	0.5	0.5	0.5	0.5	0.5	0.15000000000000002	0.15000000000000002	0.15000000000000002	0.15000000000000002	0.2	0.2	0.1	Rational	0	0	0	0	0
1	2	26	0.15000000000000002	0.2	0.2	0.2	0.2	1	0.5	0.5	1	0.5	0.5	0.5	0.5	0.5	0.5	0.15000000000000002	0.15000000000000002	0.15000000000000002	0.15000000000000002	0.2	0.2	0.1	Rational	0	0	0	0	0
1	2	27	0.15000000000000002	0.2	0.2	0.2	0.2	1	0.5	0.5	1	0.5	0.5	0.5	0.5	0.5	0.5	0.15000000000000002	0.15000000000000002	0.15000000000000002	0.15000000000000002	0.2	0.2	0.1	Rational	0	0	0	0	0
1	2	28	0.15000000000000002	0.2	0.2	0.2	0.2	1	0.5	0.5	1	0.5	0.5	0.5	0.5	0.5	0.5	0.15000000000000002	0.15000000000000002	0.15000000000000002	0.15000000000000002	0.2	0.2	0.1	Rational	0	0	0	0	0
1	2	29	0.15000000000000002	0.2	0.2	0.2	0.2	1	0.5	0.5	1	0.5	0.5	0.5	0.5	0.5	0.5	0.15000000000000002	0.15000000000000002	0.15000000000000002	0.15000000000000002	0.2	0.2	0.1	Rational	0	0	0	0	0
1	2	30	0.15000000000000002	0.2	0.2	0.2	0.2	1	0.5	0.5	1	0.5	0.5	0.5	0.5	0.5	0.5	0.15000000000000002	0.15000000000000002	0.15000000000000002	0.15000000000000002	0.2	0.2	0.1	Rational	0	0	0	0	0
1	2	31	0.15000000000000002	0.2	0.2	0.2	0.2	1	0.5	0.5	1	0.5	0.5	0.5	0.5	0.5	0.5	0.15000000000000002	0.15000000000000002	0.15000000000000002	0.15000000000000002	0.2	0.2	0.1	Rational	0	0	0	0	0
1	2	32	0.15000000000000002	0.2	0.2	0.2	0.2	1	0.5	0.5	1	0.5	0.5	0.5	0.5	0.5	0.5	0.15000000000000002	0.15000000000000002	0.15000000000000002	0.15000000000000002	0.2	0.2	0.1	Rational	0	0	0	0	0
1	2	33	0.15000000000000002	0.2	0.2	0.2	0.2	1	0.5	0.5	1	0.5	0.5	0.5	0.5	0.5	0.5	0.15000000000000002	0.15000000000000002	0.15000000000000002	0.15000000000000002	0.2	0.2	0.1	Rational	0	0	0	0	0
1	2	34	0.15000000000000002	0.2	0.2	0.2	0.2	1	0.5	0.5	1	0.5	0.5	0.5	0.5	0.5	0.5	0.15000000000000002	0.15000000000000002	0.15000000000000002	0.15000000000000002	0.2	0.2	0.1	Rational	0	0	0	0	0
1	2	35	0.15000000000000002	0.2	0.2	0.2	0.2	1	0.5	0.5	1	0.5	0.5	0.5	0.5	0.5	0.5	0.15000000000000002	0.15000000000000002	0.15000000000000002	0.15000000000000002	0.2	0.2	0.1	Rational	0	0	0	0	0
1	2	36	0.15000000000000002	0.2	0.2	0.2	0.2	1	0.5	0.5	1	0.5	0.5	0.5	0.5	0.5	0.5	0.15000000000000002	0.15000000000000002	0.15000000000000002	0.15000000000000002	0.2	0.2	0.1	Rational	0	0	0	0	0
1	2	37	0.15000000000000002	0.2	0.2	0.2	0.2	1	0.5	0.5	1	0.5	0.5	0.5	0.5	0.5	0.5	0.15000000000000002	0.15000000000000002	0.15000000000000002	0.15000000000000002	0.2	0.2	0.1	Rational	0	0	0	0	0
1	2	38	0.15000000000000002	0.2	0.2	0.2	0.2	1	0.5	0.5	1	0.5	0.5	0.5	0.5	0.5	0.5	0.15000000000000002	0.15000000000000002	0.15000000000000002	0.15000000000000002	0.2	0.2	0.1	Rational	0	0	0	0	0
1	2	39	0.15000000000000002	0.2	0.2	0.2	0.2	1	0.5	0.5	1	0.5	0.5	0.5	0.5	0.5	0.5	0.15000000000000002	0.15000000000000002	0.15000000000000002	0.15000000000000002	0.2	0.2	0.1	Rational	0	0	0	0	0
1	2	40	0.15000000000000002	0.2	0.2	0.2	0.2	1	0.5	0.5	1	0.5	0.5	0.5	0.5	0.5	0.5	0.15000000000000002	0.15000000000000002	0.15000000000000002	0.15000000000000002	0.2	0.2	0.1	Rational	0	0	0	0	0
1	2	40	0.15000000000000002	0.2	0.2	0.2	0.2	1	0.5	0.5	1	0.5	0.5	0.5	0.5	0.5	0.5	0.15000000000000002	0.15000000000000002	0.15000000000000002	0.15000000000000002	0.2	0.2	0.1	Rational	0	0	0	0	467.15000000000015
1	3	1	0.25	0.20000000000000004	0.20000000000000004	0.20000000000000004	0.20000000000000004	1	0.5	0.5	1	0.5	0.5	0.5	0.5	0.5	0.5	0.25	0.25	0.25	0.25	0.20000000000000004	0.20000000000000004	0.1	Rational	0	0	0	0	0
1	3	2	0.25	0.20000000000000004	0.20000000000000004	0.20000000000000004	0.20000000000000004	1	0.5	0.5	1	0.5	0.5	0.5	0.5	0.5	0.5	0.25	0.25	0.25	0.25	0.20000000000000004	0.20000000000000004	0.1	Rational	0	0	0	0	0
1	3	3	0.25	0.20000000000000004	0.20000000000000004	0.20000000000000004	0.20000000000000004	1	0.5	0.5	1	0.5	0.5	0.5	0.5	0.5	0.5	0.25	0.25	0.25	0.25	0.20000000000000004	0.20000000000000004	0.1	Rational	0	0	0	0	0
1	3	4	0.25	0.20000000000000004	0.20000000000000004	0.20000000000000004	0.20000000000000004	1	0.5	0.5	1	0.5	0.5	0.5	0.5	0.5	0.5	0.25	0.25	0.25	0.25	0.20000000000000004	0.20000000000000004	0.1	Rational	0	0	0	0	0
1	3	5	0.25	0.20000000000000004	0.20000000000000004	0.20000000000000004	0.20000000000000004	1	0.5	0.5	1	0.5	0.5	0.5	0.5	0.5	0.5	0.25	0.25	0.25	0.25	0.20000000000000004	0.20000000000000004	0.1	Rational	0	0	0	0	0
1	3	6	0.25	0.20000000000000004	0.20000000000000004	0.20000000000000004	0.20000000000000004	1	0.5	0.5	1	0.5	0.5	0.5	0.5	0.5	0.5	0.25	0.25	0.25	0.25	0.20000000000000004	0.20000000000000004	0.1	Rational	0	0	0	0	0
1	3	7	0.25	0.20000000000000004	0.20000000000000004	0.20000000000000004	0.20000000000000004	1	0.5	0.5	1	0.5	0.5	0.5	0.5	0.5	0.5	0.25	0.25	0.25	0.25	0.20000000000000004	0.20000000000000004	0.1	Rational	0	0	0	0	0
1	3	8	0.25	0.20000000000000004	0.20000000000000004	0.20000000000000004	0.20000000000000004	1	0.5	0.5	1	0.5	0.5	0.5	0.5	0.5	0.5	0.25	0.25	0.25	0.25	0.20000000000000004	0.20000000000000004	0.1	Rational	0	0	0	0	0
1	3	9	0.25	0.20000000000000004	0.20000000000000004	0.20000000000000004	0.20000000000000004	1	0.5	0.5	1	0.5	0.5	0.5	0.5	0.5	0.5	0.25	0.25	0.25	0.25	0.20000000000000004	0.20000000000000004	0.1	Rational	0	0	0	0	0
1	3	10	0.25	0.20000000000000004	0.20000000000000004	0.20000000000000004	0.20000000000000004	1	0.5	0.5	1	0.5	0.5	0.5	0.5	0.5	0.5	0.25	0.25	0.25	0.25	0.20000000000000004	0.20000000000000004	0.1	Rational	0	0	0	0	0
1	3	11	0.25	0.20000000000000004	0.20000000000000004	0.20000000000000004	0.20000000000000004	1	0.5	0.5	1	0.5	0.5	0.5	0.5	0.5	0.5	0.25	0.25	0.25	0.25	0.20000000000000004	0.20000000000000004	0.1	Rational	0	0	0	0	0
1	3	12	0.25	0.20000000000000004	0.20000000000000004	0.20000000000000004	0.20000000000000004	1	0.5	0.5	1	0.5	0.5	0.5	0.5	0.5	0.5	0.25	0.25	0.25	0.25	0.20000000000000004	0.20000000000000004	0.1	Rational	0	0	0	0	0
1	3	13	0.25	0.20000000000000004	0.20000000000000004	0.20000000000000004	0.20000000000000004	1	0.5	0.5	1	0.5	0.5	0.5	0.5	0.5	0.5	0.25	0.25	0.25	0.25	0.20000000000000004	0.20000000000000004	0.1	Rational	0	0	0	0	0
1	3	14	0.25	0.20000000000000004	0.20000000000000004	0.20000000000000004	0.20000000000000004	1	0.5	0.5	1	0.5	0.5	0.5	0.5	0.5	0.5	0.25	0.25	0.25	0.25	0.20000000000000004	0.20000000000000004	0.1	Rational	0	0	0	0	0
1	3	15	0.25	0.20000000000000004	0.20000000000000004	0.20000000000000004	0.20000000000000004	1	0.5	0.5	1	0.5	0.5	0.5	0.5	0.5	0.5	0.25	0.25	0.25	0.25	0.20000000000000004	0.20000000000000004	0.1	Rational	0	0	0	0	0
1	3	16	0.25	0.20000000000000004	0.20000000000000004	0.20000000000000004	0.20000000000000004	1	0.5	0.5	1	0.5	0.5	0.5	0.5	0.5	0.5	0.25	0.25	0.25	0.25	0.20000000000000004	0.20000000000000004	0.1	Rational	0	0	0	0	0
1	3	17	0.25	0.20000000000000004	0.20000000000000004	0.20000000000000004	0.20000000000000004	1	0.5	0.5	1	0.5	0.5	0.5	0.5	0.5	0.5	0.25	0.25	0.25	0.25	0.20000000000000004	0.20000000000000004	0.1	Rational	0	0	0	0	0
1	3	18	0.25	0.20000000000000004	0.20000000000000004	0.20000000000000004	0.20000000000000004	1	0.5	0.5	1	0.5	0.5	0.5	0.5	0.5	0.5	0.25	0.25	0.25	0.25	0.20000000000000004	0.20000000000000004	0.1	Rational	0	0	0	0	0
1	3	19	0.25	0.20000000000000004	0.20000000000000004	0.20000000000000004	0.20000000000000004	1	0.5	0.5	1	0.5	0.5	0.5	0.5	0.5	0.5	0.25	0.25	0.25	0.25	0.20000000000000004	0.20000000000000004	0.1	Rational	0	0	0	0	0
1	3	20	0.25	0.20000000000000004	0.20000000000000004	0.20000000000000004	0.20000000000000004	1	0.5	0.5	1	0.5	0.5	0.5	0.5	0.5	0.5	0.25	0.25	0.25	0.25	0.20000000000000004	0.20000000000000004	0.1	Rational	0	0	0	0	0
1	3	21	0.25	0.20000000000000004	0.20000000000000004	0.20000000000000004	0.20000000000000004	1	0.5	0.5	1	0.5	0.5	0.5	0.5	0.5	0.5	0.25	0.25	0.25	0.25	0.20000000000000004	0.20000000000000004	0.1	Rational	0	0	0	0	0
1	3	22	0.25	0.20000000000000004	0.20000000000000004	0.20000000000000004	0.20000000000000004	1	0.5	0.5	1	0.5	0.5	0.5	0.5	0.5	0.5	0.25	0.25	0.25	0.25	0.20000000000000004	0.20000000000000004	0.1	Rational	0	0	0	0	0
1	3	23	0.25	0.20000000000000004	0.20000000000000004	0.20000000000000004	0.20000000000000004	1	0.5	0.5	1	0.5	0.5	0.5	0.5	0.5	0.5	0.25	0.25	0.25	0.25	0.20000000000000004	0.20000000000000004	0.1	Rational	0	0	0	0	0
1	3	24	0.25	0.20000000000000004	0.20000000000000004	0.20000000000000004	0.20000000000000004	1	0.5	0.5	1	0.5	0.5	0.5	0.5	0.5	0.5	0.25	0.25	0.25	0.25	0.20000000000000004	0.20000000000000004	0.1	Rational	0	0	0	0	0
1	3	25	0.25	0.20000000000000004	0.20000000000000004	0.20000000000000004	0.20000000000000004	1	0.5	0.5	1	0.5	0.5	0.5	0.5	0.5	0.5	0.25	0.25	0.25	0.25	0.20000000000000004	0.20000000000000004	0.1	Rational	0	0	0	0	0
1	3	26	0.25	0.20000000000000004	0.20000000000000004	0.20000000000000004	0.20000000000000004	1	0.5	0.5	1	0.5	0.5	0.5	0.5	0.5	0.5	0.25	0.25	0.25	0.25	0.20000000000000004	0.20000000000000004	0.1	Rational	0	0	0	0	0
1	3	27	0.25	0.20000000000000004	0.20000000000000004	0.20000000000000004	0.20000000000000004	1	0.5	0.5	1	0.5	0.5	0.5	0.5	0.5	0.5	0.25	0.25	0.25	0.25	0.20000000000000004	0.20000000000000004	0.1	Rational	0	0	0	0	0
1	3	28	0.25	0.20000000000000004	0.20000000000000004	0.20000000000000004	0.20000000000000004	1	0.5	0.5	1	0.5	0.5	0.5	0.5	0.5	0.5	0.25	0.25	0.25	0.25	0.20000000000000004	0.20000000000000004	0.1	Rational	0	0	0	0	0
1	3	29	0.25	0.20000000000000004	0.20000000000000004	0.20000000000000004	0.20000000000000004	1	0.5	0.5	1	0.5	0.5	0.5	0.5	0.5	0.5	0.25	0.25	0.25	0.25	0.20000000000000004	0.20000000000000004	0.1	Rational	0	0	0	0	0
1	3	30	0.25	0.20000000000000004	0.20000000000000004	0.20000000000000004	0.20000000000000004	1	0.5	0.5	1	0.5	0.5	0.5	0.5	0.5	0.5	0.25	0.25	0.25	0.25	0.20000000000000004	0.20000000000000004	0.1	Rational	0	0	0	0	0
1	3	31	0.25	0.20000000000000004	0.20000000000000004	0.20000000000000004	0.20000000000000004	1	0.5	0.5	1	0.5	0.5	0.5	0.5	0.5	0.5	0.25	0.25	0.25	0.25	0.20000000000000004	0.20000000000000004	0.1	Rational	0	0	0	0	0
1	3	32	0.25	0.20000000000000004	0.20000000000000004	0.20000000000000004	0.20000000000000004	1	0.5	0.5	1	0.5	0.5	0.5	0.5	0.5	0.5	0.25	0.25	0.25	0.25	0.20000000000000004	0.20000000000000004	0.1	Rational	0	0	0	0	0
1	3	33	0.25	0.20000000000000004	0.20000000000000004	0.20000000000000004	0.20000000000000004	1	0.5	0.5	1	0.5	0.5	0.5	0.5	0.5	0.5	0.25	0.25	0.25	0.25	0.20000000000000004	0.20000000000000004	0.1	Rational	0	0	0	0	0
1	3	34	0.25	0.20000000000000004	0.20000000000000004	0.20000000000000004	0.20000000000000004	1	0.5	0.5	1	0.5	0.5	0.5	0.5	0.5	0.5	0.25	0.25	0.25	0.25	0.20000000000000004	0.20000000000000004	0.1	Rational	0	0	0	0	0
1	3	35	0.25	0.20000000000000004	0.20000000000000004	0.20000000000000004	0.20000000000000004	1	0.5	0.5	1	0.5	0.5	0.5	0.5	0.5	0.5	0.25	0.25	0.25	0.25	0.20000000000000004	0.20000000000000004	0.1	Rational	0	0	0	0	0
1	3	36	0.25	0.20000000000000004	0.20000000000000004	0.20000000000000004	0.20000000000000004	1	0.5	0.5	1	0.5	0.5	0.5	0.5	0.5	0.5	0.25	0.25	0.25	0.25	0.20000000000000004	0.20000000000000004	0.1	Rational	0	0	0	0	0
1	3	37	0.25	0.20000000000000004	0.20000000000000004	0.20000000000000004	0.20000000000000004	1	0.5	0.5	1	0.5	0.5	0.5	0.5	0.5	0.5	0.25	0.25	0.25	0.25	0.20000000000000004	0.20000000000000004	0.1	Rational	0	0	0	0	0
1	3	38	0.25	0.20000000000000004	0.20000000000000004	0.20000000000000004	0.20000000000000004	1	0.5	0.5	1	0.5	0.5	0.5	0.5	0.5	0.5	0.25	0.25	0.25	0.25	0.20000000000000004	0.20000000000000004	0.1	Rational	0	0	0	0	0
1	3	39	0.25	0.20000000000000004	0.20000000000000004	0.20000000000000004	0.20000000000000004	1	0.5	0.5	1	0.5	0.5	0.5	0.5	0.5	0.5	0.25	0.25	0.25	0.25	0.20000000000000004	0.20000000000000004	0.1	Rational	0	0	0	0	0
1	3	40	0.25	0.20000000000000004	0.20000000000000004	0.20000000000000004	0.20000000000000004	1	0.5	0.5	1	0.5	0.5	0.5	0.5	0.5	0.5	0.25	0.25	0.25	0.25	0.20000000000000004	0.20000000000000004	0.1	Rational	0	0	0	0	0
1	3	40	0.25	0.20000000000000004	0.20000000000000004	0.20000000000000004	0.20000000000000004	1	0.5	0.5	1	0.5	0.5	0.5	0.5	0.5	0.5	0.25	0.25	0.25	0.25	0.20000000000000004	0.20000000000000004	0.1	Rational	0	0	0	0	506.45000000000005
1	4	1	0.35	0.4	0.4	0.4	0.4	1	0.5	0.5	1	0.5	0.5	0.5	0.5	0.5	0.5	0.35	0.35	0.35	0.35	0.4	0.4	0.1	Rational	0	0	0	0	0
1	4	2	0.35	0.4	0.4	0.4	0.4	1	0.5	0.5	1	0.5	0.5	0.5	0.5	0.5	0.5	0.35	0.35	0.35	0.35	0.4	0.4	0.1	Rational	0	0	0	0	0
1	4	3	0.35	0.4	0.4	0.4	0.4	1	0.5	0.5	1	0.5	0.5	0.5	0.5	0.5	0.5	0.35	0.35	0.35	0.35	0.4	0.4	0.1	Rational	0	0	0	0	0
1	4	4	0.35	0.4	0.4	0.4	0.4	1	0.5	0.5	1	0.5	0.5	0.5	0.5	0.5	0.5	0.35	0.35	0.35	0.35	0.4	0.4	0.1	Rational	0	0	0	0	0
1	4	5	0.35	0.4	0.4	0.4	0.4	1	0.5	0.5	1	0.5	0.5	0.5	0.5	0.5	0.5	0.35	0.35	0.35	0.35	0.4	0.4	0.1	Rational	0	0	0	0	0
1	4	6	0.35	0.4	0.4	0.4	0.4	1	0.5	0.5	1	0.5	0.5	0.5	0.5	0.5	0.5	0.35	0.35	0.35	0.35	0.4	0.4	0.1	Rational	0	0	0	0	0
1	4	7	0.35	0.4	0.4	0.4	0.4	1	0.5	0.5	1	0.5	0.5	0.5	0.5	0.5	0.5	0.35	0.35	0.35	0.35	0.4	0.4	0.1	Rational	0	0	0	0	0
1	4	8	0.35	0.4	0.4	0.4	0.4	1	0.5	0.5	1	0.5	0.5	0.5	0.5	0.5	0.5	0.35	0.35	0.35	0.35	0.4	0.4	0.1	Rational	0	0	0	0	0
1	4	9	0.35	0.4	0.4	0.4	0.4	1	0.5	0.5	1	0.5	0.5	0.5	0.5	0.5	0.5	0.35	0.35	0.35	0.35	0.4	0.4	0.1	Rational	0	0	0	0	0
1	4	10	0.35	0.4	0.4	0.4	0.4	1	0.5	0.5	1	0.5	0.5	0.5	0.5	0.5	0.5	0.35	0.35	0.35	0.35	0.4	0.4	0.1	Rational	0	0	0	0	0
1	4	11	0.35	0.4	0.4	0.4	0.4	1	0.5	0.5	1	0.5	0.5	0.5	0.5	0.5	0.5	0.35	0.35	0.35	0.35	0.4	0.4	0.1	Rational	0	0	0	0	0
1	4	12	0.35	0.4	0.4	0.4	0.4	1	0.5	0.5	1	0.5	0.5	0.5	0.5	0.5	0.5	0.35	0.35	0.35	0.35	0.4	0.4	0.1	Rational	0	0	0	0	0
1	4	13	0.35	0.4	0.4	0.4	0.4	1	0.5	0.5	1	0.5	0.5	0.5	0.5	0.5	0.5	0.35	0.35	0.35	0.35	0.4	0.4	0.1	Rational	0	0	0	0	0
1	4	14	0.35	0.4	0.4	0.4	0.4	1	0.5	0.5	1	0.5	0.5	0.5	0.5	0.5	0.5	0.35	0.35	0.35	0.35	0.4	0.4	0.1	Rational	0	0	0	0	0
1	4	15	0.35	0.4	0.4	0.4	0.4	1	0.5	0.5	1	0.5	0.5	0.5	0.5	0.5	0.5	0.35	0.35	0.35	0.35	0.4	0.4	0.1	Rational	0	0	0	0	0
1	4	16	0.35	0.4	0.4	0.4	0.4	1	0.5	0.5	1	0.5	0.5	0.5	0.5	0.5	0.5	0.35	0.35	0.35	0.35	0.4	0.4	0.1	Rational	0	0	0	0	0
1	4	17	0.35	0.4	0.4	0.4	0.4	1	0.5	0.5	1	0.5	0.5	0.5	0.5	0.5	0.5	0.35	0.35	0.35	0.35	0.4	0.4	0.1	Rational	0	0	0	0	0
1	4	18	0.35	0.4	0.4	0.4	0.4	1	0.5	0.5	1	0.5	0.5	0.5	0.5	0.5	0.5	0.35	0.35	0.35	0.35	0.4	0.4	0.1	Rational	0	0	0	0	0
1	4	19	0.35	0.4	0.4	0.4	0.4	1	0.5	0.5	1	0.5	0.5	0.5	0.5	0.5	0.5	0.35	0.35	0.35	0.35	0.4	0.4	0.1	Rational	0	0	0	0	0
1	4	20	0.35	0.4	0.4	0.4	0.4	1	0.5	0.5	1	0.5	0.5	0.5	0.5	0.5	0.5	0.35	0.35	0.35	0.35	0.4	0.4	0.1	Rational	0	0	0	0	0
1	4	21	0.35	0.4	0.4	0.4	0.4	1	0.5	0.5	1	0.5	0.5	0.5	0.5	0.5	0.5	0.35	0.35	0.35	0.35	0.4	0.4	0.1	Rational	0	0	0	0	0
1	4	22	0.35	0.4	0.4	0.4	0.4	1	0.5	0.5	1	0.5	0.5	0.5	0.5	0.5	0.5	0.35	0.35	0.35	0.35	0.4	0.4	0.1	Rational	0	0	0	0	0
1	4	23	0.35	0.4	0.4	0.4	0.4	1	0.5	0.5	1	0.5	0.5	0.5	0.5	0.5	0.5	0.35	0.35	0.35	0.35	0.4	0.4	0.1	Rational	0	0	0	0	0
1	4	24	0.35	0.4	0.4	0.4	0.4	1	0.5	0.5	1	0.5	0.5	0.5	0.5	0.5	0.5	0.35	0.35	0.35	0.35	0.4	0.4	0.1	Rational	0	0	0	0	0
1	4	25	0.35	0.4	0.4	0.4	0.4	1	0.5	0.5	1	0.5	0.5	0.5	0.5	0.5	0.5	0.35	0.35	0.35	0.35	0.4	0.4	0.1	Rational	0	0	0	0	0
1	4	26	0.35	0.4	0.4	0.4	0.4	1	0.5	0.5	1	0.5	0.5	0.5	0.5	0.5	0.5	0.35	0.35	0.35	0.35	0.4	0.4	0.1	Rational	0	0	0	0	0
1	4	27	0.35	0.4	0.4	0.4	0.4	1	0.5	0.5	1	0.5	0.5	0.5	0.5	0.5	0.5	0.35	0.35	0.35	0.35	0.4	0.4	0.1	Rational	0	0	0	0	0
1	4	28	0.35	0.4	0.4	0.4	0.4	1	0.5	0.5	1	0.5	0.5	0.5	0.5	0.5	0.5	0.35	0.35	0.35	0.35	0.4	0.4	0.1	Rational	0	0	0	0	0
1	4	29	0.35	0.4	0.4	0.4	0.4	1	0.5	0.5	1	0.5	0.5	0.5	0.5	0.5	0.5	0.35	0.35	0.35	0.35	0.4	0.4	0.1	Rational	0	0	0	0	0
1	4	30	0.35	0.4	0.4	0.4	0.4	1	0.5	0.5	1	0.5	0.5	0.5	0.5	0.5	0.5	0.35	0.35	0.35	0.35	0.4	0.4	0.1	Rational	0	0	0	0	0
1	4	31	0.35	0.4	0.4	0.4	0.4	1	0.5	0.5	1	0.5	0.5	0.5	0.5	0.5	0.5	0.35	0.35	0.35	0.35	0.4	0.4	0.1	Rational	0	0	0	0	0
1	4	32	0.35	0.4	0.4	0.4	0.4	1	0.5	0.5	1	0.5	0.5	0.5	0.5	0.5	0.5	0.35	0.35	0.35	0.35	0.4	0.4	0.1	Rational	0	0	0	0	0
1	4	33	0.35	0.4	0.4	0.4	0.4	1	0.5	0.5	1	0.5	0.5	0.5	0.5	0.5	0.5	0.35	0.35	0.35	0.35	0.4	0.4	0.1	Rational	0	0	0	0	0
1	4	34	0.35	0.4	0.4	0.4	0.4	1	0.5	0.5	1	0.5	0.5	0.5	0.5	0.5	0.5	0.35	0.35	0.35	0.35	0.4	0.4	0.1	Rational	0	0	0	0	0
1	4	35	0.35	0.4	0.4	0.4	0.4	1	0.5	0.5	1	0.5	0.5	0.5	0.5	0.5	0.5	0.35	0.35	0.35	0.35	0.4	0.4	0.1	Rational	0	0	0	0	0
1	4	36	0.35	0.4	0.4	0.4	0.4	1	0.5	0.5	1	0.5	0.5	0.5	0.5	0.5	0.5	0.35	0.35	0.35	0.35	0.4	0.4	0.1	Rational	0	0	0	0	0
1	4	37	0.35	0.4	0.4	0.4	0.4	1	0.5	0.5	1	0.5	0.5	0.5	0.5	0.5	0.5	0.35	0.35	0.35	0.35	0.4	0.4	0.1	Rational	0	0	0	0	0
1	4	38	0.35	0.4	0.4	0.4	0.4	1	0.5	0.5	1	0.5	0.5	0.5	0.5	0.5	0.5	0.35	0.35	0.35	0.35	0.4	0.4	0.1	Rational	0	0	0	0	0
1	4	39	0.35	0.4	0.4	0.4	0.4	1	0.5	0.5	1	0.5	0.5	0.5	0.5	0.5	0.5	0.35	0.35	0.35	0.35	0.4	0.4	0.1	Rational	0	0	0	0	0
1	4	40	0.35	0.4	0.4	0.4	0.4	1	0.5	0.5	1	0.5	0.5	0.5	0.5	0.5	0.5	0.35	0.35	0.35	0.35	0.4	0.4	0.1	Rational	0	0	0	0	0
1	4	40	0.35	0.4	0.4	0.4	0.4	1	0.5	0.5	1	0.5	0.5	0.5	0.5	0.5	0.5	0.35	0.35	0.35	0.35	0.4	0.4	0.1	Rational	0	0	0	0	482.9500000000001
1	5	1	0.44999999999999996	0.4	0.4	0.4	0.4	1	0.5	0.5	1	0.5	0.5	0.5	0.5	0.5	0.5	0.44999999999999996	0.44999999999999996	0.44999999999999996	0.44999999999999996	0.4	0.4	0.1	Rational	0	0	0	0	0
1	5	2	0.44999999999999996	0.4	0.4	0.4	0.4	1	0.5	0.5	1	0.5	0.5	0.5	0.5	0.5	0.5	0.44999999999999996	0.44999999999999996	0.44999999999999996	0.44999999999999996	0.4	0.4	0.1	Rational	0	0	0	0	0
1	5	3	0.44999999999999996	0.4	0.4	0.4	0.4	1	0.5	0.5	1	0.5	0.5	0.5	0.5	0.5	0.5	0.44999999999999996	0.44999999999999996	0.44999999999999996	0.44999999999999996	0.4	0.4	0.1	Rational	0	0	0	0	0
1	5	4	0.44999999999999996	0.4	0.4	0.4	0.4	1	0.5	0.5	1	0.5	0.5	0.5	0.5	0.5	0.5	0.44999999999999996	0.44999999999999996	0.44999999999999996	0.44999999999999996	0.4	0.4	0.1	Rational	0	0	0	0	0
1	5	5	0.44999999999999996	0.4	0.4	0.4	0.4	1	0.5	0.5	1	0.5	0.5	0.5	0.5	0.5	0.5	0.44999999999999996	0.44999999999999996	0.44999999999999996	0.44999999999999996	0.4	0.4	0.1	Rational	0	0	0	0	0
1	5	6	0.44999999999999996	0.4	0.4	0.4	0.4	1	0.5	0.5	1	0.5	0.5	0.5	0.5	0.5	0.5	0.44999999999999996	0.44999999999999996	0.44999999999999996	0.44999999999999996	0.4	0.4	0.1	Rational	0	0	0	0	0
1	5	7	0.44999999999999996	0.4	0.4	0.4	0.4	1	0.5	0.5	1	0.5	0.5	0.5	0.5	0.5	0.5	0.44999999999999996	0.44999999999999996	0.44999999999999996	0.44999999999999996	0.4	0.4	0.1	Rational	0	0	0	0	0
1	5	8	0.44999999999999996	0.4	0.4	0.4	0.4	1	0.5	0.5	1	0.5	0.5	0.5	0.5	0.5	0.5	0.44999999999999996	0.44999999999999996	0.44999999999999996	0.44999999999999996	0.4	0.4	0.1	Rational	0	0	0	0	0
1	5	9	0.44999999999999996	0.4	0.4	0.4	0.4	1	0.5	0.5	1	0.5	0.5	0.5	0.5	0.5	0.5	0.44999999999999996	0.44999999999999996	0.44999999999999996	0.44999999999999996	0.4	0.4	0.1	Rational	0	0	0	0	0
1	5	10	0.44999999999999996	0.4	0.4	0.4	0.4	1	0.5	0.5	1	0.5	0.5	0.5	0.5	0.5	0.5	0.44999999999999996	0.44999999999999996	0.44999999999999996	0.44999999999999996	0.4	0.4	0.1	Rational	0	0	0	0	0
1	5	11	0.44999999999999996	0.4	0.4	0.4	0.4	1	0.5	0.5	1	0.5	0.5	0.5	0.5	0.5	0.5	0.44999999999999996	0.44999999999999996	0.44999999999999996	0.44999999999999996	0.4	0.4	0.1	Rational	0	0	0	0	0
1	5	12	0.44999999999999996	0.4	0.4	0.4	0.4	1	0.5	0.5	1	0.5	0.5	0.5	0.5	0.5	0.5	0.44999999999999996	0.44999999999999996	0.44999999999999996	0.44999999999999996	0.4	0.4	0.1	Rational	0	0	0	0	0
1	5	13	0.44999999999999996	0.4	0.4	0.4	0.4	1	0.5	0.5	1	0.5	0.5	0.5	0.5	0.5	0.5	0.44999999999999996	0.44999999999999996	0.44999999999999996	0.44999999999999996	0.4	0.4	0.1	Rational	0	0	0	0	0
1	5	14	0.44999999999999996	0.4	0.4	0.4	0.4	1	0.5	0.5	1	0.5	0.5	0.5	0.5	0.5	0.5	0.44999999999999996	0.44999999999999996	0.44999999999999996	0.44999999999999996	0.4	0.4	0.1	Rational	0	0	0	0	0
1	5	15	0.44999999999999996	0.4	0.4	0.4	0.4	1	0.5	0.5	1	0.5	0.5	0.5	0.5	0.5	0.5	0.44999999999999996	0.44999999999999996	0.44999999999999996	0.44999999999999996	0.4	0.4	0.1	Rational	0	0	0	0	0
1	5	16	0.44999999999999996	0.4	0.4	0.4	0.4	1	0.5	0.5	1	0.5	0.5	0.5	0.5	0.5	0.5	0.44999999999999996	0.44999999999999996	0.44999999999999996	0.44999999999999996	0.4	0.4	0.1	Rational	0	0	0	0	0
1	5	17	0.44999999999999996	0.4	0.4	0.4	0.4	1	0.5	0.5	1	0.5	0.5	0.5	0.5	0.5	0.5	0.44999999999999996	0.44999999999999996	0.44999999999999996	0.44999999999999996	0.4	0.4	0.1	Rational	0	0	0	0	0
1	5	18	0.44999999999999996	0.4	0.4	0.4	0.4	1	0.5	0.5	1	0.5	0.5	0.5	0.5	0.5	0.5	0.44999999999999996	0.44999999999999996	0.44999999999999996	0.44999999999999996	0.4	0.4	0.1	Rational	0	0	0	0	0
1	5	19	0.44999999999999996	0.4	0.4	0.4	0.4	1	0.5	0.5	1	0.5	0.5	0.5	0.5	0.5	0.5	0.44999999999999996	0.44999999999999996	0.44999999999999996	0.44999999999999996	0.4	0.4	0.1	Rational	0	0	0	0	0
1	5	20	0.44999999999999996	0.4	0.4	0.4	0.4	1	0.5	0.5	1	0.5	0.5	0.5	0.5	0.5	0.5	0.44999999999999996	0.44999999999999996	0.44999999999999996	0.44999999999999996	0.4	0.4	0.1	Rational	0	0	0	0	0
1	5	21	0.44999999999999996	0.4	0.4	0.4	0.4	1	0.5	0.5	1	0.5	0.5	0.5	0.5	0.5	0.5	0.44999999999999996	0.44999999999999996	0.44999999999999996	0.44999999999999996	0.4	0.4	0.1	Rational	0	0	0	0	0
1	5	22	0.44999999999999996	0.4	0.4	0.4	0.4	1	0.5	0.5	1	0.5	0.5	0.5	0.5	0.5	0.5	0.44999999999999996	0.44999999999999996	0.44999999999999996	0.44999999999999996	0.4	0.4	0.1	Rational	0	0	0	0	0
1	5	23	0.44999999999999996	0.4	0.4	0.4	0.4	1	0.5	0.5	1	0.5	0.5	0.5	0.5	0.5	0.5	0.44999999999999996	0.44999999999999996	0.44999999999999996	0.44999999999999996	0.4	0.4	0.1	Rational	0	0	0	0	0
1	5	24	0.44999999999999996	0.4	0.4	0.4	0.4	1	0.5	0.5	1	0.5	0.5	0.5	0.5	0.5	0.5	0.44999999999999996	0.44999999999999996	0.44999999999999996	0.44999999999999996	0.4	0.4	0.1	Rational	0	0	0	0	0
1	5	25	0.44999999999999996	0.4	0.4	0.4	0.4	1	0.5	0.5	1	0.5	0.5	0.5	0.5	0.5	0.5	0.44999999999999996	0.44999999999999996	0.44999999999999996	0.44999999999999996	0.4	0.4	0.1	Rational	0	0	0	0	0
1	5	26	0.44999999999999996	0.4	0.4	0.4	0.4	1	0.5	0.5	1	0.5	0.5	0.5	0.5	0.5	0.5	0.44999999999999996	0.44999999999999996	0.44999999999999996	0.44999999999999996	0.4	0.4	0.1	Rational	0	0	0	0	0
1	5	27	0.44999999999999996	0.4	0.4	0.4	0.4	1	0.5	0.5	1	0.5	0.5	0.5	0.5	0.5	0.5	0.44999999999999996	0.44999999999999996	0.44999999999999996	0.44999999999999996	0.4	0.4	0.1	Rational	0	0	0	0	0
1	5	28	0.44999999999999996	0.4	0.4	0.4	0.4	1	0.5	0.5	1	0.5	0.5	0.5	0.5	0.5	0.5	0.44999999999999996	0.44999999999999996	0.44999999999999996	0.44999999999999996	0.4	0.4	0.1	Rational	0	0	0	0	0
1	5	29	0.44999999999999996	0.4	0.4	0.4	0.4	1	0.5	0.5	1	0.5	0.5	0.5	0.5	0.5	0.5	0.44999999999999996	0.44999999999999996	0.44999999999999996	0.44999999999999996	0.4	0.4	0.1	Rational	0	0	0	0	0
1	5	30	0.44999999999999996	0.4	0.4	0.4	0.4	1	0.5	0.5	1	0.5	0.5	0.5	0.5	0.5	0.5	0.44999999999999996	0.44999999999999996	0.44999999999999996	0.44999999999999996	0.4	0.4	0.1	Rational	0	0	0	0	0
1	5	31	0.44999999999999996	0.4	0.4	0.4	0.4	1	0.5	0.5	1	0.5	0.5	0.5	0.5	0.5	0.5	0.44999999999999996	0.44999999999999996	0.44999999999999996	0.44999999999999996	0.4	0.4	0.1	Rational	0	0	0	0	0
1	5	32	0.44999999999999996	0.4	0.4	0.4	0.4	1	0.5	0.5	1	0.5	0.5	0.5	0.5	0.5	0.5	0.44999999999999996	0.44999999999999996	0.44999999999999996	0.44999999999999996	0.4	0.4	0.1	Rational	0	0	0	0	0
1	5	33	0.44999999999999996	0.4	0.4	0.4	0.4	1	0.5	0.5	1	0.5	0.5	0.5	0.5	0.5	0.5	0.44999999999999996	0.44999999999999996	0.44999999999999996	0.44999999999999996	0.4	0.4	0.1	Rational	0	0	0	0	0
1	5	34	0.44999999999999996	0.4	0.4	0.4	0.4	1	0.5	0.5	1	0.5	0.5	0.5	0.5	0.5	0.5	0.44999999999999996	0.44999999999999996	0.44999999999999996	0.44999999999999996	0.4	0.4	0.1	Rational	0	0	0	0	0
1	5	35	0.44999999999999996	0.4	0.4	0.4	0.4	1	0.5	0.5	1	0.5	0.5	0.5	0.5	0.5	0.5	0.44999999999999996	0.44999999999999996	0.44999999999999996	0.44999999999999996	0.4	0.4	0.1	Rational	0	0	0	0	0
1	5	36	0.44999999999999996	0.4	0.4	0.4	0.4	1	0.5	0.5	1	0.5	0.5	0.5	0.5	0.5	0.5	0.44999999999999996	0.44999999999999996	0.44999999999999996	0.44999999999999996	0.4	0.4	0.1	Rational	0	0	0	0	0
1	5	37	0.44999999999999996	0.4	0.4	0.4	0.4	1	0.5	0.5	1	0.5	0.5	0.5	0.5	0.5	0.5	0.44999999999999996	0.44999999999999996	0.44999999999999996	0.44999999999999996	0.4	0.4	0.1	Rational	0	0	0	0	0
1	5	38	0.44999999999999996	0.4	0.4	0.4	0.4	1	0.5	0.5	1	0.5	0.5	0.5	0.5	0.5	0.5	0.44999999999999996	0.44999999999999996	0.44999999999999996	0.44999999999999996	0.4	0.4	0.1	Rational	0	0	0	0	0
1	5	39	0.44999999999999996	0.4	0.4	0.4	0.4	1	0.5	0.5	1	0.5	0.5	0.5	0.5	0.5	0.5	0.44999999999999996	0.44999999999999996	0.44999999999999996	0.44999999999999996	0.4	0.4	0.1	Rational	0	0	0	0	0
1	5	40	0.44999999999999996	0.4	0.4	0.4	0.4	1	0.5	0.5	1	0.5	0.5	0.5	0.5	0.5	0.5	0.44999999999999996	0.44999999999999996	0.44999999999999996	0.44999999999999996	0.4	0.4	0.1	Rational	0	0	0	0	0
1	5	40	0.44999999999999996	0.4	0.4	0.4	0.4	1	0.5	0.5	1	0.5	0.5	0.5	0.5	0.5	0.5	0.44999999999999996	0.44999999999999996	0.44999999999999996	0.44999999999999996	0.4	0.4	0.1	Rational	0	0	0	0	522.2499999999998
1	6	1	0.5499999999999999	0.6	0.6	0.6	0.6	1	0.5	0.5	1	0.5	0.5	0.5	0.5	0.5	0.5	0.5499999999999999	0.5499999999999999	0.5499999999999999	0.5499999999999999	0.6	0.6	0.1	Rational	-5	5	-5	5	0
1	6	2	0.5499999999999999	0.6	0.6	0.6	0.6	1	0.5	0.5	1	0.5	0.5	0.5	0.5	0.5	0.5	0.5499999999999999	0.5499999999999999	0.5499999999999999	0.5499999999999999	0.6	0.6	0.1	Rational	-10	10	-10	10	0
1	6	3	0.5499999999999999	0.6	0.6	0.6	0.6	1	0.5	0.5	1	0.5	0.5	0.5	0.5	0.5	0.5	0.5499999999999999	0.5499999999999999	0.5499999999999999	0.5499999999999999	0.6	0.6	0.1	Rational	-15	15	-15	15	0
1	6	4	0.5499999999999999	0.6	0.6	0.6	0.6	1	0.5	0.5	1	0.5	0.5	0.5	0.5	0.5	0.5	0.5499999999999999	0.5499999999999999	0.5499999999999999	0.5499999999999999	0.6	0.6	0.1	Rational	-15	15	-15	15	0
1	6	5	0.5499999999999999	0.6	0.6	0.6	0.6	1	0.5	0.5	1	0.5	0.5	0.5	0.5	0.5	0.5	0.5499999999999999	0.5499999999999999	0.5499999999999999	0.5499999999999999	0.6	0.6	0.1	Rational	-15	15	-15	15	0
1	6	6	0.5499999999999999	0.6	0.6	0.6	0.6	1	0.5	0.5	1	0.5	0.5	0.5	0.5	0.5	0.5	0.5499999999999999	0.5499999999999999	0.5499999999999999	0.5499999999999999	0.6	0.6	0.1	Rational	-15	15	-15	15	0
1	6	7	0.5499999999999999	0.6	0.6	0.6	0.6	1	0.5	0.5	1	0.5	0.5	0.5	0.5	0.5	0.5	0.5499999999999999	0.5499999999999999	0.5499999999999999	0.5499999999999999	0.6	0.6	0.1	Rational	-15	15	-15	15	0
1	6	8	0.5499999999999999	0.6	0.6	0.6	0.6	1	0.5	0.5	1	0.5	0.5	0.5	0.5	0.5	0.5	0.5499999999999999	0.5499999999999999	0.5499999999999999	0.5499999999999999	0.6	0.6	0.1	Rational	-15	15	-15	15	0
1	6	9	0.5499999999999999	0.6	0.6	0.6	0.6	1	0.5	0.5	1	0.5	0.5	0.5	0.5	0.5	0.5	0.5499999999999999	0.5499999999999999	0.5499999999999999	0.5499999999999999	0.6	0.6	0.1	Rational	-15	15	-15	15	0
1	6	10	0.5499999999999999	0.6	0.6	0.6	0.6	1	0.5	0.5	1	0.5	0.5	0.5	0.5	0.5	0.5	0.5499999999999999	0.5499999999999999	0.5499999999999999	0.5499999999999999	0.6	0.6	0.1	Rational	-15	15	-15	15	0
1	6	11	0.5499999999999999	0.6	0.6	0.6	0.6	1	0.5	0.5	1	0.5	0.5	0.5	0.5	0.5	0.5	0.5499999999999999	0.5499999999999999	0.5499999999999999	0.5499999999999999	0.6	0.6	0.1	Rational	-15	15	-15	15	0
1	6	12	0.5499999999999999	0.6	0.6	0.6	0.6	1	0.5	0.5	1	0.5	0.5	0.5	0.5	0.5	0.5	0.5499999999999999	0.5499999999999999	0.5499999999999999	0.5499999999999999	0.6	0.6	0.1	Rational	-15	15	-15	15	0
1	6	13	0.5499999999999999	0.6	0.6	0.6	0.6	1	0.5	0.5	1	0.5	0.5	0.5	0.5	0.5	0.5	0.5499999999999999	0.5499999999999999	0.5499999999999999	0.5499999999999999	0.6	0.6	0.1	Rational	-15	15	-15	15	0
1	6	14	0.5499999999999999	0.6	0.6	0.6	0.6	1	0.5	0.5	1	0.5	0.5	0.5	0.5	0.5	0.5	0.5499999999999999	0.5499999999999999	0.5499999999999999	0.5499999999999999	0.6	0.6	0.1	Rational	-15	15	-15	15	0
1	6	15	0.5499999999999999	0.6	0.6	0.6	0.6	1	0.5	0.5	1	0.5	0.5	0.5	0.5	0.5	0.5	0.5499999999999999	0.5499999999999999	0.5499999999999999	0.5499999999999999	0.6	0.6	0.1	Rational	-15	15	-15	15	0
1	6	16	0.5499999999999999	0.6	0.6	0.6	0.6	1	0.5	0.5	1	0.5	0.5	0.5	0.5	0.5	0.5	0.5499999999999999	0.5499999999999999	0.5499999999999999	0.5499999999999999	0.6	0.6	0.1	Rational	-15	15	-15	15	0
1	6	17	0.5499999999999999	0.6	0.6	0.6	0.6	1	0.5	0.5	1	0.5	0.5	0.5	0.5	0.5	0.5	0.5499999999999999	0.5499999999999999	0.5499999999999999	0.5499999999999999	0.6	0.6	0.1	Rational	-15	15	-15	15	0
1	6	18	0.5499999999999999	0.6	0.6	0.6	0.6	1	0.5	0.5	1	0.5	0.5	0.5	0.5	0.5	0.5	0.5499999999999999	0.5499999999999999	0.5499999999999999	0.5499999999999999	0.6	0.6	0.1	Rational	-15	15	-15	15	0
1	6	19	0.5499999999999999	0.6	0.6	0.6	0.6	1	0.5	0.5	1	0.5	0.5	0.5	0.5	0.5	0.5	0.5499999999999999	0.5499999999999999	0.5499999999999999	0.5499999999999999	0.6	0.6	0.1	Rational	-15	15	-15	15	0
1	6	20	0.5499999999999999	0.6	0.6	0.6	0.6	1	0.5	0.5	1	0.5	0.5	0.5	0.5	0.5	0.5	0.5499999999999999	0.5499999999999999	0.5499999999999999	0.5499999999999999	0.6	0.6	0.1	Rational	-15	15	-15	15	0
1	6	21	0.5499999999999999	0.6	0.6	0.6	0.6	1	0.5	0.5	1	0.5	0.5	0.5	0.5	0.5	0.5	0.5499999999999999	0.5499999999999999	0.5499999999999999	0.5499999999999999	0.6	0.6	0.1	Rational	-15	15	-15	15	0
1	6	22	0.5499999999999999	0.6	0.6	0.6	0.6	1	0.5	0.5	1	0.5	0.5	0.5	0.5	0.5	0.5	0.5499999999999999	0.5499999999999999	0.5499999999999999	0.5499999999999999	0.6	0.6	0.1	Rational	-15	15	-15	15	0
1	6	23	0.5499999999999999	0.6	0.6	0.6	0.6	1	0.5	0.5	1	0.5	0.5	0.5	0.5	0.5	0.5	0.5499999999999999	0.5499999999999999	0.5499999999999999	0.5499999999999999	0.6	0.6	0.1	Rational	-15	15	-15	15	0
1	6	24	0.5499999999999999	0.6	0.6	0.6	0.6	1	0.5	0.5	1	0.5	0.5	0.5	0.5	0.5	0.5	0.5499999999999999	0.5499999999999999	0.5499999999999999	0.5499999999999999	0.6	0.6	0.1	Rational	-15	15	-15	15	0
1	6	25	0.5499999999999999	0.6	0.6	0.6	0.6	1	0.5	0.5	1	0.5	0.5	0.5	0.5	0.5	0.5	0.5499999999999999	0.5499999999999999	0.5499999999999999	0.5499999999999999	0.6	0.6	0.1	Rational	-15	15	-15	15	0
1	6	26	0.5499999999999999	0.6	0.6	0.6	0.6	1	0.5	0.5	1	0.5	0.5	0.5	0.5	0.5	0.5	0.5499999999999999	0.5499999999999999	0.5499999999999999	0.5499999999999999	0.6	0.6	0.1	Rational	-15	15	-15	15	0
1	6	27	0.5499999999999999	0.6	0.6	0.6	0.6	1	0.5	0.5	1	0.5	0.5	0.5	0.5	0.5	0.5	0.5499999999999999	0.5499999999999999	0.5499999999999999	0.5499999999999999	0.6	0.6	0.1	Rational	-15	15	-15	15	0
1	6	28	0.5499999999999999	0.6	0.6	0.6	0.6	1	0.5	0.5	1	0.5	0.5	0.5	0.5	0.5	0.5	0.5499999999999999	0.5499999999999999	0.5499999999999999	0.5499999999999999	0.6	0.6	0.1	Rational	-15	15	-15	15	0
1	6	29	0.5499999999999999	0.6	0.6	0.6	0.6	1	0.5	0.5	1	0.5	0.5	0.5	0.5	0.5	0.5	0.5499999999999999	0.5499999999999999	0.5499999999999999	0.5499999999999999	0.6	0.6	0.1	Rational	-15	15	-15	15	0
1	6	30	0.5499999999999999	0.6	0.6	0.6	0.6	1	0.5	0.5	1	0.5	0.5	0.5	0.5	0.5	0.5	0.5499999999999999	0.5499999999999999	0.5499999999999999	0.5499999999999999	0.6	0.6	0.1	Rational	-15	15	-15	15	0
1	6	31	0.5499999999999999	0.6	0.6	0.6	0.6	1	0.5	0.5	1	0.5	0.5	0.5	0.5	0.5	0.5	0.5499999999999999	0.5499999999999999	0.5499999999999999	0.5499999999999999	0.6	0.6	0.1	Rational	-15	15	-15	15	0
1	6	32	0.5499999999999999	0.6	0.6	0.6	0.6	1	0.5	0.5	1	0.5	0.5	0.5	0.5	0.5	0.5	0.5499999999999999	0.5499999999999999	0.5499999999999999	0.5499999999999999	0.6	0.6	0.1	Rational	-15	15	-15	15	0
1	6	33	0.5499999999999999	0.6	0.6	0.6	0.6	1	0.5	0.5	1	0.5	0.5	0.5	0.5	0.5	0.5	0.5499999999999999	0.5499999999999999	0.5499999999999999	0.5499999999999999	0.6	0.6	0.1	Rational	-15	15	-15	15	0
1	6	34	0.5499999999999999	0.6	0.6	0.6	0.6	1	0.5	0.5	1	0.5	0.5	0.5	0.5	0.5	0.5	0.5499999999999999	0.5499999999999999	0.5499999999999999	0.5499999999999999	0.6	0.6	0.1	Rational	-15	15	-15	15	0
1	6	35	0.5499999999999999	0.6	0.6	0.6	0.6	1	0.5	0.5	1	0.5	0.5	0.5	0.5	0.5	0.5	0.5499999999999999	0.5499999999999999	0.5499999999999999	0.5499999999999999	0.6	0.6	0.1	Rational	-15	15	-15	15	0
1	6	36	0.5499999999999999	0.6	0.6	0.6	0.6	1	0.5	0.5	1	0.5	0.5	0.5	0.5	0.5	0.5	0.5499999999999999	0.5499999999999999	0.5499999999999999	0.5499999999999999	0.6	0.6	0.1	Rational	-15	15	-15	15	0
1	6	37	0.5499999999999999	0.6	0.6	0.6	0.6	1	0.5	0.5	1	0.5	0.5	0.5	0.5	0.5	0.5	0.5499999999999999	0.5499999999999999	0.5499999999999999	0.5499999999999999	0.6	0.6	0.1	Rational	-15	15	-15	15	0
1	6	38	0.5499999999999999	0.6	0.6	0.6	0.6	1	0.5	0.5	1	0.5	0.5	0.5	0.5	0.5	0.5	0.5499999999999999	0.5499999999999999	0.5499999999999999	0.5499999999999999	0.6	0.6	0.1	Rational	-15	15	-15	15	0
1	6	39	0.5499999999999999	0.6	0.6	0.6	0.6	1	0.5	0.5	1	0.5	0.5	0.5	0.5	0.5	0.5	0.5499999999999999	0.5499999999999999	0.5499999999999999	0.5499999999999999	0.6	0.6	0.1	Rational	-15	15	-15	15	0
1	6	40	0.5499999999999999	0.6	0.6	0.6	0.6	1	0.5	0.5	1	0.5	0.5	0.5	0.5	0.5	0.5	0.5499999999999999	0.5499999999999999	0.5499999999999999	0.5499999999999999	0.6	0.6	0.1	Rational	-15	15	-15	15	0
1	6	40	0.5499999999999999	0.6	0.6	0.6	0.6	1	0.5	0.5	1	0.5	0.5	0.5	0.5	0.5	0.5	0.5499999999999999	0.5499999999999999	0.5499999999999999	0.5499999999999999	0.6	0.6	0.1	Rational	-15	15	-15	15	969.7499999999995
1	7	1	0.6499999999999999	0.6	0.6	0.6	0.6	1	0.5	0.5	1	0.5	0.5	0.5	0.5	0.5	0.5	0.6499999999999999	0.6499999999999999	0.6499999999999999	0.6499999999999999	0.6	0.6	0.1	Rational	-5	5	-5	5	0
1	7	2	0.6499999999999999	0.6	0.6	0.6	0.6	1	0.5	0.5	1	0.5	0.5	0.5	0.5	0.5	0.5	0.6499999999999999	0.6499999999999999	0.6499999999999999	0.6499999999999999	0.6	0.6	0.1	Rational	-10	10	-10	10	0
1	7	3	0.6499999999999999	0.6	0.6	0.6	0.6	1	0.5	0.5	1	0.5	0.5	0.5	0.5	0.5	0.5	0.6499999999999999	0.6499999999999999	0.6499999999999999	0.6499999999999999	0.6	0.6	0.1	Rational	-10	10	-10	10	0
1	7	4	0.6499999999999999	0.6	0.6	0.6	0.6	1	0.5	0.5	1	0.5	0.5	0.5	0.5	0.5	0.5	0.6499999999999999	0.6499999999999999	0.6499999999999999	0.6499999999999999	0.6	0.6	0.1	Rational	-10	10	-10	10	0
1	7	5	0.6499999999999999	0.6	0.6	0.6	0.6	1	0.5	0.5	1	0.5	0.5	0.5	0.5	0.5	0.5	0.6499999999999999	0.6499999999999999	0.6499999999999999	0.6499999999999999	0.6	0.6	0.1	Rational	-10	10	-10	10	0
1	7	6	0.6499999999999999	0.6	0.6	0.6	0.6	1	0.5	0.5	1	0.5	0.5	0.5	0.5	0.5	0.5	0.6499999999999999	0.6499999999999999	0.6499999999999999	0.6499999999999999	0.6	0.6	0.1	Rational	-10	10	-10	10	0
1	7	7	0.6499999999999999	0.6	0.6	0.6	0.6	1	0.5	0.5	1	0.5	0.5	0.5	0.5	0.5	0.5	0.6499999999999999	0.6499999999999999	0.6499999999999999	0.6499999999999999	0.6	0.6	0.1	Rational	-10	10	-10	10	0
1	7	8	0.6499999999999999	0.6	0.6	0.6	0.6	1	0.5	0.5	1	0.5	0.5	0.5	0.5	0.5	0.5	0.6499999999999999	0.6499999999999999	0.6499999999999999	0.6499999999999999	0.6	0.6	0.1	Rational	-10	10	-10	10	0
1	7	9	0.6499999999999999	0.6	0.6	0.6	0.6	1	0.5	0.5	1	0.5	0.5	0.5	0.5	0.5	0.5	0.6499999999999999	0.6499999999999999	0.6499999999999999	0.6499999999999999	0.6	0.6	0.1	Rational	-10	10	-10	10	0
1	7	10	0.6499999999999999	0.6	0.6	0.6	0.6	1	0.5	0.5	1	0.5	0.5	0.5	0.5	0.5	0.5	0.6499999999999999	0.6499999999999999	0.6499999999999999	0.6499999999999999	0.6	0.6	0.1	Rational	-10	10	-10	10	0
1	7	11	0.6499999999999999	0.6	0.6	0.6	0.6	1	0.5	0.5	1	0.5	0.5	0.5	0.5	0.5	0.5	0.6499999999999999	0.6499999999999999	0.6499999999999999	0.6499999999999999	0.6	0.6	0.1	Rational	-10	10	-10	10	0
1	7	12	0.6499999999999999	0.6	0.6	0.6	0.6	1	0.5	0.5	1	0.5	0.5	0.5	0.5	0.5	0.5	0.6499999999999999	0.6499999999999999	0.6499999999999999	0.6499999999999999	0.6	0.6	0.1	Rational	-10	10	-10	10	0
1	7	13	0.6499999999999999	0.6	0.6	0.6	0.6	1	0.5	0.5	1	0.5	0.5	0.5	0.5	0.5	0.5	0.6499999999999999	0.6499999999999999	0.6499999999999999	0.6499999999999999	0.6	0.6	0.1	Rational	-10	10	-10	10	0
1	7	14	0.6499999999999999	0.6	0.6	0.6	0.6	1	0.5	0.5	1	0.5	0.5	0.5	0.5	0.5	0.5	0.6499999999999999	0.6499999999999999	0.6499999999999999	0.6499999999999999	0.6	0.6	0.1	Rational	-10	10	-10	10	0
1	7	15	0.6499999999999999	0.6	0.6	0.6	0.6	1	0.5	0.5	1	0.5	0.5	0.5	0.5	0.5	0.5	0.6499999999999999	0.6499999999999999	0.6499999999999999	0.6499999999999999	0.6	0.6	0.1	Rational	-10	10	-10	10	0
1	7	16	0.6499999999999999	0.6	0.6	0.6	0.6	1	0.5	0.5	1	0.5	0.5	0.5	0.5	0.5	0.5	0.6499999999999999	0.6499999999999999	0.6499999999999999	0.6499999999999999	0.6	0.6	0.1	Rational	-10	10	-10	10	0
1	7	17	0.6499999999999999	0.6	0.6	0.6	0.6	1	0.5	0.5	1	0.5	0.5	0.5	0.5	0.5	0.5	0.6499999999999999	0.6499999999999999	0.6499999999999999	0.6499999999999999	0.6	0.6	0.1	Rational	-10	10	-10	10	0
1	7	18	0.6499999999999999	0.6	0.6	0.6	0.6	1	0.5	0.5	1	0.5	0.5	0.5	0.5	0.5	0.5	0.6499999999999999	0.6499999999999999	0.6499999999999999	0.6499999999999999	0.6	0.6	0.1	Rational	-10	10	-10	10	0
1	7	19	0.6499999999999999	0.6	0.6	0.6	0.6	1	0.5	0.5	1	0.5	0.5	0.5	0.5	0.5	0.5	0.6499999999999999	0.6499999999999999	0.6499999999999999	0.6499999999999999	0.6	0.6	0.1	Rational	-10	10	-10	10	0
1	7	20	0.6499999999999999	0.6	0.6	0.6	0.6	1	0.5	0.5	1	0.5	0.5	0.5	0.5	0.5	0.5	0.6499999999999999	0.6499999999999999	0.6499999999999999	0.6499999999999999	0.6	0.6	0.1	Rational	-10	10	-10	10	0
1	7	21	0.6499999999999999	0.6	0.6	0.6	0.6	1	0.5	0.5	1	0.5	0.5	0.5	0.5	0.5	0.5	0.6499999999999999	0.6499999999999999	0.6499999999999999	0.6499999999999999	0.6	0.6	0.1	Rational	-10	10	-10	10	0
1	7	22	0.6499999999999999	0.6	0.6	0.6	0.6	1	0.5	0.5	1	0.5	0.5	0.5	0.5	0.5	0.5	0.6499999999999999	0.6499999999999999	0.6499999999999999	0.6499999999999999	0.6	0.6	0.1	Rational	-10	10	-10	10	0
1	7	23	0.6499999999999999	0.6	0.6	0.6	0.6	1	0.5	0.5	1	0.5	0.5	0.5	0.5	0.5	0.5	0.6499999999999999	0.6499999999999999	0.6499999999999999	0.6499999999999999	0.6	0.6	0.1	Rational	-10	10	-10	10	0
1	7	24	0.6499999999999999	0.6	0.6	0.6	0.6	1	0.5	0.5	1	0.5	0.5	0.5	0.5	0.5	0.5	0.6499999999999999	0.6499999999999999	0.6499999999999999	0.6499999999999999	0.6	0.6	0.1	Rational	-10	10	-10	10	0
1	7	25	0.6499999999999999	0.6	0.6	0.6	0.6	1	0.5	0.5	1	0.5	0.5	0.5	0.5	0.5	0.5	0.6499999999999999	0.6499999999999999	0.6499999999999999	0.6499999999999999	0.6	0.6	0.1	Rational	-10	10	-10	10	0
1	7	26	0.6499999999999999	0.6	0.6	0.6	0.6	1	0.5	0.5	1	0.5	0.5	0.5	0.5	0.5	0.5	0.6499999999999999	0.6499999999999999	0.6499999999999999	0.6499999999999999	0.6	0.6	0.1	Rational	-10	10	-10	10	0
1	7	27	0.6499999999999999	0.6	0.6	0.6	0.6	1	0.5	0.5	1	0.5	0.5	0.5	0.5	0.5	0.5	0.6499999999999999	0.6499999999999999	0.6499999999999999	0.6499999999999999	0.6	0.6	0.1	Rational	-10	10	-10	10	0
1	7	28	0.6499999999999999	0.6	0.6	0.6	0.6	1	0.5	0.5	1	0.5	0.5	0.5	0.5	0.5	0.5	0.6499999999999999	0.6499999999999999	0.6499999999999999	0.6499999999999999	0.6	0.6	0.1	Rational	-10	10	-10	10	0
1	7	29	0.6499999999999999	0.6	0.6	0.6	0.6	1	0.5	0.5	1	0.5	0.5	0.5	0.5	0.5	0.5	0.6499999999999999	0.6499999999999999	0.6499999999999999	0.6499999999999999	0.6	0.6	0.1	Rational	-10	10	-10	10	0
1	7	30	0.6499999999999999	0.6	0.6	0.6	0.6	1	0.5	0.5	1	0.5	0.5	0.5	0.5	0.5	0.5	0.6499999999999999	0.6499999999999999	0.6499999999999999	0.6499999999999999	0.6	0.6	0.1	Rational	-10	10	-10	10	0
1	7	31	0.6499999999999999	0.6	0.6	0.6	0.6	1	0.5	0.5	1	0.5	0.5	0.5	0.5	0.5	0.5	0.6499999999999999	0.6499999999999999	0.6499999999999999	0.6499999999999999	0.6	0.6	0.1	Rational	-10	10	-10	10	0
1	7	32	0.6499999999999999	0.6	0.6	0.6	0.6	1	0.5	0.5	1	0.5	0.5	0.5	0.5	0.5	0.5	0.6499999999999999	0.6499999999999999	0.6499999999999999	0.6499999999999999	0.6	0.6	0.1	Rational	-10	10	-10	10	0
1	7	33	0.6499999999999999	0.6	0.6	0.6	0.6	1	0.5	0.5	1	0.5	0.5	0.5	0.5	0.5	0.5	0.6499999999999999	0.6499999999999999	0.6499999999999999	0.6499999999999999	0.6	0.6	0.1	Rational	-10	10	-10	10	0
1	7	34	0.6499999999999999	0.6	0.6	0.6	0.6	1	0.5	0.5	1	0.5	0.5	0.5	0.5	0.5	0.5	0.6499999999999999	0.6499999999999999	0.6499999999999999	0.6499999999999999	0.6	0.6	0.1	Rational	-10	10	-10	10	0
1	7	35	0.6499999999999999	0.6	0.6	0.6	0.6	1	0.5	0.5	1	0.5	0.5	0.5	0.5	0.5	0.5	0.6499999999999999	0.6499999999999999	0.6499999999999999	0.6499999999999999	0.6	0.6	0.1	Rational	-10	10	-10	10	0
1	7	36	0.6499999999999999	0.6	0.6	0.6	0.6	1	0.5	0.5	1	0.5	0.5	0.5	0.5	0.5	0.5	0.6499999999999999	0.6499999999999999	0.6499999999999999	0.6499999999999999	0.6	0.6	0.1	Rational	-10	10	-10	10	0
1	7	37	0.6499999999999999	0.6	0.6	0.6	0.6	1	0.5	0.5	1	0.5	0.5	0.5	0.5	0.5	0.5	0.6499999999999999	0.6499999999999999	0.6499999999999999	0.6499999999999999	0.6	0.6	0.1	Rational	-10	10	-10	10	0
1	7	38	0.6499999999999999	0.6	0.6	0.6	0.6	1	0.5	0.5	1	0.5	0.5	0.5	0.5	0.5	0.5	0.6499999999999999	0.6499999999999999	0.6499999999999999	0.6499999999999999	0.6	0.6	0.1	Rational	-10	10	-10	10	0
1	7	39	0.6499999999999999	0.6	0.6	0.6	0.6	1	0.5	0.5	1	0.5	0.5	0.5	0.5	0.5	0.5	0.6499999999999999	0.6499999999999999	0.6499999999999999	0.6499999999999999	0.6	0.6	0.1	Rational	-10	10	-10	10	0
1	7	40	0.6499999999999999	0.6	0.6	0.6	0.6	1	0.5	0.5	1	0.5	0.5	0.5	0.5	0.5	0.5	0.6499999999999999	0.6499999999999999	0.6499999999999999	0.6499999999999999	0.6	0.6	0.1	Rational	-10	10	-10	10	0
1	7	40	0.6499999999999999	0.6	0.6	0.6	0.6	1	0.5	0.5	1	0.5	0.5	0.5	0.5	0.5	0.5	0.6499999999999999	0.6499999999999999	0.6499999999999999	0.6499999999999999	0.6	0.6	0.1	Rational	-10	10	-10	10	852.0499999999997
1	8	1	0.7499999999999999	0.7999999999999999	0.7999999999999999	0.7999999999999999	0.7999999999999999	1	0.5	0.5	1	0.5	0.5	0.5	0.5	0.5	0.5	0.7499999999999999	0.7499999999999999	0.7499999999999999	0.7499999999999999	0.7999999999999999	0.7999999999999999	0.1	Rational	-5	5	-5	5	0
1	8	2	0.7499999999999999	0.7999999999999999	0.7999999999999999	0.7999999999999999	0.7999999999999999	1	0.5	0.5	1	0.5	0.5	0.5	0.5	0.5	0.5	0.7499999999999999	0.7499999999999999	0.7499999999999999	0.7499999999999999	0.7999999999999999	0.7999999999999999	0.1	Rational	-10	10	-10	10	0
1	8	3	0.7499999999999999	0.7999999999999999	0.7999999999999999	0.7999999999999999	0.7999999999999999	1	0.5	0.5	1	0.5	0.5	0.5	0.5	0.5	0.5	0.7499999999999999	0.7499999999999999	0.7499999999999999	0.7499999999999999	0.7999999999999999	0.7999999999999999	0.1	Rational	-15	15	-15	15	0
1	8	4	0.7499999999999999	0.7999999999999999	0.7999999999999999	0.7999999999999999	0.7999999999999999	1	0.5	0.5	1	0.5	0.5	0.5	0.5	0.5	0.5	0.7499999999999999	0.7499999999999999	0.7499999999999999	0.7499999999999999	0.7999999999999999	0.7999999999999999	0.1	Rational	-15	15	-15	15	0
1	8	5	0.7499999999999999	0.7999999999999999	0.7999999999999999	0.7999999999999999	0.7999999999999999	1	0.5	0.5	1	0.5	0.5	0.5	0.5	0.5	0.5	0.7499999999999999	0.7499999999999999	0.7499999999999999	0.7499999999999999	0.7999999999999999	0.7999999999999999	0.1	Rational	-15	15	-15	15	0
1	8	6	0.7499999999999999	0.7999999999999999	0.7999999999999999	0.7999999999999999	0.7999999999999999	1	0.5	0.5	1	0.5	0.5	0.5	0.5	0.5	0.5	0.7499999999999999	0.7499999999999999	0.7499999999999999	0.7499999999999999	0.7999999999999999	0.7999999999999999	0.1	Rational	-15	15	-15	15	0
1	8	7	0.7499999999999999	0.7999999999999999	0.7999999999999999	0.7999999999999999	0.7999999999999999	1	0.5	0.5	1	0.5	0.5	0.5	0.5	0.5	0.5	0.7499999999999999	0.7499999999999999	0.7499999999999999	0.7499999999999999	0.7999999999999999	0.7999999999999999	0.1	Rational	-15	15	-15	15	0
1	8	8	0.7499999999999999	0.7999999999999999	0.7999999999999999	0.7999999999999999	0.7999999999999999	1	0.5	0.5	1	0.5	0.5	0.5	0.5	0.5	0.5	0.7499999999999999	0.7499999999999999	0.7499999999999999	0.7499999999999999	0.7999999999999999	0.7999999999999999	0.1	Rational	-15	15	-15	15	0
1	8	9	0.7499999999999999	0.7999999999999999	0.7999999999999999	0.7999999999999999	0.7999999999999999	1	0.5	0.5	1	0.5	0.5	0.5	0.5	0.5	0.5	0.7499999999999999	0.7499999999999999	0.7499999999999999	0.7499999999999999	0.7999999999999999	0.7999999999999999	0.1	Rational	-15	15	-15	15	0
1	8	10	0.7499999999999999	0.7999999999999999	0.7999999999999999	0.7999999999999999	0.7999999999999999	1	0.5	0.5	1	0.5	0.5	0.5	0.5	0.5	0.5	0.7499999999999999	0.7499999999999999	0.7499999999999999	0.7499999999999999	0.7999999999999999	0.7999999999999999	0.1	Rational	-15	15	-15	15	0
1	8	11	0.7499999999999999	0.7999999999999999	0.7999999999999999	0.7999999999999999	0.7999999999999999	1	0.5	0.5	1	0.5	0.5	0.5	0.5	0.5	0.5	0.7499999999999999	0.7499999999999999	0.7499999999999999	0.7499999999999999	0.7999999999999999	0.7999999999999999	0.1	Rational	-15	15	-15	15	0
1	8	12	0.7499999999999999	0.7999999999999999	0.7999999999999999	0.7999999999999999	0.7999999999999999	1	0.5	0.5	1	0.5	0.5	0.5	0.5	0.5	0.5	0.7499999999999999	0.7499999999999999	0.7499999999999999	0.7499999999999999	0.7999999999999999	0.7999999999999999	0.1	Rational	-15	15	-15	15	0
1	8	13	0.7499999999999999	0.7999999999999999	0.7999999999999999	0.7999999999999999	0.7999999999999999	1	0.5	0.5	1	0.5	0.5	0.5	0.5	0.5	0.5	0.7499999999999999	0.7499999999999999	0.7499999999999999	0.7499999999999999	0.7999999999999999	0.7999999999999999	0.1	Rational	-15	15	-15	15	0
1	8	14	0.7499999999999999	0.7999999999999999	0.7999999999999999	0.7999999999999999	0.7999999999999999	1	0.5	0.5	1	0.5	0.5	0.5	0.5	0.5	0.5	0.7499999999999999	0.7499999999999999	0.7499999999999999	0.7499999999999999	0.7999999999999999	0.7999999999999999	0.1	Rational	-15	15	-15	15	0
1	8	15	0.7499999999999999	0.7999999999999999	0.7999999999999999	0.7999999999999999	0.7999999999999999	1	0.5	0.5	1	0.5	0.5	0.5	0.5	0.5	0.5	0.7499999999999999	0.7499999999999999	0.7499999999999999	0.7499999999999999	0.7999999999999999	0.7999999999999999	0.1	Rational	-15	15	-15	15	0
1	8	16	0.7499999999999999	0.7999999999999999	0.7999999999999999	0.7999999999999999	0.7999999999999999	1	0.5	0.5	1	0.5	0.5	0.5	0.5	0.5	0.5	0.7499999999999999	0.7499999999999999	0.7499999999999999	0.7499999999999999	0.7999999999999999	0.7999999999999999	0.1	Rational	-15	15	-15	15	0
1	8	17	0.7499999999999999	0.7999999999999999	0.7999999999999999	0.7999999999999999	0.7999999999999999	1	0.5	0.5	1	0.5	0.5	0.5	0.5	0.5	0.5	0.7499999999999999	0.7499999999999999	0.7499999999999999	0.7499999999999999	0.7999999999999999	0.7999999999999999	0.1	Rational	-15	15	-15	15	0
1	8	18	0.7499999999999999	0.7999999999999999	0.7999999999999999	0.7999999999999999	0.7999999999999999	1	0.5	0.5	1	0.5	0.5	0.5	0.5	0.5	0.5	0.7499999999999999	0.7499999999999999	0.7499999999999999	0.7499999999999999	0.7999999999999999	0.7999999999999999	0.1	Rational	-15	15	-15	15	0
1	8	19	0.7499999999999999	0.7999999999999999	0.7999999999999999	0.7999999999999999	0.7999999999999999	1	0.5	0.5	1	0.5	0.5	0.5	0.5	0.5	0.5	0.7499999999999999	0.7499999999999999	0.7499999999999999	0.7499999999999999	0.7999999999999999	0.7999999999999999	0.1	Rational	-15	15	-15	15	0
1	8	20	0.7499999999999999	0.7999999999999999	0.7999999999999999	0.7999999999999999	0.7999999999999999	1	0.5	0.5	1	0.5	0.5	0.5	0.5	0.5	0.5	0.7499999999999999	0.7499999999999999	0.7499999999999999	0.7499999999999999	0.7999999999999999	0.7999999999999999	0.1	Rational	-15	15	-15	15	0
1	8	21	0.7499999999999999	0.7999999999999999	0.7999999999999999	0.7999999999999999	0.7999999999999999	1	0.5	0.5	1	0.5	0.5	0.5	0.5	0.5	0.5	0.7499999999999999	0.7499999999999999	0.7499999999999999	0.7499999999999999	0.7999999999999999	0.7999999999999999	0.1	Rational	-15	15	-15	15	0
1	8	22	0.7499999999999999	0.7999999999999999	0.7999999999999999	0.7999999999999999	0.7999999999999999	1	0.5	0.5	1	0.5	0.5	0.5	0.5	0.5	0.5	0.7499999999999999	0.7499999999999999	0.7499999999999999	0.7499999999999999	0.7999999999999999	0.7999999999999999	0.1	Rational	-15	15	-15	15	0
1	8	23	0.7499999999999999	0.7999999999999999	0.7999999999999999	0.7999999999999999	0.7999999999999999	1	0.5	0.5	1	0.5	0.5	0.5	0.5	0.5	0.5	0.7499999999999999	0.7499999999999999	0.7499999999999999	0.7499999999999999	0.7999999999999999	0.7999999999999999	0.1	Rational	-15	15	-15	15	0
1	8	24	0.7499999999999999	0.7999999999999999	0.7999999999999999	0.7999999999999999	0.7999999999999999	1	0.5	0.5	1	0.5	0.5	0.5	0.5	0.5	0.5	0.7499999999999999	0.7499999999999999	0.7499999999999999	0.7499999999999999	0.7999999999999999	0.7999999999999999	0.1	Rational	-15	15	-15	15	0
1	8	25	0.7499999999999999	0.7999999999999999	0.7999999999999999	0.7999999999999999	0.7999999999999999	1	0.5	0.5	1	0.5	0.5	0.5	0.5	0.5	0.5	0.7499999999999999	0.7499999999999999	0.7499999999999999	0.7499999999999999	0.7999999999999999	0.7999999999999999	0.1	Rational	-15	15	-15	15	0
1	8	26	0.7499999999999999	0.7999999999999999	0.7999999999999999	0.7999999999999999	0.7999999999999999	1	0.5	0.5	1	0.5	0.5	0.5	0.5	0.5	0.5	0.7499999999999999	0.7499999999999999	0.7499999999999999	0.7499999999999999	0.7999999999999999	0.7999999999999999	0.1	Rational	-15	15	-15	15	0
1	8	27	0.7499999999999999	0.7999999999999999	0.7999999999999999	0.7999999999999999	0.7999999999999999	1	0.5	0.5	1	0.5	0.5	0.5	0.5	0.5	0.5	0.7499999999999999	0.7499999999999999	0.7499999999999999	0.7499999999999999	0.7999999999999999	0.7999999999999999	0.1	Rational	-15	15	-15	15	0
1	8	28	0.7499999999999999	0.7999999999999999	0.7999999999999999	0.7999999999999999	0.7999999999999999	1	0.5	0.5	1	0.5	0.5	0.5	0.5	0.5	0.5	0.7499999999999999	0.7499999999999999	0.7499999999999999	0.7499999999999999	0.7999999999999999	0.7999999999999999	0.1	Rational	-15	15	-15	15	0
1	8	29	0.7499999999999999	0.7999999999999999	0.7999999999999999	0.7999999999999999	0.7999999999999999	1	0.5	0.5	1	0.5	0.5	0.5	0.5	0.5	0.5	0.7499999999999999	0.7499999999999999	0.7499999999999999	0.7499999999999999	0.7999999999999999	0.7999999999999999	0.1	Rational	-15	15	-15	15	0
1	8	30	0.7499999999999999	0.7999999999999999	0.7999999999999999	0.7999999999999999	0.7999999999999999	1	0.5	0.5	1	0.5	0.5	0.5	0.5	0.5	0.5	0.7499999999999999	0.7499999999999999	0.7499999999999999	0.7499999999999999	0.7999999999999999	0.7999999999999999	0.1	Rational	-15	15	-15	15	0
1	8	31	0.7499999999999999	0.7999999999999999	0.7999999999999999	0.7999999999999999	0.7999999999999999	1	0.5	0.5	1	0.5	0.5	0.5	0.5	0.5	0.5	0.7499999999999999	0.7499999999999999	0.7499999999999999	0.7499999999999999	0.7999999999999999	0.7999999999999999	0.1	Rational	-15	15	-15	15	0
1	8	32	0.7499999999999999	0.7999999999999999	0.7999999999999999	0.7999999999999999	0.7999999999999999	1	0.5	0.5	1	0.5	0.5	0.5	0.5	0.5	0.5	0.7499999999999999	0.7499999999999999	0.7499999999999999	0.7499999999999999	0.7999999999999999	0.7999999999999999	0.1	Rational	-15	15	-15	15	0
1	8	33	0.7499999999999999	0.7999999999999999	0.7999999999999999	0.7999999999999999	0.7999999999999999	1	0.5	0.5	1	0.5	0.5	0.5	0.5	0.5	0.5	0.7499999999999999	0.7499999999999999	0.7499999999999999	0.7499999999999999	0.7999999999999999	0.7999999999999999	0.1	Rational	-15	15	-15	15	0
1	8	34	0.7499999999999999	0.7999999999999999	0.7999999999999999	0.7999999999999999	0.7999999999999999	1	0.5	0.5	1	0.5	0.5	0.5	0.5	0.5	0.5	0.7499999999999999	0.7499999999999999	0.7499999999999999	0.7499999999999999	0.7999999999999999	0.7999999999999999	0.1	Rational	-15	15	-15	15	0
1	8	35	0.7499999999999999	0.7999999999999999	0.7999999999999999	0.7999999999999999	0.7999999999999999	1	0.5	0.5	1	0.5	0.5	0.5	0.5	0.5	0.5	0.7499999999999999	0.7499999999999999	0.7499999999999999	0.7499999999999999	0.7999999999999999	0.7999999999999999	0.1	Rational	-15	15	-15	15	0
1	8	36	0.7499999999999999	0.7999999999999999	0.7999999999999999	0.7999999999999999	0.7999999999999999	1	0.5	0.5	1	0.5	0.5	0.5	0.5	0.5	0.5	0.7499999999999999	0.7499999999999999	0.7499999999999999	0.7499999999999999	0.7999999999999999	0.7999999999999999	0.1	Rational	-15	15	-15	15	0
1	8	37	0.7499999999999999	0.7999999999999999	0.7999999999999999	0.7999999999999999	0.7999999999999999	1	0.5	0.5	1	0.5	0.5	0.5	0.5	0.5	0.5	0.7499999999999999	0.7499999999999999	0.7499999999999999	0.7499999999999999	0.7999999999999999	0.7999999999999999	0.1	Rational	-15	15	-15	15	0
1	8	38	0.7499999999999999	0.7999999999999999	0.7999999999999999	0.7999999999999999	0.7999999999999999	1	0.5	0.5	1	0.5	0.5	0.5	0.5	0.5	0.5	0.7499999999999999	0.7499999999999999	0.7499999999999999	0.7499999999999999	0.7999999999999999	0.7999999999999999	0.1	Rational	-15	15	-15	15	0
1	8	39	0.7499999999999999	0.7999999999999999	0.7999999999999999	0.7999999999999999	0.7999999999999999	1	0.5	0.5	1	0.5	0.5	0.5	0.5	0.5	0.5	0.7499999999999999	0.7499999999999999	0.7499999999999999	0.7499999999999999	0.7999999999999999	0.7999999999999999	0.1	Rational	-15	15	-15	15	0
1	8	40	0.7499999999999999	0.7999999999999999	0.7999999999999999	0.7999999999999999	0.7999999999999999	1	0.5	0.5	1	0.5	0.5	0.5	0.5	0.5	0.5	0.7499999999999999	0.7499999999999999	0.7499999999999999	0.7499999999999999	0.7999999999999999	0.7999999999999999	0.1	Rational	-15	15	-15	15	0
1	8	40	0.7499999999999999	0.7999999999999999	0.7999999999999999	0.7999999999999999	0.7999999999999999	1	0.5	0.5	1	0.5	0.5	0.5	0.5	0.5	0.5	0.7499999999999999	0.7499999999999999	0.7499999999999999	0.7499999999999999	0.7999999999999999	0.7999999999999999	0.1	Rational	-15	15	-15	15	985.5500000000004
1	9	1	0.8499999999999999	0.7999999999999999	0.7999999999999999	0.7999999999999999	0.7999999999999999	1	0.5	0.5	1	0.5	0.5	0.5	0.5	0.5	0.5	0.8499999999999999	0.8499999999999999	0.8499999999999999	0.8499999999999999	0.7999999999999999	0.7999999999999999	0.1	Rational	-5	5	-5	5	0
1	9	2	0.8499999999999999	0.7999999999999999	0.7999999999999999	0.7999999999999999	0.7999999999999999	1	0.5	0.5	1	0.5	0.5	0.5	0.5	0.5	0.5	0.8499999999999999	0.8499999999999999	0.8499999999999999	0.8499999999999999	0.7999999999999999	0.7999999999999999	0.1	Rational	-10	10	-10	10	0
1	9	3	0.8499999999999999	0.7999999999999999	0.7999999999999999	0.7999999999999999	0.7999999999999999	1	0.5	0.5	1	0.5	0.5	0.5	0.5	0.5	0.5	0.8499999999999999	0.8499999999999999	0.8499999999999999	0.8499999999999999	0.7999999999999999	0.7999999999999999	0.1	Rational	-10	10	-10	10	0
1	9	4	0.8499999999999999	0.7999999999999999	0.7999999999999999	0.7999999999999999	0.7999999999999999	1	0.5	0.5	1	0.5	0.5	0.5	0.5	0.5	0.5	0.8499999999999999	0.8499999999999999	0.8499999999999999	0.8499999999999999	0.7999999999999999	0.7999999999999999	0.1	Rational	-10	10	-10	10	0
1	9	5	0.8499999999999999	0.7999999999999999	0.7999999999999999	0.7999999999999999	0.7999999999999999	1	0.5	0.5	1	0.5	0.5	0.5	0.5	0.5	0.5	0.8499999999999999	0.8499999999999999	0.8499999999999999	0.8499999999999999	0.7999999999999999	0.7999999999999999	0.1	Rational	-10	10	-10	10	0
1	9	6	0.8499999999999999	0.7999999999999999	0.7999999999999999	0.7999999999999999	0.7999999999999999	1	0.5	0.5	1	0.5	0.5	0.5	0.5	0.5	0.5	0.8499999999999999	0.8499999999999999	0.8499999999999999	0.8499999999999999	0.7999999999999999	0.7999999999999999	0.1	Rational	-10	10	-10	10	0
1	9	7	0.8499999999999999	0.7999999999999999	0.7999999999999999	0.7999999999999999	0.7999999999999999	1	0.5	0.5	1	0.5	0.5	0.5	0.5	0.5	0.5	0.8499999999999999	0.8499999999999999	0.8499999999999999	0.8499999999999999	0.7999999999999999	0.7999999999999999	0.1	Rational	-10	10	-10	10	0
1	9	8	0.8499999999999999	0.7999999999999999	0.7999999999999999	0.7999999999999999	0.7999999999999999	1	0.5	0.5	1	0.5	0.5	0.5	0.5	0.5	0.5	0.8499999999999999	0.8499999999999999	0.8499999999999999	0.8499999999999999	0.7999999999999999	0.7999999999999999	0.1	Rational	-10	10	-10	10	0
1	9	9	0.8499999999999999	0.7999999999999999	0.7999999999999999	0.7999999999999999	0.7999999999999999	1	0.5	0.5	1	0.5	0.5	0.5	0.5	0.5	0.5	0.8499999999999999	0.8499999999999999	0.8499999999999999	0.8499999999999999	0.7999999999999999	0.7999999999999999	0.1	Rational	-10	10	-10	10	0
1	9	10	0.8499999999999999	0.7999999999999999	0.7999999999999999	0.7999999999999999	0.7999999999999999	1	0.5	0.5	1	0.5	0.5	0.5	0.5	0.5	0.5	0.8499999999999999	0.8499999999999999	0.8499999999999999	0.8499999999999999	0.7999999999999999	0.7999999999999999	0.1	Rational	-10	10	-10	10	0
1	9	11	0.8499999999999999	0.7999999999999999	0.7999999999999999	0.7999999999999999	0.7999999999999999	1	0.5	0.5	1	0.5	0.5	0.5	0.5	0.5	0.5	0.8499999999999999	0.8499999999999999	0.8499999999999999	0.8499999999999999	0.7999999999999999	0.7999999999999999	0.1	Rational	-10	10	-10	10	0
1	9	12	0.8499999999999999	0.7999999999999999	0.7999999999999999	0.7999999999999999	0.7999999999999999	1	0.5	0.5	1	0.5	0.5	0.5	0.5	0.5	0.5	0.8499999999999999	0.8499999999999999	0.8499999999999999	0.8499999999999999	0.7999999999999999	0.7999999999999999	0.1	Rational	-10	10	-10	10	0
1	9	13	0.8499999999999999	0.7999999999999999	0.7999999999999999	0.7999999999999999	0.7999999999999999	1	0.5	0.5	1	0.5	0.5	0.5	0.5	0.5	0.5	0.8499999999999999	0.8499999999999999	0.8499999999999999	0.8499999999999999	0.7999999999999999	0.7999999999999999	0.1	Rational	-10	10	-10	10	0
1	9	14	0.8499999999999999	0.7999999999999999	0.7999999999999999	0.7999999999999999	0.7999999999999999	1	0.5	0.5	1	0.5	0.5	0.5	0.5	0.5	0.5	0.8499999999999999	0.8499999999999999	0.8499999999999999	0.8499999999999999	0.7999999999999999	0.7999999999999999	0.1	Rational	-10	10	-10	10	0
1	9	15	0.8499999999999999	0.7999999999999999	0.7999999999999999	0.7999999999999999	0.7999999999999999	1	0.5	0.5	1	0.5	0.5	0.5	0.5	0.5	0.5	0.8499999999999999	0.8499999999999999	0.8499999999999999	0.8499999999999999	0.7999999999999999	0.7999999999999999	0.1	Rational	-10	10	-10	10	0
1	9	16	0.8499999999999999	0.7999999999999999	0.7999999999999999	0.7999999999999999	0.7999999999999999	1	0.5	0.5	1	0.5	0.5	0.5	0.5	0.5	0.5	0.8499999999999999	0.8499999999999999	0.8499999999999999	0.8499999999999999	0.7999999999999999	0.7999999999999999	0.1	Rational	-10	10	-10	10	0
1	9	17	0.8499999999999999	0.7999999999999999	0.7999999999999999	0.7999999999999999	0.7999999999999999	1	0.5	0.5	1	0.5	0.5	0.5	0.5	0.5	0.5	0.8499999999999999	0.8499999999999999	0.8499999999999999	0.8499999999999999	0.7999999999999999	0.7999999999999999	0.1	Rational	-10	10	-10	10	0
1	9	18	0.8499999999999999	0.7999999999999999	0.7999999999999999	0.7999999999999999	0.7999999999999999	1	0.5	0.5	1	0.5	0.5	0.5	0.5	0.5	0.5	0.8499999999999999	0.8499999999999999	0.8499999999999999	0.8499999999999999	0.7999999999999999	0.7999999999999999	0.1	Rational	-10	10	-10	10	0
1	9	19	0.8499999999999999	0.7999999999999999	0.7999999999999999	0.7999999999999999	0.7999999999999999	1	0.5	0.5	1	0.5	0.5	0.5	0.5	0.5	0.5	0.8499999999999999	0.8499999999999999	0.8499999999999999	0.8499999999999999	0.7999999999999999	0.7999999999999999	0.1	Rational	-10	10	-10	10	0
1	9	20	0.8499999999999999	0.7999999999999999	0.7999999999999999	0.7999999999999999	0.7999999999999999	1	0.5	0.5	1	0.5	0.5	0.5	0.5	0.5	0.5	0.8499999999999999	0.8499999999999999	0.8499999999999999	0.8499999999999999	0.7999999999999999	0.7999999999999999	0.1	Rational	-10	10	-10	10	0
1	9	21	0.8499999999999999	0.7999999999999999	0.7999999999999999	0.7999999999999999	0.7999999999999999	1	0.5	0.5	1	0.5	0.5	0.5	0.5	0.5	0.5	0.8499999999999999	0.8499999999999999	0.8499999999999999	0.8499999999999999	0.7999999999999999	0.7999999999999999	0.1	Rational	-10	10	-10	10	0
1	9	22	0.8499999999999999	0.7999999999999999	0.7999999999999999	0.7999999999999999	0.7999999999999999	1	0.5	0.5	1	0.5	0.5	0.5	0.5	0.5	0.5	0.8499999999999999	0.8499999999999999	0.8499999999999999	0.8499999999999999	0.7999999999999999	0.7999999999999999	0.1	Rational	-10	10	-10	10	0
1	9	23	0.8499999999999999	0.7999999999999999	0.7999999999999999	0.7999999999999999	0.7999999999999999	1	0.5	0.5	1	0.5	0.5	0.5	0.5	0.5	0.5	0.8499999999999999	0.8499999999999999	0.8499999999999999	0.8499999999999999	0.7999999999999999	0.7999999999999999	0.1	Rational	-10	10	-10	10	0
1	9	24	0.8499999999999999	0.7999999999999999	0.7999999999999999	0.7999999999999999	0.7999999999999999	1	0.5	0.5	1	0.5	0.5	0.5	0.5	0.5	0.5	0.8499999999999999	0.8499999999999999	0.8499999999999999	0.8499999999999999	0.7999999999999999	0.7999999999999999	0.1	Rational	-10	10	-10	10	0
1	9	25	0.8499999999999999	0.7999999999999999	0.7999999999999999	0.7999999999999999	0.7999999999999999	1	0.5	0.5	1	0.5	0.5	0.5	0.5	0.5	0.5	0.8499999999999999	0.8499999999999999	0.8499999999999999	0.8499999999999999	0.7999999999999999	0.7999999999999999	0.1	Rational	-10	10	-10	10	0
1	9	26	0.8499999999999999	0.7999999999999999	0.7999999999999999	0.7999999999999999	0.7999999999999999	1	0.5	0.5	1	0.5	0.5	0.5	0.5	0.5	0.5	0.8499999999999999	0.8499999999999999	0.8499999999999999	0.8499999999999999	0.7999999999999999	0.7999999999999999	0.1	Rational	-10	10	-10	10	0
1	9	27	0.8499999999999999	0.7999999999999999	0.7999999999999999	0.7999999999999999	0.7999999999999999	1	0.5	0.5	1	0.5	0.5	0.5	0.5	0.5	0.5	0.8499999999999999	0.8499999999999999	0.8499999999999999	0.8499999999999999	0.7999999999999999	0.7999999999999999	0.1	Rational	-10	10	-10	10	0
1	9	28	0.8499999999999999	0.7999999999999999	0.7999999999999999	0.7999999999999999	0.7999999999999999	1	0.5	0.5	1	0.5	0.5	0.5	0.5	0.5	0.5	0.8499999999999999	0.8499999999999999	0.8499999999999999	0.8499999999999999	0.7999999999999999	0.7999999999999999	0.1	Rational	-10	10	-10	10	0
1	9	29	0.8499999999999999	0.7999999999999999	0.7999999999999999	0.7999999999999999	0.7999999999999999	1	0.5	0.5	1	0.5	0.5	0.5	0.5	0.5	0.5	0.8499999999999999	0.8499999999999999	0.8499999999999999	0.8499999999999999	0.7999999999999999	0.7999999999999999	0.1	Rational	-10	10	-10	10	0
1	9	30	0.8499999999999999	0.7999999999999999	0.7999999999999999	0.7999999999999999	0.7999999999999999	1	0.5	0.5	1	0.5	0.5	0.5	0.5	0.5	0.5	0.8499999999999999	0.8499999999999999	0.8499999999999999	0.8499999999999999	0.7999999999999999	0.7999999999999999	0.1	Rational	-10	10	-10	10	0
1	9	31	0.8499999999999999	0.7999999999999999	0.7999999999999999	0.7999999999999999	0.7999999999999999	1	0.5	0.5	1	0.5	0.5	0.5	0.5	0.5	0.5	0.8499999999999999	0.8499999999999999	0.8499999999999999	0.8499999999999999	0.7999999999999999	0.7999999999999999	0.1	Rational	-10	10	-10	10	0
1	9	32	0.8499999999999999	0.7999999999999999	0.7999999999999999	0.7999999999999999	0.7999999999999999	1	0.5	0.5	1	0.5	0.5	0.5	0.5	0.5	0.5	0.8499999999999999	0.8499999999999999	0.8499999999999999	0.8499999999999999	0.7999999999999999	0.7999999999999999	0.1	Rational	-10	10	-10	10	0
1	9	33	0.8499999999999999	0.7999999999999999	0.7999999999999999	0.7999999999999999	0.7999999999999999	1	0.5	0.5	1	0.5	0.5	0.5	0.5	0.5	0.5	0.8499999999999999	0.8499999999999999	0.8499999999999999	0.8499999999999999	0.7999999999999999	0.7999999999999999	0.1	Rational	-10	10	-10	10	0
1	9	34	0.8499999999999999	0.7999999999999999	0.7999999999999999	0.7999999999999999	0.7999999999999999	1	0.5	0.5	1	0.5	0.5	0.5	0.5	0.5	0.5	0.8499999999999999	0.8499999999999999	0.8499999999999999	0.8499999999999999	0.7999999999999999	0.7999999999999999	0.1	Rational	-10	10	-10	10	0
1	9	35	0.8499999999999999	0.7999999999999999	0.7999999999999999	0.7999999999999999	0.7999999999999999	1	0.5	0.5	1	0.5	0.5	0.5	0.5	0.5	0.5	0.8499999999999999	0.8499999999999999	0.8499999999999999	0.8499999999999999	0.7999999999999999	0.7999999999999999	0.1	Rational	-10	10	-10	10	0
1	9	36	0.8499999999999999	0.7999999999999999	0.7999999999999999	0.7999999999999999	0.7999999999999999	1	0.5	0.5	1	0.5	0.5	0.5	0.5	0.5	0.5	0.8499999999999999	0.8499999999999999	0.8499999999999999	0.8499999999999999	0.7999999999999999	0.7999999999999999	0.1	Rational	-10	10	-10	10	0
1	9	37	0.8499999999999999	0.7999999999999999	0.7999999999999999	0.7999999999999999	0.7999999999999999	1	0.5	0.5	1	0.5	0.5	0.5	0.5	0.5	0.5	0.8499999999999999	0.8499999999999999	0.8499999999999999	0.8499999999999999	0.7999999999999999	0.7999999999999999	0.1	Rational	-10	10	-10	10	0
1	9	38	0.8499999999999999	0.7999999999999999	0.7999999999999999	0.7999999999999999	0.7999999999999999	1	0.5	0.5	1	0.5	0.5	0.5	0.5	0.5	0.5	0.8499999999999999	0.8499999999999999	0.8499999999999999	0.8499999999999999	0.7999999999999999	0.7999999999999999	0.1	Rational	-10	10	-10	10	0
1	9	39	0.8499999999999999	0.7999999999999999	0.7999999999999999	0.7999999999999999	0.7999999999999999	1	0.5	0.5	1	0.5	0.5	0.5	0.5	0.5	0.5	0.8499999999999999	0.8499999999999999	0.8499999999999999	0.8499999999999999	0.7999999999999999	0.7999999999999999	0.1	Rational	-10	10	-10	10	0
1	9	40	0.8499999999999999	0.7999999999999999	0.7999999999999999	0.7999999999999999	0.7999999999999999	1	0.5	0.5	1	0.5	0.5	0.5	0.5	0.5	0.5	0.8499999999999999	0.8499999999999999	0.8499999999999999	0.8499999999999999	0.7999999999999999	0.7999999999999999	0.1	Rational	-10	10	-10	10	0
1	9	40	0.8499999999999999	0.7999999999999999	0.7999999999999999	0.7999999999999999	0.7999999999999999	1	0.5	0.5	1	0.5	0.5	0.5	0.5	0.5	0.5	0.8499999999999999	0.8499999999999999	0.8499999999999999	0.8499999999999999	0.7999999999999999	0.7999999999999999	0.1	Rational	-10	10	-10	10	867.8499999999996
1	10	1	0.9499999999999998	0.9999999999999999	0.9999999999999999	0.9999999999999999	0.9999999999999999	1	0.5	0.5	1	0.5	0.5	0.5	0.5	0.5	0.5	0.9499999999999998	0.9499999999999998	0.9499999999999998	0.9499999999999998	0.9999999999999999	0.9999999999999999	0.1	Rational	-5	5	-5	5	0
1	10	2	0.9499999999999998	0.9999999999999999	0.9999999999999999	0.9999999999999999	0.9999999999999999	1	0.5	0.5	1	0.5	0.5	0.5	0.5	0.5	0.5	0.9499999999999998	0.9499999999999998	0.9499999999999998	0.9499999999999998	0.9999999999999999	0.9999999999999999	0.1	Rational	-10	10	-10	10	0
1	10	3	0.9499999999999998	0.9999999999999999	0.9999999999999999	0.9999999999999999	0.9999999999999999	1	0.5	0.5	1	0.5	0.5	0.5	0.5	0.5	0.5	0.9499999999999998	0.9499999999999998	0.9499999999999998	0.9499999999999998	0.9999999999999999	0.9999999999999999	0.1	Rational	-15	15	-15	15	0
1	10	4	0.9499999999999998	0.9999999999999999	0.9999999999999999	0.9999999999999999	0.9999999999999999	1	0.5	0.5	1	0.5	0.5	0.5	0.5	0.5	0.5	0.9499999999999998	0.9499999999999998	0.9499999999999998	0.9499999999999998	0.9999999999999999	0.9999999999999999	0.1	Rational	-15	15	-15	15	0
1	10	5	0.9499999999999998	0.9999999999999999	0.9999999999999999	0.9999999999999999	0.9999999999999999	1	0.5	0.5	1	0.5	0.5	0.5	0.5	0.5	0.5	0.9499999999999998	0.9499999999999998	0.9499999999999998	0.9499999999999998	0.9999999999999999	0.9999999999999999	0.1	Rational	-15	15	-15	15	0
1	10	6	0.9499999999999998	0.9999999999999999	0.9999999999999999	0.9999999999999999	0.9999999999999999	1	0.5	0.5	1	0.5	0.5	0.5	0.5	0.5	0.5	0.9499999999999998	0.9499999999999998	0.9499999999999998	0.9499999999999998	0.9999999999999999	0.9999999999999999	0.1	Rational	-15	15	-15	15	0
1	10	7	0.9499999999999998	0.9999999999999999	0.9999999999999999	0.9999999999999999	0.9999999999999999	1	0.5	0.5	1	0.5	0.5	0.5	0.5	0.5	0.5	0.9499999999999998	0.9499999999999998	0.9499999999999998	0.9499999999999998	0.9999999999999999	0.9999999999999999	0.1	Rational	-15	15	-15	15	0
1	10	8	0.9499999999999998	0.9999999999999999	0.9999999999999999	0.9999999999999999	0.9999999999999999	1	0.5	0.5	1	0.5	0.5	0.5	0.5	0.5	0.5	0.9499999999999998	0.9499999999999998	0.9499999999999998	0.9499999999999998	0.9999999999999999	0.9999999999999999	0.1	Rational	-15	15	-15	15	0
1	10	9	0.9499999999999998	0.9999999999999999	0.9999999999999999	0.9999999999999999	0.9999999999999999	1	0.5	0.5	1	0.5	0.5	0.5	0.5	0.5	0.5	0.9499999999999998	0.9499999999999998	0.9499999999999998	0.9499999999999998	0.9999999999999999	0.9999999999999999	0.1	Rational	-15	15	-15	15	0
1	10	10	0.9499999999999998	0.9999999999999999	0.9999999999999999	0.9999999999999999	0.9999999999999999	1	0.5	0.5	1	0.5	0.5	0.5	0.5	0.5	0.5	0.9499999999999998	0.9499999999999998	0.9499999999999998	0.9499999999999998	0.9999999999999999	0.9999999999999999	0.1	Rational	-15	15	-15	15	0
1	10	11	0.9499999999999998	0.9999999999999999	0.9999999999999999	0.9999999999999999	0.9999999999999999	1	0.5	0.5	1	0.5	0.5	0.5	0.5	0.5	0.5	0.9499999999999998	0.9499999999999998	0.9499999999999998	0.9499999999999998	0.9999999999999999	0.9999999999999999	0.1	Rational	-15	15	-15	15	0
1	10	12	0.9499999999999998	0.9999999999999999	0.9999999999999999	0.9999999999999999	0.9999999999999999	1	0.5	0.5	1	0.5	0.5	0.5	0.5	0.5	0.5	0.9499999999999998	0.9499999999999998	0.9499999999999998	0.9499999999999998	0.9999999999999999	0.9999999999999999	0.1	Rational	-15	15	-15	15	0
1	10	13	0.9499999999999998	0.9999999999999999	0.9999999999999999	0.9999999999999999	0.9999999999999999	1	0.5	0.5	1	0.5	0.5	0.5	0.5	0.5	0.5	0.9499999999999998	0.9499999999999998	0.9499999999999998	0.9499999999999998	0.9999999999999999	0.9999999999999999	0.1	Rational	-15	15	-15	15	0
1	10	14	0.9499999999999998	0.9999999999999999	0.9999999999999999	0.9999999999999999	0.9999999999999999	1	0.5	0.5	1	0.5	0.5	0.5	0.5	0.5	0.5	0.9499999999999998	0.9499999999999998	0.9499999999999998	0.9499999999999998	0.9999999999999999	0.9999999999999999	0.1	Rational	-15	15	-15	15	0
1	10	15	0.9499999999999998	0.9999999999999999	0.9999999999999999	0.9999999999999999	0.9999999999999999	1	0.5	0.5	1	0.5	0.5	0.5	0.5	0.5	0.5	0.9499999999999998	0.9499999999999998	0.9499999999999998	0.9499999999999998	0.9999999999999999	0.9999999999999999	0.1	Rational	-15	15	-15	15	0
1	10	16	0.9499999999999998	0.9999999999999999	0.9999999999999999	0.9999999999999999	0.9999999999999999	1	0.5	0.5	1	0.5	0.5	0.5	0.5	0.5	0.5	0.9499999999999998	0.9499999999999998	0.9499999999999998	0.9499999999999998	0.9999999999999999	0.9999999999999999	0.1	Rational	-15	15	-15	15	0
1	10	17	0.9499999999999998	0.9999999999999999	0.9999999999999999	0.9999999999999999	0.9999999999999999	1	0.5	0.5	1	0.5	0.5	0.5	0.5	0.5	0.5	0.9499999999999998	0.9499999999999998	0.9499999999999998	0.9499999999999998	0.9999999999999999	0.9999999999999999	0.1	Rational	-15	15	-15	15	0
1	10	18	0.9499999999999998	0.9999999999999999	0.9999999999999999	0.9999999999999999	0.9999999999999999	1	0.5	0.5	1	0.5	0.5	0.5	0.5	0.5	0.5	0.9499999999999998	0.9499999999999998	0.9499999999999998	0.9499999999999998	0.9999999999999999	0.9999999999999999	0.1	Rational	-15	15	-15	15	0
1	10	19	0.9499999999999998	0.9999999999999999	0.9999999999999999	0.9999999999999999	0.9999999999999999	1	0.5	0.5	1	0.5	0.5	0.5	0.5	0.5	0.5	0.9499999999999998	0.9499999999999998	0.9499999999999998	0.9499999999999998	0.9999999999999999	0.9999999999999999	0.1	Rational	-15	15	-15	15	0
1	10	20	0.9499999999999998	0.9999999999999999	0.9999999999999999	0.9999999999999999	0.9999999999999999	1	0.5	0.5	1	0.5	0.5	0.5	0.5	0.5	0.5	0.9499999999999998	0.9499999999999998	0.9499999999999998	0.9499999999999998	0.9999999999999999	0.9999999999999999	0.1	Rational	-15	15	-15	15	0
1	10	21	0.9499999999999998	0.9999999999999999	0.9999999999999999	0.9999999999999999	0.9999999999999999	1	0.5	0.5	1	0.5	0.5	0.5	0.5	0.5	0.5	0.9499999999999998	0.9499999999999998	0.9499999999999998	0.9499999999999998	0.9999999999999999	0.9999999999999999	0.1	Rational	-15	15	-15	15	0
1	10	22	0.9499999999999998	0.9999999999999999	0.9999999999999999	0.9999999999999999	0.9999999999999999	1	0.5	0.5	1	0.5	0.5	0.5	0.5	0.5	0.5	0.9499999999999998	0.9499999999999998	0.9499999999999998	0.9499999999999998	0.9999999999999999	0.9999999999999999	0.1	Rational	-15	15	-15	15	0
1	10	23	0.9499999999999998	0.9999999999999999	0.9999999999999999	0.9999999999999999	0.9999999999999999	1	0.5	0.5	1	0.5	0.5	0.5	0.5	0.5	0.5	0.9499999999999998	0.9499999999999998	0.9499999999999998	0.9499999999999998	0.9999999999999999	0.9999999999999999	0.1	Rational	-15	15	-15	15	0
1	10	24	0.9499999999999998	0.9999999999999999	0.9999999999999999	0.9999999999999999	0.9999999999999999	1	0.5	0.5	1	0.5	0.5	0.5	0.5	0.5	0.5	0.9499999999999998	0.9499999999999998	0.9499999999999998	0.9499999999999998	0.9999999999999999	0.9999999999999999	0.1	Rational	-15	15	-15	15	0
1	10	25	0.9499999999999998	0.9999999999999999	0.9999999999999999	0.9999999999999999	0.9999999999999999	1	0.5	0.5	1	0.5	0.5	0.5	0.5	0.5	0.5	0.9499999999999998	0.9499999999999998	0.9499999999999998	0.9499999999999998	0.9999999999999999	0.9999999999999999	0.1	Rational	-15	15	-15	15	0
1	10	26	0.9499999999999998	0.9999999999999999	0.9999999999999999	0.9999999999999999	0.9999999999999999	1	0.5	0.5	1	0.5	0.5	0.5	0.5	0.5	0.5	0.9499999999999998	0.9499999999999998	0.9499999999999998	0.9499999999999998	0.9999999999999999	0.9999999999999999	0.1	Rational	-15	15	-15	15	0
1	10	27	0.9499999999999998	0.9999999999999999	0.9999999999999999	0.9999999999999999	0.9999999999999999	1	0.5	0.5	1	0.5	0.5	0.5	0.5	0.5	0.5	0.9499999999999998	0.9499999999999998	0.9499999999999998	0.9499999999999998	0.9999999999999999	0.9999999999999999	0.1	Rational	-15	15	-15	15	0
1	10	28	0.9499999999999998	0.9999999999999999	0.9999999999999999	0.9999999999999999	0.9999999999999999	1	0.5	0.5	1	0.5	0.5	0.5	0.5	0.5	0.5	0.9499999999999998	0.9499999999999998	0.9499999999999998	0.9499999999999998	0.9999999999999999	0.9999999999999999	0.1	Rational	-15	15	-15	15	0
1	10	29	0.9499999999999998	0.9999999999999999	0.9999999999999999	0.9999999999999999	0.9999999999999999	1	0.5	0.5	1	0.5	0.5	0.5	0.5	0.5	0.5	0.9499999999999998	0.9499999999999998	0.9499999999999998	0.9499999999999998	0.9999999999999999	0.9999999999999999	0.1	Rational	-15	15	-15	15	0
1	10	30	0.9499999999999998	0.9999999999999999	0.9999999999999999	0.9999999999999999	0.9999999999999999	1	0.5	0.5	1	0.5	0.5	0.5	0.5	0.5	0.5	0.9499999999999998	0.9499999999999998	0.9499999999999998	0.9499999999999998	0.9999999999999999	0.9999999999999999	0.1	Rational	-15	15	-15	15	0
1	10	31	0.9499999999999998	0.9999999999999999	0.9999999999999999	0.9999999999999999	0.9999999999999999	1	0.5	0.5	1	0.5	0.5	0.5	0.5	0.5	0.5	0.9499999999999998	0.9499999999999998	0.9499999999999998	0.9499999999999998	0.9999999999999999	0.9999999999999999	0.1	Rational	-15	15	-15	15	0
1	10	32	0.9499999999999998	0.9999999999999999	0.9999999999999999	0.9999999999999999	0.9999999999999999	1	0.5	0.5	1	0.5	0.5	0.5	0.5	0.5	0.5	0.9499999999999998	0.9499999999999998	0.9499999999999998	0.9499999999999998	0.9999999999999999	0.9999999999999999	0.1	Rational	-15	15	-15	15	0
1	10	33	0.9499999999999998	0.9999999999999999	0.9999999999999999	0.9999999999999999	0.9999999999999999	1	0.5	0.5	1	0.5	0.5	0.5	0.5	0.5	0.5	0.9499999999999998	0.9499999999999998	0.9499999999999998	0.9499999999999998	0.9999999999999999	0.9999999999999999	0.1	Rational	-15	15	-15	15	0
1	10	34	0.9499999999999998	0.9999999999999999	0.9999999999999999	0.9999999999999999	0.9999999999999999	1	0.5	0.5	1	0.5	0.5	0.5	0.5	0.5	0.5	0.9499999999999998	0.9499999999999998	0.9499999999999998	0.9499999999999998	0.9999999999999999	0.9999999999999999	0.1	Rational	-15	15	-15	15	0
1	10	35	0.9499999999999998	0.9999999999999999	0.9999999999999999	0.9999999999999999	0.9999999999999999	1	0.5	0.5	1	0.5	0.5	0.5	0.5	0.5	0.5	0.9499999999999998	0.9499999999999998	0.9499999999999998	0.9499999999999998	0.9999999999999999	0.9999999999999999	0.1	Rational	-15	15	-15	15	0
1	10	36	0.9499999999999998	0.9999999999999999	0.9999999999999999	0.9999999999999999	0.9999999999999999	1	0.5	0.5	1	0.5	0.5	0.5	0.5	0.5	0.5	0.9499999999999998	0.9499999999999998	0.9499999999999998	0.9499999999999998	0.9999999999999999	0.9999999999999999	0.1	Rational	-15	15	-15	15	0
1	10	37	0.9499999999999998	0.9999999999999999	0.9999999999999999	0.9999999999999999	0.9999999999999999	1	0.5	0.5	1	0.5	0.5	0.5	0.5	0.5	0.5	0.9499999999999998	0.9499999999999998	0.9499999999999998	0.9499999999999998	0.9999999999999999	0.9999999999999999	0.1	Rational	-15	15	-15	15	0
1	10	38	0.9499999999999998	0.9999999999999999	0.9999999999999999	0.9999999999999999	0.9999999999999999	1	0.5	0.5	1	0.5	0.5	0.5	0.5	0.5	0.5	0.9499999999999998	0.9499999999999998	0.9499999999999998	0.9499999999999998	0.9999999999999999	0.9999999999999999	0.1	Rational	-15	15	-15	15	0
1	10	39	0.9499999999999998	0.9999999999999999	0.9999999999999999	0.9999999999999999	0.9999999999999999	1	0.5	0.5	1	0.5	0.5	0.5	0.5	0.5	0.5	0.9499999999999998	0.9499999999999998	0.9499999999999998	0.9499999999999998	0.9999999999999999	0.9999999999999999	0.1	Rational	-15	15	-15	15	0
1	10	40	0.9499999999999998	0.9999999999999999	0.9999999999999999	0.9999999999999999	0.9999999999999999	1	0.5	0.5	1	0.5	0.5	0.5	0.5	0.5	0.5	0.9499999999999998	0.9499999999999998	0.9499999999999998	0.9499999999999998	0.9999999999999999	0.9999999999999999	0.1	Rational	-15	15	-15	15	0
1	10	40	0.9499999999999998	0.9999999999999999	0.9999999999999999	0.9999999999999999	0.9999999999999999	1	0.5	0.5	1	0.5	0.5	0.5	0.5	0.5	0.5	0.9499999999999998	0.9499999999999998	0.9499999999999998	0.9499999999999998	0.9999999999999999	0.9999999999999999	0.1	Rational	-15	15	-15	15	1001.3499999999997
2	1	1	0.95	0.9999999999999999	0.9999999999999999	0.9999999999999999	0.9999999999999999	1	0.5	0.5	1	0.5	0.5	0.5	0.5	0.5	0.5	0.95	0.95	0.95	0.95	0.9999999999999999	0.9999999999999999	0.1	Rational	-5	5	-5	5	0
2	1	2	0.95	0.9999999999999999	0.9999999999999999	0.9999999999999999	0.9999999999999999	1	0.5	0.5	1	0.5	0.5	0.5	0.5	0.5	0.5	0.95	0.95	0.95	0.95	0.9999999999999999	0.9999999999999999	0.1	Rational	-10	10	-10	10	0
2	1	3	0.95	0.9999999999999999	0.9999999999999999	0.9999999999999999	0.9999999999999999	1	0.5	0.5	1	0.5	0.5	0.5	0.5	0.5	0.5	0.95	0.95	0.95	0.95	0.9999999999999999	0.9999999999999999	0.1	Rational	-15	15	-15	15	0
2	1	4	0.95	0.9999999999999999	0.9999999999999999	0.9999999999999999	0.9999999999999999	1	0.5	0.5	1	0.5	0.5	0.5	0.5	0.5	0.5	0.95	0.95	0.95	0.95	0.9999999999999999	0.9999999999999999	0.1	Rational	-15	15	-15	15	0
2	1	5	0.95	0.9999999999999999	0.9999999999999999	0.9999999999999999	0.9999999999999999	1	0.5	0.5	1	0.5	0.5	0.5	0.5	0.5	0.5	0.95	0.95	0.95	0.95	0.9999999999999999	0.9999999999999999	0.1	Rational	-15	15	-15	15	0
2	1	6	0.95	0.9999999999999999	0.9999999999999999	0.9999999999999999	0.9999999999999999	1	0.5	0.5	1	0.5	0.5	0.5	0.5	0.5	0.5	0.95	0.95	0.95	0.95	0.9999999999999999	0.9999999999999999	0.1	Rational	-15	15	-15	15	0
2	1	7	0.95	0.9999999999999999	0.9999999999999999	0.9999999999999999	0.9999999999999999	1	0.5	0.5	1	0.5	0.5	0.5	0.5	0.5	0.5	0.95	0.95	0.95	0.95	0.9999999999999999	0.9999999999999999	0.1	Rational	-15	15	-15	15	0
2	1	8	0.95	0.9999999999999999	0.9999999999999999	0.9999999999999999	0.9999999999999999	1	0.5	0.5	1	0.5	0.5	0.5	0.5	0.5	0.5	0.95	0.95	0.95	0.95	0.9999999999999999	0.9999999999999999	0.1	Rational	-15	15	-15	15	0
2	1	9	0.95	0.9999999999999999	0.9999999999999999	0.9999999999999999	0.9999999999999999	1	0.5	0.5	1	0.5	0.5	0.5	0.5	0.5	0.5	0.95	0.95	0.95	0.95	0.9999999999999999	0.9999999999999999	0.1	Rational	-15	15	-15	15	0
2	1	10	0.95	0.9999999999999999	0.9999999999999999	0.9999999999999999	0.9999999999999999	1	0.5	0.5	1	0.5	0.5	0.5	0.5	0.5	0.5	0.95	0.95	0.95	0.95	0.9999999999999999	0.9999999999999999	0.1	Rational	-15	15	-15	15	0
2	1	11	0.95	0.9999999999999999	0.9999999999999999	0.9999999999999999	0.9999999999999999	1	0.5	0.5	1	0.5	0.5	0.5	0.5	0.5	0.5	0.95	0.95	0.95	0.95	0.9999999999999999	0.9999999999999999	0.1	Rational	-15	15	-15	15	0
2	1	12	0.95	0.9999999999999999	0.9999999999999999	0.9999999999999999	0.9999999999999999	1	0.5	0.5	1	0.5	0.5	0.5	0.5	0.5	0.5	0.95	0.95	0.95	0.95	0.9999999999999999	0.9999999999999999	0.1	Rational	-15	15	-15	15	0
2	1	13	0.95	0.9999999999999999	0.9999999999999999	0.9999999999999999	0.9999999999999999	1	0.5	0.5	1	0.5	0.5	0.5	0.5	0.5	0.5	0.95	0.95	0.95	0.95	0.9999999999999999	0.9999999999999999	0.1	Rational	-15	15	-15	15	0
2	1	14	0.95	0.9999999999999999	0.9999999999999999	0.9999999999999999	0.9999999999999999	1	0.5	0.5	1	0.5	0.5	0.5	0.5	0.5	0.5	0.95	0.95	0.95	0.95	0.9999999999999999	0.9999999999999999	0.1	Rational	-15	15	-15	15	0
2	1	15	0.95	0.9999999999999999	0.9999999999999999	0.9999999999999999	0.9999999999999999	1	0.5	0.5	1	0.5	0.5	0.5	0.5	0.5	0.5	0.95	0.95	0.95	0.95	0.9999999999999999	0.9999999999999999	0.1	Rational	-15	15	-15	15	0
2	1	16	0.95	0.9999999999999999	0.9999999999999999	0.9999999999999999	0.9999999999999999	1	0.5	0.5	1	0.5	0.5	0.5	0.5	0.5	0.5	0.95	0.95	0.95	0.95	0.9999999999999999	0.9999999999999999	0.1	Rational	-15	15	-15	15	0
2	1	17	0.95	0.9999999999999999	0.9999999999999999	0.9999999999999999	0.9999999999999999	1	0.5	0.5	1	0.5	0.5	0.5	0.5	0.5	0.5	0.95	0.95	0.95	0.95	0.9999999999999999	0.9999999999999999	0.1	Rational	-15	15	-15	15	0
2	1	18	0.95	0.9999999999999999	0.9999999999999999	0.9999999999999999	0.9999999999999999	1	0.5	0.5	1	0.5	0.5	0.5	0.5	0.5	0.5	0.95	0.95	0.95	0.95	0.9999999999999999	0.9999999999999999	0.1	Rational	-15	15	-15	15	0
2	1	19	0.95	0.9999999999999999	0.9999999999999999	0.9999999999999999	0.9999999999999999	1	0.5	0.5	1	0.5	0.5	0.5	0.5	0.5	0.5	0.95	0.95	0.95	0.95	0.9999999999999999	0.9999999999999999	0.1	Rational	-15	15	-15	15	0
2	1	20	0.95	0.9999999999999999	0.9999999999999999	0.9999999999999999	0.9999999999999999	1	0.5	0.5	1	0.5	0.5	0.5	0.5	0.5	0.5	0.95	0.95	0.95	0.95	0.9999999999999999	0.9999999999999999	0.1	Rational	-15	15	-15	15	0
2	1	21	0.95	0.9999999999999999	0.9999999999999999	0.9999999999999999	0.9999999999999999	1	0.5	0.5	1	0.5	0.5	0.5	0.5	0.5	0.5	0.95	0.95	0.95	0.95	0.9999999999999999	0.9999999999999999	0.1	Rational	-15	15	-15	15	0
2	1	22	0.95	0.9999999999999999	0.9999999999999999	0.9999999999999999	0.9999999999999999	1	0.5	0.5	1	0.5	0.5	0.5	0.5	0.5	0.5	0.95	0.95	0.95	0.95	0.9999999999999999	0.9999999999999999	0.1	Rational	-15	15	-15	15	0
2	1	23	0.95	0.9999999999999999	0.9999999999999999	0.9999999999999999	0.9999999999999999	1	0.5	0.5	1	0.5	0.5	0.5	0.5	0.5	0.5	0.95	0.95	0.95	0.95	0.9999999999999999	0.9999999999999999	0.1	Rational	-15	15	-15	15	0
2	1	24	0.95	0.9999999999999999	0.9999999999999999	0.9999999999999999	0.9999999999999999	1	0.5	0.5	1	0.5	0.5	0.5	0.5	0.5	0.5	0.95	0.95	0.95	0.95	0.9999999999999999	0.9999999999999999	0.1	Rational	-15	15	-15	15	0
2	1	25	0.95	0.9999999999999999	0.9999999999999999	0.9999999999999999	0.9999999999999999	1	0.5	0.5	1	0.5	0.5	0.5	0.5	0.5	0.5	0.95	0.95	0.95	0.95	0.9999999999999999	0.9999999999999999	0.1	Rational	-15	15	-15	15	0
2	1	26	0.95	0.9999999999999999	0.9999999999999999	0.9999999999999999	0.9999999999999999	1	0.5	0.5	1	0.5	0.5	0.5	0.5	0.5	0.5	0.95	0.95	0.95	0.95	0.9999999999999999	0.9999999999999999	0.1	Rational	-15	15	-15	15	0
2	1	27	0.95	0.9999999999999999	0.9999999999999999	0.9999999999999999	0.9999999999999999	1	0.5	0.5	1	0.5	0.5	0.5	0.5	0.5	0.5	0.95	0.95	0.95	0.95	0.9999999999999999	0.9999999999999999	0.1	Rational	-15	15	-15	15	0
2	1	28	0.95	0.9999999999999999	0.9999999999999999	0.9999999999999999	0.9999999999999999	1	0.5	0.5	1	0.5	0.5	0.5	0.5	0.5	0.5	0.95	0.95	0.95	0.95	0.9999999999999999	0.9999999999999999	0.1	Rational	-15	15	-15	15	0
2	1	29	0.95	0.9999999999999999	0.9999999999999999	0.9999999999999999	0.9999999999999999	1	0.5	0.5	1	0.5	0.5	0.5	0.5	0.5	0.5	0.95	0.95	0.95	0.95	0.9999999999999999	0.9999999999999999	0.1	Rational	-15	15	-15	15	0
2	1	30	0.95	0.9999999999999999	0.9999999999999999	0.9999999999999999	0.9999999999999999	1	0.5	0.5	1	0.5	0.5	0.5	0.5	0.5	0.5	0.95	0.95	0.95	0.95	0.9999999999999999	0.9999999999999999	0.1	Rational	-15	15	-15	15	0
2	1	31	0.95	0.9999999999999999	0.9999999999999999	0.9999999999999999	0.9999999999999999	1	0.5	0.5	1	0.5	0.5	0.5	0.5	0.5	0.5	0.95	0.95	0.95	0.95	0.9999999999999999	0.9999999999999999	0.1	Rational	-15	15	-15	15	0
2	1	32	0.95	0.9999999999999999	0.9999999999999999	0.9999999999999999	0.9999999999999999	1	0.5	0.5	1	0.5	0.5	0.5	0.5	0.5	0.5	0.95	0.95	0.95	0.95	0.9999999999999999	0.9999999999999999	0.1	Rational	-15	15	-15	15	0
2	1	33	0.95	0.9999999999999999	0.9999999999999999	0.9999999999999999	0.9999999999999999	1	0.5	0.5	1	0.5	0.5	0.5	0.5	0.5	0.5	0.95	0.95	0.95	0.95	0.9999999999999999	0.9999999999999999	0.1	Rational	-15	15	-15	15	0
2	1	34	0.95	0.9999999999999999	0.9999999999999999	0.9999999999999999	0.9999999999999999	1	0.5	0.5	1	0.5	0.5	0.5	0.5	0.5	0.5	0.95	0.95	0.95	0.95	0.9999999999999999	0.9999999999999999	0.1	Rational	-15	15	-15	15	0
2	1	35	0.95	0.9999999999999999	0.9999999999999999	0.9999999999999999	0.9999999999999999	1	0.5	0.5	1	0.5	0.5	0.5	0.5	0.5	0.5	0.95	0.95	0.95	0.95	0.9999999999999999	0.9999999999999999	0.1	Rational	-15	15	-15	15	0
2	1	36	0.95	0.9999999999999999	0.9999999999999999	0.9999999999999999	0.9999999999999999	1	0.5	0.5	1	0.5	0.5	0.5	0.5	0.5	0.5	0.95	0.95	0.95	0.95	0.9999999999999999	0.9999999999999999	0.1	Rational	-15	15	-15	15	0
2	1	37	0.95	0.9999999999999999	0.9999999999999999	0.9999999999999999	0.9999999999999999	1	0.5	0.5	1	0.5	0.5	0.5	0.5	0.5	0.5	0.95	0.95	0.95	0.95	0.9999999999999999	0.9999999999999999	0.1	Rational	-15	15	-15	15	0
2	1	38	0.95	0.9999999999999999	0.9999999999999999	0.9999999999999999	0.9999999999999999	1	0.5	0.5	1	0.5	0.5	0.5	0.5	0.5	0.5	0.95	0.95	0.95	0.95	0.9999999999999999	0.9999999999999999	0.1	Rational	-15	15	-15	15	0
2	1	39	0.95	0.9999999999999999	0.9999999999999999	0.9999999999999999	0.9999999999999999	1	0.5	0.5	1	0.5	0.5	0.5	0.5	0.5	0.5	0.95	0.95	0.95	0.95	0.9999999999999999	0.9999999999999999	0.1	Rational	-15	15	-15	15	0
2	1	40	0.95	0.9999999999999999	0.9999999999999999	0.9999999999999999	0.9999999999999999	1	0.5	0.5	1	0.5	0.5	0.5	0.5	0.5	0.5	0.95	0.95	0.95	0.95	0.9999999999999999	0.9999999999999999	0.1	Rational	-15	15	-15	15	0
2	1	40	0.95	0.9999999999999999	0.9999999999999999	0.9999999999999999	0.9999999999999999	1	0.5	0.5	1	0.5	0.5	0.5	0.5	0.5	0.5	0.95	0.95	0.95	0.95	0.9999999999999999	0.9999999999999999	0.1	Rational	-15	15	-15	15	1001.3500000000001
2	2	1	0.95	1.0999999999999999	1.0999999999999999	1.0999999999999999	1.0999999999999999	1	0.5	0.5	1	0.5	0.5	0.5	0.5	0.5	0.5	1.05	1.05	1.05	1.05	0.9999999999999999	0.9999999999999999	0.1	Rational	-5	5	-5	5	0
2	2	2	0.95	0.9999999999999999	0.9999999999999999	0.9999999999999999	0.9999999999999999	1	0.5	0.5	1	0.5	0.5	0.5	0.5	0.5	0.5	0.95	0.95	0.95	0.95	0.9999999999999999	0.9999999999999999	0.1	Rational	-10	10	-10	10	0
2	2	3	0.95	0.9999999999999999	0.9999999999999999	0.9999999999999999	0.9999999999999999	1	0.5	0.5	1	0.5	0.5	0.5	0.5	0.5	0.5	0.95	0.95	0.95	0.95	0.9999999999999999	0.9999999999999999	0.1	Rational	-15	15	-15	15	0
2	2	4	0.95	0.9999999999999999	0.9999999999999999	0.9999999999999999	0.9999999999999999	1	0.5	0.5	1	0.5	0.5	0.5	0.5	0.5	0.5	0.95	0.95	0.95	0.95	0.9999999999999999	0.9999999999999999	0.1	Rational	-15	15	-15	15	0
2	2	5	0.95	0.9999999999999999	0.9999999999999999	0.9999999999999999	0.9999999999999999	1	0.5	0.5	1	0.5	0.5	0.5	0.5	0.5	0.5	0.95	0.95	0.95	0.95	0.9999999999999999	0.9999999999999999	0.1	Rational	-15	15	-15	15	0
2	2	6	0.95	0.9999999999999999	0.9999999999999999	0.9999999999999999	0.9999999999999999	1	0.5	0.5	1	0.5	0.5	0.5	0.5	0.5	0.5	0.95	0.95	0.95	0.95	0.9999999999999999	0.9999999999999999	0.1	Rational	-15	15	-15	15	0
2	2	7	0.95	0.9999999999999999	0.9999999999999999	0.9999999999999999	0.9999999999999999	1	0.5	0.5	1	0.5	0.5	0.5	0.5	0.5	0.5	0.95	0.95	0.95	0.95	0.9999999999999999	0.9999999999999999	0.1	Rational	-15	15	-15	15	0
2	2	8	0.95	0.9999999999999999	0.9999999999999999	0.9999999999999999	0.9999999999999999	1	0.5	0.5	1	0.5	0.5	0.5	0.5	0.5	0.5	0.95	0.95	0.95	0.95	0.9999999999999999	0.9999999999999999	0.1	Rational	-15	15	-15	15	0
2	2	9	0.95	0.9999999999999999	0.9999999999999999	0.9999999999999999	0.9999999999999999	1	0.5	0.5	1	0.5	0.5	0.5	0.5	0.5	0.5	0.95	0.95	0.95	0.95	0.9999999999999999	0.9999999999999999	0.1	Rational	-15	15	-15	15	0
2	2	10	0.95	0.9999999999999999	0.9999999999999999	0.9999999999999999	0.9999999999999999	1	0.5	0.5	1	0.5	0.5	0.5	0.5	0.5	0.5	0.95	0.95	0.95	0.95	0.9999999999999999	0.9999999999999999	0.1	Rational	-15	15	-15	15	0
2	2	11	0.95	0.9999999999999999	0.9999999999999999	0.9999999999999999	0.9999999999999999	1	0.5	0.5	1	0.5	0.5	0.5	0.5	0.5	0.5	0.95	0.95	0.95	0.95	0.9999999999999999	0.9999999999999999	0.1	Rational	-15	15	-15	15	0
2	2	12	0.95	0.9999999999999999	0.9999999999999999	0.9999999999999999	0.9999999999999999	1	0.5	0.5	1	0.5	0.5	0.5	0.5	0.5	0.5	0.95	0.95	0.95	0.95	0.9999999999999999	0.9999999999999999	0.1	Rational	-15	15	-15	15	0
2	2	13	0.95	0.9999999999999999	0.9999999999999999	0.9999999999999999	0.9999999999999999	1	0.5	0.5	1	0.5	0.5	0.5	0.5	0.5	0.5	0.95	0.95	0.95	0.95	0.9999999999999999	0.9999999999999999	0.1	Rational	-15	15	-15	15	0
2	2	14	0.95	0.9999999999999999	0.9999999999999999	0.9999999999999999	0.9999999999999999	1	0.5	0.5	1	0.5	0.5	0.5	0.5	0.5	0.5	0.95	0.95	0.95	0.95	0.9999999999999999	0.9999999999999999	0.1	Rational	-15	15	-15	15	0
2	2	15	0.95	0.9999999999999999	0.9999999999999999	0.9999999999999999	0.9999999999999999	1	0.5	0.5	1	0.5	0.5	0.5	0.5	0.5	0.5	0.95	0.95	0.95	0.95	0.9999999999999999	0.9999999999999999	0.1	Rational	-15	15	-15	15	0
2	2	16	0.95	0.9999999999999999	0.9999999999999999	0.9999999999999999	0.9999999999999999	1	0.5	0.5	1	0.5	0.5	0.5	0.5	0.5	0.5	0.95	0.95	0.95	0.95	0.9999999999999999	0.9999999999999999	0.1	Rational	-15	15	-15	15	0
2	2	17	0.95	0.9999999999999999	0.9999999999999999	0.9999999999999999	0.9999999999999999	1	0.5	0.5	1	0.5	0.5	0.5	0.5	0.5	0.5	0.95	0.95	0.95	0.95	0.9999999999999999	0.9999999999999999	0.1	Rational	-15	15	-15	15	0
2	2	18	0.95	0.9999999999999999	0.9999999999999999	0.9999999999999999	0.9999999999999999	1	0.5	0.5	1	0.5	0.5	0.5	0.5	0.5	0.5	0.95	0.95	0.95	0.95	0.9999999999999999	0.9999999999999999	0.1	Rational	-15	15	-15	15	0
2	2	19	0.95	0.9999999999999999	0.9999999999999999	0.9999999999999999	0.9999999999999999	1	0.5	0.5	1	0.5	0.5	0.5	0.5	0.5	0.5	0.95	0.95	0.95	0.95	0.9999999999999999	0.9999999999999999	0.1	Rational	-15	15	-15	15	0
2	2	20	0.95	0.9999999999999999	0.9999999999999999	0.9999999999999999	0.9999999999999999	1	0.5	0.5	1	0.5	0.5	0.5	0.5	0.5	0.5	0.95	0.95	0.95	0.95	0.9999999999999999	0.9999999999999999	0.1	Rational	-15	15	-15	15	0
2	2	21	0.95	0.9999999999999999	0.9999999999999999	0.9999999999999999	0.9999999999999999	1	0.5	0.5	1	0.5	0.5	0.5	0.5	0.5	0.5	0.95	0.95	0.95	0.95	0.9999999999999999	0.9999999999999999	0.1	Rational	-15	15	-15	15	0
2	2	22	0.95	0.9999999999999999	0.9999999999999999	0.9999999999999999	0.9999999999999999	1	0.5	0.5	1	0.5	0.5	0.5	0.5	0.5	0.5	0.95	0.95	0.95	0.95	0.9999999999999999	0.9999999999999999	0.1	Rational	-15	15	-15	15	0
2	2	23	0.95	0.9999999999999999	0.9999999999999999	0.9999999999999999	0.9999999999999999	1	0.5	0.5	1	0.5	0.5	0.5	0.5	0.5	0.5	0.95	0.95	0.95	0.95	0.9999999999999999	0.9999999999999999	0.1	Rational	-15	15	-15	15	0
2	2	24	0.95	0.9999999999999999	0.9999999999999999	0.9999999999999999	0.9999999999999999	1	0.5	0.5	1	0.5	0.5	0.5	0.5	0.5	0.5	0.95	0.95	0.95	0.95	0.9999999999999999	0.9999999999999999	0.1	Rational	-15	15	-15	15	0
2	2	25	0.95	0.9999999999999999	0.9999999999999999	0.9999999999999999	0.9999999999999999	1	0.5	0.5	1	0.5	0.5	0.5	0.5	0.5	0.5	0.95	0.95	0.95	0.95	0.9999999999999999	0.9999999999999999	0.1	Rational	-15	15	-15	15	0
2	2	26	0.95	0.9999999999999999	0.9999999999999999	0.9999999999999999	0.9999999999999999	1	0.5	0.5	1	0.5	0.5	0.5	0.5	0.5	0.5	0.95	0.95	0.95	0.95	0.9999999999999999	0.9999999999999999	0.1	Rational	-15	15	-15	15	0
2	2	27	0.95	0.9999999999999999	0.9999999999999999	0.9999999999999999	0.9999999999999999	1	0.5	0.5	1	0.5	0.5	0.5	0.5	0.5	0.5	0.95	0.95	0.95	0.95	0.9999999999999999	0.9999999999999999	0.1	Rational	-15	15	-15	15	0
2	2	28	0.95	0.9999999999999999	0.9999999999999999	0.9999999999999999	0.9999999999999999	1	0.5	0.5	1	0.5	0.5	0.5	0.5	0.5	0.5	0.95	0.95	0.95	0.95	0.9999999999999999	0.9999999999999999	0.1	Rational	-15	15	-15	15	0
2	2	29	0.95	0.9999999999999999	0.9999999999999999	0.9999999999999999	0.9999999999999999	1	0.5	0.5	1	0.5	0.5	0.5	0.5	0.5	0.5	0.95	0.95	0.95	0.95	0.9999999999999999	0.9999999999999999	0.1	Rational	-15	15	-15	15	0
2	2	30	0.95	0.9999999999999999	0.9999999999999999	0.9999999999999999	0.9999999999999999	1	0.5	0.5	1	0.5	0.5	0.5	0.5	0.5	0.5	0.95	0.95	0.95	0.95	0.9999999999999999	0.9999999999999999	0.1	Rational	-15	15	-15	15	0
2	2	31	0.95	0.9999999999999999	0.9999999999999999	0.9999999999999999	0.9999999999999999	1	0.5	0.5	1	0.5	0.5	0.5	0.5	0.5	0.5	0.95	0.95	0.95	0.95	0.9999999999999999	0.9999999999999999	0.1	Rational	-15	15	-15	15	0
2	2	32	0.95	0.9999999999999999	0.9999999999999999	0.9999999999999999	0.9999999999999999	1	0.5	0.5	1	0.5	0.5	0.5	0.5	0.5	0.5	0.95	0.95	0.95	0.95	0.9999999999999999	0.9999999999999999	0.1	Rational	-15	15	-15	15	0
2	2	33	0.95	0.9999999999999999	0.9999999999999999	0.9999999999999999	0.9999999999999999	1	0.5	0.5	1	0.5	0.5	0.5	0.5	0.5	0.5	0.95	0.95	0.95	0.95	0.9999999999999999	0.9999999999999999	0.1	Rational	-15	15	-15	15	0
2	2	34	0.95	0.9999999999999999	0.9999999999999999	0.9999999999999999	0.9999999999999999	1	0.5	0.5	1	0.5	0.5	0.5	0.5	0.5	0.5	0.95	0.95	0.95	0.95	0.9999999999999999	0.9999999999999999	0.1	Rational	-15	15	-15	15	0
2	2	35	0.95	0.9999999999999999	0.9999999999999999	0.9999999999999999	0.9999999999999999	1	0.5	0.5	1	0.5	0.5	0.5	0.5	0.5	0.5	0.95	0.95	0.95	0.95	0.9999999999999999	0.9999999999999999	0.1	Rational	-15	15	-15	15	0
2	2	36	0.95	0.9999999999999999	0.9999999999999999	0.9999999999999999	0.9999999999999999	1	0.5	0.5	1	0.5	0.5	0.5	0.5	0.5	0.5	0.95	0.95	0.95	0.95	0.9999999999999999	0.9999999999999999	0.1	Rational	-15	15	-15	15	0
2	2	37	0.95	0.9999999999999999	0.9999999999999999	0.9999999999999999	0.9999999999999999	1	0.5	0.5	1	0.5	0.5	0.5	0.5	0.5	0.5	0.95	0.95	0.95	0.95	0.9999999999999999	0.9999999999999999	0.1	Rational	-15	15	-15	15	0
2	2	38	0.95	0.9999999999999999	0.9999999999999999	0.9999999999999999	0.9999999999999999	1	0.5	0.5	1	0.5	0.5	0.5	0.5	0.5	0.5	0.95	0.95	0.95	0.95	0.9999999999999999	0.9999999999999999	0.1	Rational	-15	15	-15	15	0
2	2	39	0.95	0.9999999999999999	0.9999999999999999	0.9999999999999999	0.9999999999999999	1	0.5	0.5	1	0.5	0.5	0.5	0.5	0.5	0.5	0.95	0.95	0.95	0.95	0.9999999999999999	0.9999999999999999	0.1	Rational	-15	15	-15	15	0
2	2	40	0.95	0.9999999999999999	0.9999999999999999	0.9999999999999999	0.9999999999999999	1	0.5	0.5	1	0.5	0.5	0.5	0.5	0.5	0.5	0.95	0.95	0.95	0.95	0.9999999999999999	0.9999999999999999	0.1	Rational	-15	15	-15	15	0
2	2	40	0.95	0.9999999999999999	0.9999999999999999	0.9999999999999999	0.9999999999999999	1	0.5	0.5	1	0.5	0.5	0.5	0.5	0.5	0.5	0.95	0.95	0.95	0.95	0.9999999999999999	0.9999999999999999	0.1	Rational	-15	15	-15	15	1001.35
2	3	1	0.95	1.2	1.2	1.2	1.2	1	0.5	0.5	1	0.5	0.5	0.5	0.5	0.5	0.5	1.15	1.15	1.15	1.15	1	1	0.1	Rational	-5	5	-5	5	0
2	3	2	0.95	1.0999999999999999	1.0999999999999999	1.0999999999999999	1.0999999999999999	1	0.5	0.5	1	0.5	0.5	0.5	0.5	0.5	0.5	0.95	0.95	0.95	0.95	1.0999999999999999	1.0999999999999999	0.1	Rational	-10	10	-10	10	0
2	3	3	0.95	0.9999999999999999	0.9999999999999999	0.9999999999999999	0.9999999999999999	1	0.5	0.5	1	0.5	0.5	0.5	0.5	0.5	0.5	0.95	0.95	0.95	0.95	0.9999999999999999	0.9999999999999999	0.1	Rational	-15	15	-15	15	0
2	3	4	0.95	0.9999999999999999	0.9999999999999999	0.9999999999999999	0.9999999999999999	1	0.5	0.5	1	0.5	0.5	0.5	0.5	0.5	0.5	0.95	0.95	0.95	0.95	0.9999999999999999	0.9999999999999999	0.1	Rational	-15	15	-15	15	0
2	3	5	0.95	0.9999999999999999	0.9999999999999999	0.9999999999999999	0.9999999999999999	1	0.5	0.5	1	0.5	0.5	0.5	0.5	0.5	0.5	0.95	0.95	0.95	0.95	0.9999999999999999	0.9999999999999999	0.1	Rational	-15	15	-15	15	0
2	3	6	0.95	0.9999999999999999	0.9999999999999999	0.9999999999999999	0.9999999999999999	1	0.5	0.5	1	0.5	0.5	0.5	0.5	0.5	0.5	0.95	0.95	0.95	0.95	0.9999999999999999	0.9999999999999999	0.1	Rational	-15	15	-15	15	0
2	3	7	0.95	0.9999999999999999	0.9999999999999999	0.9999999999999999	0.9999999999999999	1	0.5	0.5	1	0.5	0.5	0.5	0.5	0.5	0.5	0.95	0.95	0.95	0.95	0.9999999999999999	0.9999999999999999	0.1	Rational	-15	15	-15	15	0
2	3	8	0.95	0.9999999999999999	0.9999999999999999	0.9999999999999999	0.9999999999999999	1	0.5	0.5	1	0.5	0.5	0.5	0.5	0.5	0.5	0.95	0.95	0.95	0.95	0.9999999999999999	0.9999999999999999	0.1	Rational	-15	15	-15	15	0
2	3	9	0.95	0.9999999999999999	0.9999999999999999	0.9999999999999999	0.9999999999999999	1	0.5	0.5	1	0.5	0.5	0.5	0.5	0.5	0.5	0.95	0.95	0.95	0.95	0.9999999999999999	0.9999999999999999	0.1	Rational	-15	15	-15	15	0
2	3	10	0.95	0.9999999999999999	0.9999999999999999	0.9999999999999999	0.9999999999999999	1	0.5	0.5	1	0.5	0.5	0.5	0.5	0.5	0.5	0.95	0.95	0.95	0.95	0.9999999999999999	0.9999999999999999	0.1	Rational	-15	15	-15	15	0
2	3	11	0.95	0.9999999999999999	0.9999999999999999	0.9999999999999999	0.9999999999999999	1	0.5	0.5	1	0.5	0.5	0.5	0.5	0.5	0.5	0.95	0.95	0.95	0.95	0.9999999999999999	0.9999999999999999	0.1	Rational	-15	15	-15	15	0
2	3	12	0.95	0.9999999999999999	0.9999999999999999	0.9999999999999999	0.9999999999999999	1	0.5	0.5	1	0.5	0.5	0.5	0.5	0.5	0.5	0.95	0.95	0.95	0.95	0.9999999999999999	0.9999999999999999	0.1	Rational	-15	15	-15	15	0
2	3	13	0.95	0.9999999999999999	0.9999999999999999	0.9999999999999999	0.9999999999999999	1	0.5	0.5	1	0.5	0.5	0.5	0.5	0.5	0.5	0.95	0.95	0.95	0.95	0.9999999999999999	0.9999999999999999	0.1	Rational	-15	15	-15	15	0
2	3	14	0.95	0.9999999999999999	0.9999999999999999	0.9999999999999999	0.9999999999999999	1	0.5	0.5	1	0.5	0.5	0.5	0.5	0.5	0.5	0.95	0.95	0.95	0.95	0.9999999999999999	0.9999999999999999	0.1	Rational	-15	15	-15	15	0
2	3	15	0.95	0.9999999999999999	0.9999999999999999	0.9999999999999999	0.9999999999999999	1	0.5	0.5	1	0.5	0.5	0.5	0.5	0.5	0.5	0.95	0.95	0.95	0.95	0.9999999999999999	0.9999999999999999	0.1	Rational	-15	15	-15	15	0
2	3	16	0.95	0.9999999999999999	0.9999999999999999	0.9999999999999999	0.9999999999999999	1	0.5	0.5	1	0.5	0.5	0.5	0.5	0.5	0.5	0.95	0.95	0.95	0.95	0.9999999999999999	0.9999999999999999	0.1	Rational	-15	15	-15	15	0
2	3	17	0.95	0.9999999999999999	0.9999999999999999	0.9999999999999999	0.9999999999999999	1	0.5	0.5	1	0.5	0.5	0.5	0.5	0.5	0.5	0.95	0.95	0.95	0.95	0.9999999999999999	0.9999999999999999	0.1	Rational	-15	15	-15	15	0
2	3	18	0.95	0.9999999999999999	0.9999999999999999	0.9999999999999999	0.9999999999999999	1	0.5	0.5	1	0.5	0.5	0.5	0.5	0.5	0.5	0.95	0.95	0.95	0.95	0.9999999999999999	0.9999999999999999	0.1	Rational	-15	15	-15	15	0
2	3	19	0.95	0.9999999999999999	0.9999999999999999	0.9999999999999999	0.9999999999999999	1	0.5	0.5	1	0.5	0.5	0.5	0.5	0.5	0.5	0.95	0.95	0.95	0.95	0.9999999999999999	0.9999999999999999	0.1	Rational	-15	15	-15	15	0
2	3	20	0.95	0.9999999999999999	0.9999999999999999	0.9999999999999999	0.9999999999999999	1	0.5	0.5	1	0.5	0.5	0.5	0.5	0.5	0.5	0.95	0.95	0.95	0.95	0.9999999999999999	0.9999999999999999	0.1	Rational	-15	15	-15	15	0
2	3	21	0.95	0.9999999999999999	0.9999999999999999	0.9999999999999999	0.9999999999999999	1	0.5	0.5	1	0.5	0.5	0.5	0.5	0.5	0.5	0.95	0.95	0.95	0.95	0.9999999999999999	0.9999999999999999	0.1	Rational	-15	15	-15	15	0
2	3	22	0.95	0.9999999999999999	0.9999999999999999	0.9999999999999999	0.9999999999999999	1	0.5	0.5	1	0.5	0.5	0.5	0.5	0.5	0.5	0.95	0.95	0.95	0.95	0.9999999999999999	0.9999999999999999	0.1	Rational	-15	15	-15	15	0
2	3	23	0.95	0.9999999999999999	0.9999999999999999	0.9999999999999999	0.9999999999999999	1	0.5	0.5	1	0.5	0.5	0.5	0.5	0.5	0.5	0.95	0.95	0.95	0.95	0.9999999999999999	0.9999999999999999	0.1	Rational	-15	15	-15	15	0
2	3	24	0.95	0.9999999999999999	0.9999999999999999	0.9999999999999999	0.9999999999999999	1	0.5	0.5	1	0.5	0.5	0.5	0.5	0.5	0.5	0.95	0.95	0.95	0.95	0.9999999999999999	0.9999999999999999	0.1	Rational	-15	15	-15	15	0
2	3	25	0.95	0.9999999999999999	0.9999999999999999	0.9999999999999999	0.9999999999999999	1	0.5	0.5	1	0.5	0.5	0.5	0.5	0.5	0.5	0.95	0.95	0.95	0.95	0.9999999999999999	0.9999999999999999	0.1	Rational	-15	15	-15	15	0
2	3	26	0.95	0.9999999999999999	0.9999999999999999	0.9999999999999999	0.9999999999999999	1	0.5	0.5	1	0.5	0.5	0.5	0.5	0.5	0.5	0.95	0.95	0.95	0.95	0.9999999999999999	0.9999999999999999	0.1	Rational	-15	15	-15	15	0
2	3	27	0.95	0.9999999999999999	0.9999999999999999	0.9999999999999999	0.9999999999999999	1	0.5	0.5	1	0.5	0.5	0.5	0.5	0.5	0.5	0.95	0.95	0.95	0.95	0.9999999999999999	0.9999999999999999	0.1	Rational	-15	15	-15	15	0
2	3	28	0.95	0.9999999999999999	0.9999999999999999	0.9999999999999999	0.9999999999999999	1	0.5	0.5	1	0.5	0.5	0.5	0.5	0.5	0.5	0.95	0.95	0.95	0.95	0.9999999999999999	0.9999999999999999	0.1	Rational	-15	15	-15	15	0
2	3	29	0.95	0.9999999999999999	0.9999999999999999	0.9999999999999999	0.9999999999999999	1	0.5	0.5	1	0.5	0.5	0.5	0.5	0.5	0.5	0.95	0.95	0.95	0.95	0.9999999999999999	0.9999999999999999	0.1	Rational	-15	15	-15	15	0
2	3	30	0.95	0.9999999999999999	0.9999999999999999	0.9999999999999999	0.9999999999999999	1	0.5	0.5	1	0.5	0.5	0.5	0.5	0.5	0.5	0.95	0.95	0.95	0.95	0.9999999999999999	0.9999999999999999	0.1	Rational	-15	15	-15	15	0
2	3	31	0.95	0.9999999999999999	0.9999999999999999	0.9999999999999999	0.9999999999999999	1	0.5	0.5	1	0.5	0.5	0.5	0.5	0.5	0.5	0.95	0.95	0.95	0.95	0.9999999999999999	0.9999999999999999	0.1	Rational	-15	15	-15	15	0
2	3	32	0.95	0.9999999999999999	0.9999999999999999	0.9999999999999999	0.9999999999999999	1	0.5	0.5	1	0.5	0.5	0.5	0.5	0.5	0.5	0.95	0.95	0.95	0.95	0.9999999999999999	0.9999999999999999	0.1	Rational	-15	15	-15	15	0
2	3	33	0.95	0.9999999999999999	0.9999999999999999	0.9999999999999999	0.9999999999999999	1	0.5	0.5	1	0.5	0.5	0.5	0.5	0.5	0.5	0.95	0.95	0.95	0.95	0.9999999999999999	0.9999999999999999	0.1	Rational	-15	15	-15	15	0
2	3	34	0.95	0.9999999999999999	0.9999999999999999	0.9999999999999999	0.9999999999999999	1	0.5	0.5	1	0.5	0.5	0.5	0.5	0.5	0.5	0.95	0.95	0.95	0.95	0.9999999999999999	0.9999999999999999	0.1	Rational	-15	15	-15	15	0
2	3	35	0.95	0.9999999999999999	0.9999999999999999	0.9999999999999999	0.9999999999999999	1	0.5	0.5	1	0.5	0.5	0.5	0.5	0.5	0.5	0.95	0.95	0.95	0.95	0.9999999999999999	0.9999999999999999	0.1	Rational	-15	15	-15	15	0
2	3	36	0.95	0.9999999999999999	0.9999999999999999	0.9999999999999999	0.9999999999999999	1	0.5	0.5	1	0.5	0.5	0.5	0.5	0.5	0.5	0.95	0.95	0.95	0.95	0.9999999999999999	0.9999999999999999	0.1	Rational	-15	15	-15	15	0
2	3	37	0.95	0.9999999999999999	0.9999999999999999	0.9999999999999999	0.9999999999999999	1	0.5	0.5	1	0.5	0.5	0.5	0.5	0.5	0.5	0.95	0.95	0.95	0.95	0.9999999999999999	0.9999999999999999	0.1	Rational	-15	15	-15	15	0
2	3	38	0.95	0.9999999999999999	0.9999999999999999	0.9999999999999999	0.9999999999999999	1	0.5	0.5	1	0.5	0.5	0.5	0.5	0.5	0.5	0.95	0.95	0.95	0.95	0.9999999999999999	0.9999999999999999	0.1	Rational	-15	15	-15	15	0
2	3	39	0.95	0.9999999999999999	0.9999999999999999	0.9999999999999999	0.9999999999999999	1	0.5	0.5	1	0.5	0.5	0.5	0.5	0.5	0.5	0.95	0.95	0.95	0.95	0.9999999999999999	0.9999999999999999	0.1	Rational	-15	15	-15	15	0
2	3	40	0.95	0.9999999999999999	0.9999999999999999	0.9999999999999999	0.9999999999999999	1	0.5	0.5	1	0.5	0.5	0.5	0.5	0.5	0.5	0.95	0.95	0.95	0.95	0.9999999999999999	0.9999999999999999	0.1	Rational	-15	15	-15	15	0
2	3	40	0.95	0.9999999999999999	0.9999999999999999	0.9999999999999999	0.9999999999999999	1	0.5	0.5	1	0.5	0.5	0.5	0.5	0.5	0.5	0.95	0.95	0.95	0.95	0.9999999999999999	0.9999999999999999	0.1	Rational	-15	15	-15	15	1001.3500000000004
2	4	1	0.95	1.3	1.3	1.3	1.3	1	0.5	0.5	1	0.5	0.5	0.5	0.5	0.5	0.5	1.25	1.25	1.25	1.25	1	1	0.1	Rational	-5	5	-5	5	0
2	4	2	0.95	1.2	1.2	1.2	1.2	1	0.5	0.5	1	0.5	0.5	0.5	0.5	0.5	0.5	1	1	1	1	1.15	1.15	0.1	Rational	-10	10	-10	10	0
2	4	3	0.95	1.0999999999999999	1.0999999999999999	1.0999999999999999	1.0999999999999999	1	0.5	0.5	1	0.5	0.5	0.5	0.5	0.5	0.5	0.95	0.95	0.95	0.95	1.0999999999999999	1.0999999999999999	0.1	Rational	-15	15	-15	15	0
2	4	4	0.95	0.9999999999999999	0.9999999999999999	0.9999999999999999	0.9999999999999999	1	0.5	0.5	1	0.5	0.5	0.5	0.5	0.5	0.5	0.95	0.95	0.95	0.95	0.9999999999999999	0.9999999999999999	0.1	Rational	-15	15	-15	15	0
2	4	5	0.95	0.9999999999999999	0.9999999999999999	0.9999999999999999	0.9999999999999999	1	0.5	0.5	1	0.5	0.5	0.5	0.5	0.5	0.5	0.95	0.95	0.95	0.95	0.9999999999999999	0.9999999999999999	0.1	Rational	-15	15	-15	15	0
2	4	6	0.95	0.9999999999999999	0.9999999999999999	0.9999999999999999	0.9999999999999999	1	0.5	0.5	1	0.5	0.5	0.5	0.5	0.5	0.5	0.95	0.95	0.95	0.95	0.9999999999999999	0.9999999999999999	0.1	Rational	-15	15	-15	15	0
2	4	7	0.95	0.9999999999999999	0.9999999999999999	0.9999999999999999	0.9999999999999999	1	0.5	0.5	1	0.5	0.5	0.5	0.5	0.5	0.5	0.95	0.95	0.95	0.95	0.9999999999999999	0.9999999999999999	0.1	Rational	-15	15	-15	15	0
2	4	8	0.95	0.9999999999999999	0.9999999999999999	0.9999999999999999	0.9999999999999999	1	0.5	0.5	1	0.5	0.5	0.5	0.5	0.5	0.5	0.95	0.95	0.95	0.95	0.9999999999999999	0.9999999999999999	0.1	Rational	-15	15	-15	15	0
2	4	9	0.95	0.9999999999999999	0.9999999999999999	0.9999999999999999	0.9999999999999999	1	0.5	0.5	1	0.5	0.5	0.5	0.5	0.5	0.5	0.95	0.95	0.95	0.95	0.9999999999999999	0.9999999999999999	0.1	Rational	-15	15	-15	15	0
2	4	10	0.95	0.9999999999999999	0.9999999999999999	0.9999999999999999	0.9999999999999999	1	0.5	0.5	1	0.5	0.5	0.5	0.5	0.5	0.5	0.95	0.95	0.95	0.95	0.9999999999999999	0.9999999999999999	0.1	Rational	-15	15	-15	15	0
2	4	11	0.95	0.9999999999999999	0.9999999999999999	0.9999999999999999	0.9999999999999999	1	0.5	0.5	1	0.5	0.5	0.5	0.5	0.5	0.5	0.95	0.95	0.95	0.95	0.9999999999999999	0.9999999999999999	0.1	Rational	-15	15	-15	15	0
2	4	12	0.95	0.9999999999999999	0.9999999999999999	0.9999999999999999	0.9999999999999999	1	0.5	0.5	1	0.5	0.5	0.5	0.5	0.5	0.5	0.95	0.95	0.95	0.95	0.9999999999999999	0.9999999999999999	0.1	Rational	-15	15	-15	15	0
2	4	13	0.95	0.9999999999999999	0.9999999999999999	0.9999999999999999	0.9999999999999999	1	0.5	0.5	1	0.5	0.5	0.5	0.5	0.5	0.5	0.95	0.95	0.95	0.95	0.9999999999999999	0.9999999999999999	0.1	Rational	-15	15	-15	15	0
2	4	14	0.95	0.9999999999999999	0.9999999999999999	0.9999999999999999	0.9999999999999999	1	0.5	0.5	1	0.5	0.5	0.5	0.5	0.5	0.5	0.95	0.95	0.95	0.95	0.9999999999999999	0.9999999999999999	0.1	Rational	-15	15	-15	15	0
2	4	15	0.95	0.9999999999999999	0.9999999999999999	0.9999999999999999	0.9999999999999999	1	0.5	0.5	1	0.5	0.5	0.5	0.5	0.5	0.5	0.95	0.95	0.95	0.95	0.9999999999999999	0.9999999999999999	0.1	Rational	-15	15	-15	15	0
2	4	16	0.95	0.9999999999999999	0.9999999999999999	0.9999999999999999	0.9999999999999999	1	0.5	0.5	1	0.5	0.5	0.5	0.5	0.5	0.5	0.95	0.95	0.95	0.95	0.9999999999999999	0.9999999999999999	0.1	Rational	-15	15	-15	15	0
2	4	17	0.95	0.9999999999999999	0.9999999999999999	0.9999999999999999	0.9999999999999999	1	0.5	0.5	1	0.5	0.5	0.5	0.5	0.5	0.5	0.95	0.95	0.95	0.95	0.9999999999999999	0.9999999999999999	0.1	Rational	-15	15	-15	15	0
2	4	18	0.95	0.9999999999999999	0.9999999999999999	0.9999999999999999	0.9999999999999999	1	0.5	0.5	1	0.5	0.5	0.5	0.5	0.5	0.5	0.95	0.95	0.95	0.95	0.9999999999999999	0.9999999999999999	0.1	Rational	-15	15	-15	15	0
2	4	19	0.95	0.9999999999999999	0.9999999999999999	0.9999999999999999	0.9999999999999999	1	0.5	0.5	1	0.5	0.5	0.5	0.5	0.5	0.5	0.95	0.95	0.95	0.95	0.9999999999999999	0.9999999999999999	0.1	Rational	-15	15	-15	15	0
2	4	20	0.95	0.9999999999999999	0.9999999999999999	0.9999999999999999	0.9999999999999999	1	0.5	0.5	1	0.5	0.5	0.5	0.5	0.5	0.5	0.95	0.95	0.95	0.95	0.9999999999999999	0.9999999999999999	0.1	Rational	-15	15	-15	15	0
2	4	21	0.95	0.9999999999999999	0.9999999999999999	0.9999999999999999	0.9999999999999999	1	0.5	0.5	1	0.5	0.5	0.5	0.5	0.5	0.5	0.95	0.95	0.95	0.95	0.9999999999999999	0.9999999999999999	0.1	Rational	-15	15	-15	15	0
2	4	22	0.95	0.9999999999999999	0.9999999999999999	0.9999999999999999	0.9999999999999999	1	0.5	0.5	1	0.5	0.5	0.5	0.5	0.5	0.5	0.95	0.95	0.95	0.95	0.9999999999999999	0.9999999999999999	0.1	Rational	-15	15	-15	15	0
2	4	23	0.95	0.9999999999999999	0.9999999999999999	0.9999999999999999	0.9999999999999999	1	0.5	0.5	1	0.5	0.5	0.5	0.5	0.5	0.5	0.95	0.95	0.95	0.95	0.9999999999999999	0.9999999999999999	0.1	Rational	-15	15	-15	15	0
2	4	24	0.95	0.9999999999999999	0.9999999999999999	0.9999999999999999	0.9999999999999999	1	0.5	0.5	1	0.5	0.5	0.5	0.5	0.5	0.5	0.95	0.95	0.95	0.95	0.9999999999999999	0.9999999999999999	0.1	Rational	-15	15	-15	15	0
2	4	25	0.95	0.9999999999999999	0.9999999999999999	0.9999999999999999	0.9999999999999999	1	0.5	0.5	1	0.5	0.5	0.5	0.5	0.5	0.5	0.95	0.95	0.95	0.95	0.9999999999999999	0.9999999999999999	0.1	Rational	-15	15	-15	15	0
2	4	26	0.95	0.9999999999999999	0.9999999999999999	0.9999999999999999	0.9999999999999999	1	0.5	0.5	1	0.5	0.5	0.5	0.5	0.5	0.5	0.95	0.95	0.95	0.95	0.9999999999999999	0.9999999999999999	0.1	Rational	-15	15	-15	15	0
2	4	27	0.95	0.9999999999999999	0.9999999999999999	0.9999999999999999	0.9999999999999999	1	0.5	0.5	1	0.5	0.5	0.5	0.5	0.5	0.5	0.95	0.95	0.95	0.95	0.9999999999999999	0.9999999999999999	0.1	Rational	-15	15	-15	15	0
2	4	28	0.95	0.9999999999999999	0.9999999999999999	0.9999999999999999	0.9999999999999999	1	0.5	0.5	1	0.5	0.5	0.5	0.5	0.5	0.5	0.95	0.95	0.95	0.95	0.9999999999999999	0.9999999999999999	0.1	Rational	-15	15	-15	15	0
2	4	29	0.95	0.9999999999999999	0.9999999999999999	0.9999999999999999	0.9999999999999999	1	0.5	0.5	1	0.5	0.5	0.5	0.5	0.5	0.5	0.95	0.95	0.95	0.95	0.9999999999999999	0.9999999999999999	0.1	Rational	-15	15	-15	15	0
2	4	30	0.95	0.9999999999999999	0.9999999999999999	0.9999999999999999	0.9999999999999999	1	0.5	0.5	1	0.5	0.5	0.5	0.5	0.5	0.5	0.95	0.95	0.95	0.95	0.9999999999999999	0.9999999999999999	0.1	Rational	-15	15	-15	15	0
2	4	31	0.95	0.9999999999999999	0.9999999999999999	0.9999999999999999	0.9999999999999999	1	0.5	0.5	1	0.5	0.5	0.5	0.5	0.5	0.5	0.95	0.95	0.95	0.95	0.9999999999999999	0.9999999999999999	0.1	Rational	-15	15	-15	15	0
2	4	32	0.95	0.9999999999999999	0.9999999999999999	0.9999999999999999	0.9999999999999999	1	0.5	0.5	1	0.5	0.5	0.5	0.5	0.5	0.5	0.95	0.95	0.95	0.95	0.9999999999999999	0.9999999999999999	0.1	Rational	-15	15	-15	15	0
2	4	33	0.95	0.9999999999999999	0.9999999999999999	0.9999999999999999	0.9999999999999999	1	0.5	0.5	1	0.5	0.5	0.5	0.5	0.5	0.5	0.95	0.95	0.95	0.95	0.9999999999999999	0.9999999999999999	0.1	Rational	-15	15	-15	15	0
2	4	34	0.95	0.9999999999999999	0.9999999999999999	0.9999999999999999	0.9999999999999999	1	0.5	0.5	1	0.5	0.5	0.5	0.5	0.5	0.5	0.95	0.95	0.95	0.95	0.9999999999999999	0.9999999999999999	0.1	Rational	-15	15	-15	15	0
2	4	35	0.95	0.9999999999999999	0.9999999999999999	0.9999999999999999	0.9999999999999999	1	0.5	0.5	1	0.5	0.5	0.5	0.5	0.5	0.5	0.95	0.95	0.95	0.95	0.9999999999999999	0.9999999999999999	0.1	Rational	-15	15	-15	15	0
2	4	36	0.95	0.9999999999999999	0.9999999999999999	0.9999999999999999	0.9999999999999999	1	0.5	0.5	1	0.5	0.5	0.5	0.5	0.5	0.5	0.95	0.95	0.95	0.95	0.9999999999999999	0.9999999999999999	0.1	Rational	-15	15	-15	15	0
2	4	37	0.95	0.9999999999999999	0.9999999999999999	0.9999999999999999	0.9999999999999999	1	0.5	0.5	1	0.5	0.5	0.5	0.5	0.5	0.5	0.95	0.95	0.95	0.95	0.9999999999999999	0.9999999999999999	0.1	Rational	-15	15	-15	15	0
2	4	38	0.95	0.9999999999999999	0.9999999999999999	0.9999999999999999	0.9999999999999999	1	0.5	0.5	1	0.5	0.5	0.5	0.5	0.5	0.5	0.95	0.95	0.95	0.95	0.9999999999999999	0.9999999999999999	0.1	Rational	-15	15	-15	15	0
2	4	39	0.95	0.9999999999999999	0.9999999999999999	0.9999999999999999	0.9999999999999999	1	0.5	0.5	1	0.5	0.5	0.5	0.5	0.5	0.5	0.95	0.95	0.95	0.95	0.9999999999999999	0.9999999999999999	0.1	Rational	-15	15	-15	15	0
2	4	40	0.95	0.9999999999999999	0.9999999999999999	0.9999999999999999	0.9999999999999999	1	0.5	0.5	1	0.5	0.5	0.5	0.5	0.5	0.5	0.95	0.95	0.95	0.95	0.9999999999999999	0.9999999999999999	0.1	Rational	-15	15	-15	15	0
2	4	40	0.95	0.9999999999999999	0.9999999999999999	0.9999999999999999	0.9999999999999999	1	0.5	0.5	1	0.5	0.5	0.5	0.5	0.5	0.5	0.95	0.95	0.95	0.95	0.9999999999999999	0.9999999999999999	0.1	Rational	-15	15	-15	15	1001.3499999999997
2	5	1	0.95	1.4000000000000001	1.4000000000000001	1.4000000000000001	1.4000000000000001	1	0.5	0.5	1	0.5	0.5	0.5	0.5	0.5	0.5	1.35	1.35	1.35	1.35	1	1	0.1	Rational	-5	5	-5	5	0
2	5	2	0.95	1.3	1.3	1.3	1.3	1	0.5	0.5	1	0.5	0.5	0.5	0.5	0.5	0.5	1.1	1.1	1.1	1.1	1.15	1.15	0.1	Rational	-10	10	-10	10	0
2	5	3	0.95	1.2	1.2	1.2	1.2	1	0.5	0.5	1	0.5	0.5	0.5	0.5	0.5	0.5	0.95	0.95	0.95	0.95	1.2	1.2	0.1	Rational	-15	15	-15	15	0
2	5	4	0.95	1.0999999999999999	1.0999999999999999	1.0999999999999999	1.0999999999999999	1	0.5	0.5	1	0.5	0.5	0.5	0.5	0.5	0.5	0.95	0.95	0.95	0.95	1.0999999999999999	1.0999999999999999	0.1	Rational	-15	15	-15	15	0
2	5	5	0.95	0.9999999999999999	0.9999999999999999	0.9999999999999999	0.9999999999999999	1	0.5	0.5	1	0.5	0.5	0.5	0.5	0.5	0.5	0.95	0.95	0.95	0.95	0.9999999999999999	0.9999999999999999	0.1	Rational	-15	15	-15	15	0
2	5	6	0.95	0.9999999999999999	0.9999999999999999	0.9999999999999999	0.9999999999999999	1	0.5	0.5	1	0.5	0.5	0.5	0.5	0.5	0.5	0.95	0.95	0.95	0.95	0.9999999999999999	0.9999999999999999	0.1	Rational	-15	15	-15	15	0
2	5	7	0.95	0.9999999999999999	0.9999999999999999	0.9999999999999999	0.9999999999999999	1	0.5	0.5	1	0.5	0.5	0.5	0.5	0.5	0.5	0.95	0.95	0.95	0.95	0.9999999999999999	0.9999999999999999	0.1	Rational	-15	15	-15	15	0
2	5	8	0.95	0.9999999999999999	0.9999999999999999	0.9999999999999999	0.9999999999999999	1	0.5	0.5	1	0.5	0.5	0.5	0.5	0.5	0.5	0.95	0.95	0.95	0.95	0.9999999999999999	0.9999999999999999	0.1	Rational	-15	15	-15	15	0
2	5	9	0.95	0.9999999999999999	0.9999999999999999	0.9999999999999999	0.9999999999999999	1	0.5	0.5	1	0.5	0.5	0.5	0.5	0.5	0.5	0.95	0.95	0.95	0.95	0.9999999999999999	0.9999999999999999	0.1	Rational	-15	15	-15	15	0
2	5	10	0.95	0.9999999999999999	0.9999999999999999	0.9999999999999999	0.9999999999999999	1	0.5	0.5	1	0.5	0.5	0.5	0.5	0.5	0.5	0.95	0.95	0.95	0.95	0.9999999999999999	0.9999999999999999	0.1	Rational	-15	15	-15	15	0
2	5	11	0.95	0.9999999999999999	0.9999999999999999	0.9999999999999999	0.9999999999999999	1	0.5	0.5	1	0.5	0.5	0.5	0.5	0.5	0.5	0.95	0.95	0.95	0.95	0.9999999999999999	0.9999999999999999	0.1	Rational	-15	15	-15	15	0
2	5	12	0.95	0.9999999999999999	0.9999999999999999	0.9999999999999999	0.9999999999999999	1	0.5	0.5	1	0.5	0.5	0.5	0.5	0.5	0.5	0.95	0.95	0.95	0.95	0.9999999999999999	0.9999999999999999	0.1	Rational	-15	15	-15	15	0
2	5	13	0.95	0.9999999999999999	0.9999999999999999	0.9999999999999999	0.9999999999999999	1	0.5	0.5	1	0.5	0.5	0.5	0.5	0.5	0.5	0.95	0.95	0.95	0.95	0.9999999999999999	0.9999999999999999	0.1	Rational	-15	15	-15	15	0
2	5	14	0.95	0.9999999999999999	0.9999999999999999	0.9999999999999999	0.9999999999999999	1	0.5	0.5	1	0.5	0.5	0.5	0.5	0.5	0.5	0.95	0.95	0.95	0.95	0.9999999999999999	0.9999999999999999	0.1	Rational	-15	15	-15	15	0
2	5	15	0.95	0.9999999999999999	0.9999999999999999	0.9999999999999999	0.9999999999999999	1	0.5	0.5	1	0.5	0.5	0.5	0.5	0.5	0.5	0.95	0.95	0.95	0.95	0.9999999999999999	0.9999999999999999	0.1	Rational	-15	15	-15	15	0
2	5	16	0.95	0.9999999999999999	0.9999999999999999	0.9999999999999999	0.9999999999999999	1	0.5	0.5	1	0.5	0.5	0.5	0.5	0.5	0.5	0.95	0.95	0.95	0.95	0.9999999999999999	0.9999999999999999	0.1	Rational	-15	15	-15	15	0
2	5	17	0.95	0.9999999999999999	0.9999999999999999	0.9999999999999999	0.9999999999999999	1	0.5	0.5	1	0.5	0.5	0.5	0.5	0.5	0.5	0.95	0.95	0.95	0.95	0.9999999999999999	0.9999999999999999	0.1	Rational	-15	15	-15	15	0
2	5	18	0.95	0.9999999999999999	0.9999999999999999	0.9999999999999999	0.9999999999999999	1	0.5	0.5	1	0.5	0.5	0.5	0.5	0.5	0.5	0.95	0.95	0.95	0.95	0.9999999999999999	0.9999999999999999	0.1	Rational	-15	15	-15	15	0
2	5	19	0.95	0.9999999999999999	0.9999999999999999	0.9999999999999999	0.9999999999999999	1	0.5	0.5	1	0.5	0.5	0.5	0.5	0.5	0.5	0.95	0.95	0.95	0.95	0.9999999999999999	0.9999999999999999	0.1	Rational	-15	15	-15	15	0
2	5	20	0.95	0.9999999999999999	0.9999999999999999	0.9999999999999999	0.9999999999999999	1	0.5	0.5	1	0.5	0.5	0.5	0.5	0.5	0.5	0.95	0.95	0.95	0.95	0.9999999999999999	0.9999999999999999	0.1	Rational	-15	15	-15	15	0
2	5	21	0.95	0.9999999999999999	0.9999999999999999	0.9999999999999999	0.9999999999999999	1	0.5	0.5	1	0.5	0.5	0.5	0.5	0.5	0.5	0.95	0.95	0.95	0.95	0.9999999999999999	0.9999999999999999	0.1	Rational	-15	15	-15	15	0
2	5	22	0.95	0.9999999999999999	0.9999999999999999	0.9999999999999999	0.9999999999999999	1	0.5	0.5	1	0.5	0.5	0.5	0.5	0.5	0.5	0.95	0.95	0.95	0.95	0.9999999999999999	0.9999999999999999	0.1	Rational	-15	15	-15	15	0
2	5	23	0.95	0.9999999999999999	0.9999999999999999	0.9999999999999999	0.9999999999999999	1	0.5	0.5	1	0.5	0.5	0.5	0.5	0.5	0.5	0.95	0.95	0.95	0.95	0.9999999999999999	0.9999999999999999	0.1	Rational	-15	15	-15	15	0
2	5	24	0.95	0.9999999999999999	0.9999999999999999	0.9999999999999999	0.9999999999999999	1	0.5	0.5	1	0.5	0.5	0.5	0.5	0.5	0.5	0.95	0.95	0.95	0.95	0.9999999999999999	0.9999999999999999	0.1	Rational	-15	15	-15	15	0
2	5	25	0.95	0.9999999999999999	0.9999999999999999	0.9999999999999999	0.9999999999999999	1	0.5	0.5	1	0.5	0.5	0.5	0.5	0.5	0.5	0.95	0.95	0.95	0.95	0.9999999999999999	0.9999999999999999	0.1	Rational	-15	15	-15	15	0
2	5	26	0.95	0.9999999999999999	0.9999999999999999	0.9999999999999999	0.9999999999999999	1	0.5	0.5	1	0.5	0.5	0.5	0.5	0.5	0.5	0.95	0.95	0.95	0.95	0.9999999999999999	0.9999999999999999	0.1	Rational	-15	15	-15	15	0
2	5	27	0.95	0.9999999999999999	0.9999999999999999	0.9999999999999999	0.9999999999999999	1	0.5	0.5	1	0.5	0.5	0.5	0.5	0.5	0.5	0.95	0.95	0.95	0.95	0.9999999999999999	0.9999999999999999	0.1	Rational	-15	15	-15	15	0
2	5	28	0.95	0.9999999999999999	0.9999999999999999	0.9999999999999999	0.9999999999999999	1	0.5	0.5	1	0.5	0.5	0.5	0.5	0.5	0.5	0.95	0.95	0.95	0.95	0.9999999999999999	0.9999999999999999	0.1	Rational	-15	15	-15	15	0
2	5	29	0.95	0.9999999999999999	0.9999999999999999	0.9999999999999999	0.9999999999999999	1	0.5	0.5	1	0.5	0.5	0.5	0.5	0.5	0.5	0.95	0.95	0.95	0.95	0.9999999999999999	0.9999999999999999	0.1	Rational	-15	15	-15	15	0
2	5	30	0.95	0.9999999999999999	0.9999999999999999	0.9999999999999999	0.9999999999999999	1	0.5	0.5	1	0.5	0.5	0.5	0.5	0.5	0.5	0.95	0.95	0.95	0.95	0.9999999999999999	0.9999999999999999	0.1	Rational	-15	15	-15	15	0
2	5	31	0.95	0.9999999999999999	0.9999999999999999	0.9999999999999999	0.9999999999999999	1	0.5	0.5	1	0.5	0.5	0.5	0.5	0.5	0.5	0.95	0.95	0.95	0.95	0.9999999999999999	0.9999999999999999	0.1	Rational	-15	15	-15	15	0
2	5	32	0.95	0.9999999999999999	0.9999999999999999	0.9999999999999999	0.9999999999999999	1	0.5	0.5	1	0.5	0.5	0.5	0.5	0.5	0.5	0.95	0.95	0.95	0.95	0.9999999999999999	0.9999999999999999	0.1	Rational	-15	15	-15	15	0
2	5	33	0.95	0.9999999999999999	0.9999999999999999	0.9999999999999999	0.9999999999999999	1	0.5	0.5	1	0.5	0.5	0.5	0.5	0.5	0.5	0.95	0.95	0.95	0.95	0.9999999999999999	0.9999999999999999	0.1	Rational	-15	15	-15	15	0
2	5	34	0.95	0.9999999999999999	0.9999999999999999	0.9999999999999999	0.9999999999999999	1	0.5	0.5	1	0.5	0.5	0.5	0.5	0.5	0.5	0.95	0.95	0.95	0.95	0.9999999999999999	0.9999999999999999	0.1	Rational	-15	15	-15	15	0
2	5	35	0.95	0.9999999999999999	0.9999999999999999	0.9999999999999999	0.9999999999999999	1	0.5	0.5	1	0.5	0.5	0.5	0.5	0.5	0.5	0.95	0.95	0.95	0.95	0.9999999999999999	0.9999999999999999	0.1	Rational	-15	15	-15	15	0
2	5	36	0.95	0.9999999999999999	0.9999999999999999	0.9999999999999999	0.9999999999999999	1	0.5	0.5	1	0.5	0.5	0.5	0.5	0.5	0.5	0.95	0.95	0.95	0.95	0.9999999999999999	0.9999999999999999	0.1	Rational	-15	15	-15	15	0
2	5	37	0.95	0.9999999999999999	0.9999999999999999	0.9999999999999999	0.9999999999999999	1	0.5	0.5	1	0.5	0.5	0.5	0.5	0.5	0.5	0.95	0.95	0.95	0.95	0.9999999999999999	0.9999999999999999	0.1	Rational	-15	15	-15	15	0
2	5	38	0.95	0.9999999999999999	0.9999999999999999	0.9999999999999999	0.9999999999999999	1	0.5	0.5	1	0.5	0.5	0.5	0.5	0.5	0.5	0.95	0.95	0.95	0.95	0.9999999999999999	0.9999999999999999	0.1	Rational	-15	15	-15	15	0
2	5	39	0.95	0.9999999999999999	0.9999999999999999	0.9999999999999999	0.9999999999999999	1	0.5	0.5	1	0.5	0.5	0.5	0.5	0.5	0.5	0.95	0.95	0.95	0.95	0.9999999999999999	0.9999999999999999	0.1	Rational	-15	15	-15	15	0
2	5	40	0.95	0.9999999999999999	0.9999999999999999	0.9999999999999999	0.9999999999999999	1	0.5	0.5	1	0.5	0.5	0.5	0.5	0.5	0.5	0.95	0.95	0.95	0.95	0.9999999999999999	0.9999999999999999	0.1	Rational	-15	15	-15	15	0
2	5	40	0.95	0.9999999999999999	0.9999999999999999	0.9999999999999999	0.9999999999999999	1	0.5	0.5	1	0.5	0.5	0.5	0.5	0.5	0.5	0.95	0.95	0.95	0.95	0.9999999999999999	0.9999999999999999	0.1	Rational	-15	15	-15	15	1001.3500000000004
2	6	1	0.95	1.5000000000000002	1.5000000000000002	1.5000000000000002	1.5000000000000002	1	0.5	0.5	1	0.5	0.5	0.5	0.5	0.5	0.5	1.45	1.45	1.45	1.45	1.0000000000000002	1.0000000000000002	0.1	Rational	-5	5	-5	5	0
2	6	2	0.95	1.4000000000000001	1.4000000000000001	1.4000000000000001	1.4000000000000001	1	0.5	0.5	1	0.5	0.5	0.5	0.5	0.5	0.5	1.2	1.2	1.2	1.2	1.1500000000000001	1.1500000000000001	0.1	Rational	-10	10	-10	10	0
2	6	3	0.95	1.3	1.3	1.3	1.3	1	0.5	0.5	1	0.5	0.5	0.5	0.5	0.5	0.5	0.95	0.95	0.95	0.95	1.3	1.3	0.1	Rational	-15	15	-15	15	0
2	6	4	0.95	1.2	1.2	1.2	1.2	1	0.5	0.5	1	0.5	0.5	0.5	0.5	0.5	0.5	0.95	0.95	0.95	0.95	1.2	1.2	0.1	Rational	-15	15	-15	15	0
2	6	5	0.95	1.0999999999999999	1.0999999999999999	1.0999999999999999	1.0999999999999999	1	0.5	0.5	1	0.5	0.5	0.5	0.5	0.5	0.5	0.95	0.95	0.95	0.95	1.0999999999999999	1.0999999999999999	0.1	Rational	-15	15	-15	15	0
2	6	6	0.95	0.9999999999999999	0.9999999999999999	0.9999999999999999	0.9999999999999999	1	0.5	0.5	1	0.5	0.5	0.5	0.5	0.5	0.5	0.95	0.95	0.95	0.95	0.9999999999999999	0.9999999999999999	0.1	Rational	-15	15	-15	15	0
2	6	7	0.95	0.9999999999999999	0.9999999999999999	0.9999999999999999	0.9999999999999999	1	0.5	0.5	1	0.5	0.5	0.5	0.5	0.5	0.5	0.95	0.95	0.95	0.95	0.9999999999999999	0.9999999999999999	0.1	Rational	-15	15	-15	15	0
2	6	8	0.95	0.9999999999999999	0.9999999999999999	0.9999999999999999	0.9999999999999999	1	0.5	0.5	1	0.5	0.5	0.5	0.5	0.5	0.5	0.95	0.95	0.95	0.95	0.9999999999999999	0.9999999999999999	0.1	Rational	-15	15	-15	15	0
2	6	9	0.95	0.9999999999999999	0.9999999999999999	0.9999999999999999	0.9999999999999999	1	0.5	0.5	1	0.5	0.5	0.5	0.5	0.5	0.5	0.95	0.95	0.95	0.95	0.9999999999999999	0.9999999999999999	0.1	Rational	-15	15	-15	15	0
2	6	10	0.95	0.9999999999999999	0.9999999999999999	0.9999999999999999	0.9999999999999999	1	0.5	0.5	1	0.5	0.5	0.5	0.5	0.5	0.5	0.95	0.95	0.95	0.95	0.9999999999999999	0.9999999999999999	0.1	Rational	-15	15	-15	15	0
2	6	11	0.95	0.9999999999999999	0.9999999999999999	0.9999999999999999	0.9999999999999999	1	0.5	0.5	1	0.5	0.5	0.5	0.5	0.5	0.5	0.95	0.95	0.95	0.95	0.9999999999999999	0.9999999999999999	0.1	Rational	-15	15	-15	15	0
2	6	12	0.95	0.9999999999999999	0.9999999999999999	0.9999999999999999	0.9999999999999999	1	0.5	0.5	1	0.5	0.5	0.5	0.5	0.5	0.5	0.95	0.95	0.95	0.95	0.9999999999999999	0.9999999999999999	0.1	Rational	-15	15	-15	15	0
2	6	13	0.95	0.9999999999999999	0.9999999999999999	0.9999999999999999	0.9999999999999999	1	0.5	0.5	1	0.5	0.5	0.5	0.5	0.5	0.5	0.95	0.95	0.95	0.95	0.9999999999999999	0.9999999999999999	0.1	Rational	-15	15	-15	15	0
2	6	14	0.95	0.9999999999999999	0.9999999999999999	0.9999999999999999	0.9999999999999999	1	0.5	0.5	1	0.5	0.5	0.5	0.5	0.5	0.5	0.95	0.95	0.95	0.95	0.9999999999999999	0.9999999999999999	0.1	Rational	-15	15	-15	15	0
2	6	15	0.95	0.9999999999999999	0.9999999999999999	0.9999999999999999	0.9999999999999999	1	0.5	0.5	1	0.5	0.5	0.5	0.5	0.5	0.5	0.95	0.95	0.95	0.95	0.9999999999999999	0.9999999999999999	0.1	Rational	-15	15	-15	15	0
2	6	16	0.95	0.9999999999999999	0.9999999999999999	0.9999999999999999	0.9999999999999999	1	0.5	0.5	1	0.5	0.5	0.5	0.5	0.5	0.5	0.95	0.95	0.95	0.95	0.9999999999999999	0.9999999999999999	0.1	Rational	-15	15	-15	15	0
2	6	17	0.95	0.9999999999999999	0.9999999999999999	0.9999999999999999	0.9999999999999999	1	0.5	0.5	1	0.5	0.5	0.5	0.5	0.5	0.5	0.95	0.95	0.95	0.95	0.9999999999999999	0.9999999999999999	0.1	Rational	-15	15	-15	15	0
2	6	18	0.95	0.9999999999999999	0.9999999999999999	0.9999999999999999	0.9999999999999999	1	0.5	0.5	1	0.5	0.5	0.5	0.5	0.5	0.5	0.95	0.95	0.95	0.95	0.9999999999999999	0.9999999999999999	0.1	Rational	-15	15	-15	15	0
2	6	19	0.95	0.9999999999999999	0.9999999999999999	0.9999999999999999	0.9999999999999999	1	0.5	0.5	1	0.5	0.5	0.5	0.5	0.5	0.5	0.95	0.95	0.95	0.95	0.9999999999999999	0.9999999999999999	0.1	Rational	-15	15	-15	15	0
2	6	20	0.95	0.9999999999999999	0.9999999999999999	0.9999999999999999	0.9999999999999999	1	0.5	0.5	1	0.5	0.5	0.5	0.5	0.5	0.5	0.95	0.95	0.95	0.95	0.9999999999999999	0.9999999999999999	0.1	Rational	-15	15	-15	15	0
2	6	21	0.95	0.9999999999999999	0.9999999999999999	0.9999999999999999	0.9999999999999999	1	0.5	0.5	1	0.5	0.5	0.5	0.5	0.5	0.5	0.95	0.95	0.95	0.95	0.9999999999999999	0.9999999999999999	0.1	Rational	-15	15	-15	15	0
2	6	22	0.95	0.9999999999999999	0.9999999999999999	0.9999999999999999	0.9999999999999999	1	0.5	0.5	1	0.5	0.5	0.5	0.5	0.5	0.5	0.95	0.95	0.95	0.95	0.9999999999999999	0.9999999999999999	0.1	Rational	-15	15	-15	15	0
2	6	23	0.95	0.9999999999999999	0.9999999999999999	0.9999999999999999	0.9999999999999999	1	0.5	0.5	1	0.5	0.5	0.5	0.5	0.5	0.5	0.95	0.95	0.95	0.95	0.9999999999999999	0.9999999999999999	0.1	Rational	-15	15	-15	15	0
2	6	24	0.95	0.9999999999999999	0.9999999999999999	0.9999999999999999	0.9999999999999999	1	0.5	0.5	1	0.5	0.5	0.5	0.5	0.5	0.5	0.95	0.95	0.95	0.95	0.9999999999999999	0.9999999999999999	0.1	Rational	-15	15	-15	15	0
2	6	25	0.95	0.9999999999999999	0.9999999999999999	0.9999999999999999	0.9999999999999999	1	0.5	0.5	1	0.5	0.5	0.5	0.5	0.5	0.5	0.95	0.95	0.95	0.95	0.9999999999999999	0.9999999999999999	0.1	Rational	-15	15	-15	15	0
2	6	26	0.95	0.9999999999999999	0.9999999999999999	0.9999999999999999	0.9999999999999999	1	0.5	0.5	1	0.5	0.5	0.5	0.5	0.5	0.5	0.95	0.95	0.95	0.95	0.9999999999999999	0.9999999999999999	0.1	Rational	-15	15	-15	15	0
2	6	27	0.95	0.9999999999999999	0.9999999999999999	0.9999999999999999	0.9999999999999999	1	0.5	0.5	1	0.5	0.5	0.5	0.5	0.5	0.5	0.95	0.95	0.95	0.95	0.9999999999999999	0.9999999999999999	0.1	Rational	-15	15	-15	15	0
2	6	28	0.95	0.9999999999999999	0.9999999999999999	0.9999999999999999	0.9999999999999999	1	0.5	0.5	1	0.5	0.5	0.5	0.5	0.5	0.5	0.95	0.95	0.95	0.95	0.9999999999999999	0.9999999999999999	0.1	Rational	-15	15	-15	15	0
2	6	29	0.95	0.9999999999999999	0.9999999999999999	0.9999999999999999	0.9999999999999999	1	0.5	0.5	1	0.5	0.5	0.5	0.5	0.5	0.5	0.95	0.95	0.95	0.95	0.9999999999999999	0.9999999999999999	0.1	Rational	-15	15	-15	15	0
2	6	30	0.95	0.9999999999999999	0.9999999999999999	0.9999999999999999	0.9999999999999999	1	0.5	0.5	1	0.5	0.5	0.5	0.5	0.5	0.5	0.95	0.95	0.95	0.95	0.9999999999999999	0.9999999999999999	0.1	Rational	-15	15	-15	15	0
2	6	31	0.95	0.9999999999999999	0.9999999999999999	0.9999999999999999	0.9999999999999999	1	0.5	0.5	1	0.5	0.5	0.5	0.5	0.5	0.5	0.95	0.95	0.95	0.95	0.9999999999999999	0.9999999999999999	0.1	Rational	-15	15	-15	15	0
2	6	32	0.95	0.9999999999999999	0.9999999999999999	0.9999999999999999	0.9999999999999999	1	0.5	0.5	1	0.5	0.5	0.5	0.5	0.5	0.5	0.95	0.95	0.95	0.95	0.9999999999999999	0.9999999999999999	0.1	Rational	-15	15	-15	15	0
2	6	33	0.95	0.9999999999999999	0.9999999999999999	0.9999999999999999	0.9999999999999999	1	0.5	0.5	1	0.5	0.5	0.5	0.5	0.5	0.5	0.95	0.95	0.95	0.95	0.9999999999999999	0.9999999999999999	0.1	Rational	-15	15	-15	15	0
2	6	34	0.95	0.9999999999999999	0.9999999999999999	0.9999999999999999	0.9999999999999999	1	0.5	0.5	1	0.5	0.5	0.5	0.5	0.5	0.5	0.95	0.95	0.95	0.95	0.9999999999999999	0.9999999999999999	0.1	Rational	-15	15	-15	15	0
2	6	35	0.95	0.9999999999999999	0.9999999999999999	0.9999999999999999	0.9999999999999999	1	0.5	0.5	1	0.5	0.5	0.5	0.5	0.5	0.5	0.95	0.95	0.95	0.95	0.9999999999999999	0.9999999999999999	0.1	Rational	-15	15	-15	15	0
2	6	36	0.95	0.9999999999999999	0.9999999999999999	0.9999999999999999	0.9999999999999999	1	0.5	0.5	1	0.5	0.5	0.5	0.5	0.5	0.5	0.95	0.95	0.95	0.95	0.9999999999999999	0.9999999999999999	0.1	Rational	-15	15	-15	15	0
2	6	37	0.95	0.9999999999999999	0.9999999999999999	0.9999999999999999	0.9999999999999999	1	0.5	0.5	1	0.5	0.5	0.5	0.5	0.5	0.5	0.95	0.95	0.95	0.95	0.9999999999999999	0.9999999999999999	0.1	Rational	-15	15	-15	15	0
2	6	38	0.95	0.9999999999999999	0.9999999999999999	0.9999999999999999	0.9999999999999999	1	0.5	0.5	1	0.5	0.5	0.5	0.5	0.5	0.5	0.95	0.95	0.95	0.95	0.9999999999999999	0.9999999999999999	0.1	Rational	-15	15	-15	15	0
2	6	39	0.95	0.9999999999999999	0.9999999999999999	0.9999999999999999	0.9999999999999999	1	0.5	0.5	1	0.5	0.5	0.5	0.5	0.5	0.5	0.95	0.95	0.95	0.95	0.9999999999999999	0.9999999999999999	0.1	Rational	-15	15	-15	15	0
2	6	40	0.95	0.9999999999999999	0.9999999999999999	0.9999999999999999	0.9999999999999999	1	0.5	0.5	1	0.5	0.5	0.5	0.5	0.5	0.5	0.95	0.95	0.95	0.95	0.9999999999999999	0.9999999999999999	0.1	Rational	-15	15	-15	15	0
2	6	40	0.95	0.9999999999999999	0.9999999999999999	0.9999999999999999	0.9999999999999999	1	0.5	0.5	1	0.5	0.5	0.5	0.5	0.5	0.5	0.95	0.95	0.95	0.95	0.9999999999999999	0.9999999999999999	0.1	Rational	-15	15	-15	15	1001.3500000000005
2	7	1	0.95	1.6000000000000003	1.6000000000000003	1.6000000000000003	1.6000000000000003	1	0.5	0.5	1	0.5	0.5	0.5	0.5	0.5	0.5	1.5499999999999998	1.5499999999999998	1.5499999999999998	1.5499999999999998	1.0000000000000004	1.0000000000000004	0.1	Rational	-5	5	-5	5	0
2	7	2	0.95	1.5000000000000002	1.5000000000000002	1.5000000000000002	1.5000000000000002	1	0.5	0.5	1	0.5	0.5	0.5	0.5	0.5	0.5	1.2999999999999998	1.2999999999999998	1.2999999999999998	1.2999999999999998	1.1500000000000004	1.1500000000000004	0.1	Rational	-10	10	-10	10	0
2	7	3	0.95	1.4000000000000001	1.4000000000000001	1.4000000000000001	1.4000000000000001	1	0.5	0.5	1	0.5	0.5	0.5	0.5	0.5	0.5	1.0499999999999998	1.0499999999999998	1.0499999999999998	1.0499999999999998	1.3000000000000003	1.3000000000000003	0.1	Rational	-15	15	-15	15	0
2	7	4	0.95	1.3	1.3	1.3	1.3	1	0.5	0.5	1	0.5	0.5	0.5	0.5	0.5	0.5	0.95	0.95	0.95	0.95	1.3	1.3	0.1	Rational	-20	20	-20	20	0
2	7	5	0.95	1.2	1.2	1.2	1.2	1	0.5	0.5	1	0.5	0.5	0.5	0.5	0.5	0.5	0.95	0.95	0.95	0.95	1.2	1.2	0.1	Rational	-20	20	-20	20	0
2	7	6	0.95	1.0999999999999999	1.0999999999999999	1.0999999999999999	1.0999999999999999	1	0.5	0.5	1	0.5	0.5	0.5	0.5	0.5	0.5	0.95	0.95	0.95	0.95	1.0999999999999999	1.0999999999999999	0.1	Rational	-20	20	-20	20	0
2	7	7	0.95	0.9999999999999999	0.9999999999999999	0.9999999999999999	0.9999999999999999	1	0.5	0.5	1	0.5	0.5	0.5	0.5	0.5	0.5	0.95	0.95	0.95	0.95	0.9999999999999999	0.9999999999999999	0.1	Rational	-20	20	-20	20	0
2	7	8	0.95	0.9999999999999999	0.9999999999999999	0.9999999999999999	0.9999999999999999	1	0.5	0.5	1	0.5	0.5	0.5	0.5	0.5	0.5	0.95	0.95	0.95	0.95	0.9999999999999999	0.9999999999999999	0.1	Rational	-20	20	-20	20	0
2	7	9	0.95	0.9999999999999999	0.9999999999999999	0.9999999999999999	0.9999999999999999	1	0.5	0.5	1	0.5	0.5	0.5	0.5	0.5	0.5	0.95	0.95	0.95	0.95	0.9999999999999999	0.9999999999999999	0.1	Rational	-20	20	-20	20	0
2	7	10	0.95	0.9999999999999999	0.9999999999999999	0.9999999999999999	0.9999999999999999	1	0.5	0.5	1	0.5	0.5	0.5	0.5	0.5	0.5	0.95	0.95	0.95	0.95	0.9999999999999999	0.9999999999999999	0.1	Rational	-20	20	-20	20	0
2	7	11	0.95	0.9999999999999999	0.9999999999999999	0.9999999999999999	0.9999999999999999	1	0.5	0.5	1	0.5	0.5	0.5	0.5	0.5	0.5	0.95	0.95	0.95	0.95	0.9999999999999999	0.9999999999999999	0.1	Rational	-20	20	-20	20	0
2	7	12	0.95	0.9999999999999999	0.9999999999999999	0.9999999999999999	0.9999999999999999	1	0.5	0.5	1	0.5	0.5	0.5	0.5	0.5	0.5	0.95	0.95	0.95	0.95	0.9999999999999999	0.9999999999999999	0.1	Rational	-20	20	-20	20	0
2	7	13	0.95	0.9999999999999999	0.9999999999999999	0.9999999999999999	0.9999999999999999	1	0.5	0.5	1	0.5	0.5	0.5	0.5	0.5	0.5	0.95	0.95	0.95	0.95	0.9999999999999999	0.9999999999999999	0.1	Rational	-20	20	-20	20	0
2	7	14	0.95	0.9999999999999999	0.9999999999999999	0.9999999999999999	0.9999999999999999	1	0.5	0.5	1	0.5	0.5	0.5	0.5	0.5	0.5	0.95	0.95	0.95	0.95	0.9999999999999999	0.9999999999999999	0.1	Rational	-20	20	-20	20	0
2	7	15	0.95	0.9999999999999999	0.9999999999999999	0.9999999999999999	0.9999999999999999	1	0.5	0.5	1	0.5	0.5	0.5	0.5	0.5	0.5	0.95	0.95	0.95	0.95	0.9999999999999999	0.9999999999999999	0.1	Rational	-20	20	-20	20	0
2	7	16	0.95	0.9999999999999999	0.9999999999999999	0.9999999999999999	0.9999999999999999	1	0.5	0.5	1	0.5	0.5	0.5	0.5	0.5	0.5	0.95	0.95	0.95	0.95	0.9999999999999999	0.9999999999999999	0.1	Rational	-20	20	-20	20	0
2	7	17	0.95	0.9999999999999999	0.9999999999999999	0.9999999999999999	0.9999999999999999	1	0.5	0.5	1	0.5	0.5	0.5	0.5	0.5	0.5	0.95	0.95	0.95	0.95	0.9999999999999999	0.9999999999999999	0.1	Rational	-20	20	-20	20	0
[truncated: 1,787 more rows]
