# Supplementary material for: A computational model of the competitive effects of ESG
Source: PLoS One. 2023 Jul 21;18(7):e0284237. doi: 10.1371/journal.pone.0284237 (PMC10361511; doi:10.1371/journal.pone.0284237)
Supplement: S1 File — (ZIP) [file pone.0284237.s001.zip › Supporting Information files/S1_Folder/S4_Folder/S2_CSV.csv]

case	simulacion	ticks	transportationcosts	prices_users_platform1	prices_users_platform2	prices_firms_platform1	prices_firms_platform2	total_adoption	demand1	demand2	total_adoption_firms	demand1_firms	demand2_firms	theo_demand1_users	theo_demand2_users	theo_demand1_firms	theo_demand2_firms	theo_users_prices1	theo_users_prices2	theo_firms_prices1	theo_firms_prices2	profits1	profits2	pricejump	behavior	esg_p1	esg_p2	esgf_p1	esgf_p2	welfare
1	1	1	.05	.05	0	.05	0	1	.5	.5	1	.5	.5	.5	.5	.5	.5	.05	.05	.05	.05	.05	0	.05	Rational	0	0	0	0	0
1	1	2	.05	.1	.05	.1	.05	1	.0031847133758	.9968152866242001	1	.0031847133758	.9968152866242001	.5	.5	.5	.5	.05	.05	.05	.05	.00063694267516	.09968152866242	.05	Rational	0	0	0	0	0
1	1	3	.05	.1	.1	.1	.1	1	.0031847133758	.9968152866242001	1	.0031847133758	.9968152866242001	.5	.5	.5	.5	.05	.05	.05	.05	.00063694267516	.19936305732484	.05	Rational	-5	0	-5	0	0
1	1	4	.05	.1	.1	.1	.1	1	.51592356687898	.48407643312102	1	.51592356687898	.48407643312102	.5	.5	.5	.5	.05	.05	.05	.05	.103184713375796	.096815286624204	.05	Rational	-5	0	-5	0	0
1	1	5	.05	.1	.1	.1	.1	1	.53184713375796	.46815286624204	1	.53184713375796	.46815286624204	.5	.5	.5	.5	.05	.05	.05	.05	.106369426751592	.093630573248408	.05	Rational	-5	0	-5	0	0
1	1	6	.05	.1	.1	.1	.1	1	.54777070063694	.45222929936306	1	.54777070063694	.45222929936306	.5	.5	.5	.5	.05	.05	.05	.05	.109554140127388	.090445859872612	.05	Rational	-5	0	-5	0	0
1	1	7	.05	.1	.1	.1	.1	1	.56369426751592	.43630573248408	1	.56369426751592	.43630573248408	.5	.5	.5	.5	.05	.05	.05	.05	.112738853503184	.087261146496816	.05	Rational	-5	0	-5	0	0
1	1	8	.05	.1	.1	.1	.1	1	.5796178343949	.4203821656051	1	.5796178343949	.4203821656051	.5	.5	.5	.5	.05	.05	.05	.05	.11592356687898	.08407643312102	.05	Rational	-5	0	-5	0	0
1	1	9	.05	.1	.1	.1	.1	1	.59554140127389	.40445859872611	1	.59554140127389	.40445859872611	.5	.5	.5	.5	.05	.05	.05	.05	.119108280254778	.080891719745222	.05	Rational	-5	0	-5	0	0
1	1	10	.05	.1	.1	.1	.1	1	.61146496815287	.38853503184713	1	.61146496815287	.38853503184713	.5	.5	.5	.5	.05	.05	.05	.05	.122292993630574	.077707006369426	.05	Rational	-5	0	-5	0	0
1	1	11	.05	.1	.1	.1	.1	1	.62738853503185	.37261146496815	1	.62738853503185	.37261146496815	.5	.5	.5	.5	.05	.05	.05	.05	.12547770700637	.07452229299363	.05	Rational	-5	0	-5	0	0
1	1	12	.05	.1	.1	.1	.1	1	.64331210191083	.35668789808917	1	.64331210191083	.35668789808917	.5	.5	.5	.5	.05	.05	.05	.05	.128662420382166	.071337579617834	.05	Rational	-5	0	-5	0	0
1	1	13	.05	.1	.1	.1	.1	1	.65923566878981	.34076433121019	1	.65923566878981	.34076433121019	.5	.5	.5	.5	.05	.05	.05	.05	.131847133757962	.068152866242038	.05	Rational	-5	0	-5	0	0
1	1	14	.05	.1	.1	.1	.1	1	.67515923566879	.32484076433121	1	.67515923566879	.32484076433121	.5	.5	.5	.5	.05	.05	.05	.05	.135031847133758	.064968152866242	.05	Rational	-5	0	-5	0	0
1	1	15	.05	.1	.1	.1	.1	1	.69108280254777	.30891719745223	1	.69108280254777	.30891719745223	.5	.5	.5	.5	.05	.05	.05	.05	.138216560509554	.061783439490446	.05	Rational	-5	0	-5	0	0
1	1	16	.05	.1	.1	.1	.1	1	.70700636942675	.29299363057325	1	.70700636942675	.29299363057325	.5	.5	.5	.5	.05	.05	.05	.05	.14140127388535	.05859872611465	.05	Rational	-5	0	-5	0	0
1	1	17	.05	.1	.1	.1	.1	1	.72292993630573	.27707006369427	1	.72292993630573	.27707006369427	.5	.5	.5	.5	.05	.05	.05	.05	.144585987261146	.055414012738854	.05	Rational	-5	0	-5	0	0
1	1	18	.05	.1	.1	.1	.1	1	.73885350318471	.26114649681529	1	.73885350318471	.26114649681529	.5	.5	.5	.5	.05	.05	.05	.05	.147770700636942	.052229299363058	.05	Rational	-5	0	-5	0	0
1	1	19	.05	.1	.1	.1	.1	1	.75477707006369	.24522292993631	1	.75477707006369	.24522292993631	.5	.5	.5	.5	.05	.05	.05	.05	.150955414012738	.049044585987262	.05	Rational	-5	0	-5	0	0
1	1	20	.05	.1	.1	.1	.1	1	.77070063694268	.22929936305732	1	.77070063694268	.22929936305732	.5	.5	.5	.5	.05	.05	.05	.05	.154140127388536	.045859872611464	.05	Rational	-5	0	-5	0	0
1	1	21	.05	.1	.1	.1	.1	1	.78662420382166	.21337579617834	1	.78662420382166	.21337579617834	.5	.5	.5	.5	.05	.05	.05	.05	.157324840764332	.042675159235668	.05	Rational	-5	0	-5	0	0
1	1	22	.05	.1	.1	.1	.1	1	.80254777070064	.19745222929936	1	.80254777070064	.19745222929936	.5	.5	.5	.5	.05	.05	.05	.05	.160509554140128	.039490445859872	.05	Rational	-5	0	-5	0	0
1	1	23	.05	.1	.1	.1	.1	1	.81847133757962	.18152866242038	1	.81847133757962	.18152866242038	.5	.5	.5	.5	.05	.05	.05	.05	.163694267515924	.036305732484076	.05	Rational	-5	0	-5	0	0
1	1	24	.05	.1	.1	.1	.1	1	.8343949044586	.1656050955414	1	.8343949044586	.1656050955414	.5	.5	.5	.5	.05	.05	.05	.05	.16687898089172	.03312101910828	.05	Rational	-5	0	-5	0	0
1	1	25	.05	.1	.1	.1	.1	1	.85031847133758	.14968152866242	1	.85031847133758	.14968152866242	.5	.5	.5	.5	.05	.05	.05	.05	.170063694267516	.029936305732484	.05	Rational	-5	0	-5	0	0
1	1	26	.05	.1	.1	.1	.1	1	.86624203821656	.13375796178344	1	.86624203821656	.13375796178344	.5	.5	.5	.5	.05	.05	.05	.05	.173248407643312	.026751592356688	.05	Rational	-5	0	-5	0	0
1	1	27	.05	.1	.1	.1	.1	1	.88216560509554	.11783439490446	1	.88216560509554	.11783439490446	.5	.5	.5	.5	.05	.05	.05	.05	.176433121019108	.023566878980892	.05	Rational	-5	0	-5	0	0
1	1	28	.05	.1	.1	.1	.1	1	.89808917197452	.10191082802548	1	.89808917197452	.10191082802548	.5	.5	.5	.5	.05	.05	.05	.05	.179617834394904	.020382165605096	.05	Rational	-5	0	-5	0	0
1	1	29	.05	.1	.1	.1	.1	1	.9140127388535	.0859872611465	1	.9140127388535	.0859872611465	.5	.5	.5	.5	.05	.05	.05	.05	.1828025477707	.0171974522293	.05	Rational	-5	0	-5	0	0
1	1	30	.05	.1	.1	.1	.1	1	.92993630573248	.07006369426752	1	.92993630573248	.07006369426752	.5	.5	.5	.5	.05	.05	.05	.05	.185987261146496	.014012738853504	.05	Rational	-5	0	-5	0	0
1	1	31	.05	.1	.1	.1	.1	1.00000000000001	.94585987261147	.05414012738854	1.00000000000001	.94585987261147	.05414012738854	.5	.5	.5	.5	.05	.05	.05	.05	.189171974522294	.010828025477708	.05	Rational	-5	0	-5	0	0
1	1	32	.05	.1	.1	.1	.1	1	.96178343949045	.03821656050955	1	.96178343949045	.03821656050955	.5	.5	.5	.5	.05	.05	.05	.05	.19235668789809	.00764331210191	.05	Rational	-5	0	-5	0	0
1	1	33	.05	.1	.1	.1	.1	1	.97770700636943	.02229299363057	1	.97770700636943	.02229299363057	.5	.5	.5	.5	.05	.05	.05	.05	.195541401273886	.004458598726114	.05	Rational	-5	0	-5	0	0
1	1	34	.05	.1	.1	.1	.1	1	.99363057324841	.00636942675159	1	.99363057324841	.00636942675159	.5	.5	.5	.5	.05	.05	.05	.05	.198726114649682	.001273885350318	.05	Rational	-5	0	-5	0	0
1	1	35	.05	.1	.05	.1	.05	1	1	0	1	1	0	.5	.5	.5	.5	.05	.05	.05	.05	.2	0	.05	Rational	-5	5	-5	5	0
1	1	36	.05	.1	.05	.1	.05	1	.50955414012739	.49044585987261	1	.50955414012739	.49044585987261	.5	.5	.5	.5	.05	.05	.05	.05	.101910828025478	.049044585987261	.05	Rational	-5	5	-5	5	0
1	1	37	.05	.1	.05	.1	.05	1	.50955414012739	.49044585987261	1	.50955414012739	.49044585987261	.5	.5	.5	.5	.05	.05	.05	.05	.101910828025478	.049044585987261	.05	Rational	-5	5	-5	5	0
1	1	38	.05	.1	.05	.1	.05	1	.50955414012739	.49044585987261	1	.50955414012739	.49044585987261	.5	.5	.5	.5	.05	.05	.05	.05	.101910828025478	.049044585987261	.05	Rational	-5	5	-5	5	0
1	1	39	.05	.1	.05	.1	.05	1	.50955414012739	.49044585987261	1	.50955414012739	.49044585987261	.5	.5	.5	.5	.05	.05	.05	.05	.101910828025478	.049044585987261	.05	Rational	-5	5	-5	5	0
1	1	40	.05	.1	.05	.1	.05	1	.50955414012739	.49044585987261	1	.50955414012739	.49044585987261	.5	.5	.5	.5	.05	.05	.05	.05	.101910828025478	.049044585987261	.05	Rational	-5	5	-5	5	0
1	1	40	.05	.1	.05	.1	.05	1	.50955414012739	.49044585987261	1	.50955414012739	.49044585987261	.5	.5	.5	.5	.05	.05	.05	.05	.101910828025478	.049044585987261	.05	Rational	-5	5	-5	5	465.0504777070075
1	2	1	.15	.2	.2	.2	.2	1	.5	.5	1	.5	.5	.5	.5	.5	.5	.15	.15	.15	.15	.2	.2	.05	Rational	0	0	0	0	0
1	2	2	.15	.2	.2	.2	.2	1	.5	.5	1	.5	.5	.5	.5	.5	.5	.15	.15	.15	.15	.2	.2	.05	Rational	0	0	0	0	0
1	2	3	.15	.2	.2	.2	.2	1	.5	.5	1	.5	.5	.5	.5	.5	.5	.15	.15	.15	.15	.2	.2	.05	Rational	0	0	0	0	0
1	2	4	.15	.2	.2	.2	.2	1	.5	.5	1	.5	.5	.5	.5	.5	.5	.15	.15	.15	.15	.2	.2	.05	Rational	0	0	0	0	0
1	2	5	.15	.2	.2	.2	.2	1	.5	.5	1	.5	.5	.5	.5	.5	.5	.15	.15	.15	.15	.2	.2	.05	Rational	0	0	0	0	0
1	2	6	.15	.2	.2	.2	.2	1	.5	.5	1	.5	.5	.5	.5	.5	.5	.15	.15	.15	.15	.2	.2	.05	Rational	0	0	0	0	0
1	2	7	.15	.2	.2	.2	.2	1	.5	.5	1	.5	.5	.5	.5	.5	.5	.15	.15	.15	.15	.2	.2	.05	Rational	0	0	0	0	0
1	2	8	.15	.2	.2	.2	.2	1	.5	.5	1	.5	.5	.5	.5	.5	.5	.15	.15	.15	.15	.2	.2	.05	Rational	0	0	0	0	0
1	2	9	.15	.2	.2	.2	.2	1	.5	.5	1	.5	.5	.5	.5	.5	.5	.15	.15	.15	.15	.2	.2	.05	Rational	0	0	0	0	0
1	2	10	.15	.2	.2	.2	.2	1	.5	.5	1	.5	.5	.5	.5	.5	.5	.15	.15	.15	.15	.2	.2	.05	Rational	0	0	0	0	0
1	2	11	.15	.2	.2	.2	.2	1	.5	.5	1	.5	.5	.5	.5	.5	.5	.15	.15	.15	.15	.2	.2	.05	Rational	0	0	0	0	0
1	2	12	.15	.2	.2	.2	.2	1	.5	.5	1	.5	.5	.5	.5	.5	.5	.15	.15	.15	.15	.2	.2	.05	Rational	0	0	0	0	0
1	2	13	.15	.2	.2	.2	.2	1	.5	.5	1	.5	.5	.5	.5	.5	.5	.15	.15	.15	.15	.2	.2	.05	Rational	0	0	0	0	0
1	2	14	.15	.2	.2	.2	.2	1	.5	.5	1	.5	.5	.5	.5	.5	.5	.15	.15	.15	.15	.2	.2	.05	Rational	0	0	0	0	0
1	2	15	.15	.2	.2	.2	.2	1	.5	.5	1	.5	.5	.5	.5	.5	.5	.15	.15	.15	.15	.2	.2	.05	Rational	0	0	0	0	0
1	2	16	.15	.2	.2	.2	.2	1	.5	.5	1	.5	.5	.5	.5	.5	.5	.15	.15	.15	.15	.2	.2	.05	Rational	0	0	0	0	0
1	2	17	.15	.2	.2	.2	.2	1	.5	.5	1	.5	.5	.5	.5	.5	.5	.15	.15	.15	.15	.2	.2	.05	Rational	0	0	0	0	0
1	2	18	.15	.2	.2	.2	.2	1	.5	.5	1	.5	.5	.5	.5	.5	.5	.15	.15	.15	.15	.2	.2	.05	Rational	0	0	0	0	0
1	2	19	.15	.2	.2	.2	.2	1	.5	.5	1	.5	.5	.5	.5	.5	.5	.15	.15	.15	.15	.2	.2	.05	Rational	0	0	0	0	0
1	2	20	.15	.2	.2	.2	.2	1	.5	.5	1	.5	.5	.5	.5	.5	.5	.15	.15	.15	.15	.2	.2	.05	Rational	0	0	0	0	0
1	2	21	.15	.2	.2	.2	.2	1	.5	.5	1	.5	.5	.5	.5	.5	.5	.15	.15	.15	.15	.2	.2	.05	Rational	0	0	0	0	0
1	2	22	.15	.2	.2	.2	.2	1	.5	.5	1	.5	.5	.5	.5	.5	.5	.15	.15	.15	.15	.2	.2	.05	Rational	0	0	0	0	0
1	2	23	.15	.2	.2	.2	.2	1	.5	.5	1	.5	.5	.5	.5	.5	.5	.15	.15	.15	.15	.2	.2	.05	Rational	0	0	0	0	0
1	2	24	.15	.2	.2	.2	.2	1	.5	.5	1	.5	.5	.5	.5	.5	.5	.15	.15	.15	.15	.2	.2	.05	Rational	0	0	0	0	0
1	2	25	.15	.2	.2	.2	.2	1	.5	.5	1	.5	.5	.5	.5	.5	.5	.15	.15	.15	.15	.2	.2	.05	Rational	0	0	0	0	0
1	2	26	.15	.2	.2	.2	.2	1	.5	.5	1	.5	.5	.5	.5	.5	.5	.15	.15	.15	.15	.2	.2	.05	Rational	0	0	0	0	0
1	2	27	.15	.2	.2	.2	.2	1	.5	.5	1	.5	.5	.5	.5	.5	.5	.15	.15	.15	.15	.2	.2	.05	Rational	0	0	0	0	0
1	2	28	.15	.2	.2	.2	.2	1	.5	.5	1	.5	.5	.5	.5	.5	.5	.15	.15	.15	.15	.2	.2	.05	Rational	0	0	0	0	0
1	2	29	.15	.2	.2	.2	.2	1	.5	.5	1	.5	.5	.5	.5	.5	.5	.15	.15	.15	.15	.2	.2	.05	Rational	0	0	0	0	0
1	2	30	.15	.2	.2	.2	.2	1	.5	.5	1	.5	.5	.5	.5	.5	.5	.15	.15	.15	.15	.2	.2	.05	Rational	0	0	0	0	0
1	2	31	.15	.2	.2	.2	.2	1	.5	.5	1	.5	.5	.5	.5	.5	.5	.15	.15	.15	.15	.2	.2	.05	Rational	0	0	0	0	0
1	2	32	.15	.2	.2	.2	.2	1	.5	.5	1	.5	.5	.5	.5	.5	.5	.15	.15	.15	.15	.2	.2	.05	Rational	0	0	0	0	0
1	2	33	.15	.2	.2	.2	.2	1	.5	.5	1	.5	.5	.5	.5	.5	.5	.15	.15	.15	.15	.2	.2	.05	Rational	0	0	0	0	0
1	2	34	.15	.2	.2	.2	.2	1	.5	.5	1	.5	.5	.5	.5	.5	.5	.15	.15	.15	.15	.2	.2	.05	Rational	0	0	0	0	0
1	2	35	.15	.2	.2	.2	.2	1	.5	.5	1	.5	.5	.5	.5	.5	.5	.15	.15	.15	.15	.2	.2	.05	Rational	0	0	0	0	0
1	2	36	.15	.2	.2	.2	.2	1	.5	.5	1	.5	.5	.5	.5	.5	.5	.15	.15	.15	.15	.2	.2	.05	Rational	0	0	0	0	0
1	2	37	.15	.2	.2	.2	.2	1	.5	.5	1	.5	.5	.5	.5	.5	.5	.15	.15	.15	.15	.2	.2	.05	Rational	0	0	0	0	0
1	2	38	.15	.2	.2	.2	.2	1	.5	.5	1	.5	.5	.5	.5	.5	.5	.15	.15	.15	.15	.2	.2	.05	Rational	0	0	0	0	0
1	2	39	.15	.2	.2	.2	.2	1	.5	.5	1	.5	.5	.5	.5	.5	.5	.15	.15	.15	.15	.2	.2	.05	Rational	0	0	0	0	0
1	2	40	.15	.2	.2	.2	.2	1	.5	.5	1	.5	.5	.5	.5	.5	.5	.15	.15	.15	.15	.2	.2	.05	Rational	0	0	0	0	0
1	2	40	.15	.2	.2	.2	.2	1	.5	.5	1	.5	.5	.5	.5	.5	.5	.15	.15	.15	.15	.2	.2	.05	Rational	0	0	0	0	467.1500000000006
1	3	1	.25	.3	.3	.3	.3	1	.5	.5	1	.5	.5	.5	.5	.5	.5	.25	.25	.25	.25	.3	.3	.05	Rational	0	0	0	0	0
1	3	2	.25	.3	.3	.3	.3	1	.5	.5	1	.5	.5	.5	.5	.5	.5	.25	.25	.25	.25	.3	.3	.05	Rational	0	0	0	0	0
1	3	3	.25	.3	.3	.3	.3	1	.5	.5	1	.5	.5	.5	.5	.5	.5	.25	.25	.25	.25	.3	.3	.05	Rational	0	0	0	0	0
1	3	4	.25	.3	.3	.3	.3	1	.5	.5	1	.5	.5	.5	.5	.5	.5	.25	.25	.25	.25	.3	.3	.05	Rational	0	0	0	0	0
1	3	5	.25	.3	.3	.3	.3	1	.5	.5	1	.5	.5	.5	.5	.5	.5	.25	.25	.25	.25	.3	.3	.05	Rational	0	0	0	0	0
1	3	6	.25	.3	.3	.3	.3	1	.5	.5	1	.5	.5	.5	.5	.5	.5	.25	.25	.25	.25	.3	.3	.05	Rational	0	0	0	0	0
1	3	7	.25	.3	.3	.3	.3	1	.5	.5	1	.5	.5	.5	.5	.5	.5	.25	.25	.25	.25	.3	.3	.05	Rational	0	0	0	0	0
1	3	8	.25	.3	.3	.3	.3	1	.5	.5	1	.5	.5	.5	.5	.5	.5	.25	.25	.25	.25	.3	.3	.05	Rational	0	0	0	0	0
1	3	9	.25	.3	.3	.3	.3	1	.5	.5	1	.5	.5	.5	.5	.5	.5	.25	.25	.25	.25	.3	.3	.05	Rational	0	0	0	0	0
1	3	10	.25	.3	.3	.3	.3	1	.5	.5	1	.5	.5	.5	.5	.5	.5	.25	.25	.25	.25	.3	.3	.05	Rational	0	0	0	0	0
1	3	11	.25	.3	.3	.3	.3	1	.5	.5	1	.5	.5	.5	.5	.5	.5	.25	.25	.25	.25	.3	.3	.05	Rational	0	0	0	0	0
1	3	12	.25	.3	.3	.3	.3	1	.5	.5	1	.5	.5	.5	.5	.5	.5	.25	.25	.25	.25	.3	.3	.05	Rational	0	0	0	0	0
1	3	13	.25	.3	.3	.3	.3	1	.5	.5	1	.5	.5	.5	.5	.5	.5	.25	.25	.25	.25	.3	.3	.05	Rational	0	0	0	0	0
1	3	14	.25	.3	.3	.3	.3	1	.5	.5	1	.5	.5	.5	.5	.5	.5	.25	.25	.25	.25	.3	.3	.05	Rational	0	0	0	0	0
1	3	15	.25	.3	.3	.3	.3	1	.5	.5	1	.5	.5	.5	.5	.5	.5	.25	.25	.25	.25	.3	.3	.05	Rational	0	0	0	0	0
1	3	16	.25	.3	.3	.3	.3	1	.5	.5	1	.5	.5	.5	.5	.5	.5	.25	.25	.25	.25	.3	.3	.05	Rational	0	0	0	0	0
1	3	17	.25	.3	.3	.3	.3	1	.5	.5	1	.5	.5	.5	.5	.5	.5	.25	.25	.25	.25	.3	.3	.05	Rational	0	0	0	0	0
1	3	18	.25	.3	.3	.3	.3	1	.5	.5	1	.5	.5	.5	.5	.5	.5	.25	.25	.25	.25	.3	.3	.05	Rational	0	0	0	0	0
1	3	19	.25	.3	.3	.3	.3	1	.5	.5	1	.5	.5	.5	.5	.5	.5	.25	.25	.25	.25	.3	.3	.05	Rational	0	0	0	0	0
1	3	20	.25	.3	.3	.3	.3	1	.5	.5	1	.5	.5	.5	.5	.5	.5	.25	.25	.25	.25	.3	.3	.05	Rational	0	0	0	0	0
1	3	21	.25	.3	.3	.3	.3	1	.5	.5	1	.5	.5	.5	.5	.5	.5	.25	.25	.25	.25	.3	.3	.05	Rational	0	0	0	0	0
1	3	22	.25	.3	.3	.3	.3	1	.5	.5	1	.5	.5	.5	.5	.5	.5	.25	.25	.25	.25	.3	.3	.05	Rational	0	0	0	0	0
1	3	23	.25	.3	.3	.3	.3	1	.5	.5	1	.5	.5	.5	.5	.5	.5	.25	.25	.25	.25	.3	.3	.05	Rational	0	0	0	0	0
1	3	24	.25	.3	.3	.3	.3	1	.5	.5	1	.5	.5	.5	.5	.5	.5	.25	.25	.25	.25	.3	.3	.05	Rational	0	0	0	0	0
1	3	25	.25	.3	.3	.3	.3	1	.5	.5	1	.5	.5	.5	.5	.5	.5	.25	.25	.25	.25	.3	.3	.05	Rational	0	0	0	0	0
1	3	26	.25	.3	.3	.3	.3	1	.5	.5	1	.5	.5	.5	.5	.5	.5	.25	.25	.25	.25	.3	.3	.05	Rational	0	0	0	0	0
1	3	27	.25	.3	.3	.3	.3	1	.5	.5	1	.5	.5	.5	.5	.5	.5	.25	.25	.25	.25	.3	.3	.05	Rational	0	0	0	0	0
1	3	28	.25	.3	.3	.3	.3	1	.5	.5	1	.5	.5	.5	.5	.5	.5	.25	.25	.25	.25	.3	.3	.05	Rational	0	0	0	0	0
1	3	29	.25	.3	.3	.3	.3	1	.5	.5	1	.5	.5	.5	.5	.5	.5	.25	.25	.25	.25	.3	.3	.05	Rational	0	0	0	0	0
1	3	30	.25	.3	.3	.3	.3	1	.5	.5	1	.5	.5	.5	.5	.5	.5	.25	.25	.25	.25	.3	.3	.05	Rational	0	0	0	0	0
1	3	31	.25	.3	.3	.3	.3	1	.5	.5	1	.5	.5	.5	.5	.5	.5	.25	.25	.25	.25	.3	.3	.05	Rational	0	0	0	0	0
1	3	32	.25	.3	.3	.3	.3	1	.5	.5	1	.5	.5	.5	.5	.5	.5	.25	.25	.25	.25	.3	.3	.05	Rational	0	0	0	0	0
1	3	33	.25	.3	.3	.3	.3	1	.5	.5	1	.5	.5	.5	.5	.5	.5	.25	.25	.25	.25	.3	.3	.05	Rational	0	0	0	0	0
1	3	34	.25	.3	.3	.3	.3	1	.5	.5	1	.5	.5	.5	.5	.5	.5	.25	.25	.25	.25	.3	.3	.05	Rational	0	0	0	0	0
1	3	35	.25	.3	.3	.3	.3	1	.5	.5	1	.5	.5	.5	.5	.5	.5	.25	.25	.25	.25	.3	.3	.05	Rational	0	0	0	0	0
1	3	36	.25	.3	.3	.3	.3	1	.5	.5	1	.5	.5	.5	.5	.5	.5	.25	.25	.25	.25	.3	.3	.05	Rational	0	0	0	0	0
1	3	37	.25	.3	.3	.3	.3	1	.5	.5	1	.5	.5	.5	.5	.5	.5	.25	.25	.25	.25	.3	.3	.05	Rational	0	0	0	0	0
1	3	38	.25	.3	.3	.3	.3	1	.5	.5	1	.5	.5	.5	.5	.5	.5	.25	.25	.25	.25	.3	.3	.05	Rational	0	0	0	0	0
1	3	39	.25	.3	.3	.3	.3	1	.5	.5	1	.5	.5	.5	.5	.5	.5	.25	.25	.25	.25	.3	.3	.05	Rational	0	0	0	0	0
1	3	40	.25	.3	.3	.3	.3	1	.5	.5	1	.5	.5	.5	.5	.5	.5	.25	.25	.25	.25	.3	.3	.05	Rational	0	0	0	0	0
1	3	40	.25	.3	.3	.3	.3	1	.5	.5	1	.5	.5	.5	.5	.5	.5	.25	.25	.25	.25	.3	.3	.05	Rational	0	0	0	0	475.05
1	4	1	.35	.4	.4	.4	.4	1	.5	.5	1	.5	.5	.5	.5	.5	.5	.35	.35	.35	.35	.4	.4	.05	Rational	0	0	0	0	0
1	4	2	.35	.4	.4	.4	.4	1	.5	.5	1	.5	.5	.5	.5	.5	.5	.35	.35	.35	.35	.4	.4	.05	Rational	0	0	0	0	0
1	4	3	.35	.4	.4	.4	.4	1	.5	.5	1	.5	.5	.5	.5	.5	.5	.35	.35	.35	.35	.4	.4	.05	Rational	0	0	0	0	0
1	4	4	.35	.4	.4	.4	.4	1	.5	.5	1	.5	.5	.5	.5	.5	.5	.35	.35	.35	.35	.4	.4	.05	Rational	0	0	0	0	0
1	4	5	.35	.4	.4	.4	.4	1	.5	.5	1	.5	.5	.5	.5	.5	.5	.35	.35	.35	.35	.4	.4	.05	Rational	0	0	0	0	0
1	4	6	.35	.4	.4	.4	.4	1	.5	.5	1	.5	.5	.5	.5	.5	.5	.35	.35	.35	.35	.4	.4	.05	Rational	0	0	0	0	0
1	4	7	.35	.4	.4	.4	.4	1	.5	.5	1	.5	.5	.5	.5	.5	.5	.35	.35	.35	.35	.4	.4	.05	Rational	0	0	0	0	0
1	4	8	.35	.4	.4	.4	.4	1	.5	.5	1	.5	.5	.5	.5	.5	.5	.35	.35	.35	.35	.4	.4	.05	Rational	0	0	0	0	0
1	4	9	.35	.4	.4	.4	.4	1	.5	.5	1	.5	.5	.5	.5	.5	.5	.35	.35	.35	.35	.4	.4	.05	Rational	0	0	0	0	0
1	4	10	.35	.4	.4	.4	.4	1	.5	.5	1	.5	.5	.5	.5	.5	.5	.35	.35	.35	.35	.4	.4	.05	Rational	0	0	0	0	0
1	4	11	.35	.4	.4	.4	.4	1	.5	.5	1	.5	.5	.5	.5	.5	.5	.35	.35	.35	.35	.4	.4	.05	Rational	0	0	0	0	0
1	4	12	.35	.4	.4	.4	.4	1	.5	.5	1	.5	.5	.5	.5	.5	.5	.35	.35	.35	.35	.4	.4	.05	Rational	0	0	0	0	0
1	4	13	.35	.4	.4	.4	.4	1	.5	.5	1	.5	.5	.5	.5	.5	.5	.35	.35	.35	.35	.4	.4	.05	Rational	0	0	0	0	0
1	4	14	.35	.4	.4	.4	.4	1	.5	.5	1	.5	.5	.5	.5	.5	.5	.35	.35	.35	.35	.4	.4	.05	Rational	0	0	0	0	0
1	4	15	.35	.4	.4	.4	.4	1	.5	.5	1	.5	.5	.5	.5	.5	.5	.35	.35	.35	.35	.4	.4	.05	Rational	0	0	0	0	0
1	4	16	.35	.4	.4	.4	.4	1	.5	.5	1	.5	.5	.5	.5	.5	.5	.35	.35	.35	.35	.4	.4	.05	Rational	0	0	0	0	0
1	4	17	.35	.4	.4	.4	.4	1	.5	.5	1	.5	.5	.5	.5	.5	.5	.35	.35	.35	.35	.4	.4	.05	Rational	0	0	0	0	0
1	4	18	.35	.4	.4	.4	.4	1	.5	.5	1	.5	.5	.5	.5	.5	.5	.35	.35	.35	.35	.4	.4	.05	Rational	0	0	0	0	0
1	4	19	.35	.4	.4	.4	.4	1	.5	.5	1	.5	.5	.5	.5	.5	.5	.35	.35	.35	.35	.4	.4	.05	Rational	0	0	0	0	0
1	4	20	.35	.4	.4	.4	.4	1	.5	.5	1	.5	.5	.5	.5	.5	.5	.35	.35	.35	.35	.4	.4	.05	Rational	0	0	0	0	0
1	4	21	.35	.4	.4	.4	.4	1	.5	.5	1	.5	.5	.5	.5	.5	.5	.35	.35	.35	.35	.4	.4	.05	Rational	0	0	0	0	0
1	4	22	.35	.4	.4	.4	.4	1	.5	.5	1	.5	.5	.5	.5	.5	.5	.35	.35	.35	.35	.4	.4	.05	Rational	0	0	0	0	0
1	4	23	.35	.4	.4	.4	.4	1	.5	.5	1	.5	.5	.5	.5	.5	.5	.35	.35	.35	.35	.4	.4	.05	Rational	0	0	0	0	0
1	4	24	.35	.4	.4	.4	.4	1	.5	.5	1	.5	.5	.5	.5	.5	.5	.35	.35	.35	.35	.4	.4	.05	Rational	0	0	0	0	0
1	4	25	.35	.4	.4	.4	.4	1	.5	.5	1	.5	.5	.5	.5	.5	.5	.35	.35	.35	.35	.4	.4	.05	Rational	0	0	0	0	0
1	4	26	.35	.4	.4	.4	.4	1	.5	.5	1	.5	.5	.5	.5	.5	.5	.35	.35	.35	.35	.4	.4	.05	Rational	0	0	0	0	0
1	4	27	.35	.4	.4	.4	.4	1	.5	.5	1	.5	.5	.5	.5	.5	.5	.35	.35	.35	.35	.4	.4	.05	Rational	0	0	0	0	0
1	4	28	.35	.4	.4	.4	.4	1	.5	.5	1	.5	.5	.5	.5	.5	.5	.35	.35	.35	.35	.4	.4	.05	Rational	0	0	0	0	0
1	4	29	.35	.4	.4	.4	.4	1	.5	.5	1	.5	.5	.5	.5	.5	.5	.35	.35	.35	.35	.4	.4	.05	Rational	0	0	0	0	0
1	4	30	.35	.4	.4	.4	.4	1	.5	.5	1	.5	.5	.5	.5	.5	.5	.35	.35	.35	.35	.4	.4	.05	Rational	0	0	0	0	0
1	4	31	.35	.4	.4	.4	.4	1	.5	.5	1	.5	.5	.5	.5	.5	.5	.35	.35	.35	.35	.4	.4	.05	Rational	0	0	0	0	0
1	4	32	.35	.4	.4	.4	.4	1	.5	.5	1	.5	.5	.5	.5	.5	.5	.35	.35	.35	.35	.4	.4	.05	Rational	0	0	0	0	0
1	4	33	.35	.4	.4	.4	.4	1	.5	.5	1	.5	.5	.5	.5	.5	.5	.35	.35	.35	.35	.4	.4	.05	Rational	0	0	0	0	0
1	4	34	.35	.4	.4	.4	.4	1	.5	.5	1	.5	.5	.5	.5	.5	.5	.35	.35	.35	.35	.4	.4	.05	Rational	0	0	0	0	0
1	4	35	.35	.4	.4	.4	.4	1	.5	.5	1	.5	.5	.5	.5	.5	.5	.35	.35	.35	.35	.4	.4	.05	Rational	0	0	0	0	0
1	4	36	.35	.4	.4	.4	.4	1	.5	.5	1	.5	.5	.5	.5	.5	.5	.35	.35	.35	.35	.4	.4	.05	Rational	0	0	0	0	0
1	4	37	.35	.4	.4	.4	.4	1	.5	.5	1	.5	.5	.5	.5	.5	.5	.35	.35	.35	.35	.4	.4	.05	Rational	0	0	0	0	0
1	4	38	.35	.4	.4	.4	.4	1	.5	.5	1	.5	.5	.5	.5	.5	.5	.35	.35	.35	.35	.4	.4	.05	Rational	0	0	0	0	0
1	4	39	.35	.4	.4	.4	.4	1	.5	.5	1	.5	.5	.5	.5	.5	.5	.35	.35	.35	.35	.4	.4	.05	Rational	0	0	0	0	0
1	4	40	.35	.4	.4	.4	.4	1	.5	.5	1	.5	.5	.5	.5	.5	.5	.35	.35	.35	.35	.4	.4	.05	Rational	0	0	0	0	0
1	4	40	.35	.4	.4	.4	.4	1	.5	.5	1	.5	.5	.5	.5	.5	.5	.35	.35	.35	.35	.4	.4	.05	Rational	0	0	0	0	482.9500000000002
1	5	1	.45	.4999999999999999	.4999999999999999	.4999999999999999	.4999999999999999	1	.5	.5	1	.5	.5	.5	.5	.5	.5	.45	.45	.45	.45	.4999999999999999	.4999999999999999	.05	Rational	0	0	0	0	0
1	5	2	.45	.4999999999999999	.4999999999999999	.4999999999999999	.4999999999999999	1	.5	.5	1	.5	.5	.5	.5	.5	.5	.45	.45	.45	.45	.4999999999999999	.4999999999999999	.05	Rational	0	0	0	0	0
1	5	3	.45	.4999999999999999	.4999999999999999	.4999999999999999	.4999999999999999	1	.5	.5	1	.5	.5	.5	.5	.5	.5	.45	.45	.45	.45	.4999999999999999	.4999999999999999	.05	Rational	0	0	0	0	0
1	5	4	.45	.4999999999999999	.4999999999999999	.4999999999999999	.4999999999999999	1	.5	.5	1	.5	.5	.5	.5	.5	.5	.45	.45	.45	.45	.4999999999999999	.4999999999999999	.05	Rational	0	0	0	0	0
1	5	5	.45	.4999999999999999	.4999999999999999	.4999999999999999	.4999999999999999	1	.5	.5	1	.5	.5	.5	.5	.5	.5	.45	.45	.45	.45	.4999999999999999	.4999999999999999	.05	Rational	0	0	0	0	0
1	5	6	.45	.4999999999999999	.4999999999999999	.4999999999999999	.4999999999999999	1	.5	.5	1	.5	.5	.5	.5	.5	.5	.45	.45	.45	.45	.4999999999999999	.4999999999999999	.05	Rational	0	0	0	0	0
1	5	7	.45	.4999999999999999	.4999999999999999	.4999999999999999	.4999999999999999	1	.5	.5	1	.5	.5	.5	.5	.5	.5	.45	.45	.45	.45	.4999999999999999	.4999999999999999	.05	Rational	0	0	0	0	0
1	5	8	.45	.4999999999999999	.4999999999999999	.4999999999999999	.4999999999999999	1	.5	.5	1	.5	.5	.5	.5	.5	.5	.45	.45	.45	.45	.4999999999999999	.4999999999999999	.05	Rational	0	0	0	0	0
1	5	9	.45	.4999999999999999	.4999999999999999	.4999999999999999	.4999999999999999	1	.5	.5	1	.5	.5	.5	.5	.5	.5	.45	.45	.45	.45	.4999999999999999	.4999999999999999	.05	Rational	0	0	0	0	0
1	5	10	.45	.4999999999999999	.4999999999999999	.4999999999999999	.4999999999999999	1	.5	.5	1	.5	.5	.5	.5	.5	.5	.45	.45	.45	.45	.4999999999999999	.4999999999999999	.05	Rational	0	0	0	0	0
1	5	11	.45	.4999999999999999	.4999999999999999	.4999999999999999	.4999999999999999	1	.5	.5	1	.5	.5	.5	.5	.5	.5	.45	.45	.45	.45	.4999999999999999	.4999999999999999	.05	Rational	0	0	0	0	0
1	5	12	.45	.4999999999999999	.4999999999999999	.4999999999999999	.4999999999999999	1	.5	.5	1	.5	.5	.5	.5	.5	.5	.45	.45	.45	.45	.4999999999999999	.4999999999999999	.05	Rational	0	0	0	0	0
1	5	13	.45	.4999999999999999	.4999999999999999	.4999999999999999	.4999999999999999	1	.5	.5	1	.5	.5	.5	.5	.5	.5	.45	.45	.45	.45	.4999999999999999	.4999999999999999	.05	Rational	0	0	0	0	0
1	5	14	.45	.4999999999999999	.4999999999999999	.4999999999999999	.4999999999999999	1	.5	.5	1	.5	.5	.5	.5	.5	.5	.45	.45	.45	.45	.4999999999999999	.4999999999999999	.05	Rational	0	0	0	0	0
1	5	15	.45	.4999999999999999	.4999999999999999	.4999999999999999	.4999999999999999	1	.5	.5	1	.5	.5	.5	.5	.5	.5	.45	.45	.45	.45	.4999999999999999	.4999999999999999	.05	Rational	0	0	0	0	0
1	5	16	.45	.4999999999999999	.4999999999999999	.4999999999999999	.4999999999999999	1	.5	.5	1	.5	.5	.5	.5	.5	.5	.45	.45	.45	.45	.4999999999999999	.4999999999999999	.05	Rational	0	0	0	0	0
1	5	17	.45	.4999999999999999	.4999999999999999	.4999999999999999	.4999999999999999	1	.5	.5	1	.5	.5	.5	.5	.5	.5	.45	.45	.45	.45	.4999999999999999	.4999999999999999	.05	Rational	0	0	0	0	0
1	5	18	.45	.4999999999999999	.4999999999999999	.4999999999999999	.4999999999999999	1	.5	.5	1	.5	.5	.5	.5	.5	.5	.45	.45	.45	.45	.4999999999999999	.4999999999999999	.05	Rational	0	0	0	0	0
1	5	19	.45	.4999999999999999	.4999999999999999	.4999999999999999	.4999999999999999	1	.5	.5	1	.5	.5	.5	.5	.5	.5	.45	.45	.45	.45	.4999999999999999	.4999999999999999	.05	Rational	0	0	0	0	0
1	5	20	.45	.4999999999999999	.4999999999999999	.4999999999999999	.4999999999999999	1	.5	.5	1	.5	.5	.5	.5	.5	.5	.45	.45	.45	.45	.4999999999999999	.4999999999999999	.05	Rational	0	0	0	0	0
1	5	21	.45	.4999999999999999	.4999999999999999	.4999999999999999	.4999999999999999	1	.5	.5	1	.5	.5	.5	.5	.5	.5	.45	.45	.45	.45	.4999999999999999	.4999999999999999	.05	Rational	0	0	0	0	0
1	5	22	.45	.4999999999999999	.4999999999999999	.4999999999999999	.4999999999999999	1	.5	.5	1	.5	.5	.5	.5	.5	.5	.45	.45	.45	.45	.4999999999999999	.4999999999999999	.05	Rational	0	0	0	0	0
1	5	23	.45	.4999999999999999	.4999999999999999	.4999999999999999	.4999999999999999	1	.5	.5	1	.5	.5	.5	.5	.5	.5	.45	.45	.45	.45	.4999999999999999	.4999999999999999	.05	Rational	0	0	0	0	0
1	5	24	.45	.4999999999999999	.4999999999999999	.4999999999999999	.4999999999999999	1	.5	.5	1	.5	.5	.5	.5	.5	.5	.45	.45	.45	.45	.4999999999999999	.4999999999999999	.05	Rational	0	0	0	0	0
1	5	25	.45	.4999999999999999	.4999999999999999	.4999999999999999	.4999999999999999	1	.5	.5	1	.5	.5	.5	.5	.5	.5	.45	.45	.45	.45	.4999999999999999	.4999999999999999	.05	Rational	0	0	0	0	0
1	5	26	.45	.4999999999999999	.4999999999999999	.4999999999999999	.4999999999999999	1	.5	.5	1	.5	.5	.5	.5	.5	.5	.45	.45	.45	.45	.4999999999999999	.4999999999999999	.05	Rational	0	0	0	0	0
1	5	27	.45	.4999999999999999	.4999999999999999	.4999999999999999	.4999999999999999	1	.5	.5	1	.5	.5	.5	.5	.5	.5	.45	.45	.45	.45	.4999999999999999	.4999999999999999	.05	Rational	0	0	0	0	0
1	5	28	.45	.4999999999999999	.4999999999999999	.4999999999999999	.4999999999999999	1	.5	.5	1	.5	.5	.5	.5	.5	.5	.45	.45	.45	.45	.4999999999999999	.4999999999999999	.05	Rational	0	0	0	0	0
1	5	29	.45	.4999999999999999	.4999999999999999	.4999999999999999	.4999999999999999	1	.5	.5	1	.5	.5	.5	.5	.5	.5	.45	.45	.45	.45	.4999999999999999	.4999999999999999	.05	Rational	0	0	0	0	0
1	5	30	.45	.4999999999999999	.4999999999999999	.4999999999999999	.4999999999999999	1	.5	.5	1	.5	.5	.5	.5	.5	.5	.45	.45	.45	.45	.4999999999999999	.4999999999999999	.05	Rational	0	0	0	0	0
1	5	31	.45	.4999999999999999	.4999999999999999	.4999999999999999	.4999999999999999	1	.5	.5	1	.5	.5	.5	.5	.5	.5	.45	.45	.45	.45	.4999999999999999	.4999999999999999	.05	Rational	0	0	0	0	0
1	5	32	.45	.4999999999999999	.4999999999999999	.4999999999999999	.4999999999999999	1	.5	.5	1	.5	.5	.5	.5	.5	.5	.45	.45	.45	.45	.4999999999999999	.4999999999999999	.05	Rational	0	0	0	0	0
1	5	33	.45	.4999999999999999	.4999999999999999	.4999999999999999	.4999999999999999	1	.5	.5	1	.5	.5	.5	.5	.5	.5	.45	.45	.45	.45	.4999999999999999	.4999999999999999	.05	Rational	0	0	0	0	0
1	5	34	.45	.4999999999999999	.4999999999999999	.4999999999999999	.4999999999999999	1	.5	.5	1	.5	.5	.5	.5	.5	.5	.45	.45	.45	.45	.4999999999999999	.4999999999999999	.05	Rational	0	0	0	0	0
1	5	35	.45	.4999999999999999	.4999999999999999	.4999999999999999	.4999999999999999	1	.5	.5	1	.5	.5	.5	.5	.5	.5	.45	.45	.45	.45	.4999999999999999	.4999999999999999	.05	Rational	0	0	0	0	0
1	5	36	.45	.4999999999999999	.4999999999999999	.4999999999999999	.4999999999999999	1	.5	.5	1	.5	.5	.5	.5	.5	.5	.45	.45	.45	.45	.4999999999999999	.4999999999999999	.05	Rational	0	0	0	0	0
1	5	37	.45	.4999999999999999	.4999999999999999	.4999999999999999	.4999999999999999	1	.5	.5	1	.5	.5	.5	.5	.5	.5	.45	.45	.45	.45	.4999999999999999	.4999999999999999	.05	Rational	0	0	0	0	0
1	5	38	.45	.4999999999999999	.4999999999999999	.4999999999999999	.4999999999999999	1	.5	.5	1	.5	.5	.5	.5	.5	.5	.45	.45	.45	.45	.4999999999999999	.4999999999999999	.05	Rational	0	0	0	0	0
1	5	39	.45	.4999999999999999	.4999999999999999	.4999999999999999	.4999999999999999	1	.5	.5	1	.5	.5	.5	.5	.5	.5	.45	.45	.45	.45	.4999999999999999	.4999999999999999	.05	Rational	0	0	0	0	0
1	5	40	.45	.4999999999999999	.4999999999999999	.4999999999999999	.4999999999999999	1	.5	.5	1	.5	.5	.5	.5	.5	.5	.45	.45	.45	.45	.4999999999999999	.4999999999999999	.05	Rational	0	0	0	0	0
1	5	40	.45	.4999999999999999	.4999999999999999	.4999999999999999	.4999999999999999	1	.5	.5	1	.5	.5	.5	.5	.5	.5	.45	.45	.45	.45	.4999999999999999	.4999999999999999	.05	Rational	0	0	0	0	490.85
1	6	1	.5499999999999999	.6	.6	.6	.6	1	.5	.5	1	.5	.5	.5	.5	.5	.5	.5499999999999999	.5499999999999999	.5499999999999999	.5499999999999999	.6	.6	.05	Rational	0	0	0	0	0
1	6	2	.5499999999999999	.6	.6	.6	.6	1	.5	.5	1	.5	.5	.5	.5	.5	.5	.5499999999999999	.5499999999999999	.5499999999999999	.5499999999999999	.6	.6	.05	Rational	0	0	0	0	0
1	6	3	.5499999999999999	.6	.6	.6	.6	1	.5	.5	1	.5	.5	.5	.5	.5	.5	.5499999999999999	.5499999999999999	.5499999999999999	.5499999999999999	.6	.6	.05	Rational	0	0	0	0	0
1	6	4	.5499999999999999	.6	.6	.6	.6	1	.5	.5	1	.5	.5	.5	.5	.5	.5	.5499999999999999	.5499999999999999	.5499999999999999	.5499999999999999	.6	.6	.05	Rational	0	0	0	0	0
1	6	5	.5499999999999999	.6	.6	.6	.6	1	.5	.5	1	.5	.5	.5	.5	.5	.5	.5499999999999999	.5499999999999999	.5499999999999999	.5499999999999999	.6	.6	.05	Rational	0	0	0	0	0
1	6	6	.5499999999999999	.6	.6	.6	.6	1	.5	.5	1	.5	.5	.5	.5	.5	.5	.5499999999999999	.5499999999999999	.5499999999999999	.5499999999999999	.6	.6	.05	Rational	0	0	0	0	0
1	6	7	.5499999999999999	.6	.6	.6	.6	1	.5	.5	1	.5	.5	.5	.5	.5	.5	.5499999999999999	.5499999999999999	.5499999999999999	.5499999999999999	.6	.6	.05	Rational	0	0	0	0	0
1	6	8	.5499999999999999	.6	.6	.6	.6	1	.5	.5	1	.5	.5	.5	.5	.5	.5	.5499999999999999	.5499999999999999	.5499999999999999	.5499999999999999	.6	.6	.05	Rational	0	0	0	0	0
1	6	9	.5499999999999999	.6	.6	.6	.6	1	.5	.5	1	.5	.5	.5	.5	.5	.5	.5499999999999999	.5499999999999999	.5499999999999999	.5499999999999999	.6	.6	.05	Rational	0	0	0	0	0
1	6	10	.5499999999999999	.6	.6	.6	.6	1	.5	.5	1	.5	.5	.5	.5	.5	.5	.5499999999999999	.5499999999999999	.5499999999999999	.5499999999999999	.6	.6	.05	Rational	0	0	0	0	0
1	6	11	.5499999999999999	.6	.6	.6	.6	1	.5	.5	1	.5	.5	.5	.5	.5	.5	.5499999999999999	.5499999999999999	.5499999999999999	.5499999999999999	.6	.6	.05	Rational	0	0	0	0	0
1	6	12	.5499999999999999	.6	.6	.6	.6	1	.5	.5	1	.5	.5	.5	.5	.5	.5	.5499999999999999	.5499999999999999	.5499999999999999	.5499999999999999	.6	.6	.05	Rational	0	0	0	0	0
1	6	13	.5499999999999999	.6	.6	.6	.6	1	.5	.5	1	.5	.5	.5	.5	.5	.5	.5499999999999999	.5499999999999999	.5499999999999999	.5499999999999999	.6	.6	.05	Rational	0	0	0	0	0
1	6	14	.5499999999999999	.6	.6	.6	.6	1	.5	.5	1	.5	.5	.5	.5	.5	.5	.5499999999999999	.5499999999999999	.5499999999999999	.5499999999999999	.6	.6	.05	Rational	0	0	0	0	0
1	6	15	.5499999999999999	.6	.6	.6	.6	1	.5	.5	1	.5	.5	.5	.5	.5	.5	.5499999999999999	.5499999999999999	.5499999999999999	.5499999999999999	.6	.6	.05	Rational	0	0	0	0	0
1	6	16	.5499999999999999	.6	.6	.6	.6	1	.5	.5	1	.5	.5	.5	.5	.5	.5	.5499999999999999	.5499999999999999	.5499999999999999	.5499999999999999	.6	.6	.05	Rational	0	0	0	0	0
1	6	17	.5499999999999999	.6	.6	.6	.6	1	.5	.5	1	.5	.5	.5	.5	.5	.5	.5499999999999999	.5499999999999999	.5499999999999999	.5499999999999999	.6	.6	.05	Rational	0	0	0	0	0
1	6	18	.5499999999999999	.6	.6	.6	.6	1	.5	.5	1	.5	.5	.5	.5	.5	.5	.5499999999999999	.5499999999999999	.5499999999999999	.5499999999999999	.6	.6	.05	Rational	0	0	0	0	0
1	6	19	.5499999999999999	.6	.6	.6	.6	1	.5	.5	1	.5	.5	.5	.5	.5	.5	.5499999999999999	.5499999999999999	.5499999999999999	.5499999999999999	.6	.6	.05	Rational	0	0	0	0	0
1	6	20	.5499999999999999	.6	.6	.6	.6	1	.5	.5	1	.5	.5	.5	.5	.5	.5	.5499999999999999	.5499999999999999	.5499999999999999	.5499999999999999	.6	.6	.05	Rational	0	0	0	0	0
1	6	21	.5499999999999999	.6	.6	.6	.6	1	.5	.5	1	.5	.5	.5	.5	.5	.5	.5499999999999999	.5499999999999999	.5499999999999999	.5499999999999999	.6	.6	.05	Rational	0	0	0	0	0
1	6	22	.5499999999999999	.6	.6	.6	.6	1	.5	.5	1	.5	.5	.5	.5	.5	.5	.5499999999999999	.5499999999999999	.5499999999999999	.5499999999999999	.6	.6	.05	Rational	0	0	0	0	0
1	6	23	.5499999999999999	.6	.6	.6	.6	1	.5	.5	1	.5	.5	.5	.5	.5	.5	.5499999999999999	.5499999999999999	.5499999999999999	.5499999999999999	.6	.6	.05	Rational	0	0	0	0	0
1	6	24	.5499999999999999	.6	.6	.6	.6	1	.5	.5	1	.5	.5	.5	.5	.5	.5	.5499999999999999	.5499999999999999	.5499999999999999	.5499999999999999	.6	.6	.05	Rational	0	0	0	0	0
1	6	25	.5499999999999999	.6	.6	.6	.6	1	.5	.5	1	.5	.5	.5	.5	.5	.5	.5499999999999999	.5499999999999999	.5499999999999999	.5499999999999999	.6	.6	.05	Rational	0	0	0	0	0
1	6	26	.5499999999999999	.6	.6	.6	.6	1	.5	.5	1	.5	.5	.5	.5	.5	.5	.5499999999999999	.5499999999999999	.5499999999999999	.5499999999999999	.6	.6	.05	Rational	0	0	0	0	0
1	6	27	.5499999999999999	.6	.6	.6	.6	1	.5	.5	1	.5	.5	.5	.5	.5	.5	.5499999999999999	.5499999999999999	.5499999999999999	.5499999999999999	.6	.6	.05	Rational	0	0	0	0	0
1	6	28	.5499999999999999	.6	.6	.6	.6	1	.5	.5	1	.5	.5	.5	.5	.5	.5	.5499999999999999	.5499999999999999	.5499999999999999	.5499999999999999	.6	.6	.05	Rational	0	0	0	0	0
1	6	29	.5499999999999999	.6	.6	.6	.6	1	.5	.5	1	.5	.5	.5	.5	.5	.5	.5499999999999999	.5499999999999999	.5499999999999999	.5499999999999999	.6	.6	.05	Rational	0	0	0	0	0
1	6	30	.5499999999999999	.6	.6	.6	.6	1	.5	.5	1	.5	.5	.5	.5	.5	.5	.5499999999999999	.5499999999999999	.5499999999999999	.5499999999999999	.6	.6	.05	Rational	0	0	0	0	0
1	6	31	.5499999999999999	.6	.6	.6	.6	1	.5	.5	1	.5	.5	.5	.5	.5	.5	.5499999999999999	.5499999999999999	.5499999999999999	.5499999999999999	.6	.6	.05	Rational	0	0	0	0	0
1	6	32	.5499999999999999	.6	.6	.6	.6	1	.5	.5	1	.5	.5	.5	.5	.5	.5	.5499999999999999	.5499999999999999	.5499999999999999	.5499999999999999	.6	.6	.05	Rational	0	0	0	0	0
1	6	33	.5499999999999999	.6	.6	.6	.6	1	.5	.5	1	.5	.5	.5	.5	.5	.5	.5499999999999999	.5499999999999999	.5499999999999999	.5499999999999999	.6	.6	.05	Rational	0	0	0	0	0
1	6	34	.5499999999999999	.6	.6	.6	.6	1	.5	.5	1	.5	.5	.5	.5	.5	.5	.5499999999999999	.5499999999999999	.5499999999999999	.5499999999999999	.6	.6	.05	Rational	0	0	0	0	0
1	6	35	.5499999999999999	.6	.6	.6	.6	1	.5	.5	1	.5	.5	.5	.5	.5	.5	.5499999999999999	.5499999999999999	.5499999999999999	.5499999999999999	.6	.6	.05	Rational	0	0	0	0	0
1	6	36	.5499999999999999	.6	.6	.6	.6	1	.5	.5	1	.5	.5	.5	.5	.5	.5	.5499999999999999	.5499999999999999	.5499999999999999	.5499999999999999	.6	.6	.05	Rational	0	0	0	0	0
1	6	37	.5499999999999999	.6	.6	.6	.6	1	.5	.5	1	.5	.5	.5	.5	.5	.5	.5499999999999999	.5499999999999999	.5499999999999999	.5499999999999999	.6	.6	.05	Rational	0	0	0	0	0
1	6	38	.5499999999999999	.6	.6	.6	.6	1	.5	.5	1	.5	.5	.5	.5	.5	.5	.5499999999999999	.5499999999999999	.5499999999999999	.5499999999999999	.6	.6	.05	Rational	0	0	0	0	0
1	6	39	.5499999999999999	.6	.6	.6	.6	1	.5	.5	1	.5	.5	.5	.5	.5	.5	.5499999999999999	.5499999999999999	.5499999999999999	.5499999999999999	.6	.6	.05	Rational	0	0	0	0	0
1	6	40	.5499999999999999	.6	.6	.6	.6	1	.5	.5	1	.5	.5	.5	.5	.5	.5	.5499999999999999	.5499999999999999	.5499999999999999	.5499999999999999	.6	.6	.05	Rational	0	0	0	0	0
1	6	40	.5499999999999999	.6	.6	.6	.6	1	.5	.5	1	.5	.5	.5	.5	.5	.5	.5499999999999999	.5499999999999999	.5499999999999999	.5499999999999999	.6	.6	.05	Rational	0	0	0	0	498.7500000000002
1	7	1	.6499999999999999	.7000000000000001	.7000000000000001	.7000000000000001	.7000000000000001	1	.5	.5	1	.5	.5	.5	.5	.5	.5	.6499999999999999	.6499999999999999	.6499999999999999	.6499999999999999	.7000000000000001	.7000000000000001	.05	Rational	0	0	0	0	0
1	7	2	.6499999999999999	.7000000000000001	.7000000000000001	.7000000000000001	.7000000000000001	1	.5	.5	1	.5	.5	.5	.5	.5	.5	.6499999999999999	.6499999999999999	.6499999999999999	.6499999999999999	.7000000000000001	.7000000000000001	.05	Rational	0	0	0	0	0
1	7	3	.6499999999999999	.7000000000000001	.7000000000000001	.7000000000000001	.7000000000000001	1	.5	.5	1	.5	.5	.5	.5	.5	.5	.6499999999999999	.6499999999999999	.6499999999999999	.6499999999999999	.7000000000000001	.7000000000000001	.05	Rational	0	0	0	0	0
1	7	4	.6499999999999999	.7000000000000001	.7000000000000001	.7000000000000001	.7000000000000001	1	.5	.5	1	.5	.5	.5	.5	.5	.5	.6499999999999999	.6499999999999999	.6499999999999999	.6499999999999999	.7000000000000001	.7000000000000001	.05	Rational	0	0	0	0	0
1	7	5	.6499999999999999	.7000000000000001	.7000000000000001	.7000000000000001	.7000000000000001	1	.5	.5	1	.5	.5	.5	.5	.5	.5	.6499999999999999	.6499999999999999	.6499999999999999	.6499999999999999	.7000000000000001	.7000000000000001	.05	Rational	0	0	0	0	0
1	7	6	.6499999999999999	.7000000000000001	.7000000000000001	.7000000000000001	.7000000000000001	1	.5	.5	1	.5	.5	.5	.5	.5	.5	.6499999999999999	.6499999999999999	.6499999999999999	.6499999999999999	.7000000000000001	.7000000000000001	.05	Rational	0	0	0	0	0
1	7	7	.6499999999999999	.7000000000000001	.7000000000000001	.7000000000000001	.7000000000000001	1	.5	.5	1	.5	.5	.5	.5	.5	.5	.6499999999999999	.6499999999999999	.6499999999999999	.6499999999999999	.7000000000000001	.7000000000000001	.05	Rational	0	0	0	0	0
1	7	8	.6499999999999999	.7000000000000001	.7000000000000001	.7000000000000001	.7000000000000001	1	.5	.5	1	.5	.5	.5	.5	.5	.5	.6499999999999999	.6499999999999999	.6499999999999999	.6499999999999999	.7000000000000001	.7000000000000001	.05	Rational	0	0	0	0	0
1	7	9	.6499999999999999	.7000000000000001	.7000000000000001	.7000000000000001	.7000000000000001	1	.5	.5	1	.5	.5	.5	.5	.5	.5	.6499999999999999	.6499999999999999	.6499999999999999	.6499999999999999	.7000000000000001	.7000000000000001	.05	Rational	0	0	0	0	0
1	7	10	.6499999999999999	.7000000000000001	.7000000000000001	.7000000000000001	.7000000000000001	1	.5	.5	1	.5	.5	.5	.5	.5	.5	.6499999999999999	.6499999999999999	.6499999999999999	.6499999999999999	.7000000000000001	.7000000000000001	.05	Rational	0	0	0	0	0
1	7	11	.6499999999999999	.7000000000000001	.7000000000000001	.7000000000000001	.7000000000000001	1	.5	.5	1	.5	.5	.5	.5	.5	.5	.6499999999999999	.6499999999999999	.6499999999999999	.6499999999999999	.7000000000000001	.7000000000000001	.05	Rational	0	0	0	0	0
1	7	12	.6499999999999999	.7000000000000001	.7000000000000001	.7000000000000001	.7000000000000001	1	.5	.5	1	.5	.5	.5	.5	.5	.5	.6499999999999999	.6499999999999999	.6499999999999999	.6499999999999999	.7000000000000001	.7000000000000001	.05	Rational	0	0	0	0	0
1	7	13	.6499999999999999	.7000000000000001	.7000000000000001	.7000000000000001	.7000000000000001	1	.5	.5	1	.5	.5	.5	.5	.5	.5	.6499999999999999	.6499999999999999	.6499999999999999	.6499999999999999	.7000000000000001	.7000000000000001	.05	Rational	0	0	0	0	0
1	7	14	.6499999999999999	.7000000000000001	.7000000000000001	.7000000000000001	.7000000000000001	1	.5	.5	1	.5	.5	.5	.5	.5	.5	.6499999999999999	.6499999999999999	.6499999999999999	.6499999999999999	.7000000000000001	.7000000000000001	.05	Rational	0	0	0	0	0
1	7	15	.6499999999999999	.7000000000000001	.7000000000000001	.7000000000000001	.7000000000000001	1	.5	.5	1	.5	.5	.5	.5	.5	.5	.6499999999999999	.6499999999999999	.6499999999999999	.6499999999999999	.7000000000000001	.7000000000000001	.05	Rational	0	0	0	0	0
1	7	16	.6499999999999999	.7000000000000001	.7000000000000001	.7000000000000001	.7000000000000001	1	.5	.5	1	.5	.5	.5	.5	.5	.5	.6499999999999999	.6499999999999999	.6499999999999999	.6499999999999999	.7000000000000001	.7000000000000001	.05	Rational	0	0	0	0	0
1	7	17	.6499999999999999	.7000000000000001	.7000000000000001	.7000000000000001	.7000000000000001	1	.5	.5	1	.5	.5	.5	.5	.5	.5	.6499999999999999	.6499999999999999	.6499999999999999	.6499999999999999	.7000000000000001	.7000000000000001	.05	Rational	0	0	0	0	0
1	7	18	.6499999999999999	.7000000000000001	.7000000000000001	.7000000000000001	.7000000000000001	1	.5	.5	1	.5	.5	.5	.5	.5	.5	.6499999999999999	.6499999999999999	.6499999999999999	.6499999999999999	.7000000000000001	.7000000000000001	.05	Rational	0	0	0	0	0
1	7	19	.6499999999999999	.7000000000000001	.7000000000000001	.7000000000000001	.7000000000000001	1	.5	.5	1	.5	.5	.5	.5	.5	.5	.6499999999999999	.6499999999999999	.6499999999999999	.6499999999999999	.7000000000000001	.7000000000000001	.05	Rational	0	0	0	0	0
1	7	20	.6499999999999999	.7000000000000001	.7000000000000001	.7000000000000001	.7000000000000001	1	.5	.5	1	.5	.5	.5	.5	.5	.5	.6499999999999999	.6499999999999999	.6499999999999999	.6499999999999999	.7000000000000001	.7000000000000001	.05	Rational	0	0	0	0	0
1	7	21	.6499999999999999	.7000000000000001	.7000000000000001	.7000000000000001	.7000000000000001	1	.5	.5	1	.5	.5	.5	.5	.5	.5	.6499999999999999	.6499999999999999	.6499999999999999	.6499999999999999	.7000000000000001	.7000000000000001	.05	Rational	0	0	0	0	0
1	7	22	.6499999999999999	.7000000000000001	.7000000000000001	.7000000000000001	.7000000000000001	1	.5	.5	1	.5	.5	.5	.5	.5	.5	.6499999999999999	.6499999999999999	.6499999999999999	.6499999999999999	.7000000000000001	.7000000000000001	.05	Rational	0	0	0	0	0
1	7	23	.6499999999999999	.7000000000000001	.7000000000000001	.7000000000000001	.7000000000000001	1	.5	.5	1	.5	.5	.5	.5	.5	.5	.6499999999999999	.6499999999999999	.6499999999999999	.6499999999999999	.7000000000000001	.7000000000000001	.05	Rational	0	0	0	0	0
1	7	24	.6499999999999999	.7000000000000001	.7000000000000001	.7000000000000001	.7000000000000001	1	.5	.5	1	.5	.5	.5	.5	.5	.5	.6499999999999999	.6499999999999999	.6499999999999999	.6499999999999999	.7000000000000001	.7000000000000001	.05	Rational	0	0	0	0	0
1	7	25	.6499999999999999	.7000000000000001	.7000000000000001	.7000000000000001	.7000000000000001	1	.5	.5	1	.5	.5	.5	.5	.5	.5	.6499999999999999	.6499999999999999	.6499999999999999	.6499999999999999	.7000000000000001	.7000000000000001	.05	Rational	0	0	0	0	0
1	7	26	.6499999999999999	.7000000000000001	.7000000000000001	.7000000000000001	.7000000000000001	1	.5	.5	1	.5	.5	.5	.5	.5	.5	.6499999999999999	.6499999999999999	.6499999999999999	.6499999999999999	.7000000000000001	.7000000000000001	.05	Rational	0	0	0	0	0
1	7	27	.6499999999999999	.7000000000000001	.7000000000000001	.7000000000000001	.7000000000000001	1	.5	.5	1	.5	.5	.5	.5	.5	.5	.6499999999999999	.6499999999999999	.6499999999999999	.6499999999999999	.7000000000000001	.7000000000000001	.05	Rational	0	0	0	0	0
1	7	28	.6499999999999999	.7000000000000001	.7000000000000001	.7000000000000001	.7000000000000001	1	.5	.5	1	.5	.5	.5	.5	.5	.5	.6499999999999999	.6499999999999999	.6499999999999999	.6499999999999999	.7000000000000001	.7000000000000001	.05	Rational	0	0	0	0	0
1	7	29	.6499999999999999	.7000000000000001	.7000000000000001	.7000000000000001	.7000000000000001	1	.5	.5	1	.5	.5	.5	.5	.5	.5	.6499999999999999	.6499999999999999	.6499999999999999	.6499999999999999	.7000000000000001	.7000000000000001	.05	Rational	0	0	0	0	0
1	7	30	.6499999999999999	.7000000000000001	.7000000000000001	.7000000000000001	.7000000000000001	1	.5	.5	1	.5	.5	.5	.5	.5	.5	.6499999999999999	.6499999999999999	.6499999999999999	.6499999999999999	.7000000000000001	.7000000000000001	.05	Rational	0	0	0	0	0
1	7	31	.6499999999999999	.7000000000000001	.7000000000000001	.7000000000000001	.7000000000000001	1	.5	.5	1	.5	.5	.5	.5	.5	.5	.6499999999999999	.6499999999999999	.6499999999999999	.6499999999999999	.7000000000000001	.7000000000000001	.05	Rational	0	0	0	0	0
1	7	32	.6499999999999999	.7000000000000001	.7000000000000001	.7000000000000001	.7000000000000001	1	.5	.5	1	.5	.5	.5	.5	.5	.5	.6499999999999999	.6499999999999999	.6499999999999999	.6499999999999999	.7000000000000001	.7000000000000001	.05	Rational	0	0	0	0	0
1	7	33	.6499999999999999	.7000000000000001	.7000000000000001	.7000000000000001	.7000000000000001	1	.5	.5	1	.5	.5	.5	.5	.5	.5	.6499999999999999	.6499999999999999	.6499999999999999	.6499999999999999	.7000000000000001	.7000000000000001	.05	Rational	0	0	0	0	0
1	7	34	.6499999999999999	.7000000000000001	.7000000000000001	.7000000000000001	.7000000000000001	1	.5	.5	1	.5	.5	.5	.5	.5	.5	.6499999999999999	.6499999999999999	.6499999999999999	.6499999999999999	.7000000000000001	.7000000000000001	.05	Rational	0	0	0	0	0
1	7	35	.6499999999999999	.7000000000000001	.7000000000000001	.7000000000000001	.7000000000000001	1	.5	.5	1	.5	.5	.5	.5	.5	.5	.6499999999999999	.6499999999999999	.6499999999999999	.6499999999999999	.7000000000000001	.7000000000000001	.05	Rational	0	0	0	0	0
1	7	36	.6499999999999999	.7000000000000001	.7000000000000001	.7000000000000001	.7000000000000001	1	.5	.5	1	.5	.5	.5	.5	.5	.5	.6499999999999999	.6499999999999999	.6499999999999999	.6499999999999999	.7000000000000001	.7000000000000001	.05	Rational	0	0	0	0	0
1	7	37	.6499999999999999	.7000000000000001	.7000000000000001	.7000000000000001	.7000000000000001	1	.5	.5	1	.5	.5	.5	.5	.5	.5	.6499999999999999	.6499999999999999	.6499999999999999	.6499999999999999	.7000000000000001	.7000000000000001	.05	Rational	0	0	0	0	0
1	7	38	.6499999999999999	.7000000000000001	.7000000000000001	.7000000000000001	.7000000000000001	1	.5	.5	1	.5	.5	.5	.5	.5	.5	.6499999999999999	.6499999999999999	.6499999999999999	.6499999999999999	.7000000000000001	.7000000000000001	.05	Rational	0	0	0	0	0
1	7	39	.6499999999999999	.7000000000000001	.7000000000000001	.7000000000000001	.7000000000000001	1	.5	.5	1	.5	.5	.5	.5	.5	.5	.6499999999999999	.6499999999999999	.6499999999999999	.6499999999999999	.7000000000000001	.7000000000000001	.05	Rational	0	0	0	0	0
1	7	40	.6499999999999999	.7000000000000001	.7000000000000001	.7000000000000001	.7000000000000001	1	.5	.5	1	.5	.5	.5	.5	.5	.5	.6499999999999999	.6499999999999999	.6499999999999999	.6499999999999999	.7000000000000001	.7000000000000001	.05	Rational	0	0	0	0	0
1	7	40	.6499999999999999	.7000000000000001	.7000000000000001	.7000000000000001	.7000000000000001	1	.5	.5	1	.5	.5	.5	.5	.5	.5	.6499999999999999	.6499999999999999	.6499999999999999	.6499999999999999	.7000000000000001	.7000000000000001	.05	Rational	0	0	0	0	506.6499999999996
1	8	1	.7499999999999999	.8000000000000002	.8000000000000002	.8000000000000002	.8000000000000002	1	.5	.5	1	.5	.5	.5	.5	.5	.5	.7499999999999999	.7499999999999999	.7499999999999999	.7499999999999999	.8000000000000002	.8000000000000002	.05	Rational	0	0	0	0	0
1	8	2	.7499999999999999	.8000000000000002	.8000000000000002	.8000000000000002	.8000000000000002	1	.5	.5	1	.5	.5	.5	.5	.5	.5	.7499999999999999	.7499999999999999	.7499999999999999	.7499999999999999	.8000000000000002	.8000000000000002	.05	Rational	0	0	0	0	0
1	8	3	.7499999999999999	.8000000000000002	.8000000000000002	.8000000000000002	.8000000000000002	1	.5	.5	1	.5	.5	.5	.5	.5	.5	.7499999999999999	.7499999999999999	.7499999999999999	.7499999999999999	.8000000000000002	.8000000000000002	.05	Rational	0	0	0	0	0
1	8	4	.7499999999999999	.8000000000000002	.8000000000000002	.8000000000000002	.8000000000000002	1	.5	.5	1	.5	.5	.5	.5	.5	.5	.7499999999999999	.7499999999999999	.7499999999999999	.7499999999999999	.8000000000000002	.8000000000000002	.05	Rational	0	0	0	0	0
1	8	5	.7499999999999999	.8000000000000002	.8000000000000002	.8000000000000002	.8000000000000002	1	.5	.5	1	.5	.5	.5	.5	.5	.5	.7499999999999999	.7499999999999999	.7499999999999999	.7499999999999999	.8000000000000002	.8000000000000002	.05	Rational	0	0	0	0	0
1	8	6	.7499999999999999	.8000000000000002	.8000000000000002	.8000000000000002	.8000000000000002	1	.5	.5	1	.5	.5	.5	.5	.5	.5	.7499999999999999	.7499999999999999	.7499999999999999	.7499999999999999	.8000000000000002	.8000000000000002	.05	Rational	0	0	0	0	0
1	8	7	.7499999999999999	.8000000000000002	.8000000000000002	.8000000000000002	.8000000000000002	1	.5	.5	1	.5	.5	.5	.5	.5	.5	.7499999999999999	.7499999999999999	.7499999999999999	.7499999999999999	.8000000000000002	.8000000000000002	.05	Rational	0	0	0	0	0
1	8	8	.7499999999999999	.8000000000000002	.8000000000000002	.8000000000000002	.8000000000000002	1	.5	.5	1	.5	.5	.5	.5	.5	.5	.7499999999999999	.7499999999999999	.7499999999999999	.7499999999999999	.8000000000000002	.8000000000000002	.05	Rational	0	0	0	0	0
1	8	9	.7499999999999999	.8000000000000002	.8000000000000002	.8000000000000002	.8000000000000002	1	.5	.5	1	.5	.5	.5	.5	.5	.5	.7499999999999999	.7499999999999999	.7499999999999999	.7499999999999999	.8000000000000002	.8000000000000002	.05	Rational	0	0	0	0	0
1	8	10	.7499999999999999	.8000000000000002	.8000000000000002	.8000000000000002	.8000000000000002	1	.5	.5	1	.5	.5	.5	.5	.5	.5	.7499999999999999	.7499999999999999	.7499999999999999	.7499999999999999	.8000000000000002	.8000000000000002	.05	Rational	0	0	0	0	0
1	8	11	.7499999999999999	.8000000000000002	.8000000000000002	.8000000000000002	.8000000000000002	1	.5	.5	1	.5	.5	.5	.5	.5	.5	.7499999999999999	.7499999999999999	.7499999999999999	.7499999999999999	.8000000000000002	.8000000000000002	.05	Rational	0	0	0	0	0
1	8	12	.7499999999999999	.8000000000000002	.8000000000000002	.8000000000000002	.8000000000000002	1	.5	.5	1	.5	.5	.5	.5	.5	.5	.7499999999999999	.7499999999999999	.7499999999999999	.7499999999999999	.8000000000000002	.8000000000000002	.05	Rational	0	0	0	0	0
1	8	13	.7499999999999999	.8000000000000002	.8000000000000002	.8000000000000002	.8000000000000002	1	.5	.5	1	.5	.5	.5	.5	.5	.5	.7499999999999999	.7499999999999999	.7499999999999999	.7499999999999999	.8000000000000002	.8000000000000002	.05	Rational	0	0	0	0	0
1	8	14	.7499999999999999	.8000000000000002	.8000000000000002	.8000000000000002	.8000000000000002	1	.5	.5	1	.5	.5	.5	.5	.5	.5	.7499999999999999	.7499999999999999	.7499999999999999	.7499999999999999	.8000000000000002	.8000000000000002	.05	Rational	0	0	0	0	0
1	8	15	.7499999999999999	.8000000000000002	.8000000000000002	.8000000000000002	.8000000000000002	1	.5	.5	1	.5	.5	.5	.5	.5	.5	.7499999999999999	.7499999999999999	.7499999999999999	.7499999999999999	.8000000000000002	.8000000000000002	.05	Rational	0	0	0	0	0
1	8	16	.7499999999999999	.8000000000000002	.8000000000000002	.8000000000000002	.8000000000000002	1	.5	.5	1	.5	.5	.5	.5	.5	.5	.7499999999999999	.7499999999999999	.7499999999999999	.7499999999999999	.8000000000000002	.8000000000000002	.05	Rational	0	0	0	0	0
1	8	17	.7499999999999999	.8000000000000002	.8000000000000002	.8000000000000002	.8000000000000002	1	.5	.5	1	.5	.5	.5	.5	.5	.5	.7499999999999999	.7499999999999999	.7499999999999999	.7499999999999999	.8000000000000002	.8000000000000002	.05	Rational	0	0	0	0	0
1	8	18	.7499999999999999	.8000000000000002	.8000000000000002	.8000000000000002	.8000000000000002	1	.5	.5	1	.5	.5	.5	.5	.5	.5	.7499999999999999	.7499999999999999	.7499999999999999	.7499999999999999	.8000000000000002	.8000000000000002	.05	Rational	0	0	0	0	0
1	8	19	.7499999999999999	.8000000000000002	.8000000000000002	.8000000000000002	.8000000000000002	1	.5	.5	1	.5	.5	.5	.5	.5	.5	.7499999999999999	.7499999999999999	.7499999999999999	.7499999999999999	.8000000000000002	.8000000000000002	.05	Rational	0	0	0	0	0
1	8	20	.7499999999999999	.8000000000000002	.8000000000000002	.8000000000000002	.8000000000000002	1	.5	.5	1	.5	.5	.5	.5	.5	.5	.7499999999999999	.7499999999999999	.7499999999999999	.7499999999999999	.8000000000000002	.8000000000000002	.05	Rational	0	0	0	0	0
1	8	21	.7499999999999999	.8000000000000002	.8000000000000002	.8000000000000002	.8000000000000002	1	.5	.5	1	.5	.5	.5	.5	.5	.5	.7499999999999999	.7499999999999999	.7499999999999999	.7499999999999999	.8000000000000002	.8000000000000002	.05	Rational	0	0	0	0	0
1	8	22	.7499999999999999	.8000000000000002	.8000000000000002	.8000000000000002	.8000000000000002	1	.5	.5	1	.5	.5	.5	.5	.5	.5	.7499999999999999	.7499999999999999	.7499999999999999	.7499999999999999	.8000000000000002	.8000000000000002	.05	Rational	0	0	0	0	0
1	8	23	.7499999999999999	.8000000000000002	.8000000000000002	.8000000000000002	.8000000000000002	1	.5	.5	1	.5	.5	.5	.5	.5	.5	.7499999999999999	.7499999999999999	.7499999999999999	.7499999999999999	.8000000000000002	.8000000000000002	.05	Rational	0	0	0	0	0
1	8	24	.7499999999999999	.8000000000000002	.8000000000000002	.8000000000000002	.8000000000000002	1	.5	.5	1	.5	.5	.5	.5	.5	.5	.7499999999999999	.7499999999999999	.7499999999999999	.7499999999999999	.8000000000000002	.8000000000000002	.05	Rational	0	0	0	0	0
1	8	25	.7499999999999999	.8000000000000002	.8000000000000002	.8000000000000002	.8000000000000002	1	.5	.5	1	.5	.5	.5	.5	.5	.5	.7499999999999999	.7499999999999999	.7499999999999999	.7499999999999999	.8000000000000002	.8000000000000002	.05	Rational	0	0	0	0	0
1	8	26	.7499999999999999	.8000000000000002	.8000000000000002	.8000000000000002	.8000000000000002	1	.5	.5	1	.5	.5	.5	.5	.5	.5	.7499999999999999	.7499999999999999	.7499999999999999	.7499999999999999	.8000000000000002	.8000000000000002	.05	Rational	0	0	0	0	0
1	8	27	.7499999999999999	.8000000000000002	.8000000000000002	.8000000000000002	.8000000000000002	1	.5	.5	1	.5	.5	.5	.5	.5	.5	.7499999999999999	.7499999999999999	.7499999999999999	.7499999999999999	.8000000000000002	.8000000000000002	.05	Rational	0	0	0	0	0
1	8	28	.7499999999999999	.8000000000000002	.8000000000000002	.8000000000000002	.8000000000000002	1	.5	.5	1	.5	.5	.5	.5	.5	.5	.7499999999999999	.7499999999999999	.7499999999999999	.7499999999999999	.8000000000000002	.8000000000000002	.05	Rational	0	0	0	0	0
1	8	29	.7499999999999999	.8000000000000002	.8000000000000002	.8000000000000002	.8000000000000002	1	.5	.5	1	.5	.5	.5	.5	.5	.5	.7499999999999999	.7499999999999999	.7499999999999999	.7499999999999999	.8000000000000002	.8000000000000002	.05	Rational	0	0	0	0	0
1	8	30	.7499999999999999	.8000000000000002	.8000000000000002	.8000000000000002	.8000000000000002	1	.5	.5	1	.5	.5	.5	.5	.5	.5	.7499999999999999	.7499999999999999	.7499999999999999	.7499999999999999	.8000000000000002	.8000000000000002	.05	Rational	0	0	0	0	0
1	8	31	.7499999999999999	.8000000000000002	.8000000000000002	.8000000000000002	.8000000000000002	1	.5	.5	1	.5	.5	.5	.5	.5	.5	.7499999999999999	.7499999999999999	.7499999999999999	.7499999999999999	.8000000000000002	.8000000000000002	.05	Rational	0	0	0	0	0
1	8	32	.7499999999999999	.8000000000000002	.8000000000000002	.8000000000000002	.8000000000000002	1	.5	.5	1	.5	.5	.5	.5	.5	.5	.7499999999999999	.7499999999999999	.7499999999999999	.7499999999999999	.8000000000000002	.8000000000000002	.05	Rational	0	0	0	0	0
1	8	33	.7499999999999999	.8000000000000002	.8000000000000002	.8000000000000002	.8000000000000002	1	.5	.5	1	.5	.5	.5	.5	.5	.5	.7499999999999999	.7499999999999999	.7499999999999999	.7499999999999999	.8000000000000002	.8000000000000002	.05	Rational	0	0	0	0	0
1	8	34	.7499999999999999	.8000000000000002	.8000000000000002	.8000000000000002	.8000000000000002	1	.5	.5	1	.5	.5	.5	.5	.5	.5	.7499999999999999	.7499999999999999	.7499999999999999	.7499999999999999	.8000000000000002	.8000000000000002	.05	Rational	0	0	0	0	0
1	8	35	.7499999999999999	.8000000000000002	.8000000000000002	.8000000000000002	.8000000000000002	1	.5	.5	1	.5	.5	.5	.5	.5	.5	.7499999999999999	.7499999999999999	.7499999999999999	.7499999999999999	.8000000000000002	.8000000000000002	.05	Rational	0	0	0	0	0
1	8	36	.7499999999999999	.8000000000000002	.8000000000000002	.8000000000000002	.8000000000000002	1	.5	.5	1	.5	.5	.5	.5	.5	.5	.7499999999999999	.7499999999999999	.7499999999999999	.7499999999999999	.8000000000000002	.8000000000000002	.05	Rational	0	0	0	0	0
1	8	37	.7499999999999999	.8000000000000002	.8000000000000002	.8000000000000002	.8000000000000002	1	.5	.5	1	.5	.5	.5	.5	.5	.5	.7499999999999999	.7499999999999999	.7499999999999999	.7499999999999999	.8000000000000002	.8000000000000002	.05	Rational	0	0	0	0	0
1	8	38	.7499999999999999	.8000000000000002	.8000000000000002	.8000000000000002	.8000000000000002	1	.5	.5	1	.5	.5	.5	.5	.5	.5	.7499999999999999	.7499999999999999	.7499999999999999	.7499999999999999	.8000000000000002	.8000000000000002	.05	Rational	0	0	0	0	0
1	8	39	.7499999999999999	.8000000000000002	.8000000000000002	.8000000000000002	.8000000000000002	1	.5	.5	1	.5	.5	.5	.5	.5	.5	.7499999999999999	.7499999999999999	.7499999999999999	.7499999999999999	.8000000000000002	.8000000000000002	.05	Rational	0	0	0	0	0
1	8	40	.7499999999999999	.8000000000000002	.8000000000000002	.8000000000000002	.8000000000000002	1	.5	.5	1	.5	.5	.5	.5	.5	.5	.7499999999999999	.7499999999999999	.7499999999999999	.7499999999999999	.8000000000000002	.8000000000000002	.05	Rational	0	0	0	0	0
1	8	40	.7499999999999999	.8000000000000002	.8000000000000002	.8000000000000002	.8000000000000002	1	.5	.5	1	.5	.5	.5	.5	.5	.5	.7499999999999999	.7499999999999999	.7499999999999999	.7499999999999999	.8000000000000002	.8000000000000002	.05	Rational	0	0	0	0	514.5500000000001
1	9	1	.8499999999999999	.9000000000000002	.9000000000000002	.9000000000000002	.9000000000000002	1	.5	.5	1	.5	.5	.5	.5	.5	.5	.8499999999999999	.8499999999999999	.8499999999999999	.8499999999999999	.9000000000000002	.9000000000000002	.05	Rational	0	0	0	0	0
1	9	2	.8499999999999999	.9000000000000002	.9000000000000002	.9000000000000002	.9000000000000002	1	.5	.5	1	.5	.5	.5	.5	.5	.5	.8499999999999999	.8499999999999999	.8499999999999999	.8499999999999999	.9000000000000002	.9000000000000002	.05	Rational	0	0	0	0	0
1	9	3	.8499999999999999	.9000000000000002	.9000000000000002	.9000000000000002	.9000000000000002	1	.5	.5	1	.5	.5	.5	.5	.5	.5	.8499999999999999	.8499999999999999	.8499999999999999	.8499999999999999	.9000000000000002	.9000000000000002	.05	Rational	0	0	0	0	0
1	9	4	.8499999999999999	.9000000000000002	.9000000000000002	.9000000000000002	.9000000000000002	1	.5	.5	1	.5	.5	.5	.5	.5	.5	.8499999999999999	.8499999999999999	.8499999999999999	.8499999999999999	.9000000000000002	.9000000000000002	.05	Rational	0	0	0	0	0
1	9	5	.8499999999999999	.9000000000000002	.9000000000000002	.9000000000000002	.9000000000000002	1	.5	.5	1	.5	.5	.5	.5	.5	.5	.8499999999999999	.8499999999999999	.8499999999999999	.8499999999999999	.9000000000000002	.9000000000000002	.05	Rational	0	0	0	0	0
1	9	6	.8499999999999999	.9000000000000002	.9000000000000002	.9000000000000002	.9000000000000002	1	.5	.5	1	.5	.5	.5	.5	.5	.5	.8499999999999999	.8499999999999999	.8499999999999999	.8499999999999999	.9000000000000002	.9000000000000002	.05	Rational	0	0	0	0	0
1	9	7	.8499999999999999	.9000000000000002	.9000000000000002	.9000000000000002	.9000000000000002	1	.5	.5	1	.5	.5	.5	.5	.5	.5	.8499999999999999	.8499999999999999	.8499999999999999	.8499999999999999	.9000000000000002	.9000000000000002	.05	Rational	0	0	0	0	0
1	9	8	.8499999999999999	.9000000000000002	.9000000000000002	.9000000000000002	.9000000000000002	1	.5	.5	1	.5	.5	.5	.5	.5	.5	.8499999999999999	.8499999999999999	.8499999999999999	.8499999999999999	.9000000000000002	.9000000000000002	.05	Rational	0	0	0	0	0
1	9	9	.8499999999999999	.9000000000000002	.9000000000000002	.9000000000000002	.9000000000000002	1	.5	.5	1	.5	.5	.5	.5	.5	.5	.8499999999999999	.8499999999999999	.8499999999999999	.8499999999999999	.9000000000000002	.9000000000000002	.05	Rational	0	0	0	0	0
1	9	10	.8499999999999999	.9000000000000002	.9000000000000002	.9000000000000002	.9000000000000002	1	.5	.5	1	.5	.5	.5	.5	.5	.5	.8499999999999999	.8499999999999999	.8499999999999999	.8499999999999999	.9000000000000002	.9000000000000002	.05	Rational	0	0	0	0	0
1	9	11	.8499999999999999	.9000000000000002	.9000000000000002	.9000000000000002	.9000000000000002	1	.5	.5	1	.5	.5	.5	.5	.5	.5	.8499999999999999	.8499999999999999	.8499999999999999	.8499999999999999	.9000000000000002	.9000000000000002	.05	Rational	0	0	0	0	0
1	9	12	.8499999999999999	.9000000000000002	.9000000000000002	.9000000000000002	.9000000000000002	1	.5	.5	1	.5	.5	.5	.5	.5	.5	.8499999999999999	.8499999999999999	.8499999999999999	.8499999999999999	.9000000000000002	.9000000000000002	.05	Rational	0	0	0	0	0
1	9	13	.8499999999999999	.9000000000000002	.9000000000000002	.9000000000000002	.9000000000000002	1	.5	.5	1	.5	.5	.5	.5	.5	.5	.8499999999999999	.8499999999999999	.8499999999999999	.8499999999999999	.9000000000000002	.9000000000000002	.05	Rational	0	0	0	0	0
1	9	14	.8499999999999999	.9000000000000002	.9000000000000002	.9000000000000002	.9000000000000002	1	.5	.5	1	.5	.5	.5	.5	.5	.5	.8499999999999999	.8499999999999999	.8499999999999999	.8499999999999999	.9000000000000002	.9000000000000002	.05	Rational	0	0	0	0	0
1	9	15	.8499999999999999	.9000000000000002	.9000000000000002	.9000000000000002	.9000000000000002	1	.5	.5	1	.5	.5	.5	.5	.5	.5	.8499999999999999	.8499999999999999	.8499999999999999	.8499999999999999	.9000000000000002	.9000000000000002	.05	Rational	0	0	0	0	0
1	9	16	.8499999999999999	.9000000000000002	.9000000000000002	.9000000000000002	.9000000000000002	1	.5	.5	1	.5	.5	.5	.5	.5	.5	.8499999999999999	.8499999999999999	.8499999999999999	.8499999999999999	.9000000000000002	.9000000000000002	.05	Rational	0	0	0	0	0
1	9	17	.8499999999999999	.9000000000000002	.9000000000000002	.9000000000000002	.9000000000000002	1	.5	.5	1	.5	.5	.5	.5	.5	.5	.8499999999999999	.8499999999999999	.8499999999999999	.8499999999999999	.9000000000000002	.9000000000000002	.05	Rational	0	0	0	0	0
1	9	18	.8499999999999999	.9000000000000002	.9000000000000002	.9000000000000002	.9000000000000002	1	.5	.5	1	.5	.5	.5	.5	.5	.5	.8499999999999999	.8499999999999999	.8499999999999999	.8499999999999999	.9000000000000002	.9000000000000002	.05	Rational	0	0	0	0	0
1	9	19	.8499999999999999	.9000000000000002	.9000000000000002	.9000000000000002	.9000000000000002	1	.5	.5	1	.5	.5	.5	.5	.5	.5	.8499999999999999	.8499999999999999	.8499999999999999	.8499999999999999	.9000000000000002	.9000000000000002	.05	Rational	0	0	0	0	0
1	9	20	.8499999999999999	.9000000000000002	.9000000000000002	.9000000000000002	.9000000000000002	1	.5	.5	1	.5	.5	.5	.5	.5	.5	.8499999999999999	.8499999999999999	.8499999999999999	.8499999999999999	.9000000000000002	.9000000000000002	.05	Rational	0	0	0	0	0
1	9	21	.8499999999999999	.9000000000000002	.9000000000000002	.9000000000000002	.9000000000000002	1	.5	.5	1	.5	.5	.5	.5	.5	.5	.8499999999999999	.8499999999999999	.8499999999999999	.8499999999999999	.9000000000000002	.9000000000000002	.05	Rational	0	0	0	0	0
1	9	22	.8499999999999999	.9000000000000002	.9000000000000002	.9000000000000002	.9000000000000002	1	.5	.5	1	.5	.5	.5	.5	.5	.5	.8499999999999999	.8499999999999999	.8499999999999999	.8499999999999999	.9000000000000002	.9000000000000002	.05	Rational	0	0	0	0	0
1	9	23	.8499999999999999	.9000000000000002	.9000000000000002	.9000000000000002	.9000000000000002	1	.5	.5	1	.5	.5	.5	.5	.5	.5	.8499999999999999	.8499999999999999	.8499999999999999	.8499999999999999	.9000000000000002	.9000000000000002	.05	Rational	0	0	0	0	0
1	9	24	.8499999999999999	.9000000000000002	.9000000000000002	.9000000000000002	.9000000000000002	1	.5	.5	1	.5	.5	.5	.5	.5	.5	.8499999999999999	.8499999999999999	.8499999999999999	.8499999999999999	.9000000000000002	.9000000000000002	.05	Rational	0	0	0	0	0
1	9	25	.8499999999999999	.9000000000000002	.9000000000000002	.9000000000000002	.9000000000000002	1	.5	.5	1	.5	.5	.5	.5	.5	.5	.8499999999999999	.8499999999999999	.8499999999999999	.8499999999999999	.9000000000000002	.9000000000000002	.05	Rational	0	0	0	0	0
1	9	26	.8499999999999999	.9000000000000002	.9000000000000002	.9000000000000002	.9000000000000002	1	.5	.5	1	.5	.5	.5	.5	.5	.5	.8499999999999999	.8499999999999999	.8499999999999999	.8499999999999999	.9000000000000002	.9000000000000002	.05	Rational	0	0	0	0	0
1	9	27	.8499999999999999	.9000000000000002	.9000000000000002	.9000000000000002	.9000000000000002	1	.5	.5	1	.5	.5	.5	.5	.5	.5	.8499999999999999	.8499999999999999	.8499999999999999	.8499999999999999	.9000000000000002	.9000000000000002	.05	Rational	0	0	0	0	0
1	9	28	.8499999999999999	.9000000000000002	.9000000000000002	.9000000000000002	.9000000000000002	1	.5	.5	1	.5	.5	.5	.5	.5	.5	.8499999999999999	.8499999999999999	.8499999999999999	.8499999999999999	.9000000000000002	.9000000000000002	.05	Rational	0	0	0	0	0
1	9	29	.8499999999999999	.9000000000000002	.9000000000000002	.9000000000000002	.9000000000000002	1	.5	.5	1	.5	.5	.5	.5	.5	.5	.8499999999999999	.8499999999999999	.8499999999999999	.8499999999999999	.9000000000000002	.9000000000000002	.05	Rational	0	0	0	0	0
1	9	30	.8499999999999999	.9000000000000002	.9000000000000002	.9000000000000002	.9000000000000002	1	.5	.5	1	.5	.5	.5	.5	.5	.5	.8499999999999999	.8499999999999999	.8499999999999999	.8499999999999999	.9000000000000002	.9000000000000002	.05	Rational	0	0	0	0	0
1	9	31	.8499999999999999	.9000000000000002	.9000000000000002	.9000000000000002	.9000000000000002	1	.5	.5	1	.5	.5	.5	.5	.5	.5	.8499999999999999	.8499999999999999	.8499999999999999	.8499999999999999	.9000000000000002	.9000000000000002	.05	Rational	0	0	0	0	0
1	9	32	.8499999999999999	.9000000000000002	.9000000000000002	.9000000000000002	.9000000000000002	1	.5	.5	1	.5	.5	.5	.5	.5	.5	.8499999999999999	.8499999999999999	.8499999999999999	.8499999999999999	.9000000000000002	.9000000000000002	.05	Rational	0	0	0	0	0
1	9	33	.8499999999999999	.9000000000000002	.9000000000000002	.9000000000000002	.9000000000000002	1	.5	.5	1	.5	.5	.5	.5	.5	.5	.8499999999999999	.8499999999999999	.8499999999999999	.8499999999999999	.9000000000000002	.9000000000000002	.05	Rational	0	0	0	0	0
1	9	34	.8499999999999999	.9000000000000002	.9000000000000002	.9000000000000002	.9000000000000002	1	.5	.5	1	.5	.5	.5	.5	.5	.5	.8499999999999999	.8499999999999999	.8499999999999999	.8499999999999999	.9000000000000002	.9000000000000002	.05	Rational	0	0	0	0	0
1	9	35	.8499999999999999	.9000000000000002	.9000000000000002	.9000000000000002	.9000000000000002	1	.5	.5	1	.5	.5	.5	.5	.5	.5	.8499999999999999	.8499999999999999	.8499999999999999	.8499999999999999	.9000000000000002	.9000000000000002	.05	Rational	0	0	0	0	0
1	9	36	.8499999999999999	.9000000000000002	.9000000000000002	.9000000000000002	.9000000000000002	1	.5	.5	1	.5	.5	.5	.5	.5	.5	.8499999999999999	.8499999999999999	.8499999999999999	.8499999999999999	.9000000000000002	.9000000000000002	.05	Rational	0	0	0	0	0
1	9	37	.8499999999999999	.9000000000000002	.9000000000000002	.9000000000000002	.9000000000000002	1	.5	.5	1	.5	.5	.5	.5	.5	.5	.8499999999999999	.8499999999999999	.8499999999999999	.8499999999999999	.9000000000000002	.9000000000000002	.05	Rational	0	0	0	0	0
1	9	38	.8499999999999999	.9000000000000002	.9000000000000002	.9000000000000002	.9000000000000002	1	.5	.5	1	.5	.5	.5	.5	.5	.5	.8499999999999999	.8499999999999999	.8499999999999999	.8499999999999999	.9000000000000002	.9000000000000002	.05	Rational	0	0	0	0	0
1	9	39	.8499999999999999	.9000000000000002	.9000000000000002	.9000000000000002	.9000000000000002	1	.5	.5	1	.5	.5	.5	.5	.5	.5	.8499999999999999	.8499999999999999	.8499999999999999	.8499999999999999	.9000000000000002	.9000000000000002	.05	Rational	0	0	0	0	0
1	9	40	.8499999999999999	.9000000000000002	.9000000000000002	.9000000000000002	.9000000000000002	1	.5	.5	1	.5	.5	.5	.5	.5	.5	.8499999999999999	.8499999999999999	.8499999999999999	.8499999999999999	.9000000000000002	.9000000000000002	.05	Rational	0	0	0	0	0
1	9	40	.8499999999999999	.9000000000000002	.9000000000000002	.9000000000000002	.9000000000000002	1	.5	.5	1	.5	.5	.5	.5	.5	.5	.8499999999999999	.8499999999999999	.8499999999999999	.8499999999999999	.9000000000000002	.9000000000000002	.05	Rational	0	0	0	0	522.4499999999996
1	10	1	.9499999999999998	1	1	1	1	1	.5	.5	1	.5	.5	.5	.5	.5	.5	.9499999999999998	.9499999999999998	.9499999999999998	.9499999999999998	1	1	.05	Rational	0	0	0	0	0
1	10	2	.9499999999999998	1	1	1	1	1	.5	.5	1	.5	.5	.5	.5	.5	.5	.9499999999999998	.9499999999999998	.9499999999999998	.9499999999999998	1	1	.05	Rational	0	0	0	0	0
1	10	3	.9499999999999998	1	1	1	1	1	.5	.5	1	.5	.5	.5	.5	.5	.5	.9499999999999998	.9499999999999998	.9499999999999998	.9499999999999998	1	1	.05	Rational	0	0	0	0	0
1	10	4	.9499999999999998	1	1	1	1	1	.5	.5	1	.5	.5	.5	.5	.5	.5	.9499999999999998	.9499999999999998	.9499999999999998	.9499999999999998	1	1	.05	Rational	0	0	0	0	0
1	10	5	.9499999999999998	1	1	1	1	1	.5	.5	1	.5	.5	.5	.5	.5	.5	.9499999999999998	.9499999999999998	.9499999999999998	.9499999999999998	1	1	.05	Rational	0	0	0	0	0
1	10	6	.9499999999999998	1	1	1	1	1	.5	.5	1	.5	.5	.5	.5	.5	.5	.9499999999999998	.9499999999999998	.9499999999999998	.9499999999999998	1	1	.05	Rational	0	0	0	0	0
1	10	7	.9499999999999998	1	1	1	1	1	.5	.5	1	.5	.5	.5	.5	.5	.5	.9499999999999998	.9499999999999998	.9499999999999998	.9499999999999998	1	1	.05	Rational	0	0	0	0	0
1	10	8	.9499999999999998	1	1	1	1	1	.5	.5	1	.5	.5	.5	.5	.5	.5	.9499999999999998	.9499999999999998	.9499999999999998	.9499999999999998	1	1	.05	Rational	0	0	0	0	0
1	10	9	.9499999999999998	1	1	1	1	1	.5	.5	1	.5	.5	.5	.5	.5	.5	.9499999999999998	.9499999999999998	.9499999999999998	.9499999999999998	1	1	.05	Rational	0	0	0	0	0
1	10	10	.9499999999999998	1	1	1	1	1	.5	.5	1	.5	.5	.5	.5	.5	.5	.9499999999999998	.9499999999999998	.9499999999999998	.9499999999999998	1	1	.05	Rational	0	0	0	0	0
1	10	11	.9499999999999998	1	1	1	1	1	.5	.5	1	.5	.5	.5	.5	.5	.5	.9499999999999998	.9499999999999998	.9499999999999998	.9499999999999998	1	1	.05	Rational	0	0	0	0	0
1	10	12	.9499999999999998	1	1	1	1	1	.5	.5	1	.5	.5	.5	.5	.5	.5	.9499999999999998	.9499999999999998	.9499999999999998	.9499999999999998	1	1	.05	Rational	0	0	0	0	0
1	10	13	.9499999999999998	1	1	1	1	1	.5	.5	1	.5	.5	.5	.5	.5	.5	.9499999999999998	.9499999999999998	.9499999999999998	.9499999999999998	1	1	.05	Rational	0	0	0	0	0
1	10	14	.9499999999999998	1	1	1	1	1	.5	.5	1	.5	.5	.5	.5	.5	.5	.9499999999999998	.9499999999999998	.9499999999999998	.9499999999999998	1	1	.05	Rational	0	0	0	0	0
1	10	15	.9499999999999998	1	1	1	1	1	.5	.5	1	.5	.5	.5	.5	.5	.5	.9499999999999998	.9499999999999998	.9499999999999998	.9499999999999998	1	1	.05	Rational	0	0	0	0	0
1	10	16	.9499999999999998	1	1	1	1	1	.5	.5	1	.5	.5	.5	.5	.5	.5	.9499999999999998	.9499999999999998	.9499999999999998	.9499999999999998	1	1	.05	Rational	0	0	0	0	0
1	10	17	.9499999999999998	1	1	1	1	1	.5	.5	1	.5	.5	.5	.5	.5	.5	.9499999999999998	.9499999999999998	.9499999999999998	.9499999999999998	1	1	.05	Rational	0	0	0	0	0
1	10	18	.9499999999999998	1	1	1	1	1	.5	.5	1	.5	.5	.5	.5	.5	.5	.9499999999999998	.9499999999999998	.9499999999999998	.9499999999999998	1	1	.05	Rational	0	0	0	0	0
1	10	19	.9499999999999998	1	1	1	1	1	.5	.5	1	.5	.5	.5	.5	.5	.5	.9499999999999998	.9499999999999998	.9499999999999998	.9499999999999998	1	1	.05	Rational	0	0	0	0	0
1	10	20	.9499999999999998	1	1	1	1	1	.5	.5	1	.5	.5	.5	.5	.5	.5	.9499999999999998	.9499999999999998	.9499999999999998	.9499999999999998	1	1	.05	Rational	0	0	0	0	0
1	10	21	.9499999999999998	1	1	1	1	1	.5	.5	1	.5	.5	.5	.5	.5	.5	.9499999999999998	.9499999999999998	.9499999999999998	.9499999999999998	1	1	.05	Rational	0	0	0	0	0
1	10	22	.9499999999999998	1	1	1	1	1	.5	.5	1	.5	.5	.5	.5	.5	.5	.9499999999999998	.9499999999999998	.9499999999999998	.9499999999999998	1	1	.05	Rational	0	0	0	0	0
1	10	23	.9499999999999998	1	1	1	1	1	.5	.5	1	.5	.5	.5	.5	.5	.5	.9499999999999998	.9499999999999998	.9499999999999998	.9499999999999998	1	1	.05	Rational	0	0	0	0	0
1	10	24	.9499999999999998	1	1	1	1	1	.5	.5	1	.5	.5	.5	.5	.5	.5	.9499999999999998	.9499999999999998	.9499999999999998	.9499999999999998	1	1	.05	Rational	0	0	0	0	0
1	10	25	.9499999999999998	1	1	1	1	1	.5	.5	1	.5	.5	.5	.5	.5	.5	.9499999999999998	.9499999999999998	.9499999999999998	.9499999999999998	1	1	.05	Rational	0	0	0	0	0
1	10	26	.9499999999999998	1	1	1	1	1	.5	.5	1	.5	.5	.5	.5	.5	.5	.9499999999999998	.9499999999999998	.9499999999999998	.9499999999999998	1	1	.05	Rational	0	0	0	0	0
1	10	27	.9499999999999998	1	1	1	1	1	.5	.5	1	.5	.5	.5	.5	.5	.5	.9499999999999998	.9499999999999998	.9499999999999998	.9499999999999998	1	1	.05	Rational	0	0	0	0	0
1	10	28	.9499999999999998	1	1	1	1	1	.5	.5	1	.5	.5	.5	.5	.5	.5	.9499999999999998	.9499999999999998	.9499999999999998	.9499999999999998	1	1	.05	Rational	0	0	0	0	0
1	10	29	.9499999999999998	1	1	1	1	1	.5	.5	1	.5	.5	.5	.5	.5	.5	.9499999999999998	.9499999999999998	.9499999999999998	.9499999999999998	1	1	.05	Rational	0	0	0	0	0
1	10	30	.9499999999999998	1	1	1	1	1	.5	.5	1	.5	.5	.5	.5	.5	.5	.9499999999999998	.9499999999999998	.9499999999999998	.9499999999999998	1	1	.05	Rational	0	0	0	0	0
1	10	31	.9499999999999998	1	1	1	1	1	.5	.5	1	.5	.5	.5	.5	.5	.5	.9499999999999998	.9499999999999998	.9499999999999998	.9499999999999998	1	1	.05	Rational	0	0	0	0	0
1	10	32	.9499999999999998	1	1	1	1	1	.5	.5	1	.5	.5	.5	.5	.5	.5	.9499999999999998	.9499999999999998	.9499999999999998	.9499999999999998	1	1	.05	Rational	0	0	0	0	0
1	10	33	.9499999999999998	1	1	1	1	1	.5	.5	1	.5	.5	.5	.5	.5	.5	.9499999999999998	.9499999999999998	.9499999999999998	.9499999999999998	1	1	.05	Rational	0	0	0	0	0
1	10	34	.9499999999999998	1	1	1	1	1	.5	.5	1	.5	.5	.5	.5	.5	.5	.9499999999999998	.9499999999999998	.9499999999999998	.9499999999999998	1	1	.05	Rational	0	0	0	0	0
1	10	35	.9499999999999998	1	1	1	1	1	.5	.5	1	.5	.5	.5	.5	.5	.5	.9499999999999998	.9499999999999998	.9499999999999998	.9499999999999998	1	1	.05	Rational	0	0	0	0	0
1	10	36	.9499999999999998	1	1	1	1	1	.5	.5	1	.5	.5	.5	.5	.5	.5	.9499999999999998	.9499999999999998	.9499999999999998	.9499999999999998	1	1	.05	Rational	0	0	0	0	0
1	10	37	.9499999999999998	1	1	1	1	1	.5	.5	1	.5	.5	.5	.5	.5	.5	.9499999999999998	.9499999999999998	.9499999999999998	.9499999999999998	1	1	.05	Rational	0	0	0	0	0
1	10	38	.9499999999999998	1	1	1	1	1	.5	.5	1	.5	.5	.5	.5	.5	.5	.9499999999999998	.9499999999999998	.9499999999999998	.9499999999999998	1	1	.05	Rational	0	0	0	0	0
1	10	39	.9499999999999998	1	1	1	1	1	.5	.5	1	.5	.5	.5	.5	.5	.5	.9499999999999998	.9499999999999998	.9499999999999998	.9499999999999998	1	1	.05	Rational	0	0	0	0	0
1	10	40	.9499999999999998	1	1	1	1	1	.5	.5	1	.5	.5	.5	.5	.5	.5	.9499999999999998	.9499999999999998	.9499999999999998	.9499999999999998	1	1	.05	Rational	0	0	0	0	0
1	10	40	.9499999999999998	1	1	1	1	1	.5	.5	1	.5	.5	.5	.5	.5	.5	.9499999999999998	.9499999999999998	.9499999999999998	.9499999999999998	1	1	.05	Rational	0	0	0	0	530.3499999999998
2	1	1	.95	1	1	1	1	1	.5	.5	1	.5	.5	.5	.5	.5	.5	.95	.95	.95	.95	1	1	.05	Rational	0	0	0	0	0
2	1	2	.95	1	1	1	1	1	.5	.5	1	.5	.5	.5	.5	.5	.5	.95	.95	.95	.95	1	1	.05	Rational	0	0	0	0	0
2	1	3	.95	1	1	1	1	1	.5	.5	1	.5	.5	.5	.5	.5	.5	.95	.95	.95	.95	1	1	.05	Rational	0	0	0	0	0
2	1	4	.95	1	1	1	1	1	.5	.5	1	.5	.5	.5	.5	.5	.5	.95	.95	.95	.95	1	1	.05	Rational	0	0	0	0	0
2	1	5	.95	1	1	1	1	1	.5	.5	1	.5	.5	.5	.5	.5	.5	.95	.95	.95	.95	1	1	.05	Rational	0	0	0	0	0
2	1	6	.95	1	1	1	1	1	.5	.5	1	.5	.5	.5	.5	.5	.5	.95	.95	.95	.95	1	1	.05	Rational	0	0	0	0	0
2	1	7	.95	1	1	1	1	1	.5	.5	1	.5	.5	.5	.5	.5	.5	.95	.95	.95	.95	1	1	.05	Rational	0	0	0	0	0
2	1	8	.95	1	1	1	1	1	.5	.5	1	.5	.5	.5	.5	.5	.5	.95	.95	.95	.95	1	1	.05	Rational	0	0	0	0	0
2	1	9	.95	1	1	1	1	1	.5	.5	1	.5	.5	.5	.5	.5	.5	.95	.95	.95	.95	1	1	.05	Rational	0	0	0	0	0
2	1	10	.95	1	1	1	1	1	.5	.5	1	.5	.5	.5	.5	.5	.5	.95	.95	.95	.95	1	1	.05	Rational	0	0	0	0	0
2	1	11	.95	1	1	1	1	1	.5	.5	1	.5	.5	.5	.5	.5	.5	.95	.95	.95	.95	1	1	.05	Rational	0	0	0	0	0
2	1	12	.95	1	1	1	1	1	.5	.5	1	.5	.5	.5	.5	.5	.5	.95	.95	.95	.95	1	1	.05	Rational	0	0	0	0	0
2	1	13	.95	1	1	1	1	1	.5	.5	1	.5	.5	.5	.5	.5	.5	.95	.95	.95	.95	1	1	.05	Rational	0	0	0	0	0
2	1	14	.95	1	1	1	1	1	.5	.5	1	.5	.5	.5	.5	.5	.5	.95	.95	.95	.95	1	1	.05	Rational	0	0	0	0	0
2	1	15	.95	1	1	1	1	1	.5	.5	1	.5	.5	.5	.5	.5	.5	.95	.95	.95	.95	1	1	.05	Rational	0	0	0	0	0
2	1	16	.95	1	1	1	1	1	.5	.5	1	.5	.5	.5	.5	.5	.5	.95	.95	.95	.95	1	1	.05	Rational	0	0	0	0	0
2	1	17	.95	1	1	1	1	1	.5	.5	1	.5	.5	.5	.5	.5	.5	.95	.95	.95	.95	1	1	.05	Rational	0	0	0	0	0
2	1	18	.95	1	1	1	1	1	.5	.5	1	.5	.5	.5	.5	.5	.5	.95	.95	.95	.95	1	1	.05	Rational	0	0	0	0	0
2	1	19	.95	1	1	1	1	1	.5	.5	1	.5	.5	.5	.5	.5	.5	.95	.95	.95	.95	1	1	.05	Rational	0	0	0	0	0
2	1	20	.95	1	1	1	1	1	.5	.5	1	.5	.5	.5	.5	.5	.5	.95	.95	.95	.95	1	1	.05	Rational	0	0	0	0	0
2	1	21	.95	1	1	1	1	1	.5	.5	1	.5	.5	.5	.5	.5	.5	.95	.95	.95	.95	1	1	.05	Rational	0	0	0	0	0
2	1	22	.95	1	1	1	1	1	.5	.5	1	.5	.5	.5	.5	.5	.5	.95	.95	.95	.95	1	1	.05	Rational	0	0	0	0	0
2	1	23	.95	1	1	1	1	1	.5	.5	1	.5	.5	.5	.5	.5	.5	.95	.95	.95	.95	1	1	.05	Rational	0	0	0	0	0
2	1	24	.95	1	1	1	1	1	.5	.5	1	.5	.5	.5	.5	.5	.5	.95	.95	.95	.95	1	1	.05	Rational	0	0	0	0	0
2	1	25	.95	1	1	1	1	1	.5	.5	1	.5	.5	.5	.5	.5	.5	.95	.95	.95	.95	1	1	.05	Rational	0	0	0	0	0
2	1	26	.95	1	1	1	1	1	.5	.5	1	.5	.5	.5	.5	.5	.5	.95	.95	.95	.95	1	1	.05	Rational	0	0	0	0	0
2	1	27	.95	1	1	1	1	1	.5	.5	1	.5	.5	.5	.5	.5	.5	.95	.95	.95	.95	1	1	.05	Rational	0	0	0	0	0
2	1	28	.95	1	1	1	1	1	.5	.5	1	.5	.5	.5	.5	.5	.5	.95	.95	.95	.95	1	1	.05	Rational	0	0	0	0	0
2	1	29	.95	1	1	1	1	1	.5	.5	1	.5	.5	.5	.5	.5	.5	.95	.95	.95	.95	1	1	.05	Rational	0	0	0	0	0
2	1	30	.95	1	1	1	1	1	.5	.5	1	.5	.5	.5	.5	.5	.5	.95	.95	.95	.95	1	1	.05	Rational	0	0	0	0	0
2	1	31	.95	1	1	1	1	1	.5	.5	1	.5	.5	.5	.5	.5	.5	.95	.95	.95	.95	1	1	.05	Rational	0	0	0	0	0
2	1	32	.95	1	1	1	1	1	.5	.5	1	.5	.5	.5	.5	.5	.5	.95	.95	.95	.95	1	1	.05	Rational	0	0	0	0	0
2	1	33	.95	1	1	1	1	1	.5	.5	1	.5	.5	.5	.5	.5	.5	.95	.95	.95	.95	1	1	.05	Rational	0	0	0	0	0
2	1	34	.95	1	1	1	1	1	.5	.5	1	.5	.5	.5	.5	.5	.5	.95	.95	.95	.95	1	1	.05	Rational	0	0	0	0	0
2	1	35	.95	1	1	1	1	1	.5	.5	1	.5	.5	.5	.5	.5	.5	.95	.95	.95	.95	1	1	.05	Rational	0	0	0	0	0
2	1	36	.95	1	1	1	1	1	.5	.5	1	.5	.5	.5	.5	.5	.5	.95	.95	.95	.95	1	1	.05	Rational	0	0	0	0	0
2	1	37	.95	1	1	1	1	1	.5	.5	1	.5	.5	.5	.5	.5	.5	.95	.95	.95	.95	1	1	.05	Rational	0	0	0	0	0
2	1	38	.95	1	1	1	1	1	.5	.5	1	.5	.5	.5	.5	.5	.5	.95	.95	.95	.95	1	1	.05	Rational	0	0	0	0	0
2	1	39	.95	1	1	1	1	1	.5	.5	1	.5	.5	.5	.5	.5	.5	.95	.95	.95	.95	1	1	.05	Rational	0	0	0	0	0
2	1	40	.95	1	1	1	1	1	.5	.5	1	.5	.5	.5	.5	.5	.5	.95	.95	.95	.95	1	1	.05	Rational	0	0	0	0	0
2	1	40	.95	1	1	1	1	1	.5	.5	1	.5	.5	.5	.5	.5	.5	.95	.95	.95	.95	1	1	.05	Rational	0	0	0	0	530.3500000000003
2	2	1	.95	1.1	1.1	1.1	1.1	1	.5	.5	1	.5	.5	.5	.5	.5	.5	1.05	1.05	1.05	1.05	1	1	.05	Rational	0	0	0	0	0
2	2	2	.95	1.1	1.1	1.1	1.1	1	.5	.5	1	.5	.5	.5	.5	.5	.5	1.05	1.05	1.05	1.05	1	1	.05	Rational	0	0	0	0	0
2	2	3	.95	1.1	1.1	1.1	1.1	1	.5	.5	1	.5	.5	.5	.5	.5	.5	1.05	1.05	1.05	1.05	1	1	.05	Rational	0	0	0	0	0
2	2	4	.95	1.1	1.1	1.1	1.1	1	.5	.5	1	.5	.5	.5	.5	.5	.5	1.05	1.05	1.05	1.05	1	1	.05	Rational	0	0	0	0	0
2	2	5	.95	1.1	1.1	1.1	1.1	1	.5	.5	1	.5	.5	.5	.5	.5	.5	1.05	1.05	1.05	1.05	1	1	.05	Rational	0	0	0	0	0
2	2	6	.95	1.1	1.1	1.1	1.1	1	.5	.5	1	.5	.5	.5	.5	.5	.5	1.05	1.05	1.05	1.05	1	1	.05	Rational	0	0	0	0	0
2	2	7	.95	1.1	1.1	1.1	1.1	1	.5	.5	1	.5	.5	.5	.5	.5	.5	1.05	1.05	1.05	1.05	1	1	.05	Rational	0	0	0	0	0
2	2	8	.95	1.1	1.1	1.1	1.1	1	.5	.5	1	.5	.5	.5	.5	.5	.5	1.05	1.05	1.05	1.05	1	1	.05	Rational	0	0	0	0	0
2	2	9	.95	1.1	1.1	1.1	1.1	1	.5	.5	1	.5	.5	.5	.5	.5	.5	1.05	1.05	1.05	1.05	1	1	.05	Rational	0	0	0	0	0
2	2	10	.95	1.1	1.1	1.1	1.1	1	.5	.5	1	.5	.5	.5	.5	.5	.5	1.05	1.05	1.05	1.05	1	1	.05	Rational	0	0	0	0	0
2	2	11	.95	1.1	1.1	1.1	1.1	1	.5	.5	1	.5	.5	.5	.5	.5	.5	1.05	1.05	1.05	1.05	1	1	.05	Rational	0	0	0	0	0
2	2	12	.95	1.1	1.1	1.1	1.1	1	.5	.5	1	.5	.5	.5	.5	.5	.5	1.05	1.05	1.05	1.05	1	1	.05	Rational	0	0	0	0	0
2	2	13	.95	1.1	1.1	1.1	1.1	1	.5	.5	1	.5	.5	.5	.5	.5	.5	1.05	1.05	1.05	1.05	1	1	.05	Rational	0	0	0	0	0
2	2	14	.95	1.1	1.1	1.1	1.1	1	.5	.5	1	.5	.5	.5	.5	.5	.5	1.05	1.05	1.05	1.05	1	1	.05	Rational	0	0	0	0	0
2	2	15	.95	1.1	1.1	1.1	1.1	1	.5	.5	1	.5	.5	.5	.5	.5	.5	1.05	1.05	1.05	1.05	1	1	.05	Rational	0	0	0	0	0
2	2	16	.95	1.1	1.1	1.1	1.1	1	.5	.5	1	.5	.5	.5	.5	.5	.5	1.05	1.05	1.05	1.05	1	1	.05	Rational	0	0	0	0	0
2	2	17	.95	1.1	1.1	1.1	1.1	1	.5	.5	1	.5	.5	.5	.5	.5	.5	1.05	1.05	1.05	1.05	1	1	.05	Rational	0	0	0	0	0
2	2	18	.95	1.1	1.1	1.1	1.1	1	.5	.5	1	.5	.5	.5	.5	.5	.5	1.05	1.05	1.05	1.05	1	1	.05	Rational	0	0	0	0	0
2	2	19	.95	1.1	1.1	1.1	1.1	1	.5	.5	1	.5	.5	.5	.5	.5	.5	1.05	1.05	1.05	1.05	1	1	.05	Rational	0	0	0	0	0
2	2	20	.95	1.1	1.1	1.1	1.1	1	.5	.5	1	.5	.5	.5	.5	.5	.5	1.05	1.05	1.05	1.05	1	1	.05	Rational	0	0	0	0	0
2	2	21	.95	1.1	1.1	1.1	1.1	1	.5	.5	1	.5	.5	.5	.5	.5	.5	1.05	1.05	1.05	1.05	1	1	.05	Rational	0	0	0	0	0
2	2	22	.95	1.1	1.1	1.1	1.1	1	.5	.5	1	.5	.5	.5	.5	.5	.5	1.05	1.05	1.05	1.05	1	1	.05	Rational	0	0	0	0	0
2	2	23	.95	1.1	1.1	1.1	1.1	1	.5	.5	1	.5	.5	.5	.5	.5	.5	1.05	1.05	1.05	1.05	1	1	.05	Rational	0	0	0	0	0
2	2	24	.95	1.1	1.1	1.1	1.1	1	.5	.5	1	.5	.5	.5	.5	.5	.5	1.05	1.05	1.05	1.05	1	1	.05	Rational	0	0	0	0	0
2	2	25	.95	1.1	1.1	1.1	1.1	1	.5	.5	1	.5	.5	.5	.5	.5	.5	1.05	1.05	1.05	1.05	1	1	.05	Rational	0	0	0	0	0
2	2	26	.95	1.1	1.1	1.1	1.1	1	.5	.5	1	.5	.5	.5	.5	.5	.5	1.05	1.05	1.05	1.05	1	1	.05	Rational	0	0	0	0	0
2	2	27	.95	1.1	1.1	1.1	1.1	1	.5	.5	1	.5	.5	.5	.5	.5	.5	1.05	1.05	1.05	1.05	1	1	.05	Rational	0	0	0	0	0
2	2	28	.95	1.1	1.1	1.1	1.1	1	.5	.5	1	.5	.5	.5	.5	.5	.5	1.05	1.05	1.05	1.05	1	1	.05	Rational	0	0	0	0	0
2	2	29	.95	1.1	1.1	1.1	1.1	1	.5	.5	1	.5	.5	.5	.5	.5	.5	1.05	1.05	1.05	1.05	1	1	.05	Rational	0	0	0	0	0
2	2	30	.95	1.1	1.1	1.1	1.1	1	.5	.5	1	.5	.5	.5	.5	.5	.5	1.05	1.05	1.05	1.05	1	1	.05	Rational	0	0	0	0	0
2	2	31	.95	1.1	1.1	1.1	1.1	1	.5	.5	1	.5	.5	.5	.5	.5	.5	1.05	1.05	1.05	1.05	1	1	.05	Rational	0	0	0	0	0
2	2	32	.95	1.1	1.1	1.1	1.1	1	.5	.5	1	.5	.5	.5	.5	.5	.5	1.05	1.05	1.05	1.05	1	1	.05	Rational	0	0	0	0	0
2	2	33	.95	1.1	1.1	1.1	1.1	1	.5	.5	1	.5	.5	.5	.5	.5	.5	1.05	1.05	1.05	1.05	1	1	.05	Rational	0	0	0	0	0
2	2	34	.95	1.1	1.1	1.1	1.1	1	.5	.5	1	.5	.5	.5	.5	.5	.5	1.05	1.05	1.05	1.05	1	1	.05	Rational	0	0	0	0	0
2	2	35	.95	1.1	1.1	1.1	1.1	1	.5	.5	1	.5	.5	.5	.5	.5	.5	1.05	1.05	1.05	1.05	1	1	.05	Rational	0	0	0	0	0
2	2	36	.95	1.1	1.1	1.1	1.1	1	.5	.5	1	.5	.5	.5	.5	.5	.5	1.05	1.05	1.05	1.05	1	1	.05	Rational	0	0	0	0	0
2	2	37	.95	1.1	1.1	1.1	1.1	1	.5	.5	1	.5	.5	.5	.5	.5	.5	1.05	1.05	1.05	1.05	1	1	.05	Rational	0	0	0	0	0
2	2	38	.95	1.1	1.1	1.1	1.1	1	.5	.5	1	.5	.5	.5	.5	.5	.5	1.05	1.05	1.05	1.05	1	1	.05	Rational	0	0	0	0	0
2	2	39	.95	1.1	1.1	1.1	1.1	1	.5	.5	1	.5	.5	.5	.5	.5	.5	1.05	1.05	1.05	1.05	1	1	.05	Rational	0	0	0	0	0
2	2	40	.95	1.1	1.1	1.1	1.1	1	.5	.5	1	.5	.5	.5	.5	.5	.5	1.05	1.05	1.05	1.05	1	1	.05	Rational	0	0	0	0	0
2	2	40	.95	1.1	1.1	1.1	1.1	1	.5	.5	1	.5	.5	.5	.5	.5	.5	1.05	1.05	1.05	1.05	1	1	.05	Rational	0	0	0	0	498.9500000000002
2	3	1	.95	1.2	1.2	1.2	1.2	1	.5	.5	1	.5	.5	.5	.5	.5	.5	1.15	1.15	1.15	1.15	1	1	.05	Rational	0	0	0	0	0
2	3	2	.95	1.2	1.2	1.2	1.2	1	.5	.5	1	.5	.5	.5	.5	.5	.5	1.15	1.15	1.15	1.15	1	1	.05	Rational	0	0	0	0	0
2	3	3	.95	1.2	1.2	1.2	1.2	1	.5	.5	1	.5	.5	.5	.5	.5	.5	1.15	1.15	1.15	1.15	1	1	.05	Rational	0	0	0	0	0
2	3	4	.95	1.2	1.2	1.2	1.2	1	.5	.5	1	.5	.5	.5	.5	.5	.5	1.15	1.15	1.15	1.15	1	1	.05	Rational	0	0	0	0	0
2	3	5	.95	1.2	1.2	1.2	1.2	1	.5	.5	1	.5	.5	.5	.5	.5	.5	1.15	1.15	1.15	1.15	1	1	.05	Rational	0	0	0	0	0
2	3	6	.95	1.2	1.2	1.2	1.2	1	.5	.5	1	.5	.5	.5	.5	.5	.5	1.15	1.15	1.15	1.15	1	1	.05	Rational	0	0	0	0	0
2	3	7	.95	1.2	1.2	1.2	1.2	1	.5	.5	1	.5	.5	.5	.5	.5	.5	1.15	1.15	1.15	1.15	1	1	.05	Rational	0	0	0	0	0
2	3	8	.95	1.2	1.2	1.2	1.2	1	.5	.5	1	.5	.5	.5	.5	.5	.5	1.15	1.15	1.15	1.15	1	1	.05	Rational	0	0	0	0	0
2	3	9	.95	1.2	1.2	1.2	1.2	1	.5	.5	1	.5	.5	.5	.5	.5	.5	1.15	1.15	1.15	1.15	1	1	.05	Rational	0	0	0	0	0
2	3	10	.95	1.2	1.2	1.2	1.2	1	.5	.5	1	.5	.5	.5	.5	.5	.5	1.15	1.15	1.15	1.15	1	1	.05	Rational	0	0	0	0	0
2	3	11	.95	1.2	1.2	1.2	1.2	1	.5	.5	1	.5	.5	.5	.5	.5	.5	1.15	1.15	1.15	1.15	1	1	.05	Rational	0	0	0	0	0
2	3	12	.95	1.2	1.2	1.2	1.2	1	.5	.5	1	.5	.5	.5	.5	.5	.5	1.15	1.15	1.15	1.15	1	1	.05	Rational	0	0	0	0	0
2	3	13	.95	1.2	1.2	1.2	1.2	1	.5	.5	1	.5	.5	.5	.5	.5	.5	1.15	1.15	1.15	1.15	1	1	.05	Rational	0	0	0	0	0
2	3	14	.95	1.2	1.2	1.2	1.2	1	.5	.5	1	.5	.5	.5	.5	.5	.5	1.15	1.15	1.15	1.15	1	1	.05	Rational	0	0	0	0	0
2	3	15	.95	1.2	1.2	1.2	1.2	1	.5	.5	1	.5	.5	.5	.5	.5	.5	1.15	1.15	1.15	1.15	1	1	.05	Rational	0	0	0	0	0
2	3	16	.95	1.2	1.2	1.2	1.2	1	.5	.5	1	.5	.5	.5	.5	.5	.5	1.15	1.15	1.15	1.15	1	1	.05	Rational	0	0	0	0	0
2	3	17	.95	1.2	1.2	1.2	1.2	1	.5	.5	1	.5	.5	.5	.5	.5	.5	1.15	1.15	1.15	1.15	1	1	.05	Rational	0	0	0	0	0
2	3	18	.95	1.2	1.2	1.2	1.2	1	.5	.5	1	.5	.5	.5	.5	.5	.5	1.15	1.15	1.15	1.15	1	1	.05	Rational	0	0	0	0	0
2	3	19	.95	1.2	1.2	1.2	1.2	1	.5	.5	1	.5	.5	.5	.5	.5	.5	1.15	1.15	1.15	1.15	1	1	.05	Rational	0	0	0	0	0
2	3	20	.95	1.2	1.2	1.2	1.2	1	.5	.5	1	.5	.5	.5	.5	.5	.5	1.15	1.15	1.15	1.15	1	1	.05	Rational	0	0	0	0	0
2	3	21	.95	1.2	1.2	1.2	1.2	1	.5	.5	1	.5	.5	.5	.5	.5	.5	1.15	1.15	1.15	1.15	1	1	.05	Rational	0	0	0	0	0
2	3	22	.95	1.2	1.2	1.2	1.2	1	.5	.5	1	.5	.5	.5	.5	.5	.5	1.15	1.15	1.15	1.15	1	1	.05	Rational	0	0	0	0	0
2	3	23	.95	1.2	1.2	1.2	1.2	1	.5	.5	1	.5	.5	.5	.5	.5	.5	1.15	1.15	1.15	1.15	1	1	.05	Rational	0	0	0	0	0
2	3	24	.95	1.2	1.2	1.2	1.2	1	.5	.5	1	.5	.5	.5	.5	.5	.5	1.15	1.15	1.15	1.15	1	1	.05	Rational	0	0	0	0	0
2	3	25	.95	1.2	1.2	1.2	1.2	1	.5	.5	1	.5	.5	.5	.5	.5	.5	1.15	1.15	1.15	1.15	1	1	.05	Rational	0	0	0	0	0
2	3	26	.95	1.2	1.2	1.2	1.2	1	.5	.5	1	.5	.5	.5	.5	.5	.5	1.15	1.15	1.15	1.15	1	1	.05	Rational	0	0	0	0	0
2	3	27	.95	1.2	1.2	1.2	1.2	1	.5	.5	1	.5	.5	.5	.5	.5	.5	1.15	1.15	1.15	1.15	1	1	.05	Rational	0	0	0	0	0
2	3	28	.95	1.2	1.2	1.2	1.2	1	.5	.5	1	.5	.5	.5	.5	.5	.5	1.15	1.15	1.15	1.15	1	1	.05	Rational	0	0	0	0	0
2	3	29	.95	1.2	1.2	1.2	1.2	1	.5	.5	1	.5	.5	.5	.5	.5	.5	1.15	1.15	1.15	1.15	1	1	.05	Rational	0	0	0	0	0
2	3	30	.95	1.2	1.2	1.2	1.2	1	.5	.5	1	.5	.5	.5	.5	.5	.5	1.15	1.15	1.15	1.15	1	1	.05	Rational	0	0	0	0	0
2	3	31	.95	1.2	1.2	1.2	1.2	1	.5	.5	1	.5	.5	.5	.5	.5	.5	1.15	1.15	1.15	1.15	1	1	.05	Rational	0	0	0	0	0
2	3	32	.95	1.2	1.2	1.2	1.2	1	.5	.5	1	.5	.5	.5	.5	.5	.5	1.15	1.15	1.15	1.15	1	1	.05	Rational	0	0	0	0	0
2	3	33	.95	1.2	1.2	1.2	1.2	1	.5	.5	1	.5	.5	.5	.5	.5	.5	1.15	1.15	1.15	1.15	1	1	.05	Rational	0	0	0	0	0
2	3	34	.95	1.2	1.2	1.2	1.2	1	.5	.5	1	.5	.5	.5	.5	.5	.5	1.15	1.15	1.15	1.15	1	1	.05	Rational	0	0	0	0	0
2	3	35	.95	1.2	1.2	1.2	1.2	1	.5	.5	1	.5	.5	.5	.5	.5	.5	1.15	1.15	1.15	1.15	1	1	.05	Rational	0	0	0	0	0
2	3	36	.95	1.2	1.2	1.2	1.2	1	.5	.5	1	.5	.5	.5	.5	.5	.5	1.15	1.15	1.15	1.15	1	1	.05	Rational	0	0	0	0	0
2	3	37	.95	1.2	1.2	1.2	1.2	1	.5	.5	1	.5	.5	.5	.5	.5	.5	1.15	1.15	1.15	1.15	1	1	.05	Rational	0	0	0	0	0
2	3	38	.95	1.2	1.2	1.2	1.2	1	.5	.5	1	.5	.5	.5	.5	.5	.5	1.15	1.15	1.15	1.15	1	1	.05	Rational	0	0	0	0	0
2	3	39	.95	1.2	1.2	1.2	1.2	1	.5	.5	1	.5	.5	.5	.5	.5	.5	1.15	1.15	1.15	1.15	1	1	.05	Rational	0	0	0	0	0
2	3	40	.95	1.2	1.2	1.2	1.2	1	.5	.5	1	.5	.5	.5	.5	.5	.5	1.15	1.15	1.15	1.15	1	1	.05	Rational	0	0	0	0	0
2	3	40	.95	1.2	1.2	1.2	1.2	1	.5	.5	1	.5	.5	.5	.5	.5	.5	1.15	1.15	1.15	1.15	1	1	.05	Rational	0	0	0	0	467.5499999999998
2	4	1	.95	1.300000000000001	1.300000000000001	1.300000000000001	1.300000000000001	1	.5	.5	1	.5	.5	.5	.5	.5	.5	1.25	1.25	1.25	1.25	1.000000000000001	1.000000000000001	.05	Rational	0	0	0	0	0
2	4	2	.95	1.300000000000001	1.300000000000001	1.300000000000001	1.300000000000001	1	.5	.5	1	.5	.5	.5	.5	.5	.5	1.25	1.25	1.25	1.25	1.000000000000001	1.000000000000001	.05	Rational	0	0	0	0	0
2	4	3	.95	1.300000000000001	1.300000000000001	1.300000000000001	1.300000000000001	1	.5	.5	1	.5	.5	.5	.5	.5	.5	1.25	1.25	1.25	1.25	1.000000000000001	1.000000000000001	.05	Rational	0	0	0	0	0
2	4	4	.95	1.300000000000001	1.300000000000001	1.300000000000001	1.300000000000001	1	.5	.5	1	.5	.5	.5	.5	.5	.5	1.25	1.25	1.25	1.25	1.000000000000001	1.000000000000001	.05	Rational	0	0	0	0	0
2	4	5	.95	1.300000000000001	1.300000000000001	1.300000000000001	1.300000000000001	1	.5	.5	1	.5	.5	.5	.5	.5	.5	1.25	1.25	1.25	1.25	1.000000000000001	1.000000000000001	.05	Rational	0	0	0	0	0
2	4	6	.95	1.300000000000001	1.300000000000001	1.300000000000001	1.300000000000001	1	.5	.5	1	.5	.5	.5	.5	.5	.5	1.25	1.25	1.25	1.25	1.000000000000001	1.000000000000001	.05	Rational	0	0	0	0	0
2	4	7	.95	1.300000000000001	1.300000000000001	1.300000000000001	1.300000000000001	1	.5	.5	1	.5	.5	.5	.5	.5	.5	1.25	1.25	1.25	1.25	1.000000000000001	1.000000000000001	.05	Rational	0	0	0	0	0
2	4	8	.95	1.300000000000001	1.300000000000001	1.300000000000001	1.300000000000001	1	.5	.5	1	.5	.5	.5	.5	.5	.5	1.25	1.25	1.25	1.25	1.000000000000001	1.000000000000001	.05	Rational	0	0	0	0	0
2	4	9	.95	1.300000000000001	1.300000000000001	1.300000000000001	1.300000000000001	1	.5	.5	1	.5	.5	.5	.5	.5	.5	1.25	1.25	1.25	1.25	1.000000000000001	1.000000000000001	.05	Rational	0	0	0	0	0
2	4	10	.95	1.300000000000001	1.300000000000001	1.300000000000001	1.300000000000001	1	.5	.5	1	.5	.5	.5	.5	.5	.5	1.25	1.25	1.25	1.25	1.000000000000001	1.000000000000001	.05	Rational	0	0	0	0	0
2	4	11	.95	1.300000000000001	1.300000000000001	1.300000000000001	1.300000000000001	1	.5	.5	1	.5	.5	.5	.5	.5	.5	1.25	1.25	1.25	1.25	1.000000000000001	1.000000000000001	.05	Rational	0	0	0	0	0
2	4	12	.95	1.300000000000001	1.300000000000001	1.300000000000001	1.300000000000001	1	.5	.5	1	.5	.5	.5	.5	.5	.5	1.25	1.25	1.25	1.25	1.000000000000001	1.000000000000001	.05	Rational	0	0	0	0	0
2	4	13	.95	1.300000000000001	1.300000000000001	1.300000000000001	1.300000000000001	1	.5	.5	1	.5	.5	.5	.5	.5	.5	1.25	1.25	1.25	1.25	1.000000000000001	1.000000000000001	.05	Rational	0	0	0	0	0
2	4	14	.95	1.300000000000001	1.300000000000001	1.300000000000001	1.300000000000001	1	.5	.5	1	.5	.5	.5	.5	.5	.5	1.25	1.25	1.25	1.25	1.000000000000001	1.000000000000001	.05	Rational	0	0	0	0	0
2	4	15	.95	1.300000000000001	1.300000000000001	1.300000000000001	1.300000000000001	1	.5	.5	1	.5	.5	.5	.5	.5	.5	1.25	1.25	1.25	1.25	1.000000000000001	1.000000000000001	.05	Rational	0	0	0	0	0
2	4	16	.95	1.300000000000001	1.300000000000001	1.300000000000001	1.300000000000001	1	.5	.5	1	.5	.5	.5	.5	.5	.5	1.25	1.25	1.25	1.25	1.000000000000001	1.000000000000001	.05	Rational	0	0	0	0	0
2	4	17	.95	1.300000000000001	1.300000000000001	1.300000000000001	1.300000000000001	1	.5	.5	1	.5	.5	.5	.5	.5	.5	1.25	1.25	1.25	1.25	1.000000000000001	1.000000000000001	.05	Rational	0	0	0	0	0
2	4	18	.95	1.300000000000001	1.300000000000001	1.300000000000001	1.300000000000001	1	.5	.5	1	.5	.5	.5	.5	.5	.5	1.25	1.25	1.25	1.25	1.000000000000001	1.000000000000001	.05	Rational	0	0	0	0	0
2	4	19	.95	1.300000000000001	1.300000000000001	1.300000000000001	1.300000000000001	1	.5	.5	1	.5	.5	.5	.5	.5	.5	1.25	1.25	1.25	1.25	1.000000000000001	1.000000000000001	.05	Rational	0	0	0	0	0
2	4	20	.95	1.300000000000001	1.300000000000001	1.300000000000001	1.300000000000001	1	.5	.5	1	.5	.5	.5	.5	.5	.5	1.25	1.25	1.25	1.25	1.000000000000001	1.000000000000001	.05	Rational	0	0	0	0	0
2	4	21	.95	1.300000000000001	1.300000000000001	1.300000000000001	1.300000000000001	1	.5	.5	1	.5	.5	.5	.5	.5	.5	1.25	1.25	1.25	1.25	1.000000000000001	1.000000000000001	.05	Rational	0	0	0	0	0
2	4	22	.95	1.300000000000001	1.300000000000001	1.300000000000001	1.300000000000001	1	.5	.5	1	.5	.5	.5	.5	.5	.5	1.25	1.25	1.25	1.25	1.000000000000001	1.000000000000001	.05	Rational	0	0	0	0	0
2	4	23	.95	1.300000000000001	1.300000000000001	1.300000000000001	1.300000000000001	1	.5	.5	1	.5	.5	.5	.5	.5	.5	1.25	1.25	1.25	1.25	1.000000000000001	1.000000000000001	.05	Rational	0	0	0	0	0
2	4	24	.95	1.300000000000001	1.300000000000001	1.300000000000001	1.300000000000001	1	.5	.5	1	.5	.5	.5	.5	.5	.5	1.25	1.25	1.25	1.25	1.000000000000001	1.000000000000001	.05	Rational	0	0	0	0	0
2	4	25	.95	1.300000000000001	1.300000000000001	1.300000000000001	1.300000000000001	1	.5	.5	1	.5	.5	.5	.5	.5	.5	1.25	1.25	1.25	1.25	1.000000000000001	1.000000000000001	.05	Rational	0	0	0	0	0
2	4	26	.95	1.300000000000001	1.300000000000001	1.300000000000001	1.300000000000001	1	.5	.5	1	.5	.5	.5	.5	.5	.5	1.25	1.25	1.25	1.25	1.000000000000001	1.000000000000001	.05	Rational	0	0	0	0	0
2	4	27	.95	1.300000000000001	1.300000000000001	1.300000000000001	1.300000000000001	1	.5	.5	1	.5	.5	.5	.5	.5	.5	1.25	1.25	1.25	1.25	1.000000000000001	1.000000000000001	.05	Rational	0	0	0	0	0
2	4	28	.95	1.300000000000001	1.300000000000001	1.300000000000001	1.300000000000001	1	.5	.5	1	.5	.5	.5	.5	.5	.5	1.25	1.25	1.25	1.25	1.000000000000001	1.000000000000001	.05	Rational	0	0	0	0	0
2	4	29	.95	1.300000000000001	1.300000000000001	1.300000000000001	1.300000000000001	1	.5	.5	1	.5	.5	.5	.5	.5	.5	1.25	1.25	1.25	1.25	1.000000000000001	1.000000000000001	.05	Rational	0	0	0	0	0
2	4	30	.95	1.300000000000001	1.300000000000001	1.300000000000001	1.300000000000001	1	.5	.5	1	.5	.5	.5	.5	.5	.5	1.25	1.25	1.25	1.25	1.000000000000001	1.000000000000001	.05	Rational	0	0	0	0	0
2	4	31	.95	1.300000000000001	1.300000000000001	1.300000000000001	1.300000000000001	1	.5	.5	1	.5	.5	.5	.5	.5	.5	1.25	1.25	1.25	1.25	1.000000000000001	1.000000000000001	.05	Rational	0	0	0	0	0
2	4	32	.95	1.300000000000001	1.300000000000001	1.300000000000001	1.300000000000001	1	.5	.5	1	.5	.5	.5	.5	.5	.5	1.25	1.25	1.25	1.25	1.000000000000001	1.000000000000001	.05	Rational	0	0	0	0	0
2	4	33	.95	1.300000000000001	1.300000000000001	1.300000000000001	1.300000000000001	1	.5	.5	1	.5	.5	.5	.5	.5	.5	1.25	1.25	1.25	1.25	1.000000000000001	1.000000000000001	.05	Rational	0	0	0	0	0
2	4	34	.95	1.300000000000001	1.300000000000001	1.300000000000001	1.300000000000001	1	.5	.5	1	.5	.5	.5	.5	.5	.5	1.25	1.25	1.25	1.25	1.000000000000001	1.000000000000001	.05	Rational	0	0	0	0	0
2	4	35	.95	1.300000000000001	1.300000000000001	1.300000000000001	1.300000000000001	1	.5	.5	1	.5	.5	.5	.5	.5	.5	1.25	1.25	1.25	1.25	1.000000000000001	1.000000000000001	.05	Rational	0	0	0	0	0
2	4	36	.95	1.300000000000001	1.300000000000001	1.300000000000001	1.300000000000001	1	.5	.5	1	.5	.5	.5	.5	.5	.5	1.25	1.25	1.25	1.25	1.000000000000001	1.000000000000001	.05	Rational	0	0	0	0	0
2	4	37	.95	1.300000000000001	1.300000000000001	1.300000000000001	1.300000000000001	1	.5	.5	1	.5	.5	.5	.5	.5	.5	1.25	1.25	1.25	1.25	1.000000000000001	1.000000000000001	.05	Rational	0	0	0	0	0
2	4	38	.95	1.300000000000001	1.300000000000001	1.300000000000001	1.300000000000001	1	.5	.5	1	.5	.5	.5	.5	.5	.5	1.25	1.25	1.25	1.25	1.000000000000001	1.000000000000001	.05	Rational	0	0	0	0	0
2	4	39	.95	1.300000000000001	1.300000000000001	1.300000000000001	1.300000000000001	1	.5	.5	1	.5	.5	.5	.5	.5	.5	1.25	1.25	1.25	1.25	1.000000000000001	1.000000000000001	.05	Rational	0	0	0	0	0
2	4	40	.95	1.300000000000001	1.300000000000001	1.300000000000001	1.300000000000001	1	.5	.5	1	.5	.5	.5	.5	.5	.5	1.25	1.25	1.25	1.25	1.000000000000001	1.000000000000001	.05	Rational	0	0	0	0	0
2	4	40	.95	1.300000000000001	1.300000000000001	1.300000000000001	1.300000000000001	1	.5	.5	1	.5	.5	.5	.5	.5	.5	1.25	1.25	1.25	1.25	1.000000000000001	1.000000000000001	.05	Rational	0	0	0	0	436.1499999999995
2	5	1	.95	1.400000000000001	1.400000000000001	1.400000000000001	1.400000000000001	1	.5	.5	1	.5	.5	.5	.5	.5	.5	1.35	1.35	1.35	1.35	1.000000000000001	1.000000000000001	.05	Rational	0	0	0	0	0
2	5	2	.95	1.400000000000001	1.400000000000001	1.400000000000001	1.400000000000001	1	.5	.5	1	.5	.5	.5	.5	.5	.5	1.35	1.35	1.35	1.35	1.000000000000001	1.000000000000001	.05	Rational	0	0	0	0	0
2	5	3	.95	1.400000000000001	1.400000000000001	1.400000000000001	1.400000000000001	1	.5	.5	1	.5	.5	.5	.5	.5	.5	1.35	1.35	1.35	1.35	1.000000000000001	1.000000000000001	.05	Rational	0	0	0	0	0
2	5	4	.95	1.400000000000001	1.400000000000001	1.400000000000001	1.400000000000001	1	.5	.5	1	.5	.5	.5	.5	.5	.5	1.35	1.35	1.35	1.35	1.000000000000001	1.000000000000001	.05	Rational	0	0	0	0	0
2	5	5	.95	1.400000000000001	1.400000000000001	1.400000000000001	1.400000000000001	1	.5	.5	1	.5	.5	.5	.5	.5	.5	1.35	1.35	1.35	1.35	1.000000000000001	1.000000000000001	.05	Rational	0	0	0	0	0
2	5	6	.95	1.400000000000001	1.400000000000001	1.400000000000001	1.400000000000001	1	.5	.5	1	.5	.5	.5	.5	.5	.5	1.35	1.35	1.35	1.35	1.000000000000001	1.000000000000001	.05	Rational	0	0	0	0	0
2	5	7	.95	1.400000000000001	1.400000000000001	1.400000000000001	1.400000000000001	1	.5	.5	1	.5	.5	.5	.5	.5	.5	1.35	1.35	1.35	1.35	1.000000000000001	1.000000000000001	.05	Rational	0	0	0	0	0
2	5	8	.95	1.400000000000001	1.400000000000001	1.400000000000001	1.400000000000001	1	.5	.5	1	.5	.5	.5	.5	.5	.5	1.35	1.35	1.35	1.35	1.000000000000001	1.000000000000001	.05	Rational	0	0	0	0	0
2	5	9	.95	1.400000000000001	1.400000000000001	1.400000000000001	1.400000000000001	1	.5	.5	1	.5	.5	.5	.5	.5	.5	1.35	1.35	1.35	1.35	1.000000000000001	1.000000000000001	.05	Rational	0	0	0	0	0
2	5	10	.95	1.400000000000001	1.400000000000001	1.400000000000001	1.400000000000001	1	.5	.5	1	.5	.5	.5	.5	.5	.5	1.35	1.35	1.35	1.35	1.000000000000001	1.000000000000001	.05	Rational	0	0	0	0	0
2	5	11	.95	1.400000000000001	1.400000000000001	1.400000000000001	1.400000000000001	1	.5	.5	1	.5	.5	.5	.5	.5	.5	1.35	1.35	1.35	1.35	1.000000000000001	1.000000000000001	.05	Rational	0	0	0	0	0
2	5	12	.95	1.400000000000001	1.400000000000001	1.400000000000001	1.400000000000001	1	.5	.5	1	.5	.5	.5	.5	.5	.5	1.35	1.35	1.35	1.35	1.000000000000001	1.000000000000001	.05	Rational	0	0	0	0	0
2	5	13	.95	1.400000000000001	1.400000000000001	1.400000000000001	1.400000000000001	1	.5	.5	1	.5	.5	.5	.5	.5	.5	1.35	1.35	1.35	1.35	1.000000000000001	1.000000000000001	.05	Rational	0	0	0	0	0
2	5	14	.95	1.400000000000001	1.400000000000001	1.400000000000001	1.400000000000001	1	.5	.5	1	.5	.5	.5	.5	.5	.5	1.35	1.35	1.35	1.35	1.000000000000001	1.000000000000001	.05	Rational	0	0	0	0	0
2	5	15	.95	1.400000000000001	1.400000000000001	1.400000000000001	1.400000000000001	1	.5	.5	1	.5	.5	.5	.5	.5	.5	1.35	1.35	1.35	1.35	1.000000000000001	1.000000000000001	.05	Rational	0	0	0	0	0
2	5	16	.95	1.400000000000001	1.400000000000001	1.400000000000001	1.400000000000001	1	.5	.5	1	.5	.5	.5	.5	.5	.5	1.35	1.35	1.35	1.35	1.000000000000001	1.000000000000001	.05	Rational	0	0	0	0	0
2	5	17	.95	1.400000000000001	1.400000000000001	1.400000000000001	1.400000000000001	1	.5	.5	1	.5	.5	.5	.5	.5	.5	1.35	1.35	1.35	1.35	1.000000000000001	1.000000000000001	.05	Rational	0	0	0	0	0
2	5	18	.95	1.400000000000001	1.400000000000001	1.400000000000001	1.400000000000001	1	.5	.5	1	.5	.5	.5	.5	.5	.5	1.35	1.35	1.35	1.35	1.000000000000001	1.000000000000001	.05	Rational	0	0	0	0	0
2	5	19	.95	1.400000000000001	1.400000000000001	1.400000000000001	1.400000000000001	1	.5	.5	1	.5	.5	.5	.5	.5	.5	1.35	1.35	1.35	1.35	1.000000000000001	1.000000000000001	.05	Rational	0	0	0	0	0
2	5	20	.95	1.400000000000001	1.400000000000001	1.400000000000001	1.400000000000001	1	.5	.5	1	.5	.5	.5	.5	.5	.5	1.35	1.35	1.35	1.35	1.000000000000001	1.000000000000001	.05	Rational	0	0	0	0	0
2	5	21	.95	1.400000000000001	1.400000000000001	1.400000000000001	1.400000000000001	1	.5	.5	1	.5	.5	.5	.5	.5	.5	1.35	1.35	1.35	1.35	1.000000000000001	1.000000000000001	.05	Rational	0	0	0	0	0
2	5	22	.95	1.400000000000001	1.400000000000001	1.400000000000001	1.400000000000001	1	.5	.5	1	.5	.5	.5	.5	.5	.5	1.35	1.35	1.35	1.35	1.000000000000001	1.000000000000001	.05	Rational	0	0	0	0	0
2	5	23	.95	1.400000000000001	1.400000000000001	1.400000000000001	1.400000000000001	1	.5	.5	1	.5	.5	.5	.5	.5	.5	1.35	1.35	1.35	1.35	1.000000000000001	1.000000000000001	.05	Rational	0	0	0	0	0
2	5	24	.95	1.400000000000001	1.400000000000001	1.400000000000001	1.400000000000001	1	.5	.5	1	.5	.5	.5	.5	.5	.5	1.35	1.35	1.35	1.35	1.000000000000001	1.000000000000001	.05	Rational	0	0	0	0	0
2	5	25	.95	1.400000000000001	1.400000000000001	1.400000000000001	1.400000000000001	1	.5	.5	1	.5	.5	.5	.5	.5	.5	1.35	1.35	1.35	1.35	1.000000000000001	1.000000000000001	.05	Rational	0	0	0	0	0
2	5	26	.95	1.400000000000001	1.400000000000001	1.400000000000001	1.400000000000001	1	.5	.5	1	.5	.5	.5	.5	.5	.5	1.35	1.35	1.35	1.35	1.000000000000001	1.000000000000001	.05	Rational	0	0	0	0	0
2	5	27	.95	1.400000000000001	1.400000000000001	1.400000000000001	1.400000000000001	1	.5	.5	1	.5	.5	.5	.5	.5	.5	1.35	1.35	1.35	1.35	1.000000000000001	1.000000000000001	.05	Rational	0	0	0	0	0
2	5	28	.95	1.400000000000001	1.400000000000001	1.400000000000001	1.400000000000001	1	.5	.5	1	.5	.5	.5	.5	.5	.5	1.35	1.35	1.35	1.35	1.000000000000001	1.000000000000001	.05	Rational	0	0	0	0	0
2	5	29	.95	1.400000000000001	1.400000000000001	1.400000000000001	1.400000000000001	1	.5	.5	1	.5	.5	.5	.5	.5	.5	1.35	1.35	1.35	1.35	1.000000000000001	1.000000000000001	.05	Rational	0	0	0	0	0
2	5	30	.95	1.400000000000001	1.400000000000001	1.400000000000001	1.400000000000001	1	.5	.5	1	.5	.5	.5	.5	.5	.5	1.35	1.35	1.35	1.35	1.000000000000001	1.000000000000001	.05	Rational	0	0	0	0	0
2	5	31	.95	1.400000000000001	1.400000000000001	1.400000000000001	1.400000000000001	1	.5	.5	1	.5	.5	.5	.5	.5	.5	1.35	1.35	1.35	1.35	1.000000000000001	1.000000000000001	.05	Rational	0	0	0	0	0
2	5	32	.95	1.400000000000001	1.400000000000001	1.400000000000001	1.400000000000001	1	.5	.5	1	.5	.5	.5	.5	.5	.5	1.35	1.35	1.35	1.35	1.000000000000001	1.000000000000001	.05	Rational	0	0	0	0	0
2	5	33	.95	1.400000000000001	1.400000000000001	1.400000000000001	1.400000000000001	1	.5	.5	1	.5	.5	.5	.5	.5	.5	1.35	1.35	1.35	1.35	1.000000000000001	1.000000000000001	.05	Rational	0	0	0	0	0
2	5	34	.95	1.400000000000001	1.400000000000001	1.400000000000001	1.400000000000001	1	.5	.5	1	.5	.5	.5	.5	.5	.5	1.35	1.35	1.35	1.35	1.000000000000001	1.000000000000001	.05	Rational	0	0	0	0	0
2	5	35	.95	1.400000000000001	1.400000000000001	1.400000000000001	1.400000000000001	1	.5	.5	1	.5	.5	.5	.5	.5	.5	1.35	1.35	1.35	1.35	1.000000000000001	1.000000000000001	.05	Rational	0	0	0	0	0
2	5	36	.95	1.400000000000001	1.400000000000001	1.400000000000001	1.400000000000001	1	.5	.5	1	.5	.5	.5	.5	.5	.5	1.35	1.35	1.35	1.35	1.000000000000001	1.000000000000001	.05	Rational	0	0	0	0	0
2	5	37	.95	1.400000000000001	1.400000000000001	1.400000000000001	1.400000000000001	1	.5	.5	1	.5	.5	.5	.5	.5	.5	1.35	1.35	1.35	1.35	1.000000000000001	1.000000000000001	.05	Rational	0	0	0	0	0
2	5	38	.95	1.400000000000001	1.400000000000001	1.400000000000001	1.400000000000001	1	.5	.5	1	.5	.5	.5	.5	.5	.5	1.35	1.35	1.35	1.35	1.000000000000001	1.000000000000001	.05	Rational	0	0	0	0	0
2	5	39	.95	1.400000000000001	1.400000000000001	1.400000000000001	1.400000000000001	1	.5	.5	1	.5	.5	.5	.5	.5	.5	1.35	1.35	1.35	1.35	1.000000000000001	1.000000000000001	.05	Rational	0	0	0	0	0
2	5	40	.95	1.400000000000001	1.400000000000001	1.400000000000001	1.400000000000001	1	.5	.5	1	.5	.5	.5	.5	.5	.5	1.35	1.35	1.35	1.35	1.000000000000001	1.000000000000001	.05	Rational	0	0	0	0	0
2	5	40	.95	1.400000000000001	1.400000000000001	1.400000000000001	1.400000000000001	1	.5	.5	1	.5	.5	.5	.5	.5	.5	1.35	1.35	1.35	1.35	1.000000000000001	1.000000000000001	.05	Rational	0	0	0	0	404.7499999999999
2	6	1	.95	1.500000000000001	1.500000000000001	1.500000000000001	1.500000000000001	1	.5	.5	1	.5	.5	.5	.5	.5	.5	1.45	1.45	1.45	1.45	1.000000000000001	1.000000000000001	.05	Rational	0	0	0	0	0
2	6	2	.95	1.500000000000001	1.500000000000001	1.500000000000001	1.500000000000001	1	.5	.5	1	.5	.5	.5	.5	.5	.5	1.45	1.45	1.45	1.45	1.000000000000001	1.000000000000001	.05	Rational	0	0	0	0	0
2	6	3	.95	1.500000000000001	1.500000000000001	1.500000000000001	1.500000000000001	1	.5	.5	1	.5	.5	.5	.5	.5	.5	1.45	1.45	1.45	1.45	1.000000000000001	1.000000000000001	.05	Rational	0	0	0	0	0
2	6	4	.95	1.500000000000001	1.500000000000001	1.500000000000001	1.500000000000001	1	.5	.5	1	.5	.5	.5	.5	.5	.5	1.45	1.45	1.45	1.45	1.000000000000001	1.000000000000001	.05	Rational	0	0	0	0	0
2	6	5	.95	1.500000000000001	1.500000000000001	1.500000000000001	1.500000000000001	1	.5	.5	1	.5	.5	.5	.5	.5	.5	1.45	1.45	1.45	1.45	1.000000000000001	1.000000000000001	.05	Rational	0	0	0	0	0
2	6	6	.95	1.500000000000001	1.500000000000001	1.500000000000001	1.500000000000001	1	.5	.5	1	.5	.5	.5	.5	.5	.5	1.45	1.45	1.45	1.45	1.000000000000001	1.000000000000001	.05	Rational	0	0	0	0	0
2	6	7	.95	1.500000000000001	1.500000000000001	1.500000000000001	1.500000000000001	1	.5	.5	1	.5	.5	.5	.5	.5	.5	1.45	1.45	1.45	1.45	1.000000000000001	1.000000000000001	.05	Rational	0	0	0	0	0
2	6	8	.95	1.500000000000001	1.500000000000001	1.500000000000001	1.500000000000001	1	.5	.5	1	.5	.5	.5	.5	.5	.5	1.45	1.45	1.45	1.45	1.000000000000001	1.000000000000001	.05	Rational	0	0	0	0	0
2	6	9	.95	1.500000000000001	1.500000000000001	1.500000000000001	1.500000000000001	1	.5	.5	1	.5	.5	.5	.5	.5	.5	1.45	1.45	1.45	1.45	1.000000000000001	1.000000000000001	.05	Rational	0	0	0	0	0
2	6	10	.95	1.500000000000001	1.500000000000001	1.500000000000001	1.500000000000001	1	.5	.5	1	.5	.5	.5	.5	.5	.5	1.45	1.45	1.45	1.45	1.000000000000001	1.000000000000001	.05	Rational	0	0	0	0	0
2	6	11	.95	1.500000000000001	1.500000000000001	1.500000000000001	1.500000000000001	1	.5	.5	1	.5	.5	.5	.5	.5	.5	1.45	1.45	1.45	1.45	1.000000000000001	1.000000000000001	.05	Rational	0	0	0	0	0
2	6	12	.95	1.500000000000001	1.500000000000001	1.500000000000001	1.500000000000001	1	.5	.5	1	.5	.5	.5	.5	.5	.5	1.45	1.45	1.45	1.45	1.000000000000001	1.000000000000001	.05	Rational	0	0	0	0	0
2	6	13	.95	1.500000000000001	1.500000000000001	1.500000000000001	1.500000000000001	1	.5	.5	1	.5	.5	.5	.5	.5	.5	1.45	1.45	1.45	1.45	1.000000000000001	1.000000000000001	.05	Rational	0	0	0	0	0
2	6	14	.95	1.500000000000001	1.500000000000001	1.500000000000001	1.500000000000001	1	.5	.5	1	.5	.5	.5	.5	.5	.5	1.45	1.45	1.45	1.45	1.000000000000001	1.000000000000001	.05	Rational	0	0	0	0	0
2	6	15	.95	1.500000000000001	1.500000000000001	1.500000000000001	1.500000000000001	1	.5	.5	1	.5	.5	.5	.5	.5	.5	1.45	1.45	1.45	1.45	1.000000000000001	1.000000000000001	.05	Rational	0	0	0	0	0
2	6	16	.95	1.500000000000001	1.500000000000001	1.500000000000001	1.500000000000001	1	.5	.5	1	.5	.5	.5	.5	.5	.5	1.45	1.45	1.45	1.45	1.000000000000001	1.000000000000001	.05	Rational	0	0	0	0	0
2	6	17	.95	1.500000000000001	1.500000000000001	1.500000000000001	1.500000000000001	1	.5	.5	1	.5	.5	.5	.5	.5	.5	1.45	1.45	1.45	1.45	1.000000000000001	1.000000000000001	.05	Rational	0	0	0	0	0
2	6	18	.95	1.500000000000001	1.500000000000001	1.500000000000001	1.500000000000001	1	.5	.5	1	.5	.5	.5	.5	.5	.5	1.45	1.45	1.45	1.45	1.000000000000001	1.000000000000001	.05	Rational	0	0	0	0	0
2	6	19	.95	1.500000000000001	1.500000000000001	1.500000000000001	1.500000000000001	1	.5	.5	1	.5	.5	.5	.5	.5	.5	1.45	1.45	1.45	1.45	1.000000000000001	1.000000000000001	.05	Rational	0	0	0	0	0
2	6	20	.95	1.500000000000001	1.500000000000001	1.500000000000001	1.500000000000001	1	.5	.5	1	.5	.5	.5	.5	.5	.5	1.45	1.45	1.45	1.45	1.000000000000001	1.000000000000001	.05	Rational	0	0	0	0	0
2	6	21	.95	1.500000000000001	1.500000000000001	1.500000000000001	1.500000000000001	1	.5	.5	1	.5	.5	.5	.5	.5	.5	1.45	1.45	1.45	1.45	1.000000000000001	1.000000000000001	.05	Rational	0	0	0	0	0
2	6	22	.95	1.500000000000001	1.500000000000001	1.500000000000001	1.500000000000001	1	.5	.5	1	.5	.5	.5	.5	.5	.5	1.45	1.45	1.45	1.45	1.000000000000001	1.000000000000001	.05	Rational	0	0	0	0	0
2	6	23	.95	1.500000000000001	1.500000000000001	1.500000000000001	1.500000000000001	1	.5	.5	1	.5	.5	.5	.5	.5	.5	1.45	1.45	1.45	1.45	1.000000000000001	1.000000000000001	.05	Rational	0	0	0	0	0
2	6	24	.95	1.500000000000001	1.500000000000001	1.500000000000001	1.500000000000001	1	.5	.5	1	.5	.5	.5	.5	.5	.5	1.45	1.45	1.45	1.45	1.000000000000001	1.000000000000001	.05	Rational	0	0	0	0	0
2	6	25	.95	1.500000000000001	1.500000000000001	1.500000000000001	1.500000000000001	1	.5	.5	1	.5	.5	.5	.5	.5	.5	1.45	1.45	1.45	1.45	1.000000000000001	1.000000000000001	.05	Rational	0	0	0	0	0
2	6	26	.95	1.500000000000001	1.500000000000001	1.500000000000001	1.500000000000001	1	.5	.5	1	.5	.5	.5	.5	.5	.5	1.45	1.45	1.45	1.45	1.000000000000001	1.000000000000001	.05	Rational	0	0	0	0	0
2	6	27	.95	1.500000000000001	1.500000000000001	1.500000000000001	1.500000000000001	1	.5	.5	1	.5	.5	.5	.5	.5	.5	1.45	1.45	1.45	1.45	1.000000000000001	1.000000000000001	.05	Rational	0	0	0	0	0
2	6	28	.95	1.500000000000001	1.500000000000001	1.500000000000001	1.500000000000001	1	.5	.5	1	.5	.5	.5	.5	.5	.5	1.45	1.45	1.45	1.45	1.000000000000001	1.000000000000001	.05	Rational	0	0	0	0	0
2	6	29	.95	1.500000000000001	1.500000000000001	1.500000000000001	1.500000000000001	1	.5	.5	1	.5	.5	.5	.5	.5	.5	1.45	1.45	1.45	1.45	1.000000000000001	1.000000000000001	.05	Rational	0	0	0	0	0
2	6	30	.95	1.500000000000001	1.500000000000001	1.500000000000001	1.500000000000001	1	.5	.5	1	.5	.5	.5	.5	.5	.5	1.45	1.45	1.45	1.45	1.000000000000001	1.000000000000001	.05	Rational	0	0	0	0	0
2	6	31	.95	1.500000000000001	1.500000000000001	1.500000000000001	1.500000000000001	1	.5	.5	1	.5	.5	.5	.5	.5	.5	1.45	1.45	1.45	1.45	1.000000000000001	1.000000000000001	.05	Rational	0	0	0	0	0
2	6	32	.95	1.500000000000001	1.500000000000001	1.500000000000001	1.500000000000001	1	.5	.5	1	.5	.5	.5	.5	.5	.5	1.45	1.45	1.45	1.45	1.000000000000001	1.000000000000001	.05	Rational	0	0	0	0	0
2	6	33	.95	1.500000000000001	1.500000000000001	1.500000000000001	1.500000000000001	1	.5	.5	1	.5	.5	.5	.5	.5	.5	1.45	1.45	1.45	1.45	1.000000000000001	1.000000000000001	.05	Rational	0	0	0	0	0
2	6	34	.95	1.500000000000001	1.500000000000001	1.500000000000001	1.500000000000001	1	.5	.5	1	.5	.5	.5	.5	.5	.5	1.45	1.45	1.45	1.45	1.000000000000001	1.000000000000001	.05	Rational	0	0	0	0	0
2	6	35	.95	1.500000000000001	1.500000000000001	1.500000000000001	1.500000000000001	1	.5	.5	1	.5	.5	.5	.5	.5	.5	1.45	1.45	1.45	1.45	1.000000000000001	1.000000000000001	.05	Rational	0	0	0	0	0
2	6	36	.95	1.500000000000001	1.500000000000001	1.500000000000001	1.500000000000001	1	.5	.5	1	.5	.5	.5	.5	.5	.5	1.45	1.45	1.45	1.45	1.000000000000001	1.000000000000001	.05	Rational	0	0	0	0	0
2	6	37	.95	1.500000000000001	1.500000000000001	1.500000000000001	1.500000000000001	1	.5	.5	1	.5	.5	.5	.5	.5	.5	1.45	1.45	1.45	1.45	1.000000000000001	1.000000000000001	.05	Rational	0	0	0	0	0
2	6	38	.95	1.500000000000001	1.500000000000001	1.500000000000001	1.500000000000001	1	.5	.5	1	.5	.5	.5	.5	.5	.5	1.45	1.45	1.45	1.45	1.000000000000001	1.000000000000001	.05	Rational	0	0	0	0	0
2	6	39	.95	1.500000000000001	1.500000000000001	1.500000000000001	1.500000000000001	1	.5	.5	1	.5	.5	.5	.5	.5	.5	1.45	1.45	1.45	1.45	1.000000000000001	1.000000000000001	.05	Rational	0	0	0	0	0
2	6	40	.95	1.500000000000001	1.500000000000001	1.500000000000001	1.500000000000001	1	.5	.5	1	.5	.5	.5	.5	.5	.5	1.45	1.45	1.45	1.45	1.000000000000001	1.000000000000001	.05	Rational	0	0	0	0	0
2	6	40	.95	1.500000000000001	1.500000000000001	1.500000000000001	1.500000000000001	1	.5	.5	1	.5	.5	.5	.5	.5	.5	1.45	1.45	1.45	1.45	1.000000000000001	1.000000000000001	.05	Rational	0	0	0	0	373.3499999999996
2	7	1	.95	1.600000000000001	1.600000000000001	1.600000000000001	1.600000000000001	1	.5	.5	1	.5	.5	.5	.5	.5	.5	1.55	1.55	1.55	1.55	1.000000000000001	1.000000000000001	.05	Rational	0	0	0	0	0
2	7	2	.95	1.600000000000001	1.600000000000001	1.600000000000001	1.600000000000001	1	.5	.5	1	.5	.5	.5	.5	.5	.5	1.55	1.55	1.55	1.55	1.000000000000001	1.000000000000001	.05	Rational	0	0	0	0	0
2	7	3	.95	1.600000000000001	1.600000000000001	1.600000000000001	1.600000000000001	1	.5	.5	1	.5	.5	.5	.5	.5	.5	1.55	1.55	1.55	1.55	1.000000000000001	1.000000000000001	.05	Rational	0	0	0	0	0
2	7	4	.95	1.600000000000001	1.600000000000001	1.600000000000001	1.600000000000001	1	.5	.5	1	.5	.5	.5	.5	.5	.5	1.55	1.55	1.55	1.55	1.000000000000001	1.000000000000001	.05	Rational	0	0	0	0	0
2	7	5	.95	1.600000000000001	1.600000000000001	1.600000000000001	1.600000000000001	1	.5	.5	1	.5	.5	.5	.5	.5	.5	1.55	1.55	1.55	1.55	1.000000000000001	1.000000000000001	.05	Rational	0	0	0	0	0
2	7	6	.95	1.600000000000001	1.600000000000001	1.600000000000001	1.600000000000001	1	.5	.5	1	.5	.5	.5	.5	.5	.5	1.55	1.55	1.55	1.55	1.000000000000001	1.000000000000001	.05	Rational	0	0	0	0	0
2	7	7	.95	1.600000000000001	1.600000000000001	1.600000000000001	1.600000000000001	1	.5	.5	1	.5	.5	.5	.5	.5	.5	1.55	1.55	1.55	1.55	1.000000000000001	1.000000000000001	.05	Rational	0	0	0	0	0
2	7	8	.95	1.600000000000001	1.600000000000001	1.600000000000001	1.600000000000001	1	.5	.5	1	.5	.5	.5	.5	.5	.5	1.55	1.55	1.55	1.55	1.000000000000001	1.000000000000001	.05	Rational	0	0	0	0	0
2	7	9	.95	1.600000000000001	1.600000000000001	1.600000000000001	1.600000000000001	1	.5	.5	1	.5	.5	.5	.5	.5	.5	1.55	1.55	1.55	1.55	1.000000000000001	1.000000000000001	.05	Rational	0	0	0	0	0
2	7	10	.95	1.600000000000001	1.600000000000001	1.600000000000001	1.600000000000001	1	.5	.5	1	.5	.5	.5	.5	.5	.5	1.55	1.55	1.55	1.55	1.000000000000001	1.000000000000001	.05	Rational	0	0	0	0	0
2	7	11	.95	1.600000000000001	1.600000000000001	1.600000000000001	1.600000000000001	1	.5	.5	1	.5	.5	.5	.5	.5	.5	1.55	1.55	1.55	1.55	1.000000000000001	1.000000000000001	.05	Rational	0	0	0	0	0
2	7	12	.95	1.600000000000001	1.600000000000001	1.600000000000001	1.600000000000001	1	.5	.5	1	.5	.5	.5	.5	.5	.5	1.55	1.55	1.55	1.55	1.000000000000001	1.000000000000001	.05	Rational	0	0	0	0	0
2	7	13	.95	1.600000000000001	1.600000000000001	1.600000000000001	1.600000000000001	1	.5	.5	1	.5	.5	.5	.5	.5	.5	1.55	1.55	1.55	1.55	1.000000000000001	1.000000000000001	.05	Rational	0	0	0	0	0
2	7	14	.95	1.600000000000001	1.600000000000001	1.600000000000001	1.600000000000001	1	.5	.5	1	.5	.5	.5	.5	.5	.5	1.55	1.55	1.55	1.55	1.000000000000001	1.000000000000001	.05	Rational	0	0	0	0	0
2	7	15	.95	1.600000000000001	1.600000000000001	1.600000000000001	1.600000000000001	1	.5	.5	1	.5	.5	.5	.5	.5	.5	1.55	1.55	1.55	1.55	1.000000000000001	1.000000000000001	.05	Rational	0	0	0	0	0
2	7	16	.95	1.600000000000001	1.600000000000001	1.600000000000001	1.600000000000001	1	.5	.5	1	.5	.5	.5	.5	.5	.5	1.55	1.55	1.55	1.55	1.000000000000001	1.000000000000001	.05	Rational	0	0	0	0	0
2	7	17	.95	1.600000000000001	1.600000000000001	1.600000000000001	1.600000000000001	1	.5	.5	1	.5	.5	.5	.5	.5	.5	1.55	1.55	1.55	1.55	1.000000000000001	1.000000000000001	.05	Rational	0	0	0	0	0
2	7	18	.95	1.600000000000001	1.600000000000001	1.600000000000001	1.600000000000001	1	.5	.5	1	.5	.5	.5	.5	.5	.5	1.55	1.55	1.55	1.55	1.000000000000001	1.000000000000001	.05	Rational	0	0	0	0	0
2	7	19	.95	1.600000000000001	1.600000000000001	1.600000000000001	1.600000000000001	1	.5	.5	1	.5	.5	.5	.5	.5	.5	1.55	1.55	1.55	1.55	1.000000000000001	1.000000000000001	.05	Rational	0	0	0	0	0
2	7	20	.95	1.600000000000001	1.600000000000001	1.600000000000001	1.600000000000001	1	.5	.5	1	.5	.5	.5	.5	.5	.5	1.55	1.55	1.55	1.55	1.000000000000001	1.000000000000001	.05	Rational	0	0	0	0	0
2	7	21	.95	1.600000000000001	1.600000000000001	1.600000000000001	1.600000000000001	1	.5	.5	1	.5	.5	.5	.5	.5	.5	1.55	1.55	1.55	1.55	1.000000000000001	1.000000000000001	.05	Rational	0	0	0	0	0
2	7	22	.95	1.600000000000001	1.600000000000001	1.600000000000001	1.600000000000001	1	.5	.5	1	.5	.5	.5	.5	.5	.5	1.55	1.55	1.55	1.55	1.000000000000001	1.000000000000001	.05	Rational	0	0	0	0	0
2	7	23	.95	1.600000000000001	1.600000000000001	1.600000000000001	1.600000000000001	1	.5	.5	1	.5	.5	.5	.5	.5	.5	1.55	1.55	1.55	1.55	1.000000000000001	1.000000000000001	.05	Rational	0	0	0	0	0
2	7	24	.95	1.600000000000001	1.600000000000001	1.600000000000001	1.600000000000001	1	.5	.5	1	.5	.5	.5	.5	.5	.5	1.55	1.55	1.55	1.55	1.000000000000001	1.000000000000001	.05	Rational	0	0	0	0	0
2	7	25	.95	1.600000000000001	1.600000000000001	1.600000000000001	1.600000000000001	1	.5	.5	1	.5	.5	.5	.5	.5	.5	1.55	1.55	1.55	1.55	1.000000000000001	1.000000000000001	.05	Rational	0	0	0	0	0
2	7	26	.95	1.600000000000001	1.600000000000001	1.600000000000001	1.600000000000001	1	.5	.5	1	.5	.5	.5	.5	.5	.5	1.55	1.55	1.55	1.55	1.000000000000001	1.000000000000001	.05	Rational	0	0	0	0	0
2	7	27	.95	1.600000000000001	1.600000000000001	1.600000000000001	1.600000000000001	1	.5	.5	1	.5	.5	.5	.5	.5	.5	1.55	1.55	1.55	1.55	1.000000000000001	1.000000000000001	.05	Rational	0	0	0	0	0
2	7	28	.95	1.600000000000001	1.600000000000001	1.600000000000001	1.600000000000001	1	.5	.5	1	.5	.5	.5	.5	.5	.5	1.55	1.55	1.55	1.55	1.000000000000001	1.000000000000001	.05	Rational	0	0	0	0	0
2	7	29	.95	1.600000000000001	1.600000000000001	1.600000000000001	1.600000000000001	1	.5	.5	1	.5	.5	.5	.5	.5	.5	1.55	1.55	1.55	1.55	1.000000000000001	1.000000000000001	.05	Rational	0	0	0	0	0
2	7	30	.95	1.600000000000001	1.600000000000001	1.600000000000001	1.600000000000001	1	.5	.5	1	.5	.5	.5	.5	.5	.5	1.55	1.55	1.55	1.55	1.000000000000001	1.000000000000001	.05	Rational	0	0	0	0	0
2	7	31	.95	1.600000000000001	1.600000000000001	1.600000000000001	1.600000000000001	1	.5	.5	1	.5	.5	.5	.5	.5	.5	1.55	1.55	1.55	1.55	1.000000000000001	1.000000000000001	.05	Rational	0	0	0	0	0
2	7	32	.95	1.600000000000001	1.600000000000001	1.600000000000001	1.600000000000001	1	.5	.5	1	.5	.5	.5	.5	.5	.5	1.55	1.55	1.55	1.55	1.000000000000001	1.000000000000001	.05	Rational	0	0	0	0	0
2	7	33	.95	1.600000000000001	1.600000000000001	1.600000000000001	1.600000000000001	1	.5	.5	1	.5	.5	.5	.5	.5	.5	1.55	1.55	1.55	1.55	1.000000000000001	1.000000000000001	.05	Rational	0	0	0	0	0
2	7	34	.95	1.600000000000001	1.600000000000001	1.600000000000001	1.600000000000001	1	.5	.5	1	.5	.5	.5	.5	.5	.5	1.55	1.55	1.55	1.55	1.000000000000001	1.000000000000001	.05	Rational	0	0	0	0	0
2	7	35	.95	1.600000000000001	1.600000000000001	1.600000000000001	1.600000000000001	1	.5	.5	1	.5	.5	.5	.5	.5	.5	1.55	1.55	1.55	1.55	1.000000000000001	1.000000000000001	.05	Rational	0	0	0	0	0
2	7	36	.95	1.600000000000001	1.600000000000001	1.600000000000001	1.600000000000001	1	.5	.5	1	.5	.5	.5	.5	.5	.5	1.55	1.55	1.55	1.55	1.000000000000001	1.000000000000001	.05	Rational	0	0	0	0	0
2	7	37	.95	1.600000000000001	1.600000000000001	1.600000000000001	1.600000000000001	1	.5	.5	1	.5	.5	.5	.5	.5	.5	1.55	1.55	1.55	1.55	1.000000000000001	1.000000000000001	.05	Rational	0	0	0	0	0
2	7	38	.95	1.600000000000001	1.600000000000001	1.600000000000001	1.600000000000001	1	.5	.5	1	.5	.5	.5	.5	.5	.5	1.55	1.55	1.55	1.55	1.000000000000001	1.000000000000001	.05	Rational	0	0	0	0	0
2	7	39	.95	1.600000000000001	1.600000000000001	1.600000000000001	1.600000000000001	1	.5	.5	1	.5	.5	.5	.5	.5	.5	1.55	1.55	1.55	1.55	1.000000000000001	1.000000000000001	.05	Rational	0	0	0	0	0
2	7	40	.95	1.600000000000001	1.600000000000001	1.600000000000001	1.600000000000001	1	.5	.5	1	.5	.5	.5	.5	.5	.5	1.55	1.55	1.55	1.55	1.000000000000001	1.000000000000001	.05	Rational	0	0	0	0	0
2	7	40	.95	1.600000000000001	1.600000000000001	1.600000000000001	1.600000000000001	1	.5	.5	1	.5	.5	.5	.5	.5	.5	1.55	1.55	1.55	1.55	1.000000000000001	1.000000000000001	.05	Rational	0	0	0	0	341.9499999999997
2	8	1	.95	1.700000000000001	1.700000000000001	1.700000000000001	1.700000000000001	1	.5	.5	1	.5	.5	.5	.5	.5	.5	1.65	1.65	1.65	1.65	1.000000000000001	1.000000000000001	.05	Rational	0	0	0	0	0
2	8	2	.95	1.700000000000001	1.700000000000001	1.700000000000001	1.700000000000001	1	.5	.5	1	.5	.5	.5	.5	.5	.5	1.65	1.65	1.65	1.65	1.000000000000001	1.000000000000001	.05	Rational	0	0	0	0	0
2	8	3	.95	1.700000000000001	1.700000000000001	1.700000000000001	1.700000000000001	1	.5	.5	1	.5	.5	.5	.5	.5	.5	1.65	1.65	1.65	1.65	1.000000000000001	1.000000000000001	.05	Rational	0	0	0	0	0
2	8	4	.95	1.700000000000001	1.700000000000001	1.700000000000001	1.700000000000001	1	.5	.5	1	.5	.5	.5	.5	.5	.5	1.65	1.65	1.65	1.65	1.000000000000001	1.000000000000001	.05	Rational	0	0	0	0	0
2	8	5	.95	1.700000000000001	1.700000000000001	1.700000000000001	1.700000000000001	1	.5	.5	1	.5	.5	.5	.5	.5	.5	1.65	1.65	1.65	1.65	1.000000000000001	1.000000000000001	.05	Rational	0	0	0	0	0
2	8	6	.95	1.700000000000001	1.700000000000001	1.700000000000001	1.700000000000001	1	.5	.5	1	.5	.5	.5	.5	.5	.5	1.65	1.65	1.65	1.65	1.000000000000001	1.000000000000001	.05	Rational	0	0	0	0	0
2	8	7	.95	1.700000000000001	1.700000000000001	1.700000000000001	1.700000000000001	1	.5	.5	1	.5	.5	.5	.5	.5	.5	1.65	1.65	1.65	1.65	1.000000000000001	1.000000000000001	.05	Rational	0	0	0	0	0
2	8	8	.95	1.700000000000001	1.700000000000001	1.700000000000001	1.700000000000001	1	.5	.5	1	.5	.5	.5	.5	.5	.5	1.65	1.65	1.65	1.65	1.000000000000001	1.000000000000001	.05	Rational	0	0	0	0	0
2	8	9	.95	1.700000000000001	1.700000000000001	1.700000000000001	1.700000000000001	1	.5	.5	1	.5	.5	.5	.5	.5	.5	1.65	1.65	1.65	1.65	1.000000000000001	1.000000000000001	.05	Rational	0	0	0	0	0
2	8	10	.95	1.700000000000001	1.700000000000001	1.700000000000001	1.700000000000001	1	.5	.5	1	.5	.5	.5	.5	.5	.5	1.65	1.65	1.65	1.65	1.000000000000001	1.000000000000001	.05	Rational	0	0	0	0	0
2	8	11	.95	1.700000000000001	1.700000000000001	1.700000000000001	1.700000000000001	1	.5	.5	1	.5	.5	.5	.5	.5	.5	1.65	1.65	1.65	1.65	1.000000000000001	1.000000000000001	.05	Rational	0	0	0	0	0
2	8	12	.95	1.700000000000001	1.700000000000001	1.700000000000001	1.700000000000001	1	.5	.5	1	.5	.5	.5	.5	.5	.5	1.65	1.65	1.65	1.65	1.000000000000001	1.000000000000001	.05	Rational	0	0	0	0	0
2	8	13	.95	1.700000000000001	1.700000000000001	1.700000000000001	1.700000000000001	1	.5	.5	1	.5	.5	.5	.5	.5	.5	1.65	1.65	1.65	1.65	1.000000000000001	1.000000000000001	.05	Rational	0	0	0	0	0
2	8	14	.95	1.700000000000001	1.700000000000001	1.700000000000001	1.700000000000001	1	.5	.5	1	.5	.5	.5	.5	.5	.5	1.65	1.65	1.65	1.65	1.000000000000001	1.000000000000001	.05	Rational	0	0	0	0	0
2	8	15	.95	1.700000000000001	1.700000000000001	1.700000000000001	1.700000000000001	1	.5	.5	1	.5	.5	.5	.5	.5	.5	1.65	1.65	1.65	1.65	1.000000000000001	1.000000000000001	.05	Rational	0	0	0	0	0
2	8	16	.95	1.700000000000001	1.700000000000001	1.700000000000001	1.700000000000001	1	.5	.5	1	.5	.5	.5	.5	.5	.5	1.65	1.65	1.65	1.65	1.000000000000001	1.000000000000001	.05	Rational	0	0	0	0	0
2	8	17	.95	1.700000000000001	1.700000000000001	1.700000000000001	1.700000000000001	1	.5	.5	1	.5	.5	.5	.5	.5	.5	1.65	1.65	1.65	1.65	1.000000000000001	1.000000000000001	.05	Rational	0	0	0	0	0
2	8	18	.95	1.700000000000001	1.700000000000001	1.700000000000001	1.700000000000001	1	.5	.5	1	.5	.5	.5	.5	.5	.5	1.65	1.65	1.65	1.65	1.000000000000001	1.000000000000001	.05	Rational	0	0	0	0	0
2	8	19	.95	1.700000000000001	1.700000000000001	1.700000000000001	1.700000000000001	1	.5	.5	1	.5	.5	.5	.5	.5	.5	1.65	1.65	1.65	1.65	1.000000000000001	1.000000000000001	.05	Rational	0	0	0	0	0
2	8	20	.95	1.700000000000001	1.700000000000001	1.700000000000001	1.700000000000001	1	.5	.5	1	.5	.5	.5	.5	.5	.5	1.65	1.65	1.65	1.65	1.000000000000001	1.000000000000001	.05	Rational	0	0	0	0	0
2	8	21	.95	1.700000000000001	1.700000000000001	1.700000000000001	1.700000000000001	1	.5	.5	1	.5	.5	.5	.5	.5	.5	1.65	1.65	1.65	1.65	1.000000000000001	1.000000000000001	.05	Rational	0	0	0	0	0
2	8	22	.95	1.700000000000001	1.700000000000001	1.700000000000001	1.700000000000001	1	.5	.5	1	.5	.5	.5	.5	.5	.5	1.65	1.65	1.65	1.65	1.000000000000001	1.000000000000001	.05	Rational	0	0	0	0	0
2	8	23	.95	1.700000000000001	1.700000000000001	1.700000000000001	1.700000000000001	1	.5	.5	1	.5	.5	.5	.5	.5	.5	1.65	1.65	1.65	1.65	1.000000000000001	1.000000000000001	.05	Rational	0	0	0	0	0
2	8	24	.95	1.700000000000001	1.700000000000001	1.700000000000001	1.700000000000001	1	.5	.5	1	.5	.5	.5	.5	.5	.5	1.65	1.65	1.65	1.65	1.000000000000001	1.000000000000001	.05	Rational	0	0	0	0	0
2	8	25	.95	1.700000000000001	1.700000000000001	1.700000000000001	1.700000000000001	1	.5	.5	1	.5	.5	.5	.5	.5	.5	1.65	1.65	1.65	1.65	1.000000000000001	1.000000000000001	.05	Rational	0	0	0	0	0
2	8	26	.95	1.700000000000001	1.700000000000001	1.700000000000001	1.700000000000001	1	.5	.5	1	.5	.5	.5	.5	.5	.5	1.65	1.65	1.65	1.65	1.000000000000001	1.000000000000001	.05	Rational	0	0	0	0	0
2	8	27	.95	1.700000000000001	1.700000000000001	1.700000000000001	1.700000000000001	1	.5	.5	1	.5	.5	.5	.5	.5	.5	1.65	1.65	1.65	1.65	1.000000000000001	1.000000000000001	.05	Rational	0	0	0	0	0
2	8	28	.95	1.700000000000001	1.700000000000001	1.700000000000001	1.700000000000001	1	.5	.5	1	.5	.5	.5	.5	.5	.5	1.65	1.65	1.65	1.65	1.000000000000001	1.000000000000001	.05	Rational	0	0	0	0	0
2	8	29	.95	1.700000000000001	1.700000000000001	1.700000000000001	1.700000000000001	1	.5	.5	1	.5	.5	.5	.5	.5	.5	1.65	1.65	1.65	1.65	1.000000000000001	1.000000000000001	.05	Rational	0	0	0	0	0
2	8	30	.95	1.700000000000001	1.700000000000001	1.700000000000001	1.700000000000001	1	.5	.5	1	.5	.5	.5	.5	.5	.5	1.65	1.65	1.65	1.65	1.000000000000001	1.000000000000001	.05	Rational	0	0	0	0	0
2	8	31	.95	1.700000000000001	1.700000000000001	1.700000000000001	1.700000000000001	1	.5	.5	1	.5	.5	.5	.5	.5	.5	1.65	1.65	1.65	1.65	1.000000000000001	1.000000000000001	.05	Rational	0	0	0	0	0
2	8	32	.95	1.700000000000001	1.700000000000001	1.700000000000001	1.700000000000001	1	.5	.5	1	.5	.5	.5	.5	.5	.5	1.65	1.65	1.65	1.65	1.000000000000001	1.000000000000001	.05	Rational	0	0	0	0	0
2	8	33	.95	1.700000000000001	1.700000000000001	1.700000000000001	1.700000000000001	1	.5	.5	1	.5	.5	.5	.5	.5	.5	1.65	1.65	1.65	1.65	1.000000000000001	1.000000000000001	.05	Rational	0	0	0	0	0
2	8	34	.95	1.700000000000001	1.700000000000001	1.700000000000001	1.700000000000001	1	.5	.5	1	.5	.5	.5	.5	.5	.5	1.65	1.65	1.65	1.65	1.000000000000001	1.000000000000001	.05	Rational	0	0	0	0	0
2	8	35	.95	1.700000000000001	1.700000000000001	1.700000000000001	1.700000000000001	1	.5	.5	1	.5	.5	.5	.5	.5	.5	1.65	1.65	1.65	1.65	1.000000000000001	1.000000000000001	.05	Rational	0	0	0	0	0
2	8	36	.95	1.700000000000001	1.700000000000001	1.700000000000001	1.700000000000001	1	.5	.5	1	.5	.5	.5	.5	.5	.5	1.65	1.65	1.65	1.65	1.000000000000001	1.000000000000001	.05	Rational	0	0	0	0	0
2	8	37	.95	1.700000000000001	1.700000000000001	1.700000000000001	1.700000000000001	1	.5	.5	1	.5	.5	.5	.5	.5	.5	1.65	1.65	1.65	1.65	1.000000000000001	1.000000000000001	.05	Rational	0	0	0	0	0
2	8	38	.95	1.700000000000001	1.700000000000001	1.700000000000001	1.700000000000001	1	.5	.5	1	.5	.5	.5	.5	.5	.5	1.65	1.65	1.65	1.65	1.000000000000001	1.000000000000001	.05	Rational	0	0	0	0	0
2	8	39	.95	1.700000000000001	1.700000000000001	1.700000000000001	1.700000000000001	1	.5	.5	1	.5	.5	.5	.5	.5	.5	1.65	1.65	1.65	1.65	1.000000000000001	1.000000000000001	.05	Rational	0	0	0	0	0
2	8	40	.95	1.700000000000001	1.700000000000001	1.700000000000001	1.700000000000001	1	.5	.5	1	.5	.5	.5	.5	.5	.5	1.65	1.65	1.65	1.65	1.000000000000001	1.000000000000001	.05	Rational	0	0	0	0	0
2	8	40	.95	1.700000000000001	1.700000000000001	1.700000000000001	1.700000000000001	1	.5	.5	1	.5	.5	.5	.5	.5	.5	1.65	1.65	1.65	1.65	1.000000000000001	1.000000000000001	.05	Rational	0	0	0	0	310.5499999999997
2	9	1	.95	1.800000000000001	1.800000000000001	1.800000000000001	1.800000000000001	1	.5	.5	1	.5	.5	.5	.5	.5	.5	1.75	1.75	1.75	1.75	1.000000000000001	1.000000000000001	.05	Rational	0	0	0	0	0
2	9	2	.95	1.800000000000001	1.800000000000001	1.800000000000001	1.800000000000001	1	.5	.5	1	.5	.5	.5	.5	.5	.5	1.75	1.75	1.75	1.75	1.000000000000001	1.000000000000001	.05	Rational	0	0	0	0	0
2	9	3	.95	1.800000000000001	1.800000000000001	1.800000000000001	1.800000000000001	1	.5	.5	1	.5	.5	.5	.5	.5	.5	1.75	1.75	1.75	1.75	1.000000000000001	1.000000000000001	.05	Rational	0	0	0	0	0
2	9	4	.95	1.800000000000001	1.800000000000001	1.800000000000001	1.800000000000001	1	.5	.5	1	.5	.5	.5	.5	.5	.5	1.75	1.75	1.75	1.75	1.000000000000001	1.000000000000001	.05	Rational	0	0	0	0	0
2	9	5	.95	1.800000000000001	1.800000000000001	1.800000000000001	1.800000000000001	1	.5	.5	1	.5	.5	.5	.5	.5	.5	1.75	1.75	1.75	1.75	1.000000000000001	1.000000000000001	.05	Rational	0	0	0	0	0
2	9	6	.95	1.800000000000001	1.800000000000001	1.800000000000001	1.800000000000001	1	.5	.5	1	.5	.5	.5	.5	.5	.5	1.75	1.75	1.75	1.75	1.000000000000001	1.000000000000001	.05	Rational	0	0	0	0	0
2	9	7	.95	1.800000000000001	1.800000000000001	1.800000000000001	1.800000000000001	1	.5	.5	1	.5	.5	.5	.5	.5	.5	1.75	1.75	1.75	1.75	1.000000000000001	1.000000000000001	.05	Rational	0	0	0	0	0
2	9	8	.95	1.800000000000001	1.800000000000001	1.800000000000001	1.800000000000001	1	.5	.5	1	.5	.5	.5	.5	.5	.5	1.75	1.75	1.75	1.75	1.000000000000001	1.000000000000001	.05	Rational	0	0	0	0	0
2	9	9	.95	1.800000000000001	1.800000000000001	1.800000000000001	1.800000000000001	1	.5	.5	1	.5	.5	.5	.5	.5	.5	1.75	1.75	1.75	1.75	1.000000000000001	1.000000000000001	.05	Rational	0	0	0	0	0
2	9	10	.95	1.800000000000001	1.800000000000001	1.800000000000001	1.800000000000001	1	.5	.5	1	.5	.5	.5	.5	.5	.5	1.75	1.75	1.75	1.75	1.000000000000001	1.000000000000001	.05	Rational	0	0	0	0	0
2	9	11	.95	1.800000000000001	1.800000000000001	1.800000000000001	1.800000000000001	1	.5	.5	1	.5	.5	.5	.5	.5	.5	1.75	1.75	1.75	1.75	1.000000000000001	1.000000000000001	.05	Rational	0	0	0	0	0
2	9	12	.95	1.800000000000001	1.800000000000001	1.800000000000001	1.800000000000001	1	.5	.5	1	.5	.5	.5	.5	.5	.5	1.75	1.75	1.75	1.75	1.000000000000001	1.000000000000001	.05	Rational	0	0	0	0	0
2	9	13	.95	1.800000000000001	1.800000000000001	1.800000000000001	1.800000000000001	1	.5	.5	1	.5	.5	.5	.5	.5	.5	1.75	1.75	1.75	1.75	1.000000000000001	1.000000000000001	.05	Rational	0	0	0	0	0
2	9	14	.95	1.800000000000001	1.800000000000001	1.800000000000001	1.800000000000001	1	.5	.5	1	.5	.5	.5	.5	.5	.5	1.75	1.75	1.75	1.75	1.000000000000001	1.000000000000001	.05	Rational	0	0	0	0	0
2	9	15	.95	1.800000000000001	1.800000000000001	1.800000000000001	1.800000000000001	1	.5	.5	1	.5	.5	.5	.5	.5	.5	1.75	1.75	1.75	1.75	1.000000000000001	1.000000000000001	.05	Rational	0	0	0	0	0
2	9	16	.95	1.800000000000001	1.800000000000001	1.800000000000001	1.800000000000001	1	.5	.5	1	.5	.5	.5	.5	.5	.5	1.75	1.75	1.75	1.75	1.000000000000001	1.000000000000001	.05	Rational	0	0	0	0	0
2	9	17	.95	1.800000000000001	1.800000000000001	1.800000000000001	1.800000000000001	1	.5	.5	1	.5	.5	.5	.5	.5	.5	1.75	1.75	1.75	1.75	1.000000000000001	1.000000000000001	.05	Rational	0	0	0	0	0
2	9	18	.95	1.800000000000001	1.800000000000001	1.800000000000001	1.800000000000001	1	.5	.5	1	.5	.5	.5	.5	.5	.5	1.75	1.75	1.75	1.75	1.000000000000001	1.000000000000001	.05	Rational	0	0	0	0	0
2	9	19	.95	1.800000000000001	1.800000000000001	1.800000000000001	1.800000000000001	1	.5	.5	1	.5	.5	.5	.5	.5	.5	1.75	1.75	1.75	1.75	1.000000000000001	1.000000000000001	.05	Rational	0	0	0	0	0
2	9	20	.95	1.800000000000001	1.800000000000001	1.800000000000001	1.800000000000001	1	.5	.5	1	.5	.5	.5	.5	.5	.5	1.75	1.75	1.75	1.75	1.000000000000001	1.000000000000001	.05	Rational	0	0	0	0	0
2	9	21	.95	1.800000000000001	1.800000000000001	1.800000000000001	1.800000000000001	1	.5	.5	1	.5	.5	.5	.5	.5	.5	1.75	1.75	1.75	1.75	1.000000000000001	1.000000000000001	.05	Rational	0	0	0	0	0
2	9	22	.95	1.800000000000001	1.800000000000001	1.800000000000001	1.800000000000001	1	.5	.5	1	.5	.5	.5	.5	.5	.5	1.75	1.75	1.75	1.75	1.000000000000001	1.000000000000001	.05	Rational	0	0	0	0	0
2	9	23	.95	1.800000000000001	1.800000000000001	1.800000000000001	1.800000000000001	1	.5	.5	1	.5	.5	.5	.5	.5	.5	1.75	1.75	1.75	1.75	1.000000000000001	1.000000000000001	.05	Rational	0	0	0	0	0
2	9	24	.95	1.800000000000001	1.800000000000001	1.800000000000001	1.800000000000001	1	.5	.5	1	.5	.5	.5	.5	.5	.5	1.75	1.75	1.75	1.75	1.000000000000001	1.000000000000001	.05	Rational	0	0	0	0	0
2	9	25	.95	1.800000000000001	1.800000000000001	1.800000000000001	1.800000000000001	1	.5	.5	1	.5	.5	.5	.5	.5	.5	1.75	1.75	1.75	1.75	1.000000000000001	1.000000000000001	.05	Rational	0	0	0	0	0
2	9	26	.95	1.800000000000001	1.800000000000001	1.800000000000001	1.800000000000001	1	.5	.5	1	.5	.5	.5	.5	.5	.5	1.75	1.75	1.75	1.75	1.000000000000001	1.000000000000001	.05	Rational	0	0	0	0	0
2	9	27	.95	1.800000000000001	1.800000000000001	1.800000000000001	1.800000000000001	1	.5	.5	1	.5	.5	.5	.5	.5	.5	1.75	1.75	1.75	1.75	1.000000000000001	1.000000000000001	.05	Rational	0	0	0	0	0
2	9	28	.95	1.800000000000001	1.800000000000001	1.800000000000001	1.800000000000001	1	.5	.5	1	.5	.5	.5	.5	.5	.5	1.75	1.75	1.75	1.75	1.000000000000001	1.000000000000001	.05	Rational	0	0	0	0	0
2	9	29	.95	1.800000000000001	1.800000000000001	1.800000000000001	1.800000000000001	1	.5	.5	1	.5	.5	.5	.5	.5	.5	1.75	1.75	1.75	1.75	1.000000000000001	1.000000000000001	.05	Rational	0	0	0	0	0
2	9	30	.95	1.800000000000001	1.800000000000001	1.800000000000001	1.800000000000001	1	.5	.5	1	.5	.5	.5	.5	.5	.5	1.75	1.75	1.75	1.75	1.000000000000001	1.000000000000001	.05	Rational	0	0	0	0	0
2	9	31	.95	1.800000000000001	1.800000000000001	1.800000000000001	1.800000000000001	1	.5	.5	1	.5	.5	.5	.5	.5	.5	1.75	1.75	1.75	1.75	1.000000000000001	1.000000000000001	.05	Rational	0	0	0	0	0
2	9	32	.95	1.800000000000001	1.800000000000001	1.800000000000001	1.800000000000001	1	.5	.5	1	.5	.5	.5	.5	.5	.5	1.75	1.75	1.75	1.75	1.000000000000001	1.000000000000001	.05	Rational	0	0	0	0	0
2	9	33	.95	1.800000000000001	1.800000000000001	1.800000000000001	1.800000000000001	1	.5	.5	1	.5	.5	.5	.5	.5	.5	1.75	1.75	1.75	1.75	1.000000000000001	1.000000000000001	.05	Rational	0	0	0	0	0
2	9	34	.95	1.800000000000001	1.800000000000001	1.800000000000001	1.800000000000001	1	.5	.5	1	.5	.5	.5	.5	.5	.5	1.75	1.75	1.75	1.75	1.000000000000001	1.000000000000001	.05	Rational	0	0	0	0	0
2	9	35	.95	1.800000000000001	1.800000000000001	1.800000000000001	1.800000000000001	1	.5	.5	1	.5	.5	.5	.5	.5	.5	1.75	1.75	1.75	1.75	1.000000000000001	1.000000000000001	.05	Rational	0	0	0	0	0
2	9	36	.95	1.800000000000001	1.800000000000001	1.800000000000001	1.800000000000001	1	.5	.5	1	.5	.5	.5	.5	.5	.5	1.75	1.75	1.75	1.75	1.000000000000001	1.000000000000001	.05	Rational	0	0	0	0	0
2	9	37	.95	1.800000000000001	1.800000000000001	1.800000000000001	1.800000000000001	1	.5	.5	1	.5	.5	.5	.5	.5	.5	1.75	1.75	1.75	1.75	1.000000000000001	1.000000000000001	.05	Rational	0	0	0	0	0
2	9	38	.95	1.800000000000001	1.800000000000001	1.800000000000001	1.800000000000001	1	.5	.5	1	.5	.5	.5	.5	.5	.5	1.75	1.75	1.75	1.75	1.000000000000001	1.000000000000001	.05	Rational	0	0	0	0	0
2	9	39	.95	1.800000000000001	1.800000000000001	1.800000000000001	1.800000000000001	1	.5	.5	1	.5	.5	.5	.5	.5	.5	1.75	1.75	1.75	1.75	1.000000000000001	1.000000000000001	.05	Rational	0	0	0	0	0
2	9	40	.95	1.800000000000001	1.800000000000001	1.800000000000001	1.800000000000001	1	.5	.5	1	.5	.5	.5	.5	.5	.5	1.75	1.75	1.75	1.75	1.000000000000001	1.000000000000001	.05	Rational	0	0	0	0	0
2	9	40	.95	1.800000000000001	1.800000000000001	1.800000000000001	1.800000000000001	1	.5	.5	1	.5	.5	.5	.5	.5	.5	1.75	1.75	1.75	1.75	1.000000000000001	1.000000000000001	.05	Rational	0	0	0	0	279.1499999999996
2	10	1	.95	1.900000000000001	1.900000000000001	1.900000000000001	1.900000000000001	1	.5	.5	1	.5	.5	.5	.5	.5	.5	1.85	1.85	1.85	1.85	1.000000000000001	1.000000000000001	.05	Rational	0	0	0	0	0
2	10	2	.95	1.900000000000001	1.900000000000001	1.900000000000001	1.900000000000001	1	.5	.5	1	.5	.5	.5	.5	.5	.5	1.85	1.85	1.85	1.85	1.000000000000001	1.000000000000001	.05	Rational	0	0	0	0	0
2	10	3	.95	1.900000000000001	1.900000000000001	1.900000000000001	1.900000000000001	1	.5	.5	1	.5	.5	.5	.5	.5	.5	1.85	1.85	1.85	1.85	1.000000000000001	1.000000000000001	.05	Rational	0	0	0	0	0
2	10	4	.95	1.900000000000001	1.900000000000001	1.900000000000001	1.900000000000001	1	.5	.5	1	.5	.5	.5	.5	.5	.5	1.85	1.85	1.85	1.85	1.000000000000001	1.000000000000001	.05	Rational	0	0	0	0	0
2	10	5	.95	1.900000000000001	1.900000000000001	1.900000000000001	1.900000000000001	1	.5	.5	1	.5	.5	.5	.5	.5	.5	1.85	1.85	1.85	1.85	1.000000000000001	1.000000000000001	.05	Rational	0	0	0	0	0
2	10	6	.95	1.900000000000001	1.900000000000001	1.900000000000001	1.900000000000001	1	.5	.5	1	.5	.5	.5	.5	.5	.5	1.85	1.85	1.85	1.85	1.000000000000001	1.000000000000001	.05	Rational	0	0	0	0	0
2	10	7	.95	1.900000000000001	1.900000000000001	1.900000000000001	1.900000000000001	1	.5	.5	1	.5	.5	.5	.5	.5	.5	1.85	1.85	1.85	1.85	1.000000000000001	1.000000000000001	.05	Rational	0	0	0	0	0
2	10	8	.95	1.900000000000001	1.900000000000001	1.900000000000001	1.900000000000001	1	.5	.5	1	.5	.5	.5	.5	.5	.5	1.85	1.85	1.85	1.85	1.000000000000001	1.000000000000001	.05	Rational	0	0	0	0	0
2	10	9	.95	1.900000000000001	1.900000000000001	1.900000000000001	1.900000000000001	1	.5	.5	1	.5	.5	.5	.5	.5	.5	1.85	1.85	1.85	1.85	1.000000000000001	1.000000000000001	.05	Rational	0	0	0	0	0
2	10	10	.95	1.900000000000001	1.900000000000001	1.900000000000001	1.900000000000001	1	.5	.5	1	.5	.5	.5	.5	.5	.5	1.85	1.85	1.85	1.85	1.000000000000001	1.000000000000001	.05	Rational	0	0	0	0	0
2	10	11	.95	1.900000000000001	1.900000000000001	1.900000000000001	1.900000000000001	1	.5	.5	1	.5	.5	.5	.5	.5	.5	1.85	1.85	1.85	1.85	1.000000000000001	1.000000000000001	.05	Rational	0	0	0	0	0
2	10	12	.95	1.900000000000001	1.900000000000001	1.900000000000001	1.900000000000001	1	.5	.5	1	.5	.5	.5	.5	.5	.5	1.85	1.85	1.85	1.85	1.000000000000001	1.000000000000001	.05	Rational	0	0	0	0	0
2	10	13	.95	1.900000000000001	1.900000000000001	1.900000000000001	1.900000000000001	1	.5	.5	1	.5	.5	.5	.5	.5	.5	1.85	1.85	1.85	1.85	1.000000000000001	1.000000000000001	.05	Rational	0	0	0	0	0
2	10	14	.95	1.900000000000001	1.900000000000001	1.900000000000001	1.900000000000001	1	.5	.5	1	.5	.5	.5	.5	.5	.5	1.85	1.85	1.85	1.85	1.000000000000001	1.000000000000001	.05	Rational	0	0	0	0	0
2	10	15	.95	1.900000000000001	1.900000000000001	1.900000000000001	1.900000000000001	1	.5	.5	1	.5	.5	.5	.5	.5	.5	1.85	1.85	1.85	1.85	1.000000000000001	1.000000000000001	.05	Rational	0	0	0	0	0
2	10	16	.95	1.900000000000001	1.900000000000001	1.900000000000001	1.900000000000001	1	.5	.5	1	.5	.5	.5	.5	.5	.5	1.85	1.85	1.85	1.85	1.000000000000001	1.000000000000001	.05	Rational	0	0	0	0	0
2	10	17	.95	1.900000000000001	1.900000000000001	1.900000000000001	1.900000000000001	1	.5	.5	1	.5	.5	.5	.5	.5	.5	1.85	1.85	1.85	1.85	1.000000000000001	1.000000000000001	.05	Rational	0	0	0	0	0
2	10	18	.95	1.900000000000001	1.900000000000001	1.900000000000001	1.900000000000001	1	.5	.5	1	.5	.5	.5	.5	.5	.5	1.85	1.85	1.85	1.85	1.000000000000001	1.000000000000001	.05	Rational	0	0	0	0	0
2	10	19	.95	1.900000000000001	1.900000000000001	1.900000000000001	1.900000000000001	1	.5	.5	1	.5	.5	.5	.5	.5	.5	1.85	1.85	1.85	1.85	1.000000000000001	1.000000000000001	.05	Rational	0	0	0	0	0
2	10	20	.95	1.900000000000001	1.900000000000001	1.900000000000001	1.900000000000001	1	.5	.5	1	.5	.5	.5	.5	.5	.5	1.85	1.85	1.85	1.85	1.000000000000001	1.000000000000001	.05	Rational	0	0	0	0	0
2	10	21	.95	1.900000000000001	1.900000000000001	1.900000000000001	1.900000000000001	1	.5	.5	1	.5	.5	.5	.5	.5	.5	1.85	1.85	1.85	1.85	1.000000000000001	1.000000000000001	.05	Rational	0	0	0	0	0
2	10	22	.95	1.900000000000001	1.900000000000001	1.900000000000001	1.900000000000001	1	.5	.5	1	.5	.5	.5	.5	.5	.5	1.85	1.85	1.85	1.85	1.000000000000001	1.000000000000001	.05	Rational	0	0	0	0	0
2	10	23	.95	1.900000000000001	1.900000000000001	1.900000000000001	1.900000000000001	1	.5	.5	1	.5	.5	.5	.5	.5	.5	1.85	1.85	1.85	1.85	1.000000000000001	1.000000000000001	.05	Rational	0	0	0	0	0
2	10	24	.95	1.900000000000001	1.900000000000001	1.900000000000001	1.900000000000001	1	.5	.5	1	.5	.5	.5	.5	.5	.5	1.85	1.85	1.85	1.85	1.000000000000001	1.000000000000001	.05	Rational	0	0	0	0	0
2	10	25	.95	1.900000000000001	1.900000000000001	1.900000000000001	1.900000000000001	1	.5	.5	1	.5	.5	.5	.5	.5	.5	1.85	1.85	1.85	1.85	1.000000000000001	1.000000000000001	.05	Rational	0	0	0	0	0
2	10	26	.95	1.900000000000001	1.900000000000001	1.900000000000001	1.900000000000001	1	.5	.5	1	.5	.5	.5	.5	.5	.5	1.85	1.85	1.85	1.85	1.000000000000001	1.000000000000001	.05	Rational	0	0	0	0	0
2	10	27	.95	1.900000000000001	1.900000000000001	1.900000000000001	1.900000000000001	1	.5	.5	1	.5	.5	.5	.5	.5	.5	1.85	1.85	1.85	1.85	1.000000000000001	1.000000000000001	.05	Rational	0	0	0	0	0
2	10	28	.95	1.900000000000001	1.900000000000001	1.900000000000001	1.900000000000001	1	.5	.5	1	.5	.5	.5	.5	.5	.5	1.85	1.85	1.85	1.85	1.000000000000001	1.000000000000001	.05	Rational	0	0	0	0	0
2	10	29	.95	1.900000000000001	1.900000000000001	1.900000000000001	1.900000000000001	1	.5	.5	1	.5	.5	.5	.5	.5	.5	1.85	1.85	1.85	1.85	1.000000000000001	1.000000000000001	.05	Rational	0	0	0	0	0
2	10	30	.95	1.900000000000001	1.900000000000001	1.900000000000001	1.900000000000001	1	.5	.5	1	.5	.5	.5	.5	.5	.5	1.85	1.85	1.85	1.85	1.000000000000001	1.000000000000001	.05	Rational	0	0	0	0	0
2	10	31	.95	1.900000000000001	1.900000000000001	1.900000000000001	1.900000000000001	1	.5	.5	1	.5	.5	.5	.5	.5	.5	1.85	1.85	1.85	1.85	1.000000000000001	1.000000000000001	.05	Rational	0	0	0	0	0
2	10	32	.95	1.900000000000001	1.900000000000001	1.900000000000001	1.900000000000001	1	.5	.5	1	.5	.5	.5	.5	.5	.5	1.85	1.85	1.85	1.85	1.000000000000001	1.000000000000001	.05	Rational	0	0	0	0	0
2	10	33	.95	1.900000000000001	1.900000000000001	1.900000000000001	1.900000000000001	1	.5	.5	1	.5	.5	.5	.5	.5	.5	1.85	1.85	1.85	1.85	1.000000000000001	1.000000000000001	.05	Rational	0	0	0	0	0
2	10	34	.95	1.900000000000001	1.900000000000001	1.900000000000001	1.900000000000001	1	.5	.5	1	.5	.5	.5	.5	.5	.5	1.85	1.85	1.85	1.85	1.000000000000001	1.000000000000001	.05	Rational	0	0	0	0	0
2	10	35	.95	1.900000000000001	1.900000000000001	1.900000000000001	1.900000000000001	1	.5	.5	1	.5	.5	.5	.5	.5	.5	1.85	1.85	1.85	1.85	1.000000000000001	1.000000000000001	.05	Rational	0	0	0	0	0
2	10	36	.95	1.900000000000001	1.900000000000001	1.900000000000001	1.900000000000001	1	.5	.5	1	.5	.5	.5	.5	.5	.5	1.85	1.85	1.85	1.85	1.000000000000001	1.000000000000001	.05	Rational	0	0	0	0	0
2	10	37	.95	1.900000000000001	1.900000000000001	1.900000000000001	1.900000000000001	1	.5	.5	1	.5	.5	.5	.5	.5	.5	1.85	1.85	1.85	1.85	1.000000000000001	1.000000000000001	.05	Rational	0	0	0	0	0
2	10	38	.95	1.900000000000001	1.900000000000001	1.900000000000001	1.900000000000001	1	.5	.5	1	.5	.5	.5	.5	.5	.5	1.85	1.85	1.85	1.85	1.000000000000001	1.000000000000001	.05	Rational	0	0	0	0	0
2	10	39	.95	1.900000000000001	1.900000000000001	1.900000000000001	1.900000000000001	1	.5	.5	1	.5	.5	.5	.5	.5	.5	1.85	1.85	1.85	1.85	1.000000000000001	1.000000000000001	.05	Rational	0	0	0	0	0
2	10	40	.95	1.900000000000001	1.900000000000001	1.900000000000001	1.900000000000001	1	.5	.5	1	.5	.5	.5	.5	.5	.5	1.85	1.85	1.85	1.85	1.000000000000001	1.000000000000001	.05	Rational	0	0	0	0	0
2	10	40	.95	1.900000000000001	1.900000000000001	1.900000000000001	1.900000000000001	1	.5	.5	1	.5	.5	.5	.5	.5	.5	1.85	1.85	1.85	1.85	1.000000000000001	1.000000000000001	.05	Rational	0	0	0	0	247.7499999999997
3	1	1	.95	1	1	1	1	1	.5	.5	1	.5	.5	.5	.5	.5	.5	.95	.95	.95	.95	1	1	.05	Rational	0	0	0	0	0
3	1	2	.95	1	1	1	1	1	.5	.5	1	.5	.5	.5	.5	.5	.5	.95	.95	.95	.95	1	1	.05	Rational	0	0	0	0	0
3	1	3	.95	1	1	1	1	1	.5	.5	1	.5	.5	.5	.5	.5	.5	.95	.95	.95	.95	1	1	.05	Rational	0	0	0	0	0
3	1	4	.95	1	1	1	1	1	.5	.5	1	.5	.5	.5	.5	.5	.5	.95	.95	.95	.95	1	1	.05	Rational	0	0	0	0	0
3	1	5	.95	1	1	1	1	1	.5	.5	1	.5	.5	.5	.5	.5	.5	.95	.95	.95	.95	1	1	.05	Rational	0	0	0	0	0
3	1	6	.95	1	1	1	1	1	.5	.5	1	.5	.5	.5	.5	.5	.5	.95	.95	.95	.95	1	1	.05	Rational	0	0	0	0	0
3	1	7	.95	1	1	1	1	1	.5	.5	1	.5	.5	.5	.5	.5	.5	.95	.95	.95	.95	1	1	.05	Rational	0	0	0	0	0
3	1	8	.95	1	1	1	1	1	.5	.5	1	.5	.5	.5	.5	.5	.5	.95	.95	.95	.95	1	1	.05	Rational	0	0	0	0	0
3	1	9	.95	1	1	1	1	1	.5	.5	1	.5	.5	.5	.5	.5	.5	.95	.95	.95	.95	1	1	.05	Rational	0	0	0	0	0
3	1	10	.95	1	1	1	1	1	.5	.5	1	.5	.5	.5	.5	.5	.5	.95	.95	.95	.95	1	1	.05	Rational	0	0	0	0	0
3	1	11	.95	1	1	1	1	1	.5	.5	1	.5	.5	.5	.5	.5	.5	.95	.95	.95	.95	1	1	.05	Rational	0	0	0	0	0
3	1	12	.95	1	1	1	1	1	.5	.5	1	.5	.5	.5	.5	.5	.5	.95	.95	.95	.95	1	1	.05	Rational	0	0	0	0	0
3	1	13	.95	1	1	1	1	1	.5	.5	1	.5	.5	.5	.5	.5	.5	.95	.95	.95	.95	1	1	.05	Rational	0	0	0	0	0
3	1	14	.95	1	1	1	1	1	.5	.5	1	.5	.5	.5	.5	.5	.5	.95	.95	.95	.95	1	1	.05	Rational	0	0	0	0	0
3	1	15	.95	1	1	1	1	1	.5	.5	1	.5	.5	.5	.5	.5	.5	.95	.95	.95	.95	1	1	.05	Rational	0	0	0	0	0
3	1	16	.95	1	1	1	1	1	.5	.5	1	.5	.5	.5	.5	.5	.5	.95	.95	.95	.95	1	1	.05	Rational	0	0	0	0	0
3	1	17	.95	1	1	1	1	1	.5	.5	1	.5	.5	.5	.5	.5	.5	.95	.95	.95	.95	1	1	.05	Rational	0	0	0	0	0
3	1	18	.95	1	1	1	1	1	.5	.5	1	.5	.5	.5	.5	.5	.5	.95	.95	.95	.95	1	1	.05	Rational	0	0	0	0	0
3	1	19	.95	1	1	1	1	1	.5	.5	1	.5	.5	.5	.5	.5	.5	.95	.95	.95	.95	1	1	.05	Rational	0	0	0	0	0
3	1	20	.95	1	1	1	1	1	.5	.5	1	.5	.5	.5	.5	.5	.5	.95	.95	.95	.95	1	1	.05	Rational	0	0	0	0	0
3	1	21	.95	1	1	1	1	1	.5	.5	1	.5	.5	.5	.5	.5	.5	.95	.95	.95	.95	1	1	.05	Rational	0	0	0	0	0
3	1	22	.95	1	1	1	1	1	.5	.5	1	.5	.5	.5	.5	.5	.5	.95	.95	.95	.95	1	1	.05	Rational	0	0	0	0	0
3	1	23	.95	1	1	1	1	1	.5	.5	1	.5	.5	.5	.5	.5	.5	.95	.95	.95	.95	1	1	.05	Rational	0	0	0	0	0
3	1	24	.95	1	1	1	1	1	.5	.5	1	.5	.5	.5	.5	.5	.5	.95	.95	.95	.95	1	1	.05	Rational	0	0	0	0	0
3	1	25	.95	1	1	1	1	1	.5	.5	1	.5	.5	.5	.5	.5	.5	.95	.95	.95	.95	1	1	.05	Rational	0	0	0	0	0
3	1	26	.95	1	1	1	1	1	.5	.5	1	.5	.5	.5	.5	.5	.5	.95	.95	.95	.95	1	1	.05	Rational	0	0	0	0	0
3	1	27	.95	1	1	1	1	1	.5	.5	1	.5	.5	.5	.5	.5	.5	.95	.95	.95	.95	1	1	.05	Rational	0	0	0	0	0
3	1	28	.95	1	1	1	1	1	.5	.5	1	.5	.5	.5	.5	.5	.5	.95	.95	.95	.95	1	1	.05	Rational	0	0	0	0	0
3	1	29	.95	1	1	1	1	1	.5	.5	1	.5	.5	.5	.5	.5	.5	.95	.95	.95	.95	1	1	.05	Rational	0	0	0	0	0
3	1	30	.95	1	1	1	1	1	.5	.5	1	.5	.5	.5	.5	.5	.5	.95	.95	.95	.95	1	1	.05	Rational	0	0	0	0	0
3	1	31	.95	1	1	1	1	1	.5	.5	1	.5	.5	.5	.5	.5	.5	.95	.95	.95	.95	1	1	.05	Rational	0	0	0	0	0
3	1	32	.95	1	1	1	1	1	.5	.5	1	.5	.5	.5	.5	.5	.5	.95	.95	.95	.95	1	1	.05	Rational	0	0	0	0	0
3	1	33	.95	1	1	1	1	1	.5	.5	1	.5	.5	.5	.5	.5	.5	.95	.95	.95	.95	1	1	.05	Rational	0	0	0	0	0
3	1	34	.95	1	1	1	1	1	.5	.5	1	.5	.5	.5	.5	.5	.5	.95	.95	.95	.95	1	1	.05	Rational	0	0	0	0	0
3	1	35	.95	1	1	1	1	1	.5	.5	1	.5	.5	.5	.5	.5	.5	.95	.95	.95	.95	1	1	.05	Rational	0	0	0	0	0
3	1	36	.95	1	1	1	1	1	.5	.5	1	.5	.5	.5	.5	.5	.5	.95	.95	.95	.95	1	1	.05	Rational	0	0	0	0	0
3	1	37	.95	1	1	1	1	1	.5	.5	1	.5	.5	.5	.5	.5	.5	.95	.95	.95	.95	1	1	.05	Rational	0	0	0	0	0
3	1	38	.95	1	1	1	1	1	.5	.5	1	.5	.5	.5	.5	.5	.5	.95	.95	.95	.95	1	1	.05	Rational	0	0	0	0	0
3	1	39	.95	1	1	1	1	1	.5	.5	1	.5	.5	.5	.5	.5	.5	.95	.95	.95	.95	1	1	.05	Rational	0	0	0	0	0
3	1	40	.95	1	1	1	1	1	.5	.5	1	.5	.5	.5	.5	.5	.5	.95	.95	.95	.95	1	1	.05	Rational	0	0	0	0	0
3	1	40	.95	1	1	1	1	1	.5	.5	1	.5	.5	.5	.5	.5	.5	.95	.95	.95	.95	1	1	.05	Rational	0	0	0	0	530.3499999999996
3	2	1	.95	1	1	1	1	1	.5	.5	1	.5	.5	.5	.5	.5	.5	.95	.95	.95	.95	1	1	.05	Rational	0	0	0	0	0
3	2	2	.95	1	1	1	1	1	.5	.5	1	.5	.5	.5	.5	.5	.5	.95	.95	.95	.95	1	1	.05	Rational	0	0	0	0	0
3	2	3	.95	1	1	1	1	1	.5	.5	1	.5	.5	.5	.5	.5	.5	.95	.95	.95	.95	1	1	.05	Rational	0	0	0	0	0
3	2	4	.95	1	1	1	1	1	.5	.5	1	.5	.5	.5	.5	.5	.5	.95	.95	.95	.95	1	1	.05	Rational	0	0	0	0	0
3	2	5	.95	1	1	1	1	1	.5	.5	1	.5	.5	.5	.5	.5	.5	.95	.95	.95	.95	1	1	.05	Rational	0	0	0	0	0
3	2	6	.95	1	1	1	1	1	.5	.5	1	.5	.5	.5	.5	.5	.5	.95	.95	.95	.95	1	1	.05	Rational	0	0	0	0	0
3	2	7	.95	1	1	1	1	1	.5	.5	1	.5	.5	.5	.5	.5	.5	.95	.95	.95	.95	1	1	.05	Rational	0	0	0	0	0
3	2	8	.95	1	1	1	1	1	.5	.5	1	.5	.5	.5	.5	.5	.5	.95	.95	.95	.95	1	1	.05	Rational	0	0	0	0	0
3	2	9	.95	1	1	1	1	1	.5	.5	1	.5	.5	.5	.5	.5	.5	.95	.95	.95	.95	1	1	.05	Rational	0	0	0	0	0
3	2	10	.95	1	1	1	1	1	.5	.5	1	.5	.5	.5	.5	.5	.5	.95	.95	.95	.95	1	1	.05	Rational	0	0	0	0	0
3	2	11	.95	1	1	1	1	1	.5	.5	1	.5	.5	.5	.5	.5	.5	.95	.95	.95	.95	1	1	.05	Rational	0	0	0	0	0
3	2	12	.95	1	1	1	1	1	.5	.5	1	.5	.5	.5	.5	.5	.5	.95	.95	.95	.95	1	1	.05	Rational	0	0	0	0	0
3	2	13	.95	1	1	1	1	1	.5	.5	1	.5	.5	.5	.5	.5	.5	.95	.95	.95	.95	1	1	.05	Rational	0	0	0	0	0
3	2	14	.95	1	1	1	1	1	.5	.5	1	.5	.5	.5	.5	.5	.5	.95	.95	.95	.95	1	1	.05	Rational	0	0	0	0	0
3	2	15	.95	1	1	1	1	1	.5	.5	1	.5	.5	.5	.5	.5	.5	.95	.95	.95	.95	1	1	.05	Rational	0	0	0	0	0
3	2	16	.95	1	1	1	1	1	.5	.5	1	.5	.5	.5	.5	.5	.5	.95	.95	.95	.95	1	1	.05	Rational	0	0	0	0	0
3	2	17	.95	1	1	1	1	1	.5	.5	1	.5	.5	.5	.5	.5	.5	.95	.95	.95	.95	1	1	.05	Rational	0	0	0	0	0
3	2	18	.95	1	1	1	1	1	.5	.5	1	.5	.5	.5	.5	.5	.5	.95	.95	.95	.95	1	1	.05	Rational	0	0	0	0	0
3	2	19	.95	1	1	1	1	1	.5	.5	1	.5	.5	.5	.5	.5	.5	.95	.95	.95	.95	1	1	.05	Rational	0	0	0	0	0
3	2	20	.95	1	1	1	1	1	.5	.5	1	.5	.5	.5	.5	.5	.5	.95	.95	.95	.95	1	1	.05	Rational	0	0	0	0	0
3	2	21	.95	1	1	1	1	1	.5	.5	1	.5	.5	.5	.5	.5	.5	.95	.95	.95	.95	1	1	.05	Rational	0	0	0	0	0
3	2	22	.95	1	1	1	1	1	.5	.5	1	.5	.5	.5	.5	.5	.5	.95	.95	.95	.95	1	1	.05	Rational	0	0	0	0	0
3	2	23	.95	1	1	1	1	1	.5	.5	1	.5	.5	.5	.5	.5	.5	.95	.95	.95	.95	1	1	.05	Rational	0	0	0	0	0
3	2	24	.95	1	1	1	1	1	.5	.5	1	.5	.5	.5	.5	.5	.5	.95	.95	.95	.95	1	1	.05	Rational	0	0	0	0	0
3	2	25	.95	1	1	1	1	1	.5	.5	1	.5	.5	.5	.5	.5	.5	.95	.95	.95	.95	1	1	.05	Rational	0	0	0	0	0
3	2	26	.95	1	1	1	1	1	.5	.5	1	.5	.5	.5	.5	.5	.5	.95	.95	.95	.95	1	1	.05	Rational	0	0	0	0	0
3	2	27	.95	1	1	1	1	1	.5	.5	1	.5	.5	.5	.5	.5	.5	.95	.95	.95	.95	1	1	.05	Rational	0	0	0	0	0
3	2	28	.95	1	1	1	1	1	.5	.5	1	.5	.5	.5	.5	.5	.5	.95	.95	.95	.95	1	1	.05	Rational	0	0	0	0	0
3	2	29	.95	1	1	1	1	1	.5	.5	1	.5	.5	.5	.5	.5	.5	.95	.95	.95	.95	1	1	.05	Rational	0	0	0	0	0
3	2	30	.95	1	1	1	1	1	.5	.5	1	.5	.5	.5	.5	.5	.5	.95	.95	.95	.95	1	1	.05	Rational	0	0	0	0	0
3	2	31	.95	1	1	1	1	1	.5	.5	1	.5	.5	.5	.5	.5	.5	.95	.95	.95	.95	1	1	.05	Rational	0	0	0	0	0
3	2	32	.95	1	1	1	1	1	.5	.5	1	.5	.5	.5	.5	.5	.5	.95	.95	.95	.95	1	1	.05	Rational	0	0	0	0	0
3	2	33	.95	1	1	1	1	1	.5	.5	1	.5	.5	.5	.5	.5	.5	.95	.95	.95	.95	1	1	.05	Rational	0	0	0	0	0
3	2	34	.95	1	1	1	1	1	.5	.5	1	.5	.5	.5	.5	.5	.5	.95	.95	.95	.95	1	1	.05	Rational	0	0	0	0	0
3	2	35	.95	1	1	1	1	1	.5	.5	1	.5	.5	.5	.5	.5	.5	.95	.95	.95	.95	1	1	.05	Rational	0	0	0	0	0
3	2	36	.95	1	1	1	1	1	.5	.5	1	.5	.5	.5	.5	.5	.5	.95	.95	.95	.95	1	1	.05	Rational	0	0	0	0	0
3	2	37	.95	1	1	1	1	1	.5	.5	1	.5	.5	.5	.5	.5	.5	.95	.95	.95	.95	1	1	.05	Rational	0	0	0	0	0
3	2	38	.95	1	1	1	1	1	.5	.5	1	.5	.5	.5	.5	.5	.5	.95	.95	.95	.95	1	1	.05	Rational	0	0	0	0	0
3	2	39	.95	1	1	1	1	1	.5	.5	1	.5	.5	.5	.5	.5	.5	.95	.95	.95	.95	1	1	.05	Rational	0	0	0	0	0
3	2	40	.95	1	1	1	1	1	.5	.5	1	.5	.5	.5	.5	.5	.5	.95	.95	.95	.95	1	1	.05	Rational	0	0	0	0	0
3	2	40	.95	1	1	1	1	1	.5	.5	1	.5	.5	.5	.5	.5	.5	.95	.95	.95	.95	1	1	.05	Rational	0	0	0	0	530.35
3	3	1	.95	1	1	1	1	1	.5	.5	1	.5	.5	.5	.5	.5	.5	.95	.95	.95	.95	1	1	.05	Rational	0	0	0	0	0
3	3	2	.95	1	1	1	1	1	.5	.5	1	.5	.5	.5	.5	.5	.5	.95	.95	.95	.95	1	1	.05	Rational	0	0	0	0	0
3	3	3	.95	1	1	1	1	1	.5	.5	1	.5	.5	.5	.5	.5	.5	.95	.95	.95	.95	1	1	.05	Rational	0	0	0	0	0
3	3	4	.95	1	1	1	1	1	.5	.5	1	.5	.5	.5	.5	.5	.5	.95	.95	.95	.95	1	1	.05	Rational	0	0	0	0	0
3	3	5	.95	1	1	1	1	1	.5	.5	1	.5	.5	.5	.5	.5	.5	.95	.95	.95	.95	1	1	.05	Rational	0	0	0	0	0
3	3	6	.95	1	1	1	1	1	.5	.5	1	.5	.5	.5	.5	.5	.5	.95	.95	.95	.95	1	1	.05	Rational	0	0	0	0	0
3	3	7	.95	1	1	1	1	1	.5	.5	1	.5	.5	.5	.5	.5	.5	.95	.95	.95	.95	1	1	.05	Rational	0	0	0	0	0
3	3	8	.95	1	1	1	1	1	.5	.5	1	.5	.5	.5	.5	.5	.5	.95	.95	.95	.95	1	1	.05	Rational	0	0	0	0	0
3	3	9	.95	1	1	1	1	1	.5	.5	1	.5	.5	.5	.5	.5	.5	.95	.95	.95	.95	1	1	.05	Rational	0	0	0	0	0
3	3	10	.95	1	1	1	1	1	.5	.5	1	.5	.5	.5	.5	.5	.5	.95	.95	.95	.95	1	1	.05	Rational	0	0	0	0	0
3	3	11	.95	1	1	1	1	1	.5	.5	1	.5	.5	.5	.5	.5	.5	.95	.95	.95	.95	1	1	.05	Rational	0	0	0	0	0
3	3	12	.95	1	1	1	1	1	.5	.5	1	.5	.5	.5	.5	.5	.5	.95	.95	.95	.95	1	1	.05	Rational	0	0	0	0	0
3	3	13	.95	1	1	1	1	1	.5	.5	1	.5	.5	.5	.5	.5	.5	.95	.95	.95	.95	1	1	.05	Rational	0	0	0	0	0
3	3	14	.95	1	1	1	1	1	.5	.5	1	.5	.5	.5	.5	.5	.5	.95	.95	.95	.95	1	1	.05	Rational	0	0	0	0	0
3	3	15	.95	1	1	1	1	1	.5	.5	1	.5	.5	.5	.5	.5	.5	.95	.95	.95	.95	1	1	.05	Rational	0	0	0	0	0
3	3	16	.95	1	1	1	1	1	.5	.5	1	.5	.5	.5	.5	.5	.5	.95	.95	.95	.95	1	1	.05	Rational	0	0	0	0	0
3	3	17	.95	1	1	1	1	1	.5	.5	1	.5	.5	.5	.5	.5	.5	.95	.95	.95	.95	1	1	.05	Rational	0	0	0	0	0
3	3	18	.95	1	1	1	1	1	.5	.5	1	.5	.5	.5	.5	.5	.5	.95	.95	.95	.95	1	1	.05	Rational	0	0	0	0	0
3	3	19	.95	1	1	1	1	1	.5	.5	1	.5	.5	.5	.5	.5	.5	.95	.95	.95	.95	1	1	.05	Rational	0	0	0	0	0
3	3	20	.95	1	1	1	1	1	.5	.5	1	.5	.5	.5	.5	.5	.5	.95	.95	.95	.95	1	1	.05	Rational	0	0	0	0	0
3	3	21	.95	1	1	1	1	1	.5	.5	1	.5	.5	.5	.5	.5	.5	.95	.95	.95	.95	1	1	.05	Rational	0	0	0	0	0
3	3	22	.95	1	1	1	1	1	.5	.5	1	.5	.5	.5	.5	.5	.5	.95	.95	.95	.95	1	1	.05	Rational	0	0	0	0	0
3	3	23	.95	1	1	1	1	1	.5	.5	1	.5	.5	.5	.5	.5	.5	.95	.95	.95	.95	1	1	.05	Rational	0	0	0	0	0
3	3	24	.95	1	1	1	1	1	.5	.5	1	.5	.5	.5	.5	.5	.5	.95	.95	.95	.95	1	1	.05	Rational	0	0	0	0	0
3	3	25	.95	1	1	1	1	1	.5	.5	1	.5	.5	.5	.5	.5	.5	.95	.95	.95	.95	1	1	.05	Rational	0	0	0	0	0
3	3	26	.95	1	1	1	1	1	.5	.5	1	.5	.5	.5	.5	.5	.5	.95	.95	.95	.95	1	1	.05	Rational	0	0	0	0	0
3	3	27	.95	1	1	1	1	1	.5	.5	1	.5	.5	.5	.5	.5	.5	.95	.95	.95	.95	1	1	.05	Rational	0	0	0	0	0
3	3	28	.95	1	1	1	1	1	.5	.5	1	.5	.5	.5	.5	.5	.5	.95	.95	.95	.95	1	1	.05	Rational	0	0	0	0	0
3	3	29	.95	1	1	1	1	1	.5	.5	1	.5	.5	.5	.5	.5	.5	.95	.95	.95	.95	1	1	.05	Rational	0	0	0	0	0
3	3	30	.95	1	1	1	1	1	.5	.5	1	.5	.5	.5	.5	.5	.5	.95	.95	.95	.95	1	1	.05	Rational	0	0	0	0	0
3	3	31	.95	1	1	1	1	1	.5	.5	1	.5	.5	.5	.5	.5	.5	.95	.95	.95	.95	1	1	.05	Rational	0	0	0	0	0
3	3	32	.95	1	1	1	1	1	.5	.5	1	.5	.5	.5	.5	.5	.5	.95	.95	.95	.95	1	1	.05	Rational	0	0	0	0	0
3	3	33	.95	1	1	1	1	1	.5	.5	1	.5	.5	.5	.5	.5	.5	.95	.95	.95	.95	1	1	.05	Rational	0	0	0	0	0
3	3	34	.95	1	1	1	1	1	.5	.5	1	.5	.5	.5	.5	.5	.5	.95	.95	.95	.95	1	1	.05	Rational	0	0	0	0	0
3	3	35	.95	1	1	1	1	1	.5	.5	1	.5	.5	.5	.5	.5	.5	.95	.95	.95	.95	1	1	.05	Rational	0	0	0	0	0
3	3	36	.95	1	1	1	1	1	.5	.5	1	.5	.5	.5	.5	.5	.5	.95	.95	.95	.95	1	1	.05	Rational	0	0	0	0	0
3	3	37	.95	1	1	1	1	1	.5	.5	1	.5	.5	.5	.5	.5	.5	.95	.95	.95	.95	1	1	.05	Rational	0	0	0	0	0
3	3	38	.95	1	1	1	1	1	.5	.5	1	.5	.5	.5	.5	.5	.5	.95	.95	.95	.95	1	1	.05	Rational	0	0	0	0	0
3	3	39	.95	1	1	1	1	1	.5	.5	1	.5	.5	.5	.5	.5	.5	.95	.95	.95	.95	1	1	.05	Rational	0	0	0	0	0
3	3	40	.95	1	1	1	1	1	.5	.5	1	.5	.5	.5	.5	.5	.5	.95	.95	.95	.95	1	1	.05	Rational	0	0	0	0	0
3	3	40	.95	1	1	1	1	1	.5	.5	1	.5	.5	.5	.5	.5	.5	.95	.95	.95	.95	1	1	.05	Rational	0	0	0	0	530.3499999999998
3	4	1	.95	1	1	1	1	1	.5	.5	1	.5	.5	.5	.5	.5	.5	.95	.95	.95	.95	1	1	.05	Rational	0	0	0	0	0
3	4	2	.95	1	1	1	1	1	.5	.5	1	.5	.5	.5	.5	.5	.5	.95	.95	.95	.95	1	1	.05	Rational	0	0	0	0	0
3	4	3	.95	1	1	1	1	1	.5	.5	1	.5	.5	.5	.5	.5	.5	.95	.95	.95	.95	1	1	.05	Rational	0	0	0	0	0
3	4	4	.95	1	1	1	1	1	.5	.5	1	.5	.5	.5	.5	.5	.5	.95	.95	.95	.95	1	1	.05	Rational	0	0	0	0	0
3	4	5	.95	1	1	1	1	1	.5	.5	1	.5	.5	.5	.5	.5	.5	.95	.95	.95	.95	1	1	.05	Rational	0	0	0	0	0
3	4	6	.95	1	1	1	1	1	.5	.5	1	.5	.5	.5	.5	.5	.5	.95	.95	.95	.95	1	1	.05	Rational	0	0	0	0	0
3	4	7	.95	1	1	1	1	1	.5	.5	1	.5	.5	.5	.5	.5	.5	.95	.95	.95	.95	1	1	.05	Rational	0	0	0	0	0
3	4	8	.95	1	1	1	1	1	.5	.5	1	.5	.5	.5	.5	.5	.5	.95	.95	.95	.95	1	1	.05	Rational	0	0	0	0	0
3	4	9	.95	1	1	1	1	1	.5	.5	1	.5	.5	.5	.5	.5	.5	.95	.95	.95	.95	1	1	.05	Rational	0	0	0	0	0
3	4	10	.95	1	1	1	1	1	.5	.5	1	.5	.5	.5	.5	.5	.5	.95	.95	.95	.95	1	1	.05	Rational	0	0	0	0	0
3	4	11	.95	1	1	1	1	1	.5	.5	1	.5	.5	.5	.5	.5	.5	.95	.95	.95	.95	1	1	.05	Rational	0	0	0	0	0
3	4	12	.95	1	1	1	1	1	.5	.5	1	.5	.5	.5	.5	.5	.5	.95	.95	.95	.95	1	1	.05	Rational	0	0	0	0	0
3	4	13	.95	1	1	1	1	1	.5	.5	1	.5	.5	.5	.5	.5	.5	.95	.95	.95	.95	1	1	.05	Rational	0	0	0	0	0
3	4	14	.95	1	1	1	1	1	.5	.5	1	.5	.5	.5	.5	.5	.5	.95	.95	.95	.95	1	1	.05	Rational	0	0	0	0	0
3	4	15	.95	1	1	1	1	1	.5	.5	1	.5	.5	.5	.5	.5	.5	.95	.95	.95	.95	1	1	.05	Rational	0	0	0	0	0
3	4	16	.95	1	1	1	1	1	.5	.5	1	.5	.5	.5	.5	.5	.5	.95	.95	.95	.95	1	1	.05	Rational	0	0	0	0	0
3	4	17	.95	1	1	1	1	1	.5	.5	1	.5	.5	.5	.5	.5	.5	.95	.95	.95	.95	1	1	.05	Rational	0	0	0	0	0
3	4	18	.95	1	1	1	1	1	.5	.5	1	.5	.5	.5	.5	.5	.5	.95	.95	.95	.95	1	1	.05	Rational	0	0	0	0	0
3	4	19	.95	1	1	1	1	1	.5	.5	1	.5	.5	.5	.5	.5	.5	.95	.95	.95	.95	1	1	.05	Rational	0	0	0	0	0
3	4	20	.95	1	1	1	1	1	.5	.5	1	.5	.5	.5	.5	.5	.5	.95	.95	.95	.95	1	1	.05	Rational	0	0	0	0	0
3	4	21	.95	1	1	1	1	1	.5	.5	1	.5	.5	.5	.5	.5	.5	.95	.95	.95	.95	1	1	.05	Rational	0	0	0	0	0
3	4	22	.95	1	1	1	1	1	.5	.5	1	.5	.5	.5	.5	.5	.5	.95	.95	.95	.95	1	1	.05	Rational	0	0	0	0	0
3	4	23	.95	1	1	1	1	1	.5	.5	1	.5	.5	.5	.5	.5	.5	.95	.95	.95	.95	1	1	.05	Rational	0	0	0	0	0
3	4	24	.95	1	1	1	1	1	.5	.5	1	.5	.5	.5	.5	.5	.5	.95	.95	.95	.95	1	1	.05	Rational	0	0	0	0	0
3	4	25	.95	1	1	1	1	1	.5	.5	1	.5	.5	.5	.5	.5	.5	.95	.95	.95	.95	1	1	.05	Rational	0	0	0	0	0
3	4	26	.95	1	1	1	1	1	.5	.5	1	.5	.5	.5	.5	.5	.5	.95	.95	.95	.95	1	1	.05	Rational	0	0	0	0	0
3	4	27	.95	1	1	1	1	1	.5	.5	1	.5	.5	.5	.5	.5	.5	.95	.95	.95	.95	1	1	.05	Rational	0	0	0	0	0
3	4	28	.95	1	1	1	1	1	.5	.5	1	.5	.5	.5	.5	.5	.5	.95	.95	.95	.95	1	1	.05	Rational	0	0	0	0	0
3	4	29	.95	1	1	1	1	1	.5	.5	1	.5	.5	.5	.5	.5	.5	.95	.95	.95	.95	1	1	.05	Rational	0	0	0	0	0
3	4	30	.95	1	1	1	1	1	.5	.5	1	.5	.5	.5	.5	.5	.5	.95	.95	.95	.95	1	1	.05	Rational	0	0	0	0	0
3	4	31	.95	1	1	1	1	1	.5	.5	1	.5	.5	.5	.5	.5	.5	.95	.95	.95	.95	1	1	.05	Rational	0	0	0	0	0
3	4	32	.95	1	1	1	1	1	.5	.5	1	.5	.5	.5	.5	.5	.5	.95	.95	.95	.95	1	1	.05	Rational	0	0	0	0	0
3	4	33	.95	1	1	1	1	1	.5	.5	1	.5	.5	.5	.5	.5	.5	.95	.95	.95	.95	1	1	.05	Rational	0	0	0	0	0
3	4	34	.95	1	1	1	1	1	.5	.5	1	.5	.5	.5	.5	.5	.5	.95	.95	.95	.95	1	1	.05	Rational	0	0	0	0	0
3	4	35	.95	1	1	1	1	1	.5	.5	1	.5	.5	.5	.5	.5	.5	.95	.95	.95	.95	1	1	.05	Rational	0	0	0	0	0
3	4	36	.95	1	1	1	1	1	.5	.5	1	.5	.5	.5	.5	.5	.5	.95	.95	.95	.95	1	1	.05	Rational	0	0	0	0	0
3	4	37	.95	1	1	1	1	1	.5	.5	1	.5	.5	.5	.5	.5	.5	.95	.95	.95	.95	1	1	.05	Rational	0	0	0	0	0
3	4	38	.95	1	1	1	1	1	.5	.5	1	.5	.5	.5	.5	.5	.5	.95	.95	.95	.95	1	1	.05	Rational	0	0	0	0	0
3	4	39	.95	1	1	1	1	1	.5	.5	1	.5	.5	.5	.5	.5	.5	.95	.95	.95	.95	1	1	.05	Rational	0	0	0	0	0
3	4	40	.95	1	1	1	1	1	.5	.5	1	.5	.5	.5	.5	.5	.5	.95	.95	.95	.95	1	1	.05	Rational	0	0	0	0	0
3	4	40	.95	1	1	1	1	1	.5	.5	1	.5	.5	.5	.5	.5	.5	.95	.95	.95	.95	1	1	.05	Rational	0	0	0	0	530.3500000000003
3	5	1	.95	1	1	1	1	1	.5	.5	1	.5	.5	.5	.5	.5	.5	.95	.95	.95	.95	1	1	.05	Rational	0	0	0	0	0
3	5	2	.95	1	1	1	1	1	.5	.5	1	.5	.5	.5	.5	.5	.5	.95	.95	.95	.95	1	1	.05	Rational	0	0	0	0	0
3	5	3	.95	1	1	1	1	1	.5	.5	1	.5	.5	.5	.5	.5	.5	.95	.95	.95	.95	1	1	.05	Rational	0	0	0	0	0
3	5	4	.95	1	1	1	1	1	.5	.5	1	.5	.5	.5	.5	.5	.5	.95	.95	.95	.95	1	1	.05	Rational	0	0	0	0	0
3	5	5	.95	1	1	1	1	1	.5	.5	1	.5	.5	.5	.5	.5	.5	.95	.95	.95	.95	1	1	.05	Rational	0	0	0	0	0
3	5	6	.95	1	1	1	1	1	.5	.5	1	.5	.5	.5	.5	.5	.5	.95	.95	.95	.95	1	1	.05	Rational	0	0	0	0	0
3	5	7	.95	1	1	1	1	1	.5	.5	1	.5	.5	.5	.5	.5	.5	.95	.95	.95	.95	1	1	.05	Rational	0	0	0	0	0
3	5	8	.95	1	1	1	1	1	.5	.5	1	.5	.5	.5	.5	.5	.5	.95	.95	.95	.95	1	1	.05	Rational	0	0	0	0	0
3	5	9	.95	1	1	1	1	1	.5	.5	1	.5	.5	.5	.5	.5	.5	.95	.95	.95	.95	1	1	.05	Rational	0	0	0	0	0
3	5	10	.95	1	1	1	1	1	.5	.5	1	.5	.5	.5	.5	.5	.5	.95	.95	.95	.95	1	1	.05	Rational	0	0	0	0	0
3	5	11	.95	1	1	1	1	1	.5	.5	1	.5	.5	.5	.5	.5	.5	.95	.95	.95	.95	1	1	.05	Rational	0	0	0	0	0
3	5	12	.95	1	1	1	1	1	.5	.5	1	.5	.5	.5	.5	.5	.5	.95	.95	.95	.95	1	1	.05	Rational	0	0	0	0	0
3	5	13	.95	1	1	1	1	1	.5	.5	1	.5	.5	.5	.5	.5	.5	.95	.95	.95	.95	1	1	.05	Rational	0	0	0	0	0
3	5	14	.95	1	1	1	1	1	.5	.5	1	.5	.5	.5	.5	.5	.5	.95	.95	.95	.95	1	1	.05	Rational	0	0	0	0	0
3	5	15	.95	1	1	1	1	1	.5	.5	1	.5	.5	.5	.5	.5	.5	.95	.95	.95	.95	1	1	.05	Rational	0	0	0	0	0
3	5	16	.95	1	1	1	1	1	.5	.5	1	.5	.5	.5	.5	.5	.5	.95	.95	.95	.95	1	1	.05	Rational	0	0	0	0	0
3	5	17	.95	1	1	1	1	1	.5	.5	1	.5	.5	.5	.5	.5	.5	.95	.95	.95	.95	1	1	.05	Rational	0	0	0	0	0
3	5	18	.95	1	1	1	1	1	.5	.5	1	.5	.5	.5	.5	.5	.5	.95	.95	.95	.95	1	1	.05	Rational	0	0	0	0	0
3	5	19	.95	1	1	1	1	1	.5	.5	1	.5	.5	.5	.5	.5	.5	.95	.95	.95	.95	1	1	.05	Rational	0	0	0	0	0
3	5	20	.95	1	1	1	1	1	.5	.5	1	.5	.5	.5	.5	.5	.5	.95	.95	.95	.95	1	1	.05	Rational	0	0	0	0	0
3	5	21	.95	1	1	1	1	1	.5	.5	1	.5	.5	.5	.5	.5	.5	.95	.95	.95	.95	1	1	.05	Rational	0	0	0	0	0
3	5	22	.95	1	1	1	1	1	.5	.5	1	.5	.5	.5	.5	.5	.5	.95	.95	.95	.95	1	1	.05	Rational	0	0	0	0	0
3	5	23	.95	1	1	1	1	1	.5	.5	1	.5	.5	.5	.5	.5	.5	.95	.95	.95	.95	1	1	.05	Rational	0	0	0	0	0
3	5	24	.95	1	1	1	1	1	.5	.5	1	.5	.5	.5	.5	.5	.5	.95	.95	.95	.95	1	1	.05	Rational	0	0	0	0	0
3	5	25	.95	1	1	1	1	1	.5	.5	1	.5	.5	.5	.5	.5	.5	.95	.95	.95	.95	1	1	.05	Rational	0	0	0	0	0
3	5	26	.95	1	1	1	1	1	.5	.5	1	.5	.5	.5	.5	.5	.5	.95	.95	.95	.95	1	1	.05	Rational	0	0	0	0	0
3	5	27	.95	1	1	1	1	1	.5	.5	1	.5	.5	.5	.5	.5	.5	.95	.95	.95	.95	1	1	.05	Rational	0	0	0	0	0
3	5	28	.95	1	1	1	1	1	.5	.5	1	.5	.5	.5	.5	.5	.5	.95	.95	.95	.95	1	1	.05	Rational	0	0	0	0	0
3	5	29	.95	1	1	1	1	1	.5	.5	1	.5	.5	.5	.5	.5	.5	.95	.95	.95	.95	1	1	.05	Rational	0	0	0	0	0
3	5	30	.95	1	1	1	1	1	.5	.5	1	.5	.5	.5	.5	.5	.5	.95	.95	.95	.95	1	1	.05	Rational	0	0	0	0	0
3	5	31	.95	1	1	1	1	1	.5	.5	1	.5	.5	.5	.5	.5	.5	.95	.95	.95	.95	1	1	.05	Rational	0	0	0	0	0
3	5	32	.95	1	1	1	1	1	.5	.5	1	.5	.5	.5	.5	.5	.5	.95	.95	.95	.95	1	1	.05	Rational	0	0	0	0	0
3	5	33	.95	1	1	1	1	1	.5	.5	1	.5	.5	.5	.5	.5	.5	.95	.95	.95	.95	1	1	.05	Rational	0	0	0	0	0
3	5	34	.95	1	1	1	1	1	.5	.5	1	.5	.5	.5	.5	.5	.5	.95	.95	.95	.95	1	1	.05	Rational	0	0	0	0	0
3	5	35	.95	1	1	1	1	1	.5	.5	1	.5	.5	.5	.5	.5	.5	.95	.95	.95	.95	1	1	.05	Rational	0	0	0	0	0
3	5	36	.95	1	1	1	1	1	.5	.5	1	.5	.5	.5	.5	.5	.5	.95	.95	.95	.95	1	1	.05	Rational	0	0	0	0	0
3	5	37	.95	1	1	1	1	1	.5	.5	1	.5	.5	.5	.5	.5	.5	.95	.95	.95	.95	1	1	.05	Rational	0	0	0	0	0
3	5	38	.95	1	1	1	1	1	.5	.5	1	.5	.5	.5	.5	.5	.5	.95	.95	.95	.95	1	1	.05	Rational	0	0	0	0	0
3	5	39	.95	1	1	1	1	1	.5	.5	1	.5	.5	.5	.5	.5	.5	.95	.95	.95	.95	1	1	.05	Rational	0	0	0	0	0
3	5	40	.95	1	1	1	1	1	.5	.5	1	.5	.5	.5	.5	.5	.5	.95	.95	.95	.95	1	1	.05	Rational	0	0	0	0	0
3	5	40	.95	1	1	1	1	1	.5	.5	1	.5	.5	.5	.5	.5	.5	.95	.95	.95	.95	1	1	.05	Rational	0	0	0	0	530.3499999999997
3	6	1	.95	1	1	1	1	1	.5	.5	1	.5	.5	.5	.5	.5	.5	.95	.95	.95	.95	1	1	.05	Rational	0	0	0	0	0
3	6	2	.95	1	1	1	1	1	.5	.5	1	.5	.5	.5	.5	.5	.5	.95	.95	.95	.95	1	1	.05	Rational	0	0	0	0	0
3	6	3	.95	1	1	1	1	1	.5	.5	1	.5	.5	.5	.5	.5	.5	.95	.95	.95	.95	1	1	.05	Rational	0	0	0	0	0
3	6	4	.95	1	1	1	1	1	.5	.5	1	.5	.5	.5	.5	.5	.5	.95	.95	.95	.95	1	1	.05	Rational	0	0	0	0	0
3	6	5	.95	1	1	1	1	1	.5	.5	1	.5	.5	.5	.5	.5	.5	.95	.95	.95	.95	1	1	.05	Rational	0	0	0	0	0
3	6	6	.95	1	1	1	1	1	.5	.5	1	.5	.5	.5	.5	.5	.5	.95	.95	.95	.95	1	1	.05	Rational	0	0	0	0	0
3	6	7	.95	1	1	1	1	1	.5	.5	1	.5	.5	.5	.5	.5	.5	.95	.95	.95	.95	1	1	.05	Rational	0	0	0	0	0
3	6	8	.95	1	1	1	1	1	.5	.5	1	.5	.5	.5	.5	.5	.5	.95	.95	.95	.95	1	1	.05	Rational	0	0	0	0	0
3	6	9	.95	1	1	1	1	1	.5	.5	1	.5	.5	.5	.5	.5	.5	.95	.95	.95	.95	1	1	.05	Rational	0	0	0	0	0
3	6	10	.95	1	1	1	1	1	.5	.5	1	.5	.5	.5	.5	.5	.5	.95	.95	.95	.95	1	1	.05	Rational	0	0	0	0	0
3	6	11	.95	1	1	1	1	1	.5	.5	1	.5	.5	.5	.5	.5	.5	.95	.95	.95	.95	1	1	.05	Rational	0	0	0	0	0
3	6	12	.95	1	1	1	1	1	.5	.5	1	.5	.5	.5	.5	.5	.5	.95	.95	.95	.95	1	1	.05	Rational	0	0	0	0	0
3	6	13	.95	1	1	1	1	1	.5	.5	1	.5	.5	.5	.5	.5	.5	.95	.95	.95	.95	1	1	.05	Rational	0	0	0	0	0
3	6	14	.95	1	1	1	1	1	.5	.5	1	.5	.5	.5	.5	.5	.5	.95	.95	.95	.95	1	1	.05	Rational	0	0	0	0	0
3	6	15	.95	1	1	1	1	1	.5	.5	1	.5	.5	.5	.5	.5	.5	.95	.95	.95	.95	1	1	.05	Rational	0	0	0	0	0
3	6	16	.95	1	1	1	1	1	.5	.5	1	.5	.5	.5	.5	.5	.5	.95	.95	.95	.95	1	1	.05	Rational	0	0	0	0	0
3	6	17	.95	1	1	1	1	1	.5	.5	1	.5	.5	.5	.5	.5	.5	.95	.95	.95	.95	1	1	.05	Rational	0	0	0	0	0
3	6	18	.95	1	1	1	1	1	.5	.5	1	.5	.5	.5	.5	.5	.5	.95	.95	.95	.95	1	1	.05	Rational	0	0	0	0	0
3	6	19	.95	1	1	1	1	1	.5	.5	1	.5	.5	.5	.5	.5	.5	.95	.95	.95	.95	1	1	.05	Rational	0	0	0	0	0
3	6	20	.95	1	1	1	1	1	.5	.5	1	.5	.5	.5	.5	.5	.5	.95	.95	.95	.95	1	1	.05	Rational	0	0	0	0	0
3	6	21	.95	1	1	1	1	1	.5	.5	1	.5	.5	.5	.5	.5	.5	.95	.95	.95	.95	1	1	.05	Rational	0	0	0	0	0
3	6	22	.95	1	1	1	1	1	.5	.5	1	.5	.5	.5	.5	.5	.5	.95	.95	.95	.95	1	1	.05	Rational	0	0	0	0	0
3	6	23	.95	1	1	1	1	1	.5	.5	1	.5	.5	.5	.5	.5	.5	.95	.95	.95	.95	1	1	.05	Rational	0	0	0	0	0
3	6	24	.95	1	1	1	1	1	.5	.5	1	.5	.5	.5	.5	.5	.5	.95	.95	.95	.95	1	1	.05	Rational	0	0	0	0	0
3	6	25	.95	1	1	1	1	1	.5	.5	1	.5	.5	.5	.5	.5	.5	.95	.95	.95	.95	1	1	.05	Rational	0	0	0	0	0
3	6	26	.95	1	1	1	1	1	.5	.5	1	.5	.5	.5	.5	.5	.5	.95	.95	.95	.95	1	1	.05	Rational	0	0	0	0	0
3	6	27	.95	1	1	1	1	1	.5	.5	1	.5	.5	.5	.5	.5	.5	.95	.95	.95	.95	1	1	.05	Rational	0	0	0	0	0
3	6	28	.95	1	1	1	1	1	.5	.5	1	.5	.5	.5	.5	.5	.5	.95	.95	.95	.95	1	1	.05	Rational	0	0	0	0	0
3	6	29	.95	1	1	1	1	1	.5	.5	1	.5	.5	.5	.5	.5	.5	.95	.95	.95	.95	1	1	.05	Rational	0	0	0	0	0
3	6	30	.95	1	1	1	1	1	.5	.5	1	.5	.5	.5	.5	.5	.5	.95	.95	.95	.95	1	1	.05	Rational	0	0	0	0	0
3	6	31	.95	1	1	1	1	1	.5	.5	1	.5	.5	.5	.5	.5	.5	.95	.95	.95	.95	1	1	.05	Rational	0	0	0	0	0
3	6	32	.95	1	1	1	1	1	.5	.5	1	.5	.5	.5	.5	.5	.5	.95	.95	.95	.95	1	1	.05	Rational	0	0	0	0	0
3	6	33	.95	1	1	1	1	1	.5	.5	1	.5	.5	.5	.5	.5	.5	.95	.95	.95	.95	1	1	.05	Rational	0	0	0	0	0
3	6	34	.95	1	1	1	1	1	.5	.5	1	.5	.5	.5	.5	.5	.5	.95	.95	.95	.95	1	1	.05	Rational	0	0	0	0	0
3	6	35	.95	1	1	1	1	1	.5	.5	1	.5	.5	.5	.5	.5	.5	.95	.95	.95	.95	1	1	.05	Rational	0	0	0	0	0
3	6	36	.95	1	1	1	1	1	.5	.5	1	.5	.5	.5	.5	.5	.5	.95	.95	.95	.95	1	1	.05	Rational	0	0	0	0	0
3	6	37	.95	1	1	1	1	1	.5	.5	1	.5	.5	.5	.5	.5	.5	.95	.95	.95	.95	1	1	.05	Rational	0	0	0	0	0
3	6	38	.95	1	1	1	1	1	.5	.5	1	.5	.5	.5	.5	.5	.5	.95	.95	.95	.95	1	1	.05	Rational	0	0	0	0	0
3	6	39	.95	1	1	1	1	1	.5	.5	1	.5	.5	.5	.5	.5	.5	.95	.95	.95	.95	1	1	.05	Rational	0	0	0	0	0
3	6	40	.95	1	1	1	1	1	.5	.5	1	.5	.5	.5	.5	.5	.5	.95	.95	.95	.95	1	1	.05	Rational	0	0	0	0	0
3	6	40	.95	1	1	1	1	1	.5	.5	1	.5	.5	.5	.5	.5	.5	.95	.95	.95	.95	1	1	.05	Rational	0	0	0	0	530.3499999999998
3	7	1	.95	1.15	1.15	1.15	1.15	1	.5	.5	1	.5	.5	.5	.5	.5	.5	.95	.95	.95	.95	1.15	1.15	.05	Rational	0	0	0	0	0
3	7	2	.95	1.1	1.1	1.1	1.1	1	.5	.5	1	.5	.5	.5	.5	.5	.5	.95	.95	.95	.95	1.1	1.1	.05	Rational	0	0	0	0	0
3	7	3	.95	1.05	1.05	1.05	1.05	1	.5	.5	1	.5	.5	.5	.5	.5	.5	.95	.95	.95	.95	1.05	1.05	.05	Rational	0	0	0	0	0
3	7	4	.95	.9999999999999998	.9999999999999998	.9999999999999998	.9999999999999998	1	.5	.5	1	.5	.5	.5	.5	.5	.5	.95	.95	.95	.95	.9999999999999998	.9999999999999998	.05	Rational	0	0	0	0	0
3	7	5	.95	.9999999999999998	.9999999999999998	.9999999999999998	.9999999999999998	1	.5	.5	1	.5	.5	.5	.5	.5	.5	.95	.95	.95	.95	.9999999999999998	.9999999999999998	.05	Rational	0	0	0	0	0
3	7	6	.95	.9999999999999998	.9999999999999998	.9999999999999998	.9999999999999998	1	.5	.5	1	.5	.5	.5	.5	.5	.5	.95	.95	.95	.95	.9999999999999998	.9999999999999998	.05	Rational	0	0	0	0	0
3	7	7	.95	.9999999999999998	.9999999999999998	.9999999999999998	.9999999999999998	1	.5	.5	1	.5	.5	.5	.5	.5	.5	.95	.95	.95	.95	.9999999999999998	.9999999999999998	.05	Rational	0	0	0	0	0
3	7	8	.95	.9999999999999998	.9999999999999998	.9999999999999998	.9999999999999998	1	.5	.5	1	.5	.5	.5	.5	.5	.5	.95	.95	.95	.95	.9999999999999998	.9999999999999998	.05	Rational	0	0	0	0	0
3	7	9	.95	.9999999999999998	.9999999999999998	.9999999999999998	.9999999999999998	1	.5	.5	1	.5	.5	.5	.5	.5	.5	.95	.95	.95	.95	.9999999999999998	.9999999999999998	.05	Rational	0	0	0	0	0
3	7	10	.95	.9999999999999998	.9999999999999998	.9999999999999998	.9999999999999998	1	.5	.5	1	.5	.5	.5	.5	.5	.5	.95	.95	.95	.95	.9999999999999998	.9999999999999998	.05	Rational	0	0	0	0	0
3	7	11	.95	.9999999999999998	.9999999999999998	.9999999999999998	.9999999999999998	1	.5	.5	1	.5	.5	.5	.5	.5	.5	.95	.95	.95	.95	.9999999999999998	.9999999999999998	.05	Rational	0	0	0	0	0
3	7	12	.95	.9999999999999998	.9999999999999998	.9999999999999998	.9999999999999998	1	.5	.5	1	.5	.5	.5	.5	.5	.5	.95	.95	.95	.95	.9999999999999998	.9999999999999998	.05	Rational	0	0	0	0	0
3	7	13	.95	.9999999999999998	.9999999999999998	.9999999999999998	.9999999999999998	1	.5	.5	1	.5	.5	.5	.5	.5	.5	.95	.95	.95	.95	.9999999999999998	.9999999999999998	.05	Rational	0	0	0	0	0
3	7	14	.95	.9999999999999998	.9999999999999998	.9999999999999998	.9999999999999998	1	.5	.5	1	.5	.5	.5	.5	.5	.5	.95	.95	.95	.95	.9999999999999998	.9999999999999998	.05	Rational	0	0	0	0	0
3	7	15	.95	.9999999999999998	.9999999999999998	.9999999999999998	.9999999999999998	1	.5	.5	1	.5	.5	.5	.5	.5	.5	.95	.95	.95	.95	.9999999999999998	.9999999999999998	.05	Rational	0	0	0	0	0
3	7	16	.95	.9999999999999998	.9999999999999998	.9999999999999998	.9999999999999998	1	.5	.5	1	.5	.5	.5	.5	.5	.5	.95	.95	.95	.95	.9999999999999998	.9999999999999998	.05	Rational	0	0	0	0	0
3	7	17	.95	.9999999999999998	.9999999999999998	.9999999999999998	.9999999999999998	1	.5	.5	1	.5	.5	.5	.5	.5	.5	.95	.95	.95	.95	.9999999999999998	.9999999999999998	.05	Rational	0	0	0	0	0
3	7	18	.95	.9999999999999998	.9999999999999998	.9999999999999998	.9999999999999998	1	.5	.5	1	.5	.5	.5	.5	.5	.5	.95	.95	.95	.95	.9999999999999998	.9999999999999998	.05	Rational	0	0	0	0	0
3	7	19	.95	.9999999999999998	.9999999999999998	.9999999999999998	.9999999999999998	1	.5	.5	1	.5	.5	.5	.5	.5	.5	.95	.95	.95	.95	.9999999999999998	.9999999999999998	.05	Rational	0	0	0	0	0
3	7	20	.95	.9999999999999998	.9999999999999998	.9999999999999998	.9999999999999998	1	.5	.5	1	.5	.5	.5	.5	.5	.5	.95	.95	.95	.95	.9999999999999998	.9999999999999998	.05	Rational	0	0	0	0	0
3	7	21	.95	.9999999999999998	.9999999999999998	.9999999999999998	.9999999999999998	1	.5	.5	1	.5	.5	.5	.5	.5	.5	.95	.95	.95	.95	.9999999999999998	.9999999999999998	.05	Rational	0	0	0	0	0
3	7	22	.95	.9999999999999998	.9999999999999998	.9999999999999998	.9999999999999998	1	.5	.5	1	.5	.5	.5	.5	.5	.5	.95	.95	.95	.95	.9999999999999998	.9999999999999998	.05	Rational	0	0	0	0	0
3	7	23	.95	.9999999999999998	.9999999999999998	.9999999999999998	.9999999999999998	1	.5	.5	1	.5	.5	.5	.5	.5	.5	.95	.95	.95	.95	.9999999999999998	.9999999999999998	.05	Rational	0	0	0	0	0
3	7	24	.95	.9999999999999998	.9999999999999998	.9999999999999998	.9999999999999998	1	.5	.5	1	.5	.5	.5	.5	.5	.5	.95	.95	.95	.95	.9999999999999998	.9999999999999998	.05	Rational	0	0	0	0	0
3	7	25	.95	.9999999999999998	.9999999999999998	.9999999999999998	.9999999999999998	1	.5	.5	1	.5	.5	.5	.5	.5	.5	.95	.95	.95	.95	.9999999999999998	.9999999999999998	.05	Rational	0	0	0	0	0
3	7	26	.95	.9999999999999998	.9999999999999998	.9999999999999998	.9999999999999998	1	.5	.5	1	.5	.5	.5	.5	.5	.5	.95	.95	.95	.95	.9999999999999998	.9999999999999998	.05	Rational	0	0	0	0	0
3	7	27	.95	.9999999999999998	.9999999999999998	.9999999999999998	.9999999999999998	1	.5	.5	1	.5	.5	.5	.5	.5	.5	.95	.95	.95	.95	.9999999999999998	.9999999999999998	.05	Rational	0	0	0	0	0
3	7	28	.95	.9999999999999998	.9999999999999998	.9999999999999998	.9999999999999998	1	.5	.5	1	.5	.5	.5	.5	.5	.5	.95	.95	.95	.95	.9999999999999998	.9999999999999998	.05	Rational	0	0	0	0	0
3	7	29	.95	.9999999999999998	.9999999999999998	.9999999999999998	.9999999999999998	1	.5	.5	1	.5	.5	.5	.5	.5	.5	.95	.95	.95	.95	.9999999999999998	.9999999999999998	.05	Rational	0	0	0	0	0
3	7	30	.95	.9999999999999998	.9999999999999998	.9999999999999998	.9999999999999998	1	.5	.5	1	.5	.5	.5	.5	.5	.5	.95	.95	.95	.95	.9999999999999998	.9999999999999998	.05	Rational	0	0	0	0	0
3	7	31	.95	.9999999999999998	.9999999999999998	.9999999999999998	.9999999999999998	1	.5	.5	1	.5	.5	.5	.5	.5	.5	.95	.95	.95	.95	.9999999999999998	.9999999999999998	.05	Rational	0	0	0	0	0
3	7	32	.95	.9999999999999998	.9999999999999998	.9999999999999998	.9999999999999998	1	.5	.5	1	.5	.5	.5	.5	.5	.5	.95	.95	.95	.95	.9999999999999998	.9999999999999998	.05	Rational	0	0	0	0	0
3	7	33	.95	.9999999999999998	.9999999999999998	.9999999999999998	.9999999999999998	1	.5	.5	1	.5	.5	.5	.5	.5	.5	.95	.95	.95	.95	.9999999999999998	.9999999999999998	.05	Rational	0	0	0	0	0
3	7	34	.95	.9999999999999998	.9999999999999998	.9999999999999998	.9999999999999998	1	.5	.5	1	.5	.5	.5	.5	.5	.5	.95	.95	.95	.95	.9999999999999998	.9999999999999998	.05	Rational	0	0	0	0	0
3	7	35	.95	.9999999999999998	.9999999999999998	.9999999999999998	.9999999999999998	1	.5	.5	1	.5	.5	.5	.5	.5	.5	.95	.95	.95	.95	.9999999999999998	.9999999999999998	.05	Rational	0	0	0	0	0
3	7	36	.95	.9999999999999998	.9999999999999998	.9999999999999998	.9999999999999998	1	.5	.5	1	.5	.5	.5	.5	.5	.5	.95	.95	.95	.95	.9999999999999998	.9999999999999998	.05	Rational	0	0	0	0	0
3	7	37	.95	.9999999999999998	.9999999999999998	.9999999999999998	.9999999999999998	1	.5	.5	1	.5	.5	.5	.5	.5	.5	.95	.95	.95	.95	.9999999999999998	.9999999999999998	.05	Rational	0	0	0	0	0
3	7	38	.95	.9999999999999998	.9999999999999998	.9999999999999998	.9999999999999998	1	.5	.5	1	.5	.5	.5	.5	.5	.5	.95	.95	.95	.95	.9999999999999998	.9999999999999998	.05	Rational	0	0	0	0	0
3	7	39	.95	.9999999999999998	.9999999999999998	.9999999999999998	.9999999999999998	1	.5	.5	1	.5	.5	.5	.5	.5	.5	.95	.95	.95	.95	.9999999999999998	.9999999999999998	.05	Rational	0	0	0	0	0
3	7	40	.95	.9999999999999998	.9999999999999998	.9999999999999998	.9999999999999998	1	.5	.5	1	.5	.5	.5	.5	.5	.5	.95	.95	.95	.95	.9999999999999998	.9999999999999998	.05	Rational	0	0	0	0	0
3	7	40	.95	.9999999999999998	.9999999999999998	.9999999999999998	.9999999999999998	1	.5	.5	1	.5	.5	.5	.5	.5	.5	.95	.95	.95	.95	.9999999999999998	.9999999999999998	.05	Rational	0	0	0	0	530.3499999999999
3	8	1	.95	1.35	1.35	1.35	1.35	1	.5	.5	1	.5	.5	.5	.5	.5	.5	.95	.95	.95	.95	1.35	1.35	.05	Rational	0	0	0	0	0
3	8	2	.95	1.3	1.3	1.3	1.3	1	.5	.5	1	.5	.5	.5	.5	.5	.5	.95	.95	.95	.95	1.3	1.3	.05	Rational	0	0	0	0	0
3	8	3	.95	1.25	1.25	1.25	1.25	1	.5	.5	1	.5	.5	.5	.5	.5	.5	.95	.95	.95	.95	1.25	1.25	.05	Rational	0	0	0	0	0
3	8	4	.95	1.2	1.2	1.2	1.2	1	.5	.5	1	.5	.5	.5	.5	.5	.5	.95	.95	.95	.95	1.2	1.2	.05	Rational	0	0	0	0	0
3	8	5	.95	1.15	1.15	1.15	1.15	1	.5	.5	1	.5	.5	.5	.5	.5	.5	.95	.95	.95	.95	1.15	1.15	.05	Rational	0	0	0	0	0
3	8	6	.95	1.1	1.1	1.1	1.1	1	.5	.5	1	.5	.5	.5	.5	.5	.5	.95	.95	.95	.95	1.1	1.1	.05	Rational	0	0	0	0	0
3	8	7	.95	1.05	1.05	1.05	1.05	1	.5	.5	1	.5	.5	.5	.5	.5	.5	.95	.95	.95	.95	1.05	1.05	.05	Rational	0	0	0	0	0
3	8	8	.95	.9999999999999996	.9999999999999996	.9999999999999996	.9999999999999996	1	.5	.5	1	.5	.5	.5	.5	.5	.5	.95	.95	.95	.95	.9999999999999996	.9999999999999996	.05	Rational	0	0	0	0	0
3	8	9	.95	.9999999999999996	.9999999999999996	.9999999999999996	.9999999999999996	1	.5	.5	1	.5	.5	.5	.5	.5	.5	.95	.95	.95	.95	.9999999999999996	.9999999999999996	.05	Rational	0	0	0	0	0
3	8	10	.95	.9999999999999996	.9999999999999996	.9999999999999996	.9999999999999996	1	.5	.5	1	.5	.5	.5	.5	.5	.5	.95	.95	.95	.95	.9999999999999996	.9999999999999996	.05	Rational	0	0	0	0	0
3	8	11	.95	.9999999999999996	.9999999999999996	.9999999999999996	.9999999999999996	1	.5	.5	1	.5	.5	.5	.5	.5	.5	.95	.95	.95	.95	.9999999999999996	.9999999999999996	.05	Rational	0	0	0	0	0
3	8	12	.95	.9999999999999996	.9999999999999996	.9999999999999996	.9999999999999996	1	.5	.5	1	.5	.5	.5	.5	.5	.5	.95	.95	.95	.95	.9999999999999996	.9999999999999996	.05	Rational	0	0	0	0	0
3	8	13	.95	.9999999999999996	.9999999999999996	.9999999999999996	.9999999999999996	1	.5	.5	1	.5	.5	.5	.5	.5	.5	.95	.95	.95	.95	.9999999999999996	.9999999999999996	.05	Rational	0	0	0	0	0
3	8	14	.95	.9999999999999996	.9999999999999996	.9999999999999996	.9999999999999996	1	.5	.5	1	.5	.5	.5	.5	.5	.5	.95	.95	.95	.95	.9999999999999996	.9999999999999996	.05	Rational	0	0	0	0	0
3	8	15	.95	.9999999999999996	.9999999999999996	.9999999999999996	.9999999999999996	1	.5	.5	1	.5	.5	.5	.5	.5	.5	.95	.95	.95	.95	.9999999999999996	.9999999999999996	.05	Rational	0	0	0	0	0
3	8	16	.95	.9999999999999996	.9999999999999996	.9999999999999996	.9999999999999996	1	.5	.5	1	.5	.5	.5	.5	.5	.5	.95	.95	.95	.95	.9999999999999996	.9999999999999996	.05	Rational	0	0	0	0	0
3	8	17	.95	.9999999999999996	.9999999999999996	.9999999999999996	.9999999999999996	1	.5	.5	1	.5	.5	.5	.5	.5	.5	.95	.95	.95	.95	.9999999999999996	.9999999999999996	.05	Rational	0	0	0	0	0
3	8	18	.95	.9999999999999996	.9999999999999996	.9999999999999996	.9999999999999996	1	.5	.5	1	.5	.5	.5	.5	.5	.5	.95	.95	.95	.95	.9999999999999996	.9999999999999996	.05	Rational	0	0	0	0	0
3	8	19	.95	.9999999999999996	.9999999999999996	.9999999999999996	.9999999999999996	1	.5	.5	1	.5	.5	.5	.5	.5	.5	.95	.95	.95	.95	.9999999999999996	.9999999999999996	.05	Rational	0	0	0	0	0
3	8	20	.95	.9999999999999996	.9999999999999996	.9999999999999996	.9999999999999996	1	.5	.5	1	.5	.5	.5	.5	.5	.5	.95	.95	.95	.95	.9999999999999996	.9999999999999996	.05	Rational	0	0	0	0	0
3	8	21	.95	.9999999999999996	.9999999999999996	.9999999999999996	.9999999999999996	1	.5	.5	1	.5	.5	.5	.5	.5	.5	.95	.95	.95	.95	.9999999999999996	.9999999999999996	.05	Rational	0	0	0	0	0
3	8	22	.95	.9999999999999996	.9999999999999996	.9999999999999996	.9999999999999996	1	.5	.5	1	.5	.5	.5	.5	.5	.5	.95	.95	.95	.95	.9999999999999996	.9999999999999996	.05	Rational	0	0	0	0	0
3	8	23	.95	.9999999999999996	.9999999999999996	.9999999999999996	.9999999999999996	1	.5	.5	1	.5	.5	.5	.5	.5	.5	.95	.95	.95	.95	.9999999999999996	.9999999999999996	.05	Rational	0	0	0	0	0
3	8	24	.95	.9999999999999996	.9999999999999996	.9999999999999996	.9999999999999996	1	.5	.5	1	.5	.5	.5	.5	.5	.5	.95	.95	.95	.95	.9999999999999996	.9999999999999996	.05	Rational	0	0	0	0	0
3	8	25	.95	.9999999999999996	.9999999999999996	.9999999999999996	.9999999999999996	1	.5	.5	1	.5	.5	.5	.5	.5	.5	.95	.95	.95	.95	.9999999999999996	.9999999999999996	.05	Rational	0	0	0	0	0
3	8	26	.95	.9999999999999996	.9999999999999996	.9999999999999996	.9999999999999996	1	.5	.5	1	.5	.5	.5	.5	.5	.5	.95	.95	.95	.95	.9999999999999996	.9999999999999996	.05	Rational	0	0	0	0	0
3	8	27	.95	.9999999999999996	.9999999999999996	.9999999999999996	.9999999999999996	1	.5	.5	1	.5	.5	.5	.5	.5	.5	.95	.95	.95	.95	.9999999999999996	.9999999999999996	.05	Rational	0	0	0	0	0
3	8	28	.95	.9999999999999996	.9999999999999996	.9999999999999996	.9999999999999996	1	.5	.5	1	.5	.5	.5	.5	.5	.5	.95	.95	.95	.95	.9999999999999996	.9999999999999996	.05	Rational	0	0	0	0	0
3	8	29	.95	.9999999999999996	.9999999999999996	.9999999999999996	.9999999999999996	1	.5	.5	1	.5	.5	.5	.5	.5	.5	.95	.95	.95	.95	.9999999999999996	.9999999999999996	.05	Rational	0	0	0	0	0
3	8	30	.95	.9999999999999996	.9999999999999996	.9999999999999996	.9999999999999996	1	.5	.5	1	.5	.5	.5	.5	.5	.5	.95	.95	.95	.95	.9999999999999996	.9999999999999996	.05	Rational	0	0	0	0	0
3	8	31	.95	.9999999999999996	.9999999999999996	.9999999999999996	.9999999999999996	1	.5	.5	1	.5	.5	.5	.5	.5	.5	.95	.95	.95	.95	.9999999999999996	.9999999999999996	.05	Rational	0	0	0	0	0
3	8	32	.95	.9999999999999996	.9999999999999996	.9999999999999996	.9999999999999996	1	.5	.5	1	.5	.5	.5	.5	.5	.5	.95	.95	.95	.95	.9999999999999996	.9999999999999996	.05	Rational	0	0	0	0	0
3	8	33	.95	.9999999999999996	.9999999999999996	.9999999999999996	.9999999999999996	1	.5	.5	1	.5	.5	.5	.5	.5	.5	.95	.95	.95	.95	.9999999999999996	.9999999999999996	.05	Rational	0	0	0	0	0
3	8	34	.95	.9999999999999996	.9999999999999996	.9999999999999996	.9999999999999996	1	.5	.5	1	.5	.5	.5	.5	.5	.5	.95	.95	.95	.95	.9999999999999996	.9999999999999996	.05	Rational	0	0	0	0	0
3	8	35	.95	.9999999999999996	.9999999999999996	.9999999999999996	.9999999999999996	1	.5	.5	1	.5	.5	.5	.5	.5	.5	.95	.95	.95	.95	.9999999999999996	.9999999999999996	.05	Rational	0	0	0	0	0
3	8	36	.95	.9999999999999996	.9999999999999996	.9999999999999996	.9999999999999996	1	.5	.5	1	.5	.5	.5	.5	.5	.5	.95	.95	.95	.95	.9999999999999996	.9999999999999996	.05	Rational	0	0	0	0	0
3	8	37	.95	.9999999999999996	.9999999999999996	.9999999999999996	.9999999999999996	1	.5	.5	1	.5	.5	.5	.5	.5	.5	.95	.95	.95	.95	.9999999999999996	.9999999999999996	.05	Rational	0	0	0	0	0
3	8	38	.95	.9999999999999996	.9999999999999996	.9999999999999996	.9999999999999996	1	.5	.5	1	.5	.5	.5	.5	.5	.5	.95	.95	.95	.95	.9999999999999996	.9999999999999996	.05	Rational	0	0	0	0	0
3	8	39	.95	.9999999999999996	.9999999999999996	.9999999999999996	.9999999999999996	1	.5	.5	1	.5	.5	.5	.5	.5	.5	.95	.95	.95	.95	.9999999999999996	.9999999999999996	.05	Rational	0	0	0	0	0
3	8	40	.95	.9999999999999996	.9999999999999996	.9999999999999996	.9999999999999996	1	.5	.5	1	.5	.5	.5	.5	.5	.5	.95	.95	.95	.95	.9999999999999996	.9999999999999996	.05	Rational	0	0	0	0	0
3	8	40	.95	.9999999999999996	.9999999999999996	.9999999999999996	.9999999999999996	1	.5	.5	1	.5	.5	.5	.5	.5	.5	.95	.95	.95	.95	.9999999999999996	.9999999999999996	.05	Rational	0	0	0	0	530.3500000000001
3	9	1	.95	1.55	1.55	1.55	1.55	1	.5	.5	1	.5	.5	.5	.5	.5	.5	.95	.95	.95	.95	1.55	1.55	.05	Rational	0	0	0	0	0
3	9	2	.95	1.5	1.5	1.5	1.5	1	.5	.5	1	.5	.5	.5	.5	.5	.5	.95	.95	.95	.95	1.5	1.5	.05	Rational	0	0	0	0	0
3	9	3	.95	1.45	1.45	1.45	1.45	1	.5	.5	1	.5	.5	.5	.5	.5	.5	.95	.95	.95	.95	1.45	1.45	.05	Rational	0	0	0	0	0
3	9	4	.95	1.4	1.4	1.4	1.4	1	.5	.5	1	.5	.5	.5	.5	.5	.5	.95	.95	.95	.95	1.4	1.4	.05	Rational	0	0	0	0	0
3	9	5	.95	1.35	1.35	1.35	1.35	1	.5	.5	1	.5	.5	.5	.5	.5	.5	.95	.95	.95	.95	1.35	1.35	.05	Rational	0	0	0	0	0
3	9	6	.95	1.3	1.3	1.3	1.3	1	.5	.5	1	.5	.5	.5	.5	.5	.5	.95	.95	.95	.95	1.3	1.3	.05	Rational	0	0	0	0	0
3	9	7	.95	1.25	1.25	1.25	1.25	1	.5	.5	1	.5	.5	.5	.5	.5	.5	.95	.95	.95	.95	1.25	1.25	.05	Rational	0	0	0	0	0
3	9	8	.95	1.2	1.2	1.2	1.2	1	.5	.5	1	.5	.5	.5	.5	.5	.5	.95	.95	.95	.95	1.2	1.2	.05	Rational	0	0	0	0	0
3	9	9	.95	1.15	1.15	1.15	1.15	1	.5	.5	1	.5	.5	.5	.5	.5	.5	.95	.95	.95	.95	1.15	1.15	.05	Rational	0	0	0	0	0
3	9	10	.95	1.099999999999999	1.099999999999999	1.099999999999999	1.099999999999999	1	.5	.5	1	.5	.5	.5	.5	.5	.5	.95	.95	.95	.95	1.099999999999999	1.099999999999999	.05	Rational	0	0	0	0	0
3	9	11	.95	1.049999999999999	1.049999999999999	1.049999999999999	1.049999999999999	1	.5	.5	1	.5	.5	.5	.5	.5	.5	.95	.95	.95	.95	1.049999999999999	1.049999999999999	.05	Rational	0	0	0	0	0
3	9	12	.95	.9999999999999993	.9999999999999993	.9999999999999993	.9999999999999993	1	.5	.5	1	.5	.5	.5	.5	.5	.5	.95	.95	.95	.95	.9999999999999993	.9999999999999993	.05	Rational	0	0	0	0	0
3	9	13	.95	.9999999999999993	.9999999999999993	.9999999999999993	.9999999999999993	1	.5	.5	1	.5	.5	.5	.5	.5	.5	.95	.95	.95	.95	.9999999999999993	.9999999999999993	.05	Rational	0	0	0	0	0
3	9	14	.95	.9999999999999993	.9999999999999993	.9999999999999993	.9999999999999993	1	.5	.5	1	.5	.5	.5	.5	.5	.5	.95	.95	.95	.95	.9999999999999993	.9999999999999993	.05	Rational	0	0	0	0	0
3	9	15	.95	.9999999999999993	.9999999999999993	.9999999999999993	.9999999999999993	1	.5	.5	1	.5	.5	.5	.5	.5	.5	.95	.95	.95	.95	.9999999999999993	.9999999999999993	.05	Rational	0	0	0	0	0
3	9	16	.95	.9999999999999993	.9999999999999993	.9999999999999993	.9999999999999993	1	.5	.5	1	.5	.5	.5	.5	.5	.5	.95	.95	.95	.95	.9999999999999993	.9999999999999993	.05	Rational	0	0	0	0	0
3	9	17	.95	.9999999999999993	.9999999999999993	.9999999999999993	.9999999999999993	1	.5	.5	1	.5	.5	.5	.5	.5	.5	.95	.95	.95	.95	.9999999999999993	.9999999999999993	.05	Rational	0	0	0	0	0
3	9	18	.95	.9999999999999993	.9999999999999993	.9999999999999993	.9999999999999993	1	.5	.5	1	.5	.5	.5	.5	.5	.5	.95	.95	.95	.95	.9999999999999993	.9999999999999993	.05	Rational	0	0	0	0	0
3	9	19	.95	.9999999999999993	.9999999999999993	.9999999999999993	.9999999999999993	1	.5	.5	1	.5	.5	.5	.5	.5	.5	.95	.95	.95	.95	.9999999999999993	.9999999999999993	.05	Rational	0	0	0	0	0
3	9	20	.95	.9999999999999993	.9999999999999993	.9999999999999993	.9999999999999993	1	.5	.5	1	.5	.5	.5	.5	.5	.5	.95	.95	.95	.95	.9999999999999993	.9999999999999993	.05	Rational	0	0	0	0	0
3	9	21	.95	.9999999999999993	.9999999999999993	.9999999999999993	.9999999999999993	1	.5	.5	1	.5	.5	.5	.5	.5	.5	.95	.95	.95	.95	.9999999999999993	.9999999999999993	.05	Rational	0	0	0	0	0
3	9	22	.95	.9999999999999993	.9999999999999993	.9999999999999993	.9999999999999993	1	.5	.5	1	.5	.5	.5	.5	.5	.5	.95	.95	.95	.95	.9999999999999993	.9999999999999993	.05	Rational	0	0	0	0	0
3	9	23	.95	.9999999999999993	.9999999999999993	.9999999999999993	.9999999999999993	1	.5	.5	1	.5	.5	.5	.5	.5	.5	.95	.95	.95	.95	.9999999999999993	.9999999999999993	.05	Rational	0	0	0	0	0
3	9	24	.95	.9999999999999993	.9999999999999993	.9999999999999993	.9999999999999993	1	.5	.5	1	.5	.5	.5	.5	.5	.5	.95	.95	.95	.95	.9999999999999993	.9999999999999993	.05	Rational	0	0	0	0	0
3	9	25	.95	.9999999999999993	.9999999999999993	.9999999999999993	.9999999999999993	1	.5	.5	1	.5	.5	.5	.5	.5	.5	.95	.95	.95	.95	.9999999999999993	.9999999999999993	.05	Rational	0	0	0	0	0
3	9	26	.95	.9999999999999993	.9999999999999993	.9999999999999993	.9999999999999993	1	.5	.5	1	.5	.5	.5	.5	.5	.5	.95	.95	.95	.95	.9999999999999993	.9999999999999993	.05	Rational	0	0	0	0	0
3	9	27	.95	.9999999999999993	.9999999999999993	.9999999999999993	.9999999999999993	1	.5	.5	1	.5	.5	.5	.5	.5	.5	.95	.95	.95	.95	.9999999999999993	.9999999999999993	.05	Rational	0	0	0	0	0
3	9	28	.95	.9999999999999993	.9999999999999993	.9999999999999993	.9999999999999993	1	.5	.5	1	.5	.5	.5	.5	.5	.5	.95	.95	.95	.95	.9999999999999993	.9999999999999993	.05	Rational	0	0	0	0	0
3	9	29	.95	.9999999999999993	.9999999999999993	.9999999999999993	.9999999999999993	1	.5	.5	1	.5	.5	.5	.5	.5	.5	.95	.95	.95	.95	.9999999999999993	.9999999999999993	.05	Rational	0	0	0	0	0
3	9	30	.95	.9999999999999993	.9999999999999993	.9999999999999993	.9999999999999993	1	.5	.5	1	.5	.5	.5	.5	.5	.5	.95	.95	.95	.95	.9999999999999993	.9999999999999993	.05	Rational	0	0	0	0	0
3	9	31	.95	.9999999999999993	.9999999999999993	.9999999999999993	.9999999999999993	1	.5	.5	1	.5	.5	.5	.5	.5	.5	.95	.95	.95	.95	.9999999999999993	.9999999999999993	.05	Rational	0	0	0	0	0
3	9	32	.95	.9999999999999993	.9999999999999993	.9999999999999993	.9999999999999993	1	.5	.5	1	.5	.5	.5	.5	.5	.5	.95	.95	.95	.95	.9999999999999993	.9999999999999993	.05	Rational	0	0	0	0	0
3	9	33	.95	.9999999999999993	.9999999999999993	.9999999999999993	.9999999999999993	1	.5	.5	1	.5	.5	.5	.5	.5	.5	.95	.95	.95	.95	.9999999999999993	.9999999999999993	.05	Rational	0	0	0	0	0
3	9	34	.95	.9999999999999993	.9999999999999993	.9999999999999993	.9999999999999993	1	.5	.5	1	.5	.5	.5	.5	.5	.5	.95	.95	.95	.95	.9999999999999993	.9999999999999993	.05	Rational	0	0	0	0	0
3	9	35	.95	.9999999999999993	.9999999999999993	.9999999999999993	.9999999999999993	1	.5	.5	1	.5	.5	.5	.5	.5	.5	.95	.95	.95	.95	.9999999999999993	.9999999999999993	.05	Rational	0	0	0	0	0
3	9	36	.95	.9999999999999993	.9999999999999993	.9999999999999993	.9999999999999993	1	.5	.5	1	.5	.5	.5	.5	.5	.5	.95	.95	.95	.95	.9999999999999993	.9999999999999993	.05	Rational	0	0	0	0	0
3	9	37	.95	.9999999999999993	.9999999999999993	.9999999999999993	.9999999999999993	1	.5	.5	1	.5	.5	.5	.5	.5	.5	.95	.95	.95	.95	.9999999999999993	.9999999999999993	.05	Rational	0	0	0	0	0
3	9	38	.95	.9999999999999993	.9999999999999993	.9999999999999993	.9999999999999993	1	.5	.5	1	.5	.5	.5	.5	.5	.5	.95	.95	.95	.95	.9999999999999993	.9999999999999993	.05	Rational	0	0	0	0	0
3	9	39	.95	.9999999999999993	.9999999999999993	.9999999999999993	.9999999999999993	1	.5	.5	1	.5	.5	.5	.5	.5	.5	.95	.95	.95	.95	.9999999999999993	.9999999999999993	.05	Rational	0	0	0	0	0
3	9	40	.95	.9999999999999993	.9999999999999993	.9999999999999993	.9999999999999993	1	.5	.5	1	.5	.5	.5	.5	.5	.5	.95	.95	.95	.95	.9999999999999993	.9999999999999993	.05	Rational	0	0	0	0	0
3	9	40	.95	.9999999999999993	.9999999999999993	.9999999999999993	.9999999999999993	1	.5	.5	1	.5	.5	.5	.5	.5	.5	.95	.95	.95	.95	.9999999999999993	.9999999999999993	.05	Rational	0	0	0	0	530.3500000000003
3	10	1	.95	1.75	1.75	1.75	1.75	1	.5	.5	1	.5	.5	.5	.5	.5	.5	.95	.95	.95	.95	1.75	1.75	.05	Rational	0	0	0	0	0
3	10	2	.95	1.7	1.7	1.7	1.7	1	.5	.5	1	.5	.5	.5	.5	.5	.5	.95	.95	.95	.95	1.7	1.7	.05	Rational	0	0	0	0	0
3	10	3	.95	1.65	1.65	1.65	1.65	1	.5	.5	1	.5	.5	.5	.5	.5	.5	.95	.95	.95	.95	1.65	1.65	.05	Rational	0	0	0	0	0
3	10	4	.95	1.6	1.6	1.6	1.6	1	.5	.5	1	.5	.5	.5	.5	.5	.5	.95	.95	.95	.95	1.6	1.6	.05	Rational	0	0	0	0	0
3	10	5	.95	1.55	1.55	1.55	1.55	1	.5	.5	1	.5	.5	.5	.5	.5	.5	.95	.95	.95	.95	1.55	1.55	.05	Rational	0	0	0	0	0
3	10	6	.95	1.5	1.5	1.5	1.5	1	.5	.5	1	.5	.5	.5	.5	.5	.5	.95	.95	.95	.95	1.5	1.5	.05	Rational	0	0	0	0	0
3	10	7	.95	1.45	1.45	1.45	1.45	1	.5	.5	1	.5	.5	.5	.5	.5	.5	.95	.95	.95	.95	1.45	1.45	.05	Rational	0	0	0	0	0
3	10	8	.95	1.4	1.4	1.4	1.4	1	.5	.5	1	.5	.5	.5	.5	.5	.5	.95	.95	.95	.95	1.4	1.4	.05	Rational	0	0	0	0	0
3	10	9	.95	1.349999999999999	1.349999999999999	1.349999999999999	1.349999999999999	1	.5	.5	1	.5	.5	.5	.5	.5	.5	.95	.95	.95	.95	1.349999999999999	1.349999999999999	.05	Rational	0	0	0	0	0
3	10	10	.95	1.299999999999999	1.299999999999999	1.299999999999999	1.299999999999999	1	.5	.5	1	.5	.5	.5	.5	.5	.5	.95	.95	.95	.95	1.299999999999999	1.299999999999999	.05	Rational	0	0	0	0	0
3	10	11	.95	1.249999999999999	1.249999999999999	1.249999999999999	1.249999999999999	1	.5	.5	1	.5	.5	.5	.5	.5	.5	.95	.95	.95	.95	1.249999999999999	1.249999999999999	.05	Rational	0	0	0	0	0
3	10	12	.95	1.199999999999999	1.199999999999999	1.199999999999999	1.199999999999999	1	.5	.5	1	.5	.5	.5	.5	.5	.5	.95	.95	.95	.95	1.199999999999999	1.199999999999999	.05	Rational	0	0	0	0	0
3	10	13	.95	1.149999999999999	1.149999999999999	1.149999999999999	1.149999999999999	1	.5	.5	1	.5	.5	.5	.5	.5	.5	.95	.95	.95	.95	1.149999999999999	1.149999999999999	.05	Rational	0	0	0	0	0
3	10	14	.95	1.099999999999999	1.099999999999999	1.099999999999999	1.099999999999999	1	.5	.5	1	.5	.5	.5	.5	.5	.5	.95	.95	.95	.95	1.099999999999999	1.099999999999999	.05	Rational	0	0	0	0	0
3	10	15	.95	1.049999999999999	1.049999999999999	1.049999999999999	1.049999999999999	1	.5	.5	1	.5	.5	.5	.5	.5	.5	.95	.95	.95	.95	1.049999999999999	1.049999999999999	.05	Rational	0	0	0	0	0
3	10	16	.95	.9999999999999991	.9999999999999991	.9999999999999991	.9999999999999991	1	.5	.5	1	.5	.5	.5	.5	.5	.5	.95	.95	.95	.95	.9999999999999991	.9999999999999991	.05	Rational	0	0	0	0	0
3	10	17	.95	.9999999999999991	.9999999999999991	.9999999999999991	.9999999999999991	1	.5	.5	1	.5	.5	.5	.5	.5	.5	.95	.95	.95	.95	.9999999999999991	.9999999999999991	.05	Rational	0	0	0	0	0
3	10	18	.95	.9999999999999991	.9999999999999991	.9999999999999991	.9999999999999991	1	.5	.5	1	.5	.5	.5	.5	.5	.5	.95	.95	.95	.95	.9999999999999991	.9999999999999991	.05	Rational	0	0	0	0	0
3	10	19	.95	.9999999999999991	.9999999999999991	.9999999999999991	.9999999999999991	1	.5	.5	1	.5	.5	.5	.5	.5	.5	.95	.95	.95	.95	.9999999999999991	.9999999999999991	.05	Rational	0	0	0	0	0
3	10	20	.95	.9999999999999991	.9999999999999991	.9999999999999991	.9999999999999991	1	.5	.5	1	.5	.5	.5	.5	.5	.5	.95	.95	.95	.95	.9999999999999991	.9999999999999991	.05	Rational	0	0	0	0	0
3	10	21	.95	.9999999999999991	.9999999999999991	.9999999999999991	.9999999999999991	1	.5	.5	1	.5	.5	.5	.5	.5	.5	.95	.95	.95	.95	.9999999999999991	.9999999999999991	.05	Rational	0	0	0	0	0
3	10	22	.95	.9999999999999991	.9999999999999991	.9999999999999991	.9999999999999991	1	.5	.5	1	.5	.5	.5	.5	.5	.5	.95	.95	.95	.95	.9999999999999991	.9999999999999991	.05	Rational	0	0	0	0	0
3	10	23	.95	.9999999999999991	.9999999999999991	.9999999999999991	.9999999999999991	1	.5	.5	1	.5	.5	.5	.5	.5	.5	.95	.95	.95	.95	.9999999999999991	.9999999999999991	.05	Rational	0	0	0	0	0
3	10	24	.95	.9999999999999991	.9999999999999991	.9999999999999991	.9999999999999991	1	.5	.5	1	.5	.5	.5	.5	.5	.5	.95	.95	.95	.95	.9999999999999991	.9999999999999991	.05	Rational	0	0	0	0	0
3	10	25	.95	.9999999999999991	.9999999999999991	.9999999999999991	.9999999999999991	1	.5	.5	1	.5	.5	.5	.5	.5	.5	.95	.95	.95	.95	.9999999999999991	.9999999999999991	.05	Rational	0	0	0	0	0
3	10	26	.95	.9999999999999991	.9999999999999991	.9999999999999991	.9999999999999991	1	.5	.5	1	.5	.5	.5	.5	.5	.5	.95	.95	.95	.95	.9999999999999991	.9999999999999991	.05	Rational	0	0	0	0	0
3	10	27	.95	.9999999999999991	.9999999999999991	.9999999999999991	.9999999999999991	1	.5	.5	1	.5	.5	.5	.5	.5	.5	.95	.95	.95	.95	.9999999999999991	.9999999999999991	.05	Rational	0	0	0	0	0
3	10	28	.95	.9999999999999991	.9999999999999991	.9999999999999991	.9999999999999991	1	.5	.5	1	.5	.5	.5	.5	.5	.5	.95	.95	.95	.95	.9999999999999991	.9999999999999991	.05	Rational	0	0	0	0	0
3	10	29	.95	.9999999999999991	.9999999999999991	.9999999999999991	.9999999999999991	1	.5	.5	1	.5	.5	.5	.5	.5	.5	.95	.95	.95	.95	.9999999999999991	.9999999999999991	.05	Rational	0	0	0	0	0
3	10	30	.95	.9999999999999991	.9999999999999991	.9999999999999991	.9999999999999991	1	.5	.5	1	.5	.5	.5	.5	.5	.5	.95	.95	.95	.95	.9999999999999991	.9999999999999991	.05	Rational	0	0	0	0	0
3	10	31	.95	.9999999999999991	.9999999999999991	.9999999999999991	.9999999999999991	1	.5	.5	1	.5	.5	.5	.5	.5	.5	.95	.95	.95	.95	.9999999999999991	.9999999999999991	.05	Rational	0	0	0	0	0
3	10	32	.95	.9999999999999991	.9999999999999991	.9999999999999991	.9999999999999991	1	.5	.5	1	.5	.5	.5	.5	.5	.5	.95	.95	.95	.95	.9999999999999991	.9999999999999991	.05	Rational	0	0	0	0	0
3	10	33	.95	.9999999999999991	.9999999999999991	.9999999999999991	.9999999999999991	1	.5	.5	1	.5	.5	.5	.5	.5	.5	.95	.95	.95	.95	.9999999999999991	.9999999999999991	.05	Rational	0	0	0	0	0
3	10	34	.95	.9999999999999991	.9999999999999991	.9999999999999991	.9999999999999991	1	.5	.5	1	.5	.5	.5	.5	.5	.5	.95	.95	.95	.95	.9999999999999991	.9999999999999991	.05	Rational	0	0	0	0	0
3	10	35	.95	.9999999999999991	.9999999999999991	.9999999999999991	.9999999999999991	1	.5	.5	1	.5	.5	.5	.5	.5	.5	.95	.95	.95	.95	.9999999999999991	.9999999999999991	.05	Rational	0	0	0	0	0
3	10	36	.95	.9999999999999991	.9999999999999991	.9999999999999991	.9999999999999991	1	.5	.5	1	.5	.5	.5	.5	.5	.5	.95	.95	.95	.95	.9999999999999991	.9999999999999991	.05	Rational	0	0	0	0	0
3	10	37	.95	.9999999999999991	.9999999999999991	.9999999999999991	.9999999999999991	1	.5	.5	1	.5	.5	.5	.5	.5	.5	.95	.95	.95	.95	.9999999999999991	.9999999999999991	.05	Rational	0	0	0	0	0
3	10	38	.95	.9999999999999991	.9999999999999991	.9999999999999991	.9999999999999991	1	.5	.5	1	.5	.5	.5	.5	.5	.5	.95	.95	.95	.95	.9999999999999991	.9999999999999991	.05	Rational	0	0	0	0	0
3	10	39	.95	.9999999999999991	.9999999999999991	.9999999999999991	.9999999999999991	1	.5	.5	1	.5	.5	.5	.5	.5	.5	.95	.95	.95	.95	.9999999999999991	.9999999999999991	.05	Rational	0	0	0	0	0
3	10	40	.95	.9999999999999991	.9999999999999991	.9999999999999991	.9999999999999991	1	.5	.5	1	.5	.5	.5	.5	.5	.5	.95	.95	.95	.95	.9999999999999991	.9999999999999991	.05	Rational	0	0	0	0	0
3	10	40	.95	.9999999999999991	.9999999999999991	.9999999999999991	.9999999999999991	1	.5	.5	1	.5	.5	.5	.5	.5	.5	.95	.95	.95	.95	.9999999999999991	.9999999999999991	.05	Rational	0	0	0	0	530.3500000000007
1	1	1	.05	0	0	0	0	1	.5	.5	1	.5	.5	.5	.5	.5	.5	.05	.05	.05	.05	0	0	.1	Rational	0	0	0	0	0
1	1	2	.05	0	0	0	0	1	.5	.5	1	.5	.5	.5	.5	.5	.5	.05	.05	.05	.05	0	0	.1	Rational	0	0	0	0	0
1	1	3	.05	0	0	0	0	1	.5	.5	1	.5	.5	.5	.5	.5	.5	.05	.05	.05	.05	0	0	.1	Rational	0	0	0	0	0
1	1	4	.05	0	0	0	0	1	.5	.5	1	.5	.5	.5	.5	.5	.5	.05	.05	.05	.05	0	0	.1	Rational	0	0	0	0	0
1	1	5	.05	0	0	0	0	1	.5	.5	1	.5	.5	.5	.5	.5	.5	.05	.05	.05	.05	0	0	.1	Rational	0	0	0	0	0
1	1	6	.05	0	0	0	0	1	.5	.5	1	.5	.5	.5	.5	.5	.5	.05	.05	.05	.05	0	0	.1	Rational	0	0	0	0	0
1	1	7	.05	0	0	0	0	1	.5	.5	1	.5	.5	.5	.5	.5	.5	.05	.05	.05	.05	0	0	.1	Rational	0	0	0	0	0
1	1	8	.05	0	0	0	0	1	.5	.5	1	.5	.5	.5	.5	.5	.5	.05	.05	.05	.05	0	0	.1	Rational	0	0	0	0	0
1	1	9	.05	0	0	0	0	1	.5	.5	1	.5	.5	.5	.5	.5	.5	.05	.05	.05	.05	0	0	.1	Rational	0	0	0	0	0
1	1	10	.05	0	0	0	0	1	.5	.5	1	.5	.5	.5	.5	.5	.5	.05	.05	.05	.05	0	0	.1	Rational	0	0	0	0	0
1	1	11	.05	0	0	0	0	1	.5	.5	1	.5	.5	.5	.5	.5	.5	.05	.05	.05	.05	0	0	.1	Rational	0	0	0	0	0
1	1	12	.05	0	0	0	0	1	.5	.5	1	.5	.5	.5	.5	.5	.5	.05	.05	.05	.05	0	0	.1	Rational	0	0	0	0	0
1	1	13	.05	0	0	0	0	1	.5	.5	1	.5	.5	.5	.5	.5	.5	.05	.05	.05	.05	0	0	.1	Rational	0	0	0	0	0
1	1	14	.05	0	0	0	0	1	.5	.5	1	.5	.5	.5	.5	.5	.5	.05	.05	.05	.05	0	0	.1	Rational	0	0	0	0	0
1	1	15	.05	0	0	0	0	1	.5	.5	1	.5	.5	.5	.5	.5	.5	.05	.05	.05	.05	0	0	.1	Rational	0	0	0	0	0
1	1	16	.05	0	0	0	0	1	.5	.5	1	.5	.5	.5	.5	.5	.5	.05	.05	.05	.05	0	0	.1	Rational	0	0	0	0	0
1	1	17	.05	0	0	0	0	1	.5	.5	1	.5	.5	.5	.5	.5	.5	.05	.05	.05	.05	0	0	.1	Rational	0	0	0	0	0
1	1	18	.05	0	0	0	0	1	.5	.5	1	.5	.5	.5	.5	.5	.5	.05	.05	.05	.05	0	0	.1	Rational	0	0	0	0	0
1	1	19	.05	0	0	0	0	1	.5	.5	1	.5	.5	.5	.5	.5	.5	.05	.05	.05	.05	0	0	.1	Rational	0	0	0	0	0
1	1	20	.05	0	0	0	0	1	.5	.5	1	.5	.5	.5	.5	.5	.5	.05	.05	.05	.05	0	0	.1	Rational	0	0	0	0	0
1	1	21	.05	0	0	0	0	1	.5	.5	1	.5	.5	.5	.5	.5	.5	.05	.05	.05	.05	0	0	.1	Rational	0	0	0	0	0
1	1	22	.05	0	0	0	0	1	.5	.5	1	.5	.5	.5	.5	.5	.5	.05	.05	.05	.05	0	0	.1	Rational	0	0	0	0	0
1	1	23	.05	0	0	0	0	1	.5	.5	1	.5	.5	.5	.5	.5	.5	.05	.05	.05	.05	0	0	.1	Rational	0	0	0	0	0
1	1	24	.05	0	0	0	0	1	.5	.5	1	.5	.5	.5	.5	.5	.5	.05	.05	.05	.05	0	0	.1	Rational	0	0	0	0	0
1	1	25	.05	0	0	0	0	1	.5	.5	1	.5	.5	.5	.5	.5	.5	.05	.05	.05	.05	0	0	.1	Rational	0	0	0	0	0
1	1	26	.05	0	0	0	0	1	.5	.5	1	.5	.5	.5	.5	.5	.5	.05	.05	.05	.05	0	0	.1	Rational	0	0	0	0	0
1	1	27	.05	0	0	0	0	1	.5	.5	1	.5	.5	.5	.5	.5	.5	.05	.05	.05	.05	0	0	.1	Rational	0	0	0	0	0
1	1	28	.05	0	0	0	0	1	.5	.5	1	.5	.5	.5	.5	.5	.5	.05	.05	.05	.05	0	0	.1	Rational	0	0	0	0	0
1	1	29	.05	0	0	0	0	1	.5	.5	1	.5	.5	.5	.5	.5	.5	.05	.05	.05	.05	0	0	.1	Rational	0	0	0	0	0
1	1	30	.05	0	0	0	0	1	.5	.5	1	.5	.5	.5	.5	.5	.5	.05	.05	.05	.05	0	0	.1	Rational	0	0	0	0	0
1	1	31	.05	0	0	0	0	1	.5	.5	1	.5	.5	.5	.5	.5	.5	.05	.05	.05	.05	0	0	.1	Rational	0	0	0	0	0
1	1	32	.05	0	0	0	0	1	.5	.5	1	.5	.5	.5	.5	.5	.5	.05	.05	.05	.05	0	0	.1	Rational	0	0	0	0	0
1	1	33	.05	0	0	0	0	1	.5	.5	1	.5	.5	.5	.5	.5	.5	.05	.05	.05	.05	0	0	.1	Rational	0	0	0	0	0
1	1	34	.05	0	0	0	0	1	.5	.5	1	.5	.5	.5	.5	.5	.5	.05	.05	.05	.05	0	0	.1	Rational	0	0	0	0	0
1	1	35	.05	0	0	0	0	1	.5	.5	1	.5	.5	.5	.5	.5	.5	.05	.05	.05	.05	0	0	.1	Rational	0	0	0	0	0
1	1	36	.05	0	0	0	0	1	.5	.5	1	.5	.5	.5	.5	.5	.5	.05	.05	.05	.05	0	0	.1	Rational	0	0	0	0	0
1	1	37	.05	0	0	0	0	1	.5	.5	1	.5	.5	.5	.5	.5	.5	.05	.05	.05	.05	0	0	.1	Rational	0	0	0	0	0
1	1	38	.05	0	0	0	0	1	.5	.5	1	.5	.5	.5	.5	.5	.5	.05	.05	.05	.05	0	0	.1	Rational	0	0	0	0	0
1	1	39	.05	0	0	0	0	1	.5	.5	1	.5	.5	.5	.5	.5	.5	.05	.05	.05	.05	0	0	.1	Rational	0	0	0	0	0
1	1	40	.05	0	0	0	0	1	.5	.5	1	.5	.5	.5	.5	.5	.5	.05	.05	.05	.05	0	0	.1	Rational	0	0	0	0	0
1	1	40	.05	0	0	0	0	1	.5	.5	1	.5	.5	.5	.5	.5	.5	.05	.05	.05	.05	0	0	.1	Rational	0	0	0	0	490.6500000000002
1	2	1	.15	.2	.2	.2	.2	1	.5	.5	1	.5	.5	.5	.5	.5	.5	.15	.15	.15	.15	.2	.2	.1	Rational	0	0	0	0	0
1	2	2	.15	.2	.2	.2	.2	1	.5	.5	1	.5	.5	.5	.5	.5	.5	.15	.15	.15	.15	.2	.2	.1	Rational	0	0	0	0	0
1	2	3	.15	.2	.2	.2	.2	1	.5	.5	1	.5	.5	.5	.5	.5	.5	.15	.15	.15	.15	.2	.2	.1	Rational	0	0	0	0	0
1	2	4	.15	.2	.2	.2	.2	1	.5	.5	1	.5	.5	.5	.5	.5	.5	.15	.15	.15	.15	.2	.2	.1	Rational	0	0	0	0	0
1	2	5	.15	.2	.2	.2	.2	1	.5	.5	1	.5	.5	.5	.5	.5	.5	.15	.15	.15	.15	.2	.2	.1	Rational	0	0	0	0	0
1	2	6	.15	.2	.2	.2	.2	1	.5	.5	1	.5	.5	.5	.5	.5	.5	.15	.15	.15	.15	.2	.2	.1	Rational	0	0	0	0	0
1	2	7	.15	.2	.2	.2	.2	1	.5	.5	1	.5	.5	.5	.5	.5	.5	.15	.15	.15	.15	.2	.2	.1	Rational	0	0	0	0	0
1	2	8	.15	.2	.2	.2	.2	1	.5	.5	1	.5	.5	.5	.5	.5	.5	.15	.15	.15	.15	.2	.2	.1	Rational	0	0	0	0	0
1	2	9	.15	.2	.2	.2	.2	1	.5	.5	1	.5	.5	.5	.5	.5	.5	.15	.15	.15	.15	.2	.2	.1	Rational	0	0	0	0	0
1	2	10	.15	.2	.2	.2	.2	1	.5	.5	1	.5	.5	.5	.5	.5	.5	.15	.15	.15	.15	.2	.2	.1	Rational	0	0	0	0	0
1	2	11	.15	.2	.2	.2	.2	1	.5	.5	1	.5	.5	.5	.5	.5	.5	.15	.15	.15	.15	.2	.2	.1	Rational	0	0	0	0	0
1	2	12	.15	.2	.2	.2	.2	1	.5	.5	1	.5	.5	.5	.5	.5	.5	.15	.15	.15	.15	.2	.2	.1	Rational	0	0	0	0	0
1	2	13	.15	.2	.2	.2	.2	1	.5	.5	1	.5	.5	.5	.5	.5	.5	.15	.15	.15	.15	.2	.2	.1	Rational	0	0	0	0	0
1	2	14	.15	.2	.2	.2	.2	1	.5	.5	1	.5	.5	.5	.5	.5	.5	.15	.15	.15	.15	.2	.2	.1	Rational	0	0	0	0	0
1	2	15	.15	.2	.2	.2	.2	1	.5	.5	1	.5	.5	.5	.5	.5	.5	.15	.15	.15	.15	.2	.2	.1	Rational	0	0	0	0	0
1	2	16	.15	.2	.2	.2	.2	1	.5	.5	1	.5	.5	.5	.5	.5	.5	.15	.15	.15	.15	.2	.2	.1	Rational	0	0	0	0	0
1	2	17	.15	.2	.2	.2	.2	1	.5	.5	1	.5	.5	.5	.5	.5	.5	.15	.15	.15	.15	.2	.2	.1	Rational	0	0	0	0	0
1	2	18	.15	.2	.2	.2	.2	1	.5	.5	1	.5	.5	.5	.5	.5	.5	.15	.15	.15	.15	.2	.2	.1	Rational	0	0	0	0	0
1	2	19	.15	.2	.2	.2	.2	1	.5	.5	1	.5	.5	.5	.5	.5	.5	.15	.15	.15	.15	.2	.2	.1	Rational	0	0	0	0	0
1	2	20	.15	.2	.2	.2	.2	1	.5	.5	1	.5	.5	.5	.5	.5	.5	.15	.15	.15	.15	.2	.2	.1	Rational	0	0	0	0	0
1	2	21	.15	.2	.2	.2	.2	1	.5	.5	1	.5	.5	.5	.5	.5	.5	.15	.15	.15	.15	.2	.2	.1	Rational	0	0	0	0	0
1	2	22	.15	.2	.2	.2	.2	1	.5	.5	1	.5	.5	.5	.5	.5	.5	.15	.15	.15	.15	.2	.2	.1	Rational	0	0	0	0	0
1	2	23	.15	.2	.2	.2	.2	1	.5	.5	1	.5	.5	.5	.5	.5	.5	.15	.15	.15	.15	.2	.2	.1	Rational	0	0	0	0	0
1	2	24	.15	.2	.2	.2	.2	1	.5	.5	1	.5	.5	.5	.5	.5	.5	.15	.15	.15	.15	.2	.2	.1	Rational	0	0	0	0	0
1	2	25	.15	.2	.2	.2	.2	1	.5	.5	1	.5	.5	.5	.5	.5	.5	.15	.15	.15	.15	.2	.2	.1	Rational	0	0	0	0	0
1	2	26	.15	.2	.2	.2	.2	1	.5	.5	1	.5	.5	.5	.5	.5	.5	.15	.15	.15	.15	.2	.2	.1	Rational	0	0	0	0	0
1	2	27	.15	.2	.2	.2	.2	1	.5	.5	1	.5	.5	.5	.5	.5	.5	.15	.15	.15	.15	.2	.2	.1	Rational	0	0	0	0	0
1	2	28	.15	.2	.2	.2	.2	1	.5	.5	1	.5	.5	.5	.5	.5	.5	.15	.15	.15	.15	.2	.2	.1	Rational	0	0	0	0	0
1	2	29	.15	.2	.2	.2	.2	1	.5	.5	1	.5	.5	.5	.5	.5	.5	.15	.15	.15	.15	.2	.2	.1	Rational	0	0	0	0	0
1	2	30	.15	.2	.2	.2	.2	1	.5	.5	1	.5	.5	.5	.5	.5	.5	.15	.15	.15	.15	.2	.2	.1	Rational	0	0	0	0	0
1	2	31	.15	.2	.2	.2	.2	1	.5	.5	1	.5	.5	.5	.5	.5	.5	.15	.15	.15	.15	.2	.2	.1	Rational	0	0	0	0	0
1	2	32	.15	.2	.2	.2	.2	1	.5	.5	1	.5	.5	.5	.5	.5	.5	.15	.15	.15	.15	.2	.2	.1	Rational	0	0	0	0	0
1	2	33	.15	.2	.2	.2	.2	1	.5	.5	1	.5	.5	.5	.5	.5	.5	.15	.15	.15	.15	.2	.2	.1	Rational	0	0	0	0	0
1	2	34	.15	.2	.2	.2	.2	1	.5	.5	1	.5	.5	.5	.5	.5	.5	.15	.15	.15	.15	.2	.2	.1	Rational	0	0	0	0	0
1	2	35	.15	.2	.2	.2	.2	1	.5	.5	1	.5	.5	.5	.5	.5	.5	.15	.15	.15	.15	.2	.2	.1	Rational	0	0	0	0	0
1	2	36	.15	.2	.2	.2	.2	1	.5	.5	1	.5	.5	.5	.5	.5	.5	.15	.15	.15	.15	.2	.2	.1	Rational	0	0	0	0	0
1	2	37	.15	.2	.2	.2	.2	1	.5	.5	1	.5	.5	.5	.5	.5	.5	.15	.15	.15	.15	.2	.2	.1	Rational	0	0	0	0	0
1	2	38	.15	.2	.2	.2	.2	1	.5	.5	1	.5	.5	.5	.5	.5	.5	.15	.15	.15	.15	.2	.2	.1	Rational	0	0	0	0	0
1	2	39	.15	.2	.2	.2	.2	1	.5	.5	1	.5	.5	.5	.5	.5	.5	.15	.15	.15	.15	.2	.2	.1	Rational	0	0	0	0	0
1	2	40	.15	.2	.2	.2	.2	1	.5	.5	1	.5	.5	.5	.5	.5	.5	.15	.15	.15	.15	.2	.2	.1	Rational	0	0	0	0	0
1	2	40	.15	.2	.2	.2	.2	1	.5	.5	1	.5	.5	.5	.5	.5	.5	.15	.15	.15	.15	.2	.2	.1	Rational	0	0	0	0	467.1500000000002
1	3	1	.25	.2	.2	.2	.2	1	.5	.5	1	.5	.5	.5	.5	.5	.5	.25	.25	.25	.25	.2	.2	.1	Rational	0	0	0	0	0
1	3	2	.25	.2	.2	.2	.2	1	.5	.5	1	.5	.5	.5	.5	.5	.5	.25	.25	.25	.25	.2	.2	.1	Rational	0	0	0	0	0
1	3	3	.25	.2	.2	.2	.2	1	.5	.5	1	.5	.5	.5	.5	.5	.5	.25	.25	.25	.25	.2	.2	.1	Rational	0	0	0	0	0
1	3	4	.25	.2	.2	.2	.2	1	.5	.5	1	.5	.5	.5	.5	.5	.5	.25	.25	.25	.25	.2	.2	.1	Rational	0	0	0	0	0
1	3	5	.25	.2	.2	.2	.2	1	.5	.5	1	.5	.5	.5	.5	.5	.5	.25	.25	.25	.25	.2	.2	.1	Rational	0	0	0	0	0
1	3	6	.25	.2	.2	.2	.2	1	.5	.5	1	.5	.5	.5	.5	.5	.5	.25	.25	.25	.25	.2	.2	.1	Rational	0	0	0	0	0
1	3	7	.25	.2	.2	.2	.2	1	.5	.5	1	.5	.5	.5	.5	.5	.5	.25	.25	.25	.25	.2	.2	.1	Rational	0	0	0	0	0
1	3	8	.25	.2	.2	.2	.2	1	.5	.5	1	.5	.5	.5	.5	.5	.5	.25	.25	.25	.25	.2	.2	.1	Rational	0	0	0	0	0
1	3	9	.25	.2	.2	.2	.2	1	.5	.5	1	.5	.5	.5	.5	.5	.5	.25	.25	.25	.25	.2	.2	.1	Rational	0	0	0	0	0
1	3	10	.25	.2	.2	.2	.2	1	.5	.5	1	.5	.5	.5	.5	.5	.5	.25	.25	.25	.25	.2	.2	.1	Rational	0	0	0	0	0
1	3	11	.25	.2	.2	.2	.2	1	.5	.5	1	.5	.5	.5	.5	.5	.5	.25	.25	.25	.25	.2	.2	.1	Rational	0	0	0	0	0
1	3	12	.25	.2	.2	.2	.2	1	.5	.5	1	.5	.5	.5	.5	.5	.5	.25	.25	.25	.25	.2	.2	.1	Rational	0	0	0	0	0
1	3	13	.25	.2	.2	.2	.2	1	.5	.5	1	.5	.5	.5	.5	.5	.5	.25	.25	.25	.25	.2	.2	.1	Rational	0	0	0	0	0
1	3	14	.25	.2	.2	.2	.2	1	.5	.5	1	.5	.5	.5	.5	.5	.5	.25	.25	.25	.25	.2	.2	.1	Rational	0	0	0	0	0
1	3	15	.25	.2	.2	.2	.2	1	.5	.5	1	.5	.5	.5	.5	.5	.5	.25	.25	.25	.25	.2	.2	.1	Rational	0	0	0	0	0
1	3	16	.25	.2	.2	.2	.2	1	.5	.5	1	.5	.5	.5	.5	.5	.5	.25	.25	.25	.25	.2	.2	.1	Rational	0	0	0	0	0
1	3	17	.25	.2	.2	.2	.2	1	.5	.5	1	.5	.5	.5	.5	.5	.5	.25	.25	.25	.25	.2	.2	.1	Rational	0	0	0	0	0
1	3	18	.25	.2	.2	.2	.2	1	.5	.5	1	.5	.5	.5	.5	.5	.5	.25	.25	.25	.25	.2	.2	.1	Rational	0	0	0	0	0
1	3	19	.25	.2	.2	.2	.2	1	.5	.5	1	.5	.5	.5	.5	.5	.5	.25	.25	.25	.25	.2	.2	.1	Rational	0	0	0	0	0
1	3	20	.25	.2	.2	.2	.2	1	.5	.5	1	.5	.5	.5	.5	.5	.5	.25	.25	.25	.25	.2	.2	.1	Rational	0	0	0	0	0
1	3	21	.25	.2	.2	.2	.2	1	.5	.5	1	.5	.5	.5	.5	.5	.5	.25	.25	.25	.25	.2	.2	.1	Rational	0	0	0	0	0
1	3	22	.25	.2	.2	.2	.2	1	.5	.5	1	.5	.5	.5	.5	.5	.5	.25	.25	.25	.25	.2	.2	.1	Rational	0	0	0	0	0
1	3	23	.25	.2	.2	.2	.2	1	.5	.5	1	.5	.5	.5	.5	.5	.5	.25	.25	.25	.25	.2	.2	.1	Rational	0	0	0	0	0
1	3	24	.25	.2	.2	.2	.2	1	.5	.5	1	.5	.5	.5	.5	.5	.5	.25	.25	.25	.25	.2	.2	.1	Rational	0	0	0	0	0
1	3	25	.25	.2	.2	.2	.2	1	.5	.5	1	.5	.5	.5	.5	.5	.5	.25	.25	.25	.25	.2	.2	.1	Rational	0	0	0	0	0
1	3	26	.25	.2	.2	.2	.2	1	.5	.5	1	.5	.5	.5	.5	.5	.5	.25	.25	.25	.25	.2	.2	.1	Rational	0	0	0	0	0
1	3	27	.25	.2	.2	.2	.2	1	.5	.5	1	.5	.5	.5	.5	.5	.5	.25	.25	.25	.25	.2	.2	.1	Rational	0	0	0	0	0
1	3	28	.25	.2	.2	.2	.2	1	.5	.5	1	.5	.5	.5	.5	.5	.5	.25	.25	.25	.25	.2	.2	.1	Rational	0	0	0	0	0
1	3	29	.25	.2	.2	.2	.2	1	.5	.5	1	.5	.5	.5	.5	.5	.5	.25	.25	.25	.25	.2	.2	.1	Rational	0	0	0	0	0
1	3	30	.25	.2	.2	.2	.2	1	.5	.5	1	.5	.5	.5	.5	.5	.5	.25	.25	.25	.25	.2	.2	.1	Rational	0	0	0	0	0
1	3	31	.25	.2	.2	.2	.2	1	.5	.5	1	.5	.5	.5	.5	.5	.5	.25	.25	.25	.25	.2	.2	.1	Rational	0	0	0	0	0
1	3	32	.25	.2	.2	.2	.2	1	.5	.5	1	.5	.5	.5	.5	.5	.5	.25	.25	.25	.25	.2	.2	.1	Rational	0	0	0	0	0
1	3	33	.25	.2	.2	.2	.2	1	.5	.5	1	.5	.5	.5	.5	.5	.5	.25	.25	.25	.25	.2	.2	.1	Rational	0	0	0	0	0
1	3	34	.25	.2	.2	.2	.2	1	.5	.5	1	.5	.5	.5	.5	.5	.5	.25	.25	.25	.25	.2	.2	.1	Rational	0	0	0	0	0
1	3	35	.25	.2	.2	.2	.2	1	.5	.5	1	.5	.5	.5	.5	.5	.5	.25	.25	.25	.25	.2	.2	.1	Rational	0	0	0	0	0
1	3	36	.25	.2	.2	.2	.2	1	.5	.5	1	.5	.5	.5	.5	.5	.5	.25	.25	.25	.25	.2	.2	.1	Rational	0	0	0	0	0
1	3	37	.25	.2	.2	.2	.2	1	.5	.5	1	.5	.5	.5	.5	.5	.5	.25	.25	.25	.25	.2	.2	.1	Rational	0	0	0	0	0
1	3	38	.25	.2	.2	.2	.2	1	.5	.5	1	.5	.5	.5	.5	.5	.5	.25	.25	.25	.25	.2	.2	.1	Rational	0	0	0	0	0
1	3	39	.25	.2	.2	.2	.2	1	.5	.5	1	.5	.5	.5	.5	.5	.5	.25	.25	.25	.25	.2	.2	.1	Rational	0	0	0	0	0
1	3	40	.25	.2	.2	.2	.2	1	.5	.5	1	.5	.5	.5	.5	.5	.5	.25	.25	.25	.25	.2	.2	.1	Rational	0	0	0	0	0
1	3	40	.25	.2	.2	.2	.2	1	.5	.5	1	.5	.5	.5	.5	.5	.5	.25	.25	.25	.25	.2	.2	.1	Rational	0	0	0	0	506.4499999999999
1	4	1	.35	.4	.4	.4	.4	1	.5	.5	1	.5	.5	.5	.5	.5	.5	.35	.35	.35	.35	.4	.4	.1	Rational	0	0	0	0	0
1	4	2	.35	.4	.4	.4	.4	1	.5	.5	1	.5	.5	.5	.5	.5	.5	.35	.35	.35	.35	.4	.4	.1	Rational	0	0	0	0	0
1	4	3	.35	.4	.4	.4	.4	1	.5	.5	1	.5	.5	.5	.5	.5	.5	.35	.35	.35	.35	.4	.4	.1	Rational	0	0	0	0	0
1	4	4	.35	.4	.4	.4	.4	1	.5	.5	1	.5	.5	.5	.5	.5	.5	.35	.35	.35	.35	.4	.4	.1	Rational	0	0	0	0	0
1	4	5	.35	.4	.4	.4	.4	1	.5	.5	1	.5	.5	.5	.5	.5	.5	.35	.35	.35	.35	.4	.4	.1	Rational	0	0	0	0	0
1	4	6	.35	.4	.4	.4	.4	1	.5	.5	1	.5	.5	.5	.5	.5	.5	.35	.35	.35	.35	.4	.4	.1	Rational	0	0	0	0	0
1	4	7	.35	.4	.4	.4	.4	1	.5	.5	1	.5	.5	.5	.5	.5	.5	.35	.35	.35	.35	.4	.4	.1	Rational	0	0	0	0	0
1	4	8	.35	.4	.4	.4	.4	1	.5	.5	1	.5	.5	.5	.5	.5	.5	.35	.35	.35	.35	.4	.4	.1	Rational	0	0	0	0	0
1	4	9	.35	.4	.4	.4	.4	1	.5	.5	1	.5	.5	.5	.5	.5	.5	.35	.35	.35	.35	.4	.4	.1	Rational	0	0	0	0	0
1	4	10	.35	.4	.4	.4	.4	1	.5	.5	1	.5	.5	.5	.5	.5	.5	.35	.35	.35	.35	.4	.4	.1	Rational	0	0	0	0	0
1	4	11	.35	.4	.4	.4	.4	1	.5	.5	1	.5	.5	.5	.5	.5	.5	.35	.35	.35	.35	.4	.4	.1	Rational	0	0	0	0	0
1	4	12	.35	.4	.4	.4	.4	1	.5	.5	1	.5	.5	.5	.5	.5	.5	.35	.35	.35	.35	.4	.4	.1	Rational	0	0	0	0	0
1	4	13	.35	.4	.4	.4	.4	1	.5	.5	1	.5	.5	.5	.5	.5	.5	.35	.35	.35	.35	.4	.4	.1	Rational	0	0	0	0	0
1	4	14	.35	.4	.4	.4	.4	1	.5	.5	1	.5	.5	.5	.5	.5	.5	.35	.35	.35	.35	.4	.4	.1	Rational	0	0	0	0	0
1	4	15	.35	.4	.4	.4	.4	1	.5	.5	1	.5	.5	.5	.5	.5	.5	.35	.35	.35	.35	.4	.4	.1	Rational	0	0	0	0	0
1	4	16	.35	.4	.4	.4	.4	1	.5	.5	1	.5	.5	.5	.5	.5	.5	.35	.35	.35	.35	.4	.4	.1	Rational	0	0	0	0	0
1	4	17	.35	.4	.4	.4	.4	1	.5	.5	1	.5	.5	.5	.5	.5	.5	.35	.35	.35	.35	.4	.4	.1	Rational	0	0	0	0	0
1	4	18	.35	.4	.4	.4	.4	1	.5	.5	1	.5	.5	.5	.5	.5	.5	.35	.35	.35	.35	.4	.4	.1	Rational	0	0	0	0	0
1	4	19	.35	.4	.4	.4	.4	1	.5	.5	1	.5	.5	.5	.5	.5	.5	.35	.35	.35	.35	.4	.4	.1	Rational	0	0	0	0	0
1	4	20	.35	.4	.4	.4	.4	1	.5	.5	1	.5	.5	.5	.5	.5	.5	.35	.35	.35	.35	.4	.4	.1	Rational	0	0	0	0	0
1	4	21	.35	.4	.4	.4	.4	1	.5	.5	1	.5	.5	.5	.5	.5	.5	.35	.35	.35	.35	.4	.4	.1	Rational	0	0	0	0	0
1	4	22	.35	.4	.4	.4	.4	1	.5	.5	1	.5	.5	.5	.5	.5	.5	.35	.35	.35	.35	.4	.4	.1	Rational	0	0	0	0	0
1	4	23	.35	.4	.4	.4	.4	1	.5	.5	1	.5	.5	.5	.5	.5	.5	.35	.35	.35	.35	.4	.4	.1	Rational	0	0	0	0	0
1	4	24	.35	.4	.4	.4	.4	1	.5	.5	1	.5	.5	.5	.5	.5	.5	.35	.35	.35	.35	.4	.4	.1	Rational	0	0	0	0	0
1	4	25	.35	.4	.4	.4	.4	1	.5	.5	1	.5	.5	.5	.5	.5	.5	.35	.35	.35	.35	.4	.4	.1	Rational	0	0	0	0	0
1	4	26	.35	.4	.4	.4	.4	1	.5	.5	1	.5	.5	.5	.5	.5	.5	.35	.35	.35	.35	.4	.4	.1	Rational	0	0	0	0	0
1	4	27	.35	.4	.4	.4	.4	1	.5	.5	1	.5	.5	.5	.5	.5	.5	.35	.35	.35	.35	.4	.4	.1	Rational	0	0	0	0	0
1	4	28	.35	.4	.4	.4	.4	1	.5	.5	1	.5	.5	.5	.5	.5	.5	.35	.35	.35	.35	.4	.4	.1	Rational	0	0	0	0	0
1	4	29	.35	.4	.4	.4	.4	1	.5	.5	1	.5	.5	.5	.5	.5	.5	.35	.35	.35	.35	.4	.4	.1	Rational	0	0	0	0	0
1	4	30	.35	.4	.4	.4	.4	1	.5	.5	1	.5	.5	.5	.5	.5	.5	.35	.35	.35	.35	.4	.4	.1	Rational	0	0	0	0	0
1	4	31	.35	.4	.4	.4	.4	1	.5	.5	1	.5	.5	.5	.5	.5	.5	.35	.35	.35	.35	.4	.4	.1	Rational	0	0	0	0	0
1	4	32	.35	.4	.4	.4	.4	1	.5	.5	1	.5	.5	.5	.5	.5	.5	.35	.35	.35	.35	.4	.4	.1	Rational	0	0	0	0	0
1	4	33	.35	.4	.4	.4	.4	1	.5	.5	1	.5	.5	.5	.5	.5	.5	.35	.35	.35	.35	.4	.4	.1	Rational	0	0	0	0	0
1	4	34	.35	.4	.4	.4	.4	1	.5	.5	1	.5	.5	.5	.5	.5	.5	.35	.35	.35	.35	.4	.4	.1	Rational	0	0	0	0	0
1	4	35	.35	.4	.4	.4	.4	1	.5	.5	1	.5	.5	.5	.5	.5	.5	.35	.35	.35	.35	.4	.4	.1	Rational	0	0	0	0	0
1	4	36	.35	.4	.4	.4	.4	1	.5	.5	1	.5	.5	.5	.5	.5	.5	.35	.35	.35	.35	.4	.4	.1	Rational	0	0	0	0	0
1	4	37	.35	.4	.4	.4	.4	1	.5	.5	1	.5	.5	.5	.5	.5	.5	.35	.35	.35	.35	.4	.4	.1	Rational	0	0	0	0	0
1	4	38	.35	.4	.4	.4	.4	1	.5	.5	1	.5	.5	.5	.5	.5	.5	.35	.35	.35	.35	.4	.4	.1	Rational	0	0	0	0	0
1	4	39	.35	.4	.4	.4	.4	1	.5	.5	1	.5	.5	.5	.5	.5	.5	.35	.35	.35	.35	.4	.4	.1	Rational	0	0	0	0	0
1	4	40	.35	.4	.4	.4	.4	1	.5	.5	1	.5	.5	.5	.5	.5	.5	.35	.35	.35	.35	.4	.4	.1	Rational	0	0	0	0	0
1	4	40	.35	.4	.4	.4	.4	1	.5	.5	1	.5	.5	.5	.5	.5	.5	.35	.35	.35	.35	.4	.4	.1	Rational	0	0	0	0	482.9499999999997
1	5	1	.45	.4	.4	.4	.4	1	.5	.5	1	.5	.5	.5	.5	.5	.5	.45	.45	.45	.45	.4	.4	.1	Rational	0	0	0	0	0
1	5	2	.45	.4	.4	.4	.4	1	.5	.5	1	.5	.5	.5	.5	.5	.5	.45	.45	.45	.45	.4	.4	.1	Rational	0	0	0	0	0
1	5	3	.45	.4	.4	.4	.4	1	.5	.5	1	.5	.5	.5	.5	.5	.5	.45	.45	.45	.45	.4	.4	.1	Rational	0	0	0	0	0
1	5	4	.45	.4	.4	.4	.4	1	.5	.5	1	.5	.5	.5	.5	.5	.5	.45	.45	.45	.45	.4	.4	.1	Rational	0	0	0	0	0
1	5	5	.45	.4	.4	.4	.4	1	.5	.5	1	.5	.5	.5	.5	.5	.5	.45	.45	.45	.45	.4	.4	.1	Rational	0	0	0	0	0
1	5	6	.45	.4	.4	.4	.4	1	.5	.5	1	.5	.5	.5	.5	.5	.5	.45	.45	.45	.45	.4	.4	.1	Rational	0	0	0	0	0
1	5	7	.45	.4	.4	.4	.4	1	.5	.5	1	.5	.5	.5	.5	.5	.5	.45	.45	.45	.45	.4	.4	.1	Rational	0	0	0	0	0
1	5	8	.45	.4	.4	.4	.4	1	.5	.5	1	.5	.5	.5	.5	.5	.5	.45	.45	.45	.45	.4	.4	.1	Rational	0	0	0	0	0
1	5	9	.45	.4	.4	.4	.4	1	.5	.5	1	.5	.5	.5	.5	.5	.5	.45	.45	.45	.45	.4	.4	.1	Rational	0	0	0	0	0
1	5	10	.45	.4	.4	.4	.4	1	.5	.5	1	.5	.5	.5	.5	.5	.5	.45	.45	.45	.45	.4	.4	.1	Rational	0	0	0	0	0
1	5	11	.45	.4	.4	.4	.4	1	.5	.5	1	.5	.5	.5	.5	.5	.5	.45	.45	.45	.45	.4	.4	.1	Rational	0	0	0	0	0
1	5	12	.45	.4	.4	.4	.4	1	.5	.5	1	.5	.5	.5	.5	.5	.5	.45	.45	.45	.45	.4	.4	.1	Rational	0	0	0	0	0
1	5	13	.45	.4	.4	.4	.4	1	.5	.5	1	.5	.5	.5	.5	.5	.5	.45	.45	.45	.45	.4	.4	.1	Rational	0	0	0	0	0
1	5	14	.45	.4	.4	.4	.4	1	.5	.5	1	.5	.5	.5	.5	.5	.5	.45	.45	.45	.45	.4	.4	.1	Rational	0	0	0	0	0
1	5	15	.45	.4	.4	.4	.4	1	.5	.5	1	.5	.5	.5	.5	.5	.5	.45	.45	.45	.45	.4	.4	.1	Rational	0	0	0	0	0
1	5	16	.45	.4	.4	.4	.4	1	.5	.5	1	.5	.5	.5	.5	.5	.5	.45	.45	.45	.45	.4	.4	.1	Rational	0	0	0	0	0
1	5	17	.45	.4	.4	.4	.4	1	.5	.5	1	.5	.5	.5	.5	.5	.5	.45	.45	.45	.45	.4	.4	.1	Rational	0	0	0	0	0
1	5	18	.45	.4	.4	.4	.4	1	.5	.5	1	.5	.5	.5	.5	.5	.5	.45	.45	.45	.45	.4	.4	.1	Rational	0	0	0	0	0
1	5	19	.45	.4	.4	.4	.4	1	.5	.5	1	.5	.5	.5	.5	.5	.5	.45	.45	.45	.45	.4	.4	.1	Rational	0	0	0	0	0
1	5	20	.45	.4	.4	.4	.4	1	.5	.5	1	.5	.5	.5	.5	.5	.5	.45	.45	.45	.45	.4	.4	.1	Rational	0	0	0	0	0
1	5	21	.45	.4	.4	.4	.4	1	.5	.5	1	.5	.5	.5	.5	.5	.5	.45	.45	.45	.45	.4	.4	.1	Rational	0	0	0	0	0
1	5	22	.45	.4	.4	.4	.4	1	.5	.5	1	.5	.5	.5	.5	.5	.5	.45	.45	.45	.45	.4	.4	.1	Rational	0	0	0	0	0
1	5	23	.45	.4	.4	.4	.4	1	.5	.5	1	.5	.5	.5	.5	.5	.5	.45	.45	.45	.45	.4	.4	.1	Rational	0	0	0	0	0
1	5	24	.45	.4	.4	.4	.4	1	.5	.5	1	.5	.5	.5	.5	.5	.5	.45	.45	.45	.45	.4	.4	.1	Rational	0	0	0	0	0
1	5	25	.45	.4	.4	.4	.4	1	.5	.5	1	.5	.5	.5	.5	.5	.5	.45	.45	.45	.45	.4	.4	.1	Rational	0	0	0	0	0
1	5	26	.45	.4	.4	.4	.4	1	.5	.5	1	.5	.5	.5	.5	.5	.5	.45	.45	.45	.45	.4	.4	.1	Rational	0	0	0	0	0
1	5	27	.45	.4	.4	.4	.4	1	.5	.5	1	.5	.5	.5	.5	.5	.5	.45	.45	.45	.45	.4	.4	.1	Rational	0	0	0	0	0
1	5	28	.45	.4	.4	.4	.4	1	.5	.5	1	.5	.5	.5	.5	.5	.5	.45	.45	.45	.45	.4	.4	.1	Rational	0	0	0	0	0
1	5	29	.45	.4	.4	.4	.4	1	.5	.5	1	.5	.5	.5	.5	.5	.5	.45	.45	.45	.45	.4	.4	.1	Rational	0	0	0	0	0
1	5	30	.45	.4	.4	.4	.4	1	.5	.5	1	.5	.5	.5	.5	.5	.5	.45	.45	.45	.45	.4	.4	.1	Rational	0	0	0	0	0
1	5	31	.45	.4	.4	.4	.4	1	.5	.5	1	.5	.5	.5	.5	.5	.5	.45	.45	.45	.45	.4	.4	.1	Rational	0	0	0	0	0
1	5	32	.45	.4	.4	.4	.4	1	.5	.5	1	.5	.5	.5	.5	.5	.5	.45	.45	.45	.45	.4	.4	.1	Rational	0	0	0	0	0
1	5	33	.45	.4	.4	.4	.4	1	.5	.5	1	.5	.5	.5	.5	.5	.5	.45	.45	.45	.45	.4	.4	.1	Rational	0	0	0	0	0
1	5	34	.45	.4	.4	.4	.4	1	.5	.5	1	.5	.5	.5	.5	.5	.5	.45	.45	.45	.45	.4	.4	.1	Rational	0	0	0	0	0
1	5	35	.45	.4	.4	.4	.4	1	.5	.5	1	.5	.5	.5	.5	.5	.5	.45	.45	.45	.45	.4	.4	.1	Rational	0	0	0	0	0
1	5	36	.45	.4	.4	.4	.4	1	.5	.5	1	.5	.5	.5	.5	.5	.5	.45	.45	.45	.45	.4	.4	.1	Rational	0	0	0	0	0
1	5	37	.45	.4	.4	.4	.4	1	.5	.5	1	.5	.5	.5	.5	.5	.5	.45	.45	.45	.45	.4	.4	.1	Rational	0	0	0	0	0
1	5	38	.45	.4	.4	.4	.4	1	.5	.5	1	.5	.5	.5	.5	.5	.5	.45	.45	.45	.45	.4	.4	.1	Rational	0	0	0	0	0
1	5	39	.45	.4	.4	.4	.4	1	.5	.5	1	.5	.5	.5	.5	.5	.5	.45	.45	.45	.45	.4	.4	.1	Rational	0	0	0	0	0
1	5	40	.45	.4	.4	.4	.4	1	.5	.5	1	.5	.5	.5	.5	.5	.5	.45	.45	.45	.45	.4	.4	.1	Rational	0	0	0	0	0
1	5	40	.45	.4	.4	.4	.4	1	.5	.5	1	.5	.5	.5	.5	.5	.5	.45	.45	.45	.45	.4	.4	.1	Rational	0	0	0	0	522.2500000000001
1	6	1	.5499999999999999	.6	.6	.6	.6	1	.5	.5	1	.5	.5	.5	.5	.5	.5	.5499999999999999	.5499999999999999	.5499999999999999	.5499999999999999	.6	.6	.1	Rational	0	0	0	0	0
1	6	2	.5499999999999999	.6	.6	.6	.6	1	.5	.5	1	.5	.5	.5	.5	.5	.5	.5499999999999999	.5499999999999999	.5499999999999999	.5499999999999999	.6	.6	.1	Rational	0	0	0	0	0
1	6	3	.5499999999999999	.6	.6	.6	.6	1	.5	.5	1	.5	.5	.5	.5	.5	.5	.5499999999999999	.5499999999999999	.5499999999999999	.5499999999999999	.6	.6	.1	Rational	0	0	0	0	0
1	6	4	.5499999999999999	.6	.6	.6	.6	1	.5	.5	1	.5	.5	.5	.5	.5	.5	.5499999999999999	.5499999999999999	.5499999999999999	.5499999999999999	.6	.6	.1	Rational	0	0	0	0	0
1	6	5	.5499999999999999	.6	.6	.6	.6	1	.5	.5	1	.5	.5	.5	.5	.5	.5	.5499999999999999	.5499999999999999	.5499999999999999	.5499999999999999	.6	.6	.1	Rational	0	0	0	0	0
1	6	6	.5499999999999999	.6	.6	.6	.6	1	.5	.5	1	.5	.5	.5	.5	.5	.5	.5499999999999999	.5499999999999999	.5499999999999999	.5499999999999999	.6	.6	.1	Rational	0	0	0	0	0
1	6	7	.5499999999999999	.6	.6	.6	.6	1	.5	.5	1	.5	.5	.5	.5	.5	.5	.5499999999999999	.5499999999999999	.5499999999999999	.5499999999999999	.6	.6	.1	Rational	0	0	0	0	0
1	6	8	.5499999999999999	.6	.6	.6	.6	1	.5	.5	1	.5	.5	.5	.5	.5	.5	.5499999999999999	.5499999999999999	.5499999999999999	.5499999999999999	.6	.6	.1	Rational	0	0	0	0	0
1	6	9	.5499999999999999	.6	.6	.6	.6	1	.5	.5	1	.5	.5	.5	.5	.5	.5	.5499999999999999	.5499999999999999	.5499999999999999	.5499999999999999	.6	.6	.1	Rational	0	0	0	0	0
1	6	10	.5499999999999999	.6	.6	.6	.6	1	.5	.5	1	.5	.5	.5	.5	.5	.5	.5499999999999999	.5499999999999999	.5499999999999999	.5499999999999999	.6	.6	.1	Rational	0	0	0	0	0
1	6	11	.5499999999999999	.6	.6	.6	.6	1	.5	.5	1	.5	.5	.5	.5	.5	.5	.5499999999999999	.5499999999999999	.5499999999999999	.5499999999999999	.6	.6	.1	Rational	0	0	0	0	0
1	6	12	.5499999999999999	.6	.6	.6	.6	1	.5	.5	1	.5	.5	.5	.5	.5	.5	.5499999999999999	.5499999999999999	.5499999999999999	.5499999999999999	.6	.6	.1	Rational	0	0	0	0	0
1	6	13	.5499999999999999	.6	.6	.6	.6	1	.5	.5	1	.5	.5	.5	.5	.5	.5	.5499999999999999	.5499999999999999	.5499999999999999	.5499999999999999	.6	.6	.1	Rational	0	0	0	0	0
1	6	14	.5499999999999999	.6	.6	.6	.6	1	.5	.5	1	.5	.5	.5	.5	.5	.5	.5499999999999999	.5499999999999999	.5499999999999999	.5499999999999999	.6	.6	.1	Rational	0	0	0	0	0
1	6	15	.5499999999999999	.6	.6	.6	.6	1	.5	.5	1	.5	.5	.5	.5	.5	.5	.5499999999999999	.5499999999999999	.5499999999999999	.5499999999999999	.6	.6	.1	Rational	0	0	0	0	0
1	6	16	.5499999999999999	.6	.6	.6	.6	1	.5	.5	1	.5	.5	.5	.5	.5	.5	.5499999999999999	.5499999999999999	.5499999999999999	.5499999999999999	.6	.6	.1	Rational	0	0	0	0	0
1	6	17	.5499999999999999	.6	.6	.6	.6	1	.5	.5	1	.5	.5	.5	.5	.5	.5	.5499999999999999	.5499999999999999	.5499999999999999	.5499999999999999	.6	.6	.1	Rational	0	0	0	0	0
1	6	18	.5499999999999999	.6	.6	.6	.6	1	.5	.5	1	.5	.5	.5	.5	.5	.5	.5499999999999999	.5499999999999999	.5499999999999999	.5499999999999999	.6	.6	.1	Rational	0	0	0	0	0
1	6	19	.5499999999999999	.6	.6	.6	.6	1	.5	.5	1	.5	.5	.5	.5	.5	.5	.5499999999999999	.5499999999999999	.5499999999999999	.5499999999999999	.6	.6	.1	Rational	0	0	0	0	0
1	6	20	.5499999999999999	.6	.6	.6	.6	1	.5	.5	1	.5	.5	.5	.5	.5	.5	.5499999999999999	.5499999999999999	.5499999999999999	.5499999999999999	.6	.6	.1	Rational	0	0	0	0	0
1	6	21	.5499999999999999	.6	.6	.6	.6	1	.5	.5	1	.5	.5	.5	.5	.5	.5	.5499999999999999	.5499999999999999	.5499999999999999	.5499999999999999	.6	.6	.1	Rational	0	0	0	0	0
1	6	22	.5499999999999999	.6	.6	.6	.6	1	.5	.5	1	.5	.5	.5	.5	.5	.5	.5499999999999999	.5499999999999999	.5499999999999999	.5499999999999999	.6	.6	.1	Rational	0	0	0	0	0
1	6	23	.5499999999999999	.6	.6	.6	.6	1	.5	.5	1	.5	.5	.5	.5	.5	.5	.5499999999999999	.5499999999999999	.5499999999999999	.5499999999999999	.6	.6	.1	Rational	0	0	0	0	0
1	6	24	.5499999999999999	.6	.6	.6	.6	1	.5	.5	1	.5	.5	.5	.5	.5	.5	.5499999999999999	.5499999999999999	.5499999999999999	.5499999999999999	.6	.6	.1	Rational	0	0	0	0	0
1	6	25	.5499999999999999	.6	.6	.6	.6	1	.5	.5	1	.5	.5	.5	.5	.5	.5	.5499999999999999	.5499999999999999	.5499999999999999	.5499999999999999	.6	.6	.1	Rational	0	0	0	0	0
1	6	26	.5499999999999999	.6	.6	.6	.6	1	.5	.5	1	.5	.5	.5	.5	.5	.5	.5499999999999999	.5499999999999999	.5499999999999999	.5499999999999999	.6	.6	.1	Rational	0	0	0	0	0
1	6	27	.5499999999999999	.6	.6	.6	.6	1	.5	.5	1	.5	.5	.5	.5	.5	.5	.5499999999999999	.5499999999999999	.5499999999999999	.5499999999999999	.6	.6	.1	Rational	0	0	0	0	0
1	6	28	.5499999999999999	.6	.6	.6	.6	1	.5	.5	1	.5	.5	.5	.5	.5	.5	.5499999999999999	.5499999999999999	.5499999999999999	.5499999999999999	.6	.6	.1	Rational	0	0	0	0	0
1	6	29	.5499999999999999	.6	.6	.6	.6	1	.5	.5	1	.5	.5	.5	.5	.5	.5	.5499999999999999	.5499999999999999	.5499999999999999	.5499999999999999	.6	.6	.1	Rational	0	0	0	0	0
1	6	30	.5499999999999999	.6	.6	.6	.6	1	.5	.5	1	.5	.5	.5	.5	.5	.5	.5499999999999999	.5499999999999999	.5499999999999999	.5499999999999999	.6	.6	.1	Rational	0	0	0	0	0
1	6	31	.5499999999999999	.6	.6	.6	.6	1	.5	.5	1	.5	.5	.5	.5	.5	.5	.5499999999999999	.5499999999999999	.5499999999999999	.5499999999999999	.6	.6	.1	Rational	0	0	0	0	0
1	6	32	.5499999999999999	.6	.6	.6	.6	1	.5	.5	1	.5	.5	.5	.5	.5	.5	.5499999999999999	.5499999999999999	.5499999999999999	.5499999999999999	.6	.6	.1	Rational	0	0	0	0	0
1	6	33	.5499999999999999	.6	.6	.6	.6	1	.5	.5	1	.5	.5	.5	.5	.5	.5	.5499999999999999	.5499999999999999	.5499999999999999	.5499999999999999	.6	.6	.1	Rational	0	0	0	0	0
1	6	34	.5499999999999999	.6	.6	.6	.6	1	.5	.5	1	.5	.5	.5	.5	.5	.5	.5499999999999999	.5499999999999999	.5499999999999999	.5499999999999999	.6	.6	.1	Rational	0	0	0	0	0
1	6	35	.5499999999999999	.6	.6	.6	.6	1	.5	.5	1	.5	.5	.5	.5	.5	.5	.5499999999999999	.5499999999999999	.5499999999999999	.5499999999999999	.6	.6	.1	Rational	0	0	0	0	0
1	6	36	.5499999999999999	.6	.6	.6	.6	1	.5	.5	1	.5	.5	.5	.5	.5	.5	.5499999999999999	.5499999999999999	.5499999999999999	.5499999999999999	.6	.6	.1	Rational	0	0	0	0	0
1	6	37	.5499999999999999	.6	.6	.6	.6	1	.5	.5	1	.5	.5	.5	.5	.5	.5	.5499999999999999	.5499999999999999	.5499999999999999	.5499999999999999	.6	.6	.1	Rational	0	0	0	0	0
1	6	38	.5499999999999999	.6	.6	.6	.6	1	.5	.5	1	.5	.5	.5	.5	.5	.5	.5499999999999999	.5499999999999999	.5499999999999999	.5499999999999999	.6	.6	.1	Rational	0	0	0	0	0
1	6	39	.5499999999999999	.6	.6	.6	.6	1	.5	.5	1	.5	.5	.5	.5	.5	.5	.5499999999999999	.5499999999999999	.5499999999999999	.5499999999999999	.6	.6	.1	Rational	0	0	0	0	0
1	6	40	.5499999999999999	.6	.6	.6	.6	1	.5	.5	1	.5	.5	.5	.5	.5	.5	.5499999999999999	.5499999999999999	.5499999999999999	.5499999999999999	.6	.6	.1	Rational	0	0	0	0	0
1	6	40	.5499999999999999	.6	.6	.6	.6	1	.5	.5	1	.5	.5	.5	.5	.5	.5	.5499999999999999	.5499999999999999	.5499999999999999	.5499999999999999	.6	.6	.1	Rational	0	0	0	0	498.7500000000001
1	7	1	.6499999999999999	.6	.6	.6	.6	1	.5	.5	1	.5	.5	.5	.5	.5	.5	.6499999999999999	.6499999999999999	.6499999999999999	.6499999999999999	.6	.6	.1	Rational	0	0	0	0	0
1	7	2	.6499999999999999	.6	.6	.6	.6	1	.5	.5	1	.5	.5	.5	.5	.5	.5	.6499999999999999	.6499999999999999	.6499999999999999	.6499999999999999	.6	.6	.1	Rational	0	0	0	0	0
1	7	3	.6499999999999999	.6	.6	.6	.6	1	.5	.5	1	.5	.5	.5	.5	.5	.5	.6499999999999999	.6499999999999999	.6499999999999999	.6499999999999999	.6	.6	.1	Rational	0	0	0	0	0
1	7	4	.6499999999999999	.6	.6	.6	.6	1	.5	.5	1	.5	.5	.5	.5	.5	.5	.6499999999999999	.6499999999999999	.6499999999999999	.6499999999999999	.6	.6	.1	Rational	0	0	0	0	0
1	7	5	.6499999999999999	.6	.6	.6	.6	1	.5	.5	1	.5	.5	.5	.5	.5	.5	.6499999999999999	.6499999999999999	.6499999999999999	.6499999999999999	.6	.6	.1	Rational	0	0	0	0	0
1	7	6	.6499999999999999	.6	.6	.6	.6	1	.5	.5	1	.5	.5	.5	.5	.5	.5	.6499999999999999	.6499999999999999	.6499999999999999	.6499999999999999	.6	.6	.1	Rational	0	0	0	0	0
1	7	7	.6499999999999999	.6	.6	.6	.6	1	.5	.5	1	.5	.5	.5	.5	.5	.5	.6499999999999999	.6499999999999999	.6499999999999999	.6499999999999999	.6	.6	.1	Rational	0	0	0	0	0
1	7	8	.6499999999999999	.6	.6	.6	.6	1	.5	.5	1	.5	.5	.5	.5	.5	.5	.6499999999999999	.6499999999999999	.6499999999999999	.6499999999999999	.6	.6	.1	Rational	0	0	0	0	0
1	7	9	.6499999999999999	.6	.6	.6	.6	1	.5	.5	1	.5	.5	.5	.5	.5	.5	.6499999999999999	.6499999999999999	.6499999999999999	.6499999999999999	.6	.6	.1	Rational	0	0	0	0	0
1	7	10	.6499999999999999	.6	.6	.6	.6	1	.5	.5	1	.5	.5	.5	.5	.5	.5	.6499999999999999	.6499999999999999	.6499999999999999	.6499999999999999	.6	.6	.1	Rational	0	0	0	0	0
1	7	11	.6499999999999999	.6	.6	.6	.6	1	.5	.5	1	.5	.5	.5	.5	.5	.5	.6499999999999999	.6499999999999999	.6499999999999999	.6499999999999999	.6	.6	.1	Rational	0	0	0	0	0
1	7	12	.6499999999999999	.6	.6	.6	.6	1	.5	.5	1	.5	.5	.5	.5	.5	.5	.6499999999999999	.6499999999999999	.6499999999999999	.6499999999999999	.6	.6	.1	Rational	0	0	0	0	0
1	7	13	.6499999999999999	.6	.6	.6	.6	1	.5	.5	1	.5	.5	.5	.5	.5	.5	.6499999999999999	.6499999999999999	.6499999999999999	.6499999999999999	.6	.6	.1	Rational	0	0	0	0	0
1	7	14	.6499999999999999	.6	.6	.6	.6	1	.5	.5	1	.5	.5	.5	.5	.5	.5	.6499999999999999	.6499999999999999	.6499999999999999	.6499999999999999	.6	.6	.1	Rational	0	0	0	0	0
1	7	15	.6499999999999999	.6	.6	.6	.6	1	.5	.5	1	.5	.5	.5	.5	.5	.5	.6499999999999999	.6499999999999999	.6499999999999999	.6499999999999999	.6	.6	.1	Rational	0	0	0	0	0
1	7	16	.6499999999999999	.6	.6	.6	.6	1	.5	.5	1	.5	.5	.5	.5	.5	.5	.6499999999999999	.6499999999999999	.6499999999999999	.6499999999999999	.6	.6	.1	Rational	0	0	0	0	0
1	7	17	.6499999999999999	.6	.6	.6	.6	1	.5	.5	1	.5	.5	.5	.5	.5	.5	.6499999999999999	.6499999999999999	.6499999999999999	.6499999999999999	.6	.6	.1	Rational	0	0	0	0	0
1	7	18	.6499999999999999	.6	.6	.6	.6	1	.5	.5	1	.5	.5	.5	.5	.5	.5	.6499999999999999	.6499999999999999	.6499999999999999	.6499999999999999	.6	.6	.1	Rational	0	0	0	0	0
1	7	19	.6499999999999999	.6	.6	.6	.6	1	.5	.5	1	.5	.5	.5	.5	.5	.5	.6499999999999999	.6499999999999999	.6499999999999999	.6499999999999999	.6	.6	.1	Rational	0	0	0	0	0
1	7	20	.6499999999999999	.6	.6	.6	.6	1	.5	.5	1	.5	.5	.5	.5	.5	.5	.6499999999999999	.6499999999999999	.6499999999999999	.6499999999999999	.6	.6	.1	Rational	0	0	0	0	0
1	7	21	.6499999999999999	.6	.6	.6	.6	1	.5	.5	1	.5	.5	.5	.5	.5	.5	.6499999999999999	.6499999999999999	.6499999999999999	.6499999999999999	.6	.6	.1	Rational	0	0	0	0	0
1	7	22	.6499999999999999	.6	.6	.6	.6	1	.5	.5	1	.5	.5	.5	.5	.5	.5	.6499999999999999	.6499999999999999	.6499999999999999	.6499999999999999	.6	.6	.1	Rational	0	0	0	0	0
1	7	23	.6499999999999999	.6	.6	.6	.6	1	.5	.5	1	.5	.5	.5	.5	.5	.5	.6499999999999999	.6499999999999999	.6499999999999999	.6499999999999999	.6	.6	.1	Rational	0	0	0	0	0
1	7	24	.6499999999999999	.6	.6	.6	.6	1	.5	.5	1	.5	.5	.5	.5	.5	.5	.6499999999999999	.6499999999999999	.6499999999999999	.6499999999999999	.6	.6	.1	Rational	0	0	0	0	0
1	7	25	.6499999999999999	.6	.6	.6	.6	1	.5	.5	1	.5	.5	.5	.5	.5	.5	.6499999999999999	.6499999999999999	.6499999999999999	.6499999999999999	.6	.6	.1	Rational	0	0	0	0	0
1	7	26	.6499999999999999	.6	.6	.6	.6	1	.5	.5	1	.5	.5	.5	.5	.5	.5	.6499999999999999	.6499999999999999	.6499999999999999	.6499999999999999	.6	.6	.1	Rational	0	0	0	0	0
1	7	27	.6499999999999999	.6	.6	.6	.6	1	.5	.5	1	.5	.5	.5	.5	.5	.5	.6499999999999999	.6499999999999999	.6499999999999999	.6499999999999999	.6	.6	.1	Rational	0	0	0	0	0
1	7	28	.6499999999999999	.6	.6	.6	.6	1	.5	.5	1	.5	.5	.5	.5	.5	.5	.6499999999999999	.6499999999999999	.6499999999999999	.6499999999999999	.6	.6	.1	Rational	0	0	0	0	0
1	7	29	.6499999999999999	.6	.6	.6	.6	1	.5	.5	1	.5	.5	.5	.5	.5	.5	.6499999999999999	.6499999999999999	.6499999999999999	.6499999999999999	.6	.6	.1	Rational	0	0	0	0	0
1	7	30	.6499999999999999	.6	.6	.6	.6	1	.5	.5	1	.5	.5	.5	.5	.5	.5	.6499999999999999	.6499999999999999	.6499999999999999	.6499999999999999	.6	.6	.1	Rational	0	0	0	0	0
1	7	31	.6499999999999999	.6	.6	.6	.6	1	.5	.5	1	.5	.5	.5	.5	.5	.5	.6499999999999999	.6499999999999999	.6499999999999999	.6499999999999999	.6	.6	.1	Rational	0	0	0	0	0
1	7	32	.6499999999999999	.6	.6	.6	.6	1	.5	.5	1	.5	.5	.5	.5	.5	.5	.6499999999999999	.6499999999999999	.6499999999999999	.6499999999999999	.6	.6	.1	Rational	0	0	0	0	0
1	7	33	.6499999999999999	.6	.6	.6	.6	1	.5	.5	1	.5	.5	.5	.5	.5	.5	.6499999999999999	.6499999999999999	.6499999999999999	.6499999999999999	.6	.6	.1	Rational	0	0	0	0	0
1	7	34	.6499999999999999	.6	.6	.6	.6	1	.5	.5	1	.5	.5	.5	.5	.5	.5	.6499999999999999	.6499999999999999	.6499999999999999	.6499999999999999	.6	.6	.1	Rational	0	0	0	0	0
1	7	35	.6499999999999999	.6	.6	.6	.6	1	.5	.5	1	.5	.5	.5	.5	.5	.5	.6499999999999999	.6499999999999999	.6499999999999999	.6499999999999999	.6	.6	.1	Rational	0	0	0	0	0
1	7	36	.6499999999999999	.6	.6	.6	.6	1	.5	.5	1	.5	.5	.5	.5	.5	.5	.6499999999999999	.6499999999999999	.6499999999999999	.6499999999999999	.6	.6	.1	Rational	0	0	0	0	0
1	7	37	.6499999999999999	.6	.6	.6	.6	1	.5	.5	1	.5	.5	.5	.5	.5	.5	.6499999999999999	.6499999999999999	.6499999999999999	.6499999999999999	.6	.6	.1	Rational	0	0	0	0	0
1	7	38	.6499999999999999	.6	.6	.6	.6	1	.5	.5	1	.5	.5	.5	.5	.5	.5	.6499999999999999	.6499999999999999	.6499999999999999	.6499999999999999	.6	.6	.1	Rational	0	0	0	0	0
1	7	39	.6499999999999999	.6	.6	.6	.6	1	.5	.5	1	.5	.5	.5	.5	.5	.5	.6499999999999999	.6499999999999999	.6499999999999999	.6499999999999999	.6	.6	.1	Rational	0	0	0	0	0
1	7	40	.6499999999999999	.6	.6	.6	.6	1	.5	.5	1	.5	.5	.5	.5	.5	.5	.6499999999999999	.6499999999999999	.6499999999999999	.6499999999999999	.6	.6	.1	Rational	0	0	0	0	0
1	7	40	.6499999999999999	.6	.6	.6	.6	1	.5	.5	1	.5	.5	.5	.5	.5	.5	.6499999999999999	.6499999999999999	.6499999999999999	.6499999999999999	.6	.6	.1	Rational	0	0	0	0	538.0500000000002
1	8	1	.7499999999999999	.7999999999999999	.7999999999999999	.7999999999999999	.7999999999999999	1	.5	.5	1	.5	.5	.5	.5	.5	.5	.7499999999999999	.7499999999999999	.7499999999999999	.7499999999999999	.7999999999999999	.7999999999999999	.1	Rational	0	0	0	0	0
1	8	2	.7499999999999999	.7999999999999999	.7999999999999999	.7999999999999999	.7999999999999999	1	.5	.5	1	.5	.5	.5	.5	.5	.5	.7499999999999999	.7499999999999999	.7499999999999999	.7499999999999999	.7999999999999999	.7999999999999999	.1	Rational	0	0	0	0	0
1	8	3	.7499999999999999	.7999999999999999	.7999999999999999	.7999999999999999	.7999999999999999	1	.5	.5	1	.5	.5	.5	.5	.5	.5	.7499999999999999	.7499999999999999	.7499999999999999	.7499999999999999	.7999999999999999	.7999999999999999	.1	Rational	0	0	0	0	0
1	8	4	.7499999999999999	.7999999999999999	.7999999999999999	.7999999999999999	.7999999999999999	1	.5	.5	1	.5	.5	.5	.5	.5	.5	.7499999999999999	.7499999999999999	.7499999999999999	.7499999999999999	.7999999999999999	.7999999999999999	.1	Rational	0	0	0	0	0
1	8	5	.7499999999999999	.7999999999999999	.7999999999999999	.7999999999999999	.7999999999999999	1	.5	.5	1	.5	.5	.5	.5	.5	.5	.7499999999999999	.7499999999999999	.7499999999999999	.7499999999999999	.7999999999999999	.7999999999999999	.1	Rational	0	0	0	0	0
1	8	6	.7499999999999999	.7999999999999999	.7999999999999999	.7999999999999999	.7999999999999999	1	.5	.5	1	.5	.5	.5	.5	.5	.5	.7499999999999999	.7499999999999999	.7499999999999999	.7499999999999999	.7999999999999999	.7999999999999999	.1	Rational	0	0	0	0	0
1	8	7	.7499999999999999	.7999999999999999	.7999999999999999	.7999999999999999	.7999999999999999	1	.5	.5	1	.5	.5	.5	.5	.5	.5	.7499999999999999	.7499999999999999	.7499999999999999	.7499999999999999	.7999999999999999	.7999999999999999	.1	Rational	0	0	0	0	0
1	8	8	.7499999999999999	.7999999999999999	.7999999999999999	.7999999999999999	.7999999999999999	1	.5	.5	1	.5	.5	.5	.5	.5	.5	.7499999999999999	.7499999999999999	.7499999999999999	.7499999999999999	.7999999999999999	.7999999999999999	.1	Rational	0	0	0	0	0
1	8	9	.7499999999999999	.7999999999999999	.7999999999999999	.7999999999999999	.7999999999999999	1	.5	.5	1	.5	.5	.5	.5	.5	.5	.7499999999999999	.7499999999999999	.7499999999999999	.7499999999999999	.7999999999999999	.7999999999999999	.1	Rational	0	0	0	0	0
1	8	10	.7499999999999999	.7999999999999999	.7999999999999999	.7999999999999999	.7999999999999999	1	.5	.5	1	.5	.5	.5	.5	.5	.5	.7499999999999999	.7499999999999999	.7499999999999999	.7499999999999999	.7999999999999999	.7999999999999999	.1	Rational	0	0	0	0	0
1	8	11	.7499999999999999	.7999999999999999	.7999999999999999	.7999999999999999	.7999999999999999	1	.5	.5	1	.5	.5	.5	.5	.5	.5	.7499999999999999	.7499999999999999	.7499999999999999	.7499999999999999	.7999999999999999	.7999999999999999	.1	Rational	0	0	0	0	0
1	8	12	.7499999999999999	.7999999999999999	.7999999999999999	.7999999999999999	.7999999999999999	1	.5	.5	1	.5	.5	.5	.5	.5	.5	.7499999999999999	.7499999999999999	.7499999999999999	.7499999999999999	.7999999999999999	.7999999999999999	.1	Rational	0	0	0	0	0
1	8	13	.7499999999999999	.7999999999999999	.7999999999999999	.7999999999999999	.7999999999999999	1	.5	.5	1	.5	.5	.5	.5	.5	.5	.7499999999999999	.7499999999999999	.7499999999999999	.7499999999999999	.7999999999999999	.7999999999999999	.1	Rational	0	0	0	0	0
1	8	14	.7499999999999999	.7999999999999999	.7999999999999999	.7999999999999999	.7999999999999999	1	.5	.5	1	.5	.5	.5	.5	.5	.5	.7499999999999999	.7499999999999999	.7499999999999999	.7499999999999999	.7999999999999999	.7999999999999999	.1	Rational	0	0	0	0	0
1	8	15	.7499999999999999	.7999999999999999	.7999999999999999	.7999999999999999	.7999999999999999	1	.5	.5	1	.5	.5	.5	.5	.5	.5	.7499999999999999	.7499999999999999	.7499999999999999	.7499999999999999	.7999999999999999	.7999999999999999	.1	Rational	0	0	0	0	0
1	8	16	.7499999999999999	.7999999999999999	.7999999999999999	.7999999999999999	.7999999999999999	1	.5	.5	1	.5	.5	.5	.5	.5	.5	.7499999999999999	.7499999999999999	.7499999999999999	.7499999999999999	.7999999999999999	.7999999999999999	.1	Rational	0	0	0	0	0
1	8	17	.7499999999999999	.7999999999999999	.7999999999999999	.7999999999999999	.7999999999999999	1	.5	.5	1	.5	.5	.5	.5	.5	.5	.7499999999999999	.7499999999999999	.7499999999999999	.7499999999999999	.7999999999999999	.7999999999999999	.1	Rational	0	0	0	0	0
1	8	18	.7499999999999999	.7999999999999999	.7999999999999999	.7999999999999999	.7999999999999999	1	.5	.5	1	.5	.5	.5	.5	.5	.5	.7499999999999999	.7499999999999999	.7499999999999999	.7499999999999999	.7999999999999999	.7999999999999999	.1	Rational	0	0	0	0	0
1	8	19	.7499999999999999	.7999999999999999	.7999999999999999	.7999999999999999	.7999999999999999	1	.5	.5	1	.5	.5	.5	.5	.5	.5	.7499999999999999	.7499999999999999	.7499999999999999	.7499999999999999	.7999999999999999	.7999999999999999	.1	Rational	0	0	0	0	0
1	8	20	.7499999999999999	.7999999999999999	.7999999999999999	.7999999999999999	.7999999999999999	1	.5	.5	1	.5	.5	.5	.5	.5	.5	.7499999999999999	.7499999999999999	.7499999999999999	.7499999999999999	.7999999999999999	.7999999999999999	.1	Rational	0	0	0	0	0
1	8	21	.7499999999999999	.7999999999999999	.7999999999999999	.7999999999999999	.7999999999999999	1	.5	.5	1	.5	.5	.5	.5	.5	.5	.7499999999999999	.7499999999999999	.7499999999999999	.7499999999999999	.7999999999999999	.7999999999999999	.1	Rational	0	0	0	0	0
1	8	22	.7499999999999999	.7999999999999999	.7999999999999999	.7999999999999999	.7999999999999999	1	.5	.5	1	.5	.5	.5	.5	.5	.5	.7499999999999999	.7499999999999999	.7499999999999999	.7499999999999999	.7999999999999999	.7999999999999999	.1	Rational	0	0	0	0	0
1	8	23	.7499999999999999	.7999999999999999	.7999999999999999	.7999999999999999	.7999999999999999	1	.5	.5	1	.5	.5	.5	.5	.5	.5	.7499999999999999	.7499999999999999	.7499999999999999	.7499999999999999	.7999999999999999	.7999999999999999	.1	Rational	0	0	0	0	0
1	8	24	.7499999999999999	.7999999999999999	.7999999999999999	.7999999999999999	.7999999999999999	1	.5	.5	1	.5	.5	.5	.5	.5	.5	.7499999999999999	.7499999999999999	.7499999999999999	.7499999999999999	.7999999999999999	.7999999999999999	.1	Rational	0	0	0	0	0
1	8	25	.7499999999999999	.7999999999999999	.7999999999999999	.7999999999999999	.7999999999999999	1	.5	.5	1	.5	.5	.5	.5	.5	.5	.7499999999999999	.7499999999999999	.7499999999999999	.7499999999999999	.7999999999999999	.7999999999999999	.1	Rational	0	0	0	0	0
1	8	26	.7499999999999999	.7999999999999999	.7999999999999999	.7999999999999999	.7999999999999999	1	.5	.5	1	.5	.5	.5	.5	.5	.5	.7499999999999999	.7499999999999999	.7499999999999999	.7499999999999999	.7999999999999999	.7999999999999999	.1	Rational	0	0	0	0	0
1	8	27	.7499999999999999	.7999999999999999	.7999999999999999	.7999999999999999	.7999999999999999	1	.5	.5	1	.5	.5	.5	.5	.5	.5	.7499999999999999	.7499999999999999	.7499999999999999	.7499999999999999	.7999999999999999	.7999999999999999	.1	Rational	0	0	0	0	0
1	8	28	.7499999999999999	.7999999999999999	.7999999999999999	.7999999999999999	.7999999999999999	1	.5	.5	1	.5	.5	.5	.5	.5	.5	.7499999999999999	.7499999999999999	.7499999999999999	.7499999999999999	.7999999999999999	.7999999999999999	.1	Rational	0	0	0	0	0
1	8	29	.7499999999999999	.7999999999999999	.7999999999999999	.7999999999999999	.7999999999999999	1	.5	.5	1	.5	.5	.5	.5	.5	.5	.7499999999999999	.7499999999999999	.7499999999999999	.7499999999999999	.7999999999999999	.7999999999999999	.1	Rational	0	0	0	0	0
1	8	30	.7499999999999999	.7999999999999999	.7999999999999999	.7999999999999999	.7999999999999999	1	.5	.5	1	.5	.5	.5	.5	.5	.5	.7499999999999999	.7499999999999999	.7499999999999999	.7499999999999999	.7999999999999999	.7999999999999999	.1	Rational	0	0	0	0	0
1	8	31	.7499999999999999	.7999999999999999	.7999999999999999	.7999999999999999	.7999999999999999	1	.5	.5	1	.5	.5	.5	.5	.5	.5	.7499999999999999	.7499999999999999	.7499999999999999	.7499999999999999	.7999999999999999	.7999999999999999	.1	Rational	0	0	0	0	0
1	8	32	.7499999999999999	.7999999999999999	.7999999999999999	.7999999999999999	.7999999999999999	1	.5	.5	1	.5	.5	.5	.5	.5	.5	.7499999999999999	.7499999999999999	.7499999999999999	.7499999999999999	.7999999999999999	.7999999999999999	.1	Rational	0	0	0	0	0
1	8	33	.7499999999999999	.7999999999999999	.7999999999999999	.7999999999999999	.7999999999999999	1	.5	.5	1	.5	.5	.5	.5	.5	.5	.7499999999999999	.7499999999999999	.7499999999999999	.7499999999999999	.7999999999999999	.7999999999999999	.1	Rational	0	0	0	0	0
1	8	34	.7499999999999999	.7999999999999999	.7999999999999999	.7999999999999999	.7999999999999999	1	.5	.5	1	.5	.5	.5	.5	.5	.5	.7499999999999999	.7499999999999999	.7499999999999999	.7499999999999999	.7999999999999999	.7999999999999999	.1	Rational	0	0	0	0	0
1	8	35	.7499999999999999	.7999999999999999	.7999999999999999	.7999999999999999	.7999999999999999	1	.5	.5	1	.5	.5	.5	.5	.5	.5	.7499999999999999	.7499999999999999	.7499999999999999	.7499999999999999	.7999999999999999	.7999999999999999	.1	Rational	0	0	0	0	0
1	8	36	.7499999999999999	.7999999999999999	.7999999999999999	.7999999999999999	.7999999999999999	1	.5	.5	1	.5	.5	.5	.5	.5	.5	.7499999999999999	.7499999999999999	.7499999999999999	.7499999999999999	.7999999999999999	.7999999999999999	.1	Rational	0	0	0	0	0
1	8	37	.7499999999999999	.7999999999999999	.7999999999999999	.7999999999999999	.7999999999999999	1	.5	.5	1	.5	.5	.5	.5	.5	.5	.7499999999999999	.7499999999999999	.7499999999999999	.7499999999999999	.7999999999999999	.7999999999999999	.1	Rational	0	0	0	0	0
1	8	38	.7499999999999999	.7999999999999999	.7999999999999999	.7999999999999999	.7999999999999999	1	.5	.5	1	.5	.5	.5	.5	.5	.5	.7499999999999999	.7499999999999999	.7499999999999999	.7499999999999999	.7999999999999999	.7999999999999999	.1	Rational	0	0	0	0	0
1	8	39	.7499999999999999	.7999999999999999	.7999999999999999	.7999999999999999	.7999999999999999	1	.5	.5	1	.5	.5	.5	.5	.5	.5	.7499999999999999	.7499999999999999	.7499999999999999	.7499999999999999	.7999999999999999	.7999999999999999	.1	Rational	0	0	0	0	0
1	8	40	.7499999999999999	.7999999999999999	.7999999999999999	.7999999999999999	.7999999999999999	1	.5	.5	1	.5	.5	.5	.5	.5	.5	.7499999999999999	.7499999999999999	.7499999999999999	.7499999999999999	.7999999999999999	.7999999999999999	.1	Rational	0	0	0	0	0
1	8	40	.7499999999999999	.7999999999999999	.7999999999999999	.7999999999999999	.7999999999999999	1	.5	.5	1	.5	.5	.5	.5	.5	.5	.7499999999999999	.7499999999999999	.7499999999999999	.7499999999999999	.7999999999999999	.7999999999999999	.1	Rational	0	0	0	0	514.5499999999998
1	9	1	.8499999999999999	.7999999999999999	.7999999999999999	.7999999999999999	.7999999999999999	1	.5	.5	1	.5	.5	.5	.5	.5	.5	.8499999999999999	.8499999999999999	.8499999999999999	.8499999999999999	.7999999999999999	.7999999999999999	.1	Rational	0	0	0	0	0
1	9	2	.8499999999999999	.7999999999999999	.7999999999999999	.7999999999999999	.7999999999999999	1	.5	.5	1	.5	.5	.5	.5	.5	.5	.8499999999999999	.8499999999999999	.8499999999999999	.8499999999999999	.7999999999999999	.7999999999999999	.1	Rational	0	0	0	0	0
1	9	3	.8499999999999999	.7999999999999999	.7999999999999999	.7999999999999999	.7999999999999999	1	.5	.5	1	.5	.5	.5	.5	.5	.5	.8499999999999999	.8499999999999999	.8499999999999999	.8499999999999999	.7999999999999999	.7999999999999999	.1	Rational	0	0	0	0	0
1	9	4	.8499999999999999	.7999999999999999	.7999999999999999	.7999999999999999	.7999999999999999	1	.5	.5	1	.5	.5	.5	.5	.5	.5	.8499999999999999	.8499999999999999	.8499999999999999	.8499999999999999	.7999999999999999	.7999999999999999	.1	Rational	0	0	0	0	0
1	9	5	.8499999999999999	.7999999999999999	.7999999999999999	.7999999999999999	.7999999999999999	1	.5	.5	1	.5	.5	.5	.5	.5	.5	.8499999999999999	.8499999999999999	.8499999999999999	.8499999999999999	.7999999999999999	.7999999999999999	.1	Rational	0	0	0	0	0
1	9	6	.8499999999999999	.7999999999999999	.7999999999999999	.7999999999999999	.7999999999999999	1	.5	.5	1	.5	.5	.5	.5	.5	.5	.8499999999999999	.8499999999999999	.8499999999999999	.8499999999999999	.7999999999999999	.7999999999999999	.1	Rational	0	0	0	0	0
1	9	7	.8499999999999999	.7999999999999999	.7999999999999999	.7999999999999999	.7999999999999999	1	.5	.5	1	.5	.5	.5	.5	.5	.5	.8499999999999999	.8499999999999999	.8499999999999999	.8499999999999999	.7999999999999999	.7999999999999999	.1	Rational	0	0	0	0	0
1	9	8	.8499999999999999	.7999999999999999	.7999999999999999	.7999999999999999	.7999999999999999	1	.5	.5	1	.5	.5	.5	.5	.5	.5	.8499999999999999	.8499999999999999	.8499999999999999	.8499999999999999	.7999999999999999	.7999999999999999	.1	Rational	0	0	0	0	0
1	9	9	.8499999999999999	.7999999999999999	.7999999999999999	.7999999999999999	.7999999999999999	1	.5	.5	1	.5	.5	.5	.5	.5	.5	.8499999999999999	.8499999999999999	.8499999999999999	.8499999999999999	.7999999999999999	.7999999999999999	.1	Rational	0	0	0	0	0
1	9	10	.8499999999999999	.7999999999999999	.7999999999999999	.7999999999999999	.7999999999999999	1	.5	.5	1	.5	.5	.5	.5	.5	.5	.8499999999999999	.8499999999999999	.8499999999999999	.8499999999999999	.7999999999999999	.7999999999999999	.1	Rational	0	0	0	0	0
1	9	11	.8499999999999999	.7999999999999999	.7999999999999999	.7999999999999999	.7999999999999999	1	.5	.5	1	.5	.5	.5	.5	.5	.5	.8499999999999999	.8499999999999999	.8499999999999999	.8499999999999999	.7999999999999999	.7999999999999999	.1	Rational	0	0	0	0	0
1	9	12	.8499999999999999	.7999999999999999	.7999999999999999	.7999999999999999	.7999999999999999	1	.5	.5	1	.5	.5	.5	.5	.5	.5	.8499999999999999	.8499999999999999	.8499999999999999	.8499999999999999	.7999999999999999	.7999999999999999	.1	Rational	0	0	0	0	0
1	9	13	.8499999999999999	.7999999999999999	.7999999999999999	.7999999999999999	.7999999999999999	1	.5	.5	1	.5	.5	.5	.5	.5	.5	.8499999999999999	.8499999999999999	.8499999999999999	.8499999999999999	.7999999999999999	.7999999999999999	.1	Rational	0	0	0	0	0
1	9	14	.8499999999999999	.7999999999999999	.7999999999999999	.7999999999999999	.7999999999999999	1	.5	.5	1	.5	.5	.5	.5	.5	.5	.8499999999999999	.8499999999999999	.8499999999999999	.8499999999999999	.7999999999999999	.7999999999999999	.1	Rational	0	0	0	0	0
1	9	15	.8499999999999999	.7999999999999999	.7999999999999999	.7999999999999999	.7999999999999999	1	.5	.5	1	.5	.5	.5	.5	.5	.5	.8499999999999999	.8499999999999999	.8499999999999999	.8499999999999999	.7999999999999999	.7999999999999999	.1	Rational	0	0	0	0	0
1	9	16	.8499999999999999	.7999999999999999	.7999999999999999	.7999999999999999	.7999999999999999	1	.5	.5	1	.5	.5	.5	.5	.5	.5	.8499999999999999	.8499999999999999	.8499999999999999	.8499999999999999	.7999999999999999	.7999999999999999	.1	Rational	0	0	0	0	0
1	9	17	.8499999999999999	.7999999999999999	.7999999999999999	.7999999999999999	.7999999999999999	1	.5	.5	1	.5	.5	.5	.5	.5	.5	.8499999999999999	.8499999999999999	.8499999999999999	.8499999999999999	.7999999999999999	.7999999999999999	.1	Rational	0	0	0	0	0
1	9	18	.8499999999999999	.7999999999999999	.7999999999999999	.7999999999999999	.7999999999999999	1	.5	.5	1	.5	.5	.5	.5	.5	.5	.8499999999999999	.8499999999999999	.8499999999999999	.8499999999999999	.7999999999999999	.7999999999999999	.1	Rational	0	0	0	0	0
1	9	19	.8499999999999999	.7999999999999999	.7999999999999999	.7999999999999999	.7999999999999999	1	.5	.5	1	.5	.5	.5	.5	.5	.5	.8499999999999999	.8499999999999999	.8499999999999999	.8499999999999999	.7999999999999999	.7999999999999999	.1	Rational	0	0	0	0	0
1	9	20	.8499999999999999	.7999999999999999	.7999999999999999	.7999999999999999	.7999999999999999	1	.5	.5	1	.5	.5	.5	.5	.5	.5	.8499999999999999	.8499999999999999	.8499999999999999	.8499999999999999	.7999999999999999	.7999999999999999	.1	Rational	0	0	0	0	0
1	9	21	.8499999999999999	.7999999999999999	.7999999999999999	.7999999999999999	.7999999999999999	1	.5	.5	1	.5	.5	.5	.5	.5	.5	.8499999999999999	.8499999999999999	.8499999999999999	.8499999999999999	.7999999999999999	.7999999999999999	.1	Rational	0	0	0	0	0
1	9	22	.8499999999999999	.7999999999999999	.7999999999999999	.7999999999999999	.7999999999999999	1	.5	.5	1	.5	.5	.5	.5	.5	.5	.8499999999999999	.8499999999999999	.8499999999999999	.8499999999999999	.7999999999999999	.7999999999999999	.1	Rational	0	0	0	0	0
1	9	23	.8499999999999999	.7999999999999999	.7999999999999999	.7999999999999999	.7999999999999999	1	.5	.5	1	.5	.5	.5	.5	.5	.5	.8499999999999999	.8499999999999999	.8499999999999999	.8499999999999999	.7999999999999999	.7999999999999999	.1	Rational	0	0	0	0	0
1	9	24	.8499999999999999	.7999999999999999	.7999999999999999	.7999999999999999	.7999999999999999	1	.5	.5	1	.5	.5	.5	.5	.5	.5	.8499999999999999	.8499999999999999	.8499999999999999	.8499999999999999	.7999999999999999	.7999999999999999	.1	Rational	0	0	0	0	0
1	9	25	.8499999999999999	.7999999999999999	.7999999999999999	.7999999999999999	.7999999999999999	1	.5	.5	1	.5	.5	.5	.5	.5	.5	.8499999999999999	.8499999999999999	.8499999999999999	.8499999999999999	.7999999999999999	.7999999999999999	.1	Rational	0	0	0	0	0
1	9	26	.8499999999999999	.7999999999999999	.7999999999999999	.7999999999999999	.7999999999999999	1	.5	.5	1	.5	.5	.5	.5	.5	.5	.8499999999999999	.8499999999999999	.8499999999999999	.8499999999999999	.7999999999999999	.7999999999999999	.1	Rational	0	0	0	0	0
1	9	27	.8499999999999999	.7999999999999999	.7999999999999999	.7999999999999999	.7999999999999999	1	.5	.5	1	.5	.5	.5	.5	.5	.5	.8499999999999999	.8499999999999999	.8499999999999999	.8499999999999999	.7999999999999999	.7999999999999999	.1	Rational	0	0	0	0	0
1	9	28	.8499999999999999	.7999999999999999	.7999999999999999	.7999999999999999	.7999999999999999	1	.5	.5	1	.5	.5	.5	.5	.5	.5	.8499999999999999	.8499999999999999	.8499999999999999	.8499999999999999	.7999999999999999	.7999999999999999	.1	Rational	0	0	0	0	0
1	9	29	.8499999999999999	.7999999999999999	.7999999999999999	.7999999999999999	.7999999999999999	1	.5	.5	1	.5	.5	.5	.5	.5	.5	.8499999999999999	.8499999999999999	.8499999999999999	.8499999999999999	.7999999999999999	.7999999999999999	.1	Rational	0	0	0	0	0
1	9	30	.8499999999999999	.7999999999999999	.7999999999999999	.7999999999999999	.7999999999999999	1	.5	.5	1	.5	.5	.5	.5	.5	.5	.8499999999999999	.8499999999999999	.8499999999999999	.8499999999999999	.7999999999999999	.7999999999999999	.1	Rational	0	0	0	0	0
1	9	31	.8499999999999999	.7999999999999999	.7999999999999999	.7999999999999999	.7999999999999999	1	.5	.5	1	.5	.5	.5	.5	.5	.5	.8499999999999999	.8499999999999999	.8499999999999999	.8499999999999999	.7999999999999999	.7999999999999999	.1	Rational	0	0	0	0	0
1	9	32	.8499999999999999	.7999999999999999	.7999999999999999	.7999999999999999	.7999999999999999	1	.5	.5	1	.5	.5	.5	.5	.5	.5	.8499999999999999	.8499999999999999	.8499999999999999	.8499999999999999	.7999999999999999	.7999999999999999	.1	Rational	0	0	0	0	0
1	9	33	.8499999999999999	.7999999999999999	.7999999999999999	.7999999999999999	.7999999999999999	1	.5	.5	1	.5	.5	.5	.5	.5	.5	.8499999999999999	.8499999999999999	.8499999999999999	.8499999999999999	.7999999999999999	.7999999999999999	.1	Rational	0	0	0	0	0
1	9	34	.8499999999999999	.7999999999999999	.7999999999999999	.7999999999999999	.7999999999999999	1	.5	.5	1	.5	.5	.5	.5	.5	.5	.8499999999999999	.8499999999999999	.8499999999999999	.8499999999999999	.7999999999999999	.7999999999999999	.1	Rational	0	0	0	0	0
1	9	35	.8499999999999999	.7999999999999999	.7999999999999999	.7999999999999999	.7999999999999999	1	.5	.5	1	.5	.5	.5	.5	.5	.5	.8499999999999999	.8499999999999999	.8499999999999999	.8499999999999999	.7999999999999999	.7999999999999999	.1	Rational	0	0	0	0	0
1	9	36	.8499999999999999	.7999999999999999	.7999999999999999	.7999999999999999	.7999999999999999	1	.5	.5	1	.5	.5	.5	.5	.5	.5	.8499999999999999	.8499999999999999	.8499999999999999	.8499999999999999	.7999999999999999	.7999999999999999	.1	Rational	0	0	0	0	0
1	9	37	.8499999999999999	.7999999999999999	.7999999999999999	.7999999999999999	.7999999999999999	1	.5	.5	1	.5	.5	.5	.5	.5	.5	.8499999999999999	.8499999999999999	.8499999999999999	.8499999999999999	.7999999999999999	.7999999999999999	.1	Rational	0	0	0	0	0
1	9	38	.8499999999999999	.7999999999999999	.7999999999999999	.7999999999999999	.7999999999999999	1	.5	.5	1	.5	.5	.5	.5	.5	.5	.8499999999999999	.8499999999999999	.8499999999999999	.8499999999999999	.7999999999999999	.7999999999999999	.1	Rational	0	0	0	0	0
1	9	39	.8499999999999999	.7999999999999999	.7999999999999999	.7999999999999999	.7999999999999999	1	.5	.5	1	.5	.5	.5	.5	.5	.5	.8499999999999999	.8499999999999999	.8499999999999999	.8499999999999999	.7999999999999999	.7999999999999999	.1	Rational	0	0	0	0	0
1	9	40	.8499999999999999	.7999999999999999	.7999999999999999	.7999999999999999	.7999999999999999	1	.5	.5	1	.5	.5	.5	.5	.5	.5	.8499999999999999	.8499999999999999	.8499999999999999	.8499999999999999	.7999999999999999	.7999999999999999	.1	Rational	0	0	0	0	0
1	9	40	.8499999999999999	.7999999999999999	.7999999999999999	.7999999999999999	.7999999999999999	1	.5	.5	1	.5	.5	.5	.5	.5	.5	.8499999999999999	.8499999999999999	.8499999999999999	.8499999999999999	.7999999999999999	.7999999999999999	.1	Rational	0	0	0	0	553.8500000000003
1	10	1	.9499999999999998	.9999999999999999	.9999999999999999	.9999999999999999	.9999999999999999	1	.5	.5	1	.5	.5	.5	.5	.5	.5	.9499999999999998	.9499999999999998	.9499999999999998	.9499999999999998	.9999999999999999	.9999999999999999	.1	Rational	0	0	0	0	0
1	10	2	.9499999999999998	.9999999999999999	.9999999999999999	.9999999999999999	.9999999999999999	1	.5	.5	1	.5	.5	.5	.5	.5	.5	.9499999999999998	.9499999999999998	.9499999999999998	.9499999999999998	.9999999999999999	.9999999999999999	.1	Rational	0	0	0	0	0
1	10	3	.9499999999999998	.9999999999999999	.9999999999999999	.9999999999999999	.9999999999999999	1	.5	.5	1	.5	.5	.5	.5	.5	.5	.9499999999999998	.9499999999999998	.9499999999999998	.9499999999999998	.9999999999999999	.9999999999999999	.1	Rational	0	0	0	0	0
1	10	4	.9499999999999998	.9999999999999999	.9999999999999999	.9999999999999999	.9999999999999999	1	.5	.5	1	.5	.5	.5	.5	.5	.5	.9499999999999998	.9499999999999998	.9499999999999998	.9499999999999998	.9999999999999999	.9999999999999999	.1	Rational	0	0	0	0	0
1	10	5	.9499999999999998	.9999999999999999	.9999999999999999	.9999999999999999	.9999999999999999	1	.5	.5	1	.5	.5	.5	.5	.5	.5	.9499999999999998	.9499999999999998	.9499999999999998	.9499999999999998	.9999999999999999	.9999999999999999	.1	Rational	0	0	0	0	0
1	10	6	.9499999999999998	.9999999999999999	.9999999999999999	.9999999999999999	.9999999999999999	1	.5	.5	1	.5	.5	.5	.5	.5	.5	.9499999999999998	.9499999999999998	.9499999999999998	.9499999999999998	.9999999999999999	.9999999999999999	.1	Rational	0	0	0	0	0
1	10	7	.9499999999999998	.9999999999999999	.9999999999999999	.9999999999999999	.9999999999999999	1	.5	.5	1	.5	.5	.5	.5	.5	.5	.9499999999999998	.9499999999999998	.9499999999999998	.9499999999999998	.9999999999999999	.9999999999999999	.1	Rational	0	0	0	0	0
1	10	8	.9499999999999998	.9999999999999999	.9999999999999999	.9999999999999999	.9999999999999999	1	.5	.5	1	.5	.5	.5	.5	.5	.5	.9499999999999998	.9499999999999998	.9499999999999998	.9499999999999998	.9999999999999999	.9999999999999999	.1	Rational	0	0	0	0	0
1	10	9	.9499999999999998	.9999999999999999	.9999999999999999	.9999999999999999	.9999999999999999	1	.5	.5	1	.5	.5	.5	.5	.5	.5	.9499999999999998	.9499999999999998	.9499999999999998	.9499999999999998	.9999999999999999	.9999999999999999	.1	Rational	0	0	0	0	0
1	10	10	.9499999999999998	.9999999999999999	.9999999999999999	.9999999999999999	.9999999999999999	1	.5	.5	1	.5	.5	.5	.5	.5	.5	.9499999999999998	.9499999999999998	.9499999999999998	.9499999999999998	.9999999999999999	.9999999999999999	.1	Rational	0	0	0	0	0
1	10	11	.9499999999999998	.9999999999999999	.9999999999999999	.9999999999999999	.9999999999999999	1	.5	.5	1	.5	.5	.5	.5	.5	.5	.9499999999999998	.9499999999999998	.9499999999999998	.9499999999999998	.9999999999999999	.9999999999999999	.1	Rational	0	0	0	0	0
1	10	12	.9499999999999998	.9999999999999999	.9999999999999999	.9999999999999999	.9999999999999999	1	.5	.5	1	.5	.5	.5	.5	.5	.5	.9499999999999998	.9499999999999998	.9499999999999998	.9499999999999998	.9999999999999999	.9999999999999999	.1	Rational	0	0	0	0	0
1	10	13	.9499999999999998	.9999999999999999	.9999999999999999	.9999999999999999	.9999999999999999	1	.5	.5	1	.5	.5	.5	.5	.5	.5	.9499999999999998	.9499999999999998	.9499999999999998	.9499999999999998	.9999999999999999	.9999999999999999	.1	Rational	0	0	0	0	0
1	10	14	.9499999999999998	.9999999999999999	.9999999999999999	.9999999999999999	.9999999999999999	1	.5	.5	1	.5	.5	.5	.5	.5	.5	.9499999999999998	.9499999999999998	.9499999999999998	.9499999999999998	.9999999999999999	.9999999999999999	.1	Rational	0	0	0	0	0
1	10	15	.9499999999999998	.9999999999999999	.9999999999999999	.9999999999999999	.9999999999999999	1	.5	.5	1	.5	.5	.5	.5	.5	.5	.9499999999999998	.9499999999999998	.9499999999999998	.9499999999999998	.9999999999999999	.9999999999999999	.1	Rational	0	0	0	0	0
1	10	16	.9499999999999998	.9999999999999999	.9999999999999999	.9999999999999999	.9999999999999999	1	.5	.5	1	.5	.5	.5	.5	.5	.5	.9499999999999998	.9499999999999998	.9499999999999998	.9499999999999998	.9999999999999999	.9999999999999999	.1	Rational	0	0	0	0	0
1	10	17	.9499999999999998	.9999999999999999	.9999999999999999	.9999999999999999	.9999999999999999	1	.5	.5	1	.5	.5	.5	.5	.5	.5	.9499999999999998	.9499999999999998	.9499999999999998	.9499999999999998	.9999999999999999	.9999999999999999	.1	Rational	0	0	0	0	0
1	10	18	.9499999999999998	.9999999999999999	.9999999999999999	.9999999999999999	.9999999999999999	1	.5	.5	1	.5	.5	.5	.5	.5	.5	.9499999999999998	.9499999999999998	.9499999999999998	.9499999999999998	.9999999999999999	.9999999999999999	.1	Rational	0	0	0	0	0
1	10	19	.9499999999999998	.9999999999999999	.9999999999999999	.9999999999999999	.9999999999999999	1	.5	.5	1	.5	.5	.5	.5	.5	.5	.9499999999999998	.9499999999999998	.9499999999999998	.9499999999999998	.9999999999999999	.9999999999999999	.1	Rational	0	0	0	0	0
1	10	20	.9499999999999998	.9999999999999999	.9999999999999999	.9999999999999999	.9999999999999999	1	.5	.5	1	.5	.5	.5	.5	.5	.5	.9499999999999998	.9499999999999998	.9499999999999998	.9499999999999998	.9999999999999999	.9999999999999999	.1	Rational	0	0	0	0	0
1	10	21	.9499999999999998	.9999999999999999	.9999999999999999	.9999999999999999	.9999999999999999	1	.5	.5	1	.5	.5	.5	.5	.5	.5	.9499999999999998	.9499999999999998	.9499999999999998	.9499999999999998	.9999999999999999	.9999999999999999	.1	Rational	0	0	0	0	0
1	10	22	.9499999999999998	.9999999999999999	.9999999999999999	.9999999999999999	.9999999999999999	1	.5	.5	1	.5	.5	.5	.5	.5	.5	.9499999999999998	.9499999999999998	.9499999999999998	.9499999999999998	.9999999999999999	.9999999999999999	.1	Rational	0	0	0	0	0
1	10	23	.9499999999999998	.9999999999999999	.9999999999999999	.9999999999999999	.9999999999999999	1	.5	.5	1	.5	.5	.5	.5	.5	.5	.9499999999999998	.9499999999999998	.9499999999999998	.9499999999999998	.9999999999999999	.9999999999999999	.1	Rational	0	0	0	0	0
1	10	24	.9499999999999998	.9999999999999999	.9999999999999999	.9999999999999999	.9999999999999999	1	.5	.5	1	.5	.5	.5	.5	.5	.5	.9499999999999998	.9499999999999998	.9499999999999998	.9499999999999998	.9999999999999999	.9999999999999999	.1	Rational	0	0	0	0	0
1	10	25	.9499999999999998	.9999999999999999	.9999999999999999	.9999999999999999	.9999999999999999	1	.5	.5	1	.5	.5	.5	.5	.5	.5	.9499999999999998	.9499999999999998	.9499999999999998	.9499999999999998	.9999999999999999	.9999999999999999	.1	Rational	0	0	0	0	0
1	10	26	.9499999999999998	.9999999999999999	.9999999999999999	.9999999999999999	.9999999999999999	1	.5	.5	1	.5	.5	.5	.5	.5	.5	.9499999999999998	.9499999999999998	.9499999999999998	.9499999999999998	.9999999999999999	.9999999999999999	.1	Rational	0	0	0	0	0
1	10	27	.9499999999999998	.9999999999999999	.9999999999999999	.9999999999999999	.9999999999999999	1	.5	.5	1	.5	.5	.5	.5	.5	.5	.9499999999999998	.9499999999999998	.9499999999999998	.9499999999999998	.9999999999999999	.9999999999999999	.1	Rational	0	0	0	0	0
1	10	28	.9499999999999998	.9999999999999999	.9999999999999999	.9999999999999999	.9999999999999999	1	.5	.5	1	.5	.5	.5	.5	.5	.5	.9499999999999998	.9499999999999998	.9499999999999998	.9499999999999998	.9999999999999999	.9999999999999999	.1	Rational	0	0	0	0	0
1	10	29	.9499999999999998	.9999999999999999	.9999999999999999	.9999999999999999	.9999999999999999	1	.5	.5	1	.5	.5	.5	.5	.5	.5	.9499999999999998	.9499999999999998	.9499999999999998	.9499999999999998	.9999999999999999	.9999999999999999	.1	Rational	0	0	0	0	0
1	10	30	.9499999999999998	.9999999999999999	.9999999999999999	.9999999999999999	.9999999999999999	1	.5	.5	1	.5	.5	.5	.5	.5	.5	.9499999999999998	.9499999999999998	.9499999999999998	.9499999999999998	.9999999999999999	.9999999999999999	.1	Rational	0	0	0	0	0
1	10	31	.9499999999999998	.9999999999999999	.9999999999999999	.9999999999999999	.9999999999999999	1	.5	.5	1	.5	.5	.5	.5	.5	.5	.9499999999999998	.9499999999999998	.9499999999999998	.9499999999999998	.9999999999999999	.9999999999999999	.1	Rational	0	0	0	0	0
1	10	32	.9499999999999998	.9999999999999999	.9999999999999999	.9999999999999999	.9999999999999999	1	.5	.5	1	.5	.5	.5	.5	.5	.5	.9499999999999998	.9499999999999998	.9499999999999998	.9499999999999998	.9999999999999999	.9999999999999999	.1	Rational	0	0	0	0	0
1	10	33	.9499999999999998	.9999999999999999	.9999999999999999	.9999999999999999	.9999999999999999	1	.5	.5	1	.5	.5	.5	.5	.5	.5	.9499999999999998	.9499999999999998	.9499999999999998	.9499999999999998	.9999999999999999	.9999999999999999	.1	Rational	0	0	0	0	0
1	10	34	.9499999999999998	.9999999999999999	.9999999999999999	.9999999999999999	.9999999999999999	1	.5	.5	1	.5	.5	.5	.5	.5	.5	.9499999999999998	.9499999999999998	.9499999999999998	.9499999999999998	.9999999999999999	.9999999999999999	.1	Rational	0	0	0	0	0
1	10	35	.9499999999999998	.9999999999999999	.9999999999999999	.9999999999999999	.9999999999999999	1	.5	.5	1	.5	.5	.5	.5	.5	.5	.9499999999999998	.9499999999999998	.9499999999999998	.9499999999999998	.9999999999999999	.9999999999999999	.1	Rational	0	0	0	0	0
1	10	36	.9499999999999998	.9999999999999999	.9999999999999999	.9999999999999999	.9999999999999999	1	.5	.5	1	.5	.5	.5	.5	.5	.5	.9499999999999998	.9499999999999998	.9499999999999998	.9499999999999998	.9999999999999999	.9999999999999999	.1	Rational	0	0	0	0	0
1	10	37	.9499999999999998	.9999999999999999	.9999999999999999	.9999999999999999	.9999999999999999	1	.5	.5	1	.5	.5	.5	.5	.5	.5	.9499999999999998	.9499999999999998	.9499999999999998	.9499999999999998	.9999999999999999	.9999999999999999	.1	Rational	0	0	0	0	0
1	10	38	.9499999999999998	.9999999999999999	.9999999999999999	.9999999999999999	.9999999999999999	1	.5	.5	1	.5	.5	.5	.5	.5	.5	.9499999999999998	.9499999999999998	.9499999999999998	.9499999999999998	.9999999999999999	.9999999999999999	.1	Rational	0	0	0	0	0
1	10	39	.9499999999999998	.9999999999999999	.9999999999999999	.9999999999999999	.9999999999999999	1	.5	.5	1	.5	.5	.5	.5	.5	.5	.9499999999999998	.9499999999999998	.9499999999999998	.9499999999999998	.9999999999999999	.9999999999999999	.1	Rational	0	0	0	0	0
1	10	40	.9499999999999998	.9999999999999999	.9999999999999999	.9999999999999999	.9999999999999999	1	.5	.5	1	.5	.5	.5	.5	.5	.5	.9499999999999998	.9499999999999998	.9499999999999998	.9499999999999998	.9999999999999999	.9999999999999999	.1	Rational	0	0	0	0	0
1	10	40	.9499999999999998	.9999999999999999	.9999999999999999	.9999999999999999	.9999999999999999	1	.5	.5	1	.5	.5	.5	.5	.5	.5	.9499999999999998	.9499999999999998	.9499999999999998	.9499999999999998	.9999999999999999	.9999999999999999	.1	Rational	0	0	0	0	530.35
2	1	1	.95	.9999999999999999	.9999999999999999	.9999999999999999	.9999999999999999	1	.5	.5	1	.5	.5	.5	.5	.5	.5	.95	.95	.95	.95	.9999999999999999	.9999999999999999	.1	Rational	0	0	0	0	0
2	1	2	.95	.9999999999999999	.9999999999999999	.9999999999999999	.9999999999999999	1	.5	.5	1	.5	.5	.5	.5	.5	.5	.95	.95	.95	.95	.9999999999999999	.9999999999999999	.1	Rational	0	0	0	0	0
2	1	3	.95	.9999999999999999	.9999999999999999	.9999999999999999	.9999999999999999	1	.5	.5	1	.5	.5	.5	.5	.5	.5	.95	.95	.95	.95	.9999999999999999	.9999999999999999	.1	Rational	0	0	0	0	0
2	1	4	.95	.9999999999999999	.9999999999999999	.9999999999999999	.9999999999999999	1	.5	.5	1	.5	.5	.5	.5	.5	.5	.95	.95	.95	.95	.9999999999999999	.9999999999999999	.1	Rational	0	0	0	0	0
2	1	5	.95	.9999999999999999	.9999999999999999	.9999999999999999	.9999999999999999	1	.5	.5	1	.5	.5	.5	.5	.5	.5	.95	.95	.95	.95	.9999999999999999	.9999999999999999	.1	Rational	0	0	0	0	0
2	1	6	.95	.9999999999999999	.9999999999999999	.9999999999999999	.9999999999999999	1	.5	.5	1	.5	.5	.5	.5	.5	.5	.95	.95	.95	.95	.9999999999999999	.9999999999999999	.1	Rational	0	0	0	0	0
2	1	7	.95	.9999999999999999	.9999999999999999	.9999999999999999	.9999999999999999	1	.5	.5	1	.5	.5	.5	.5	.5	.5	.95	.95	.95	.95	.9999999999999999	.9999999999999999	.1	Rational	0	0	0	0	0
2	1	8	.95	.9999999999999999	.9999999999999999	.9999999999999999	.9999999999999999	1	.5	.5	1	.5	.5	.5	.5	.5	.5	.95	.95	.95	.95	.9999999999999999	.9999999999999999	.1	Rational	0	0	0	0	0
2	1	9	.95	.9999999999999999	.9999999999999999	.9999999999999999	.9999999999999999	1	.5	.5	1	.5	.5	.5	.5	.5	.5	.95	.95	.95	.95	.9999999999999999	.9999999999999999	.1	Rational	0	0	0	0	0
2	1	10	.95	.9999999999999999	.9999999999999999	.9999999999999999	.9999999999999999	1	.5	.5	1	.5	.5	.5	.5	.5	.5	.95	.95	.95	.95	.9999999999999999	.9999999999999999	.1	Rational	0	0	0	0	0
2	1	11	.95	.9999999999999999	.9999999999999999	.9999999999999999	.9999999999999999	1	.5	.5	1	.5	.5	.5	.5	.5	.5	.95	.95	.95	.95	.9999999999999999	.9999999999999999	.1	Rational	0	0	0	0	0
2	1	12	.95	.9999999999999999	.9999999999999999	.9999999999999999	.9999999999999999	1	.5	.5	1	.5	.5	.5	.5	.5	.5	.95	.95	.95	.95	.9999999999999999	.9999999999999999	.1	Rational	0	0	0	0	0
2	1	13	.95	.9999999999999999	.9999999999999999	.9999999999999999	.9999999999999999	1	.5	.5	1	.5	.5	.5	.5	.5	.5	.95	.95	.95	.95	.9999999999999999	.9999999999999999	.1	Rational	0	0	0	0	0
2	1	14	.95	.9999999999999999	.9999999999999999	.9999999999999999	.9999999999999999	1	.5	.5	1	.5	.5	.5	.5	.5	.5	.95	.95	.95	.95	.9999999999999999	.9999999999999999	.1	Rational	0	0	0	0	0
2	1	15	.95	.9999999999999999	.9999999999999999	.9999999999999999	.9999999999999999	1	.5	.5	1	.5	.5	.5	.5	.5	.5	.95	.95	.95	.95	.9999999999999999	.9999999999999999	.1	Rational	0	0	0	0	0
2	1	16	.95	.9999999999999999	.9999999999999999	.9999999999999999	.9999999999999999	1	.5	.5	1	.5	.5	.5	.5	.5	.5	.95	.95	.95	.95	.9999999999999999	.9999999999999999	.1	Rational	0	0	0	0	0
2	1	17	.95	.9999999999999999	.9999999999999999	.9999999999999999	.9999999999999999	1	.5	.5	1	.5	.5	.5	.5	.5	.5	.95	.95	.95	.95	.9999999999999999	.9999999999999999	.1	Rational	0	0	0	0	0
2	1	18	.95	.9999999999999999	.9999999999999999	.9999999999999999	.9999999999999999	1	.5	.5	1	.5	.5	.5	.5	.5	.5	.95	.95	.95	.95	.9999999999999999	.9999999999999999	.1	Rational	0	0	0	0	0
2	1	19	.95	.9999999999999999	.9999999999999999	.9999999999999999	.9999999999999999	1	.5	.5	1	.5	.5	.5	.5	.5	.5	.95	.95	.95	.95	.9999999999999999	.9999999999999999	.1	Rational	0	0	0	0	0
2	1	20	.95	.9999999999999999	.9999999999999999	.9999999999999999	.9999999999999999	1	.5	.5	1	.5	.5	.5	.5	.5	.5	.95	.95	.95	.95	.9999999999999999	.9999999999999999	.1	Rational	0	0	0	0	0
2	1	21	.95	.9999999999999999	.9999999999999999	.9999999999999999	.9999999999999999	1	.5	.5	1	.5	.5	.5	.5	.5	.5	.95	.95	.95	.95	.9999999999999999	.9999999999999999	.1	Rational	0	0	0	0	0
2	1	22	.95	.9999999999999999	.9999999999999999	.9999999999999999	.9999999999999999	1	.5	.5	1	.5	.5	.5	.5	.5	.5	.95	.95	.95	.95	.9999999999999999	.9999999999999999	.1	Rational	0	0	0	0	0
2	1	23	.95	.9999999999999999	.9999999999999999	.9999999999999999	.9999999999999999	1	.5	.5	1	.5	.5	.5	.5	.5	.5	.95	.95	.95	.95	.9999999999999999	.9999999999999999	.1	Rational	0	0	0	0	0
2	1	24	.95	.9999999999999999	.9999999999999999	.9999999999999999	.9999999999999999	1	.5	.5	1	.5	.5	.5	.5	.5	.5	.95	.95	.95	.95	.9999999999999999	.9999999999999999	.1	Rational	0	0	0	0	0
2	1	25	.95	.9999999999999999	.9999999999999999	.9999999999999999	.9999999999999999	1	.5	.5	1	.5	.5	.5	.5	.5	.5	.95	.95	.95	.95	.9999999999999999	.9999999999999999	.1	Rational	0	0	0	0	0
2	1	26	.95	.9999999999999999	.9999999999999999	.9999999999999999	.9999999999999999	1	.5	.5	1	.5	.5	.5	.5	.5	.5	.95	.95	.95	.95	.9999999999999999	.9999999999999999	.1	Rational	0	0	0	0	0
2	1	27	.95	.9999999999999999	.9999999999999999	.9999999999999999	.9999999999999999	1	.5	.5	1	.5	.5	.5	.5	.5	.5	.95	.95	.95	.95	.9999999999999999	.9999999999999999	.1	Rational	0	0	0	0	0
2	1	28	.95	.9999999999999999	.9999999999999999	.9999999999999999	.9999999999999999	1	.5	.5	1	.5	.5	.5	.5	.5	.5	.95	.95	.95	.95	.9999999999999999	.9999999999999999	.1	Rational	0	0	0	0	0
2	1	29	.95	.9999999999999999	.9999999999999999	.9999999999999999	.9999999999999999	1	.5	.5	1	.5	.5	.5	.5	.5	.5	.95	.95	.95	.95	.9999999999999999	.9999999999999999	.1	Rational	0	0	0	0	0
2	1	30	.95	.9999999999999999	.9999999999999999	.9999999999999999	.9999999999999999	1	.5	.5	1	.5	.5	.5	.5	.5	.5	.95	.95	.95	.95	.9999999999999999	.9999999999999999	.1	Rational	0	0	0	0	0
2	1	31	.95	.9999999999999999	.9999999999999999	.9999999999999999	.9999999999999999	1	.5	.5	1	.5	.5	.5	.5	.5	.5	.95	.95	.95	.95	.9999999999999999	.9999999999999999	.1	Rational	0	0	0	0	0
2	1	32	.95	.9999999999999999	.9999999999999999	.9999999999999999	.9999999999999999	1	.5	.5	1	.5	.5	.5	.5	.5	.5	.95	.95	.95	.95	.9999999999999999	.9999999999999999	.1	Rational	0	0	0	0	0
2	1	33	.95	.9999999999999999	.9999999999999999	.9999999999999999	.9999999999999999	1	.5	.5	1	.5	.5	.5	.5	.5	.5	.95	.95	.95	.95	.9999999999999999	.9999999999999999	.1	Rational	0	0	0	0	0
2	1	34	.95	.9999999999999999	.9999999999999999	.9999999999999999	.9999999999999999	1	.5	.5	1	.5	.5	.5	.5	.5	.5	.95	.95	.95	.95	.9999999999999999	.9999999999999999	.1	Rational	0	0	0	0	0
2	1	35	.95	.9999999999999999	.9999999999999999	.9999999999999999	.9999999999999999	1	.5	.5	1	.5	.5	.5	.5	.5	.5	.95	.95	.95	.95	.9999999999999999	.9999999999999999	.1	Rational	0	0	0	0	0
2	1	36	.95	.9999999999999999	.9999999999999999	.9999999999999999	.9999999999999999	1	.5	.5	1	.5	.5	.5	.5	.5	.5	.95	.95	.95	.95	.9999999999999999	.9999999999999999	.1	Rational	0	0	0	0	0
2	1	37	.95	.9999999999999999	.9999999999999999	.9999999999999999	.9999999999999999	1	.5	.5	1	.5	.5	.5	.5	.5	.5	.95	.95	.95	.95	.9999999999999999	.9999999999999999	.1	Rational	0	0	0	0	0
2	1	38	.95	.9999999999999999	.9999999999999999	.9999999999999999	.9999999999999999	1	.5	.5	1	.5	.5	.5	.5	.5	.5	.95	.95	.95	.95	.9999999999999999	.9999999999999999	.1	Rational	0	0	0	0	0
2	1	39	.95	.9999999999999999	.9999999999999999	.9999999999999999	.9999999999999999	1	.5	.5	1	.5	.5	.5	.5	.5	.5	.95	.95	.95	.95	.9999999999999999	.9999999999999999	.1	Rational	0	0	0	0	0
2	1	40	.95	.9999999999999999	.9999999999999999	.9999999999999999	.9999999999999999	1	.5	.5	1	.5	.5	.5	.5	.5	.5	.95	.95	.95	.95	.9999999999999999	.9999999999999999	.1	Rational	0	0	0	0	0
2	1	40	.95	.9999999999999999	.9999999999999999	.9999999999999999	.9999999999999999	1	.5	.5	1	.5	.5	.5	.5	.5	.5	.95	.95	.95	.95	.9999999999999999	.9999999999999999	.1	Rational	0	0	0	0	530.3499999999999
2	2	1	.95	1.1	1.1	1.1	1.1	1	.5	.5	1	.5	.5	.5	.5	.5	.5	1.05	1.05	1.05	1.05	.9999999999999999	.9999999999999999	.1	Rational	0	0	0	0	0
2	2	2	.95	1.1	1.1	1.1	1.1	1	.5	.5	1	.5	.5	.5	.5	.5	.5	1.05	1.05	1.05	1.05	.9999999999999999	.9999999999999999	.1	Rational	0	0	0	0	0
2	2	3	.95	1.1	1.1	1.1	1.1	1	.5	.5	1	.5	.5	.5	.5	.5	.5	1.05	1.05	1.05	1.05	.9999999999999999	.9999999999999999	.1	Rational	0	0	0	0	0
2	2	4	.95	1.1	1.1	1.1	1.1	1	.5	.5	1	.5	.5	.5	.5	.5	.5	1.05	1.05	1.05	1.05	.9999999999999999	.9999999999999999	.1	Rational	0	0	0	0	0
2	2	5	.95	1.1	1.1	1.1	1.1	1	.5	.5	1	.5	.5	.5	.5	.5	.5	1.05	1.05	1.05	1.05	.9999999999999999	.9999999999999999	.1	Rational	0	0	0	0	0
2	2	6	.95	1.1	1.1	1.1	1.1	1	.5	.5	1	.5	.5	.5	.5	.5	.5	1.05	1.05	1.05	1.05	.9999999999999999	.9999999999999999	.1	Rational	0	0	0	0	0
2	2	7	.95	1.1	1.1	1.1	1.1	1	.5	.5	1	.5	.5	.5	.5	.5	.5	1.05	1.05	1.05	1.05	.9999999999999999	.9999999999999999	.1	Rational	0	0	0	0	0
2	2	8	.95	1.1	1.1	1.1	1.1	1	.5	.5	1	.5	.5	.5	.5	.5	.5	1.05	1.05	1.05	1.05	.9999999999999999	.9999999999999999	.1	Rational	0	0	0	0	0
2	2	9	.95	1.1	1.1	1.1	1.1	1	.5	.5	1	.5	.5	.5	.5	.5	.5	1.05	1.05	1.05	1.05	.9999999999999999	.9999999999999999	.1	Rational	0	0	0	0	0
2	2	10	.95	1.1	1.1	1.1	1.1	1	.5	.5	1	.5	.5	.5	.5	.5	.5	1.05	1.05	1.05	1.05	.9999999999999999	.9999999999999999	.1	Rational	0	0	0	0	0
2	2	11	.95	1.1	1.1	1.1	1.1	1	.5	.5	1	.5	.5	.5	.5	.5	.5	1.05	1.05	1.05	1.05	.9999999999999999	.9999999999999999	.1	Rational	0	0	0	0	0
2	2	12	.95	1.1	1.1	1.1	1.1	1	.5	.5	1	.5	.5	.5	.5	.5	.5	1.05	1.05	1.05	1.05	.9999999999999999	.9999999999999999	.1	Rational	0	0	0	0	0
2	2	13	.95	1.1	1.1	1.1	1.1	1	.5	.5	1	.5	.5	.5	.5	.5	.5	1.05	1.05	1.05	1.05	.9999999999999999	.9999999999999999	.1	Rational	0	0	0	0	0
2	2	14	.95	1.1	1.1	1.1	1.1	1	.5	.5	1	.5	.5	.5	.5	.5	.5	1.05	1.05	1.05	1.05	.9999999999999999	.9999999999999999	.1	Rational	0	0	0	0	0
2	2	15	.95	1.1	1.1	1.1	1.1	1	.5	.5	1	.5	.5	.5	.5	.5	.5	1.05	1.05	1.05	1.05	.9999999999999999	.9999999999999999	.1	Rational	0	0	0	0	0
2	2	16	.95	1.1	1.1	1.1	1.1	1	.5	.5	1	.5	.5	.5	.5	.5	.5	1.05	1.05	1.05	1.05	.9999999999999999	.9999999999999999	.1	Rational	0	0	0	0	0
2	2	17	.95	1.1	1.1	1.1	1.1	1	.5	.5	1	.5	.5	.5	.5	.5	.5	1.05	1.05	1.05	1.05	.9999999999999999	.9999999999999999	.1	Rational	0	0	0	0	0
2	2	18	.95	1.1	1.1	1.1	1.1	1	.5	.5	1	.5	.5	.5	.5	.5	.5	1.05	1.05	1.05	1.05	.9999999999999999	.9999999999999999	.1	Rational	0	0	0	0	0
2	2	19	.95	1.1	1.1	1.1	1.1	1	.5	.5	1	.5	.5	.5	.5	.5	.5	1.05	1.05	1.05	1.05	.9999999999999999	.9999999999999999	.1	Rational	0	0	0	0	0
2	2	20	.95	1.1	1.1	1.1	1.1	1	.5	.5	1	.5	.5	.5	.5	.5	.5	1.05	1.05	1.05	1.05	.9999999999999999	.9999999999999999	.1	Rational	0	0	0	0	0
2	2	21	.95	1.1	1.1	1.1	1.1	1	.5	.5	1	.5	.5	.5	.5	.5	.5	1.05	1.05	1.05	1.05	.9999999999999999	.9999999999999999	.1	Rational	0	0	0	0	0
2	2	22	.95	1.1	1.1	1.1	1.1	1	.5	.5	1	.5	.5	.5	.5	.5	.5	1.05	1.05	1.05	1.05	.9999999999999999	.9999999999999999	.1	Rational	0	0	0	0	0
2	2	23	.95	1.1	1.1	1.1	1.1	1	.5	.5	1	.5	.5	.5	.5	.5	.5	1.05	1.05	1.05	1.05	.9999999999999999	.9999999999999999	.1	Rational	0	0	0	0	0
2	2	24	.95	1.1	1.1	1.1	1.1	1	.5	.5	1	.5	.5	.5	.5	.5	.5	1.05	1.05	1.05	1.05	.9999999999999999	.9999999999999999	.1	Rational	0	0	0	0	0
2	2	25	.95	1.1	1.1	1.1	1.1	1	.5	.5	1	.5	.5	.5	.5	.5	.5	1.05	1.05	1.05	1.05	.9999999999999999	.9999999999999999	.1	Rational	0	0	0	0	0
2	2	26	.95	1.1	1.1	1.1	1.1	1	.5	.5	1	.5	.5	.5	.5	.5	.5	1.05	1.05	1.05	1.05	.9999999999999999	.9999999999999999	.1	Rational	0	0	0	0	0
2	2	27	.95	1.1	1.1	1.1	1.1	1	.5	.5	1	.5	.5	.5	.5	.5	.5	1.05	1.05	1.05	1.05	.9999999999999999	.9999999999999999	.1	Rational	0	0	0	0	0
2	2	28	.95	1.1	1.1	1.1	1.1	1	.5	.5	1	.5	.5	.5	.5	.5	.5	1.05	1.05	1.05	1.05	.9999999999999999	.9999999999999999	.1	Rational	0	0	0	0	0
2	2	29	.95	1.1	1.1	1.1	1.1	1	.5	.5	1	.5	.5	.5	.5	.5	.5	1.05	1.05	1.05	1.05	.9999999999999999	.9999999999999999	.1	Rational	0	0	0	0	0
2	2	30	.95	1.1	1.1	1.1	1.1	1	.5	.5	1	.5	.5	.5	.5	.5	.5	1.05	1.05	1.05	1.05	.9999999999999999	.9999999999999999	.1	Rational	0	0	0	0	0
2	2	31	.95	1.1	1.1	1.1	1.1	1	.5	.5	1	.5	.5	.5	.5	.5	.5	1.05	1.05	1.05	1.05	.9999999999999999	.9999999999999999	.1	Rational	0	0	0	0	0
2	2	32	.95	1.1	1.1	1.1	1.1	1	.5	.5	1	.5	.5	.5	.5	.5	.5	1.05	1.05	1.05	1.05	.9999999999999999	.9999999999999999	.1	Rational	0	0	0	0	0
2	2	33	.95	1.1	1.1	1.1	1.1	1	.5	.5	1	.5	.5	.5	.5	.5	.5	1.05	1.05	1.05	1.05	.9999999999999999	.9999999999999999	.1	Rational	0	0	0	0	0
2	2	34	.95	1.1	1.1	1.1	1.1	1	.5	.5	1	.5	.5	.5	.5	.5	.5	1.05	1.05	1.05	1.05	.9999999999999999	.9999999999999999	.1	Rational	0	0	0	0	0
2	2	35	.95	1.1	1.1	1.1	1.1	1	.5	.5	1	.5	.5	.5	.5	.5	.5	1.05	1.05	1.05	1.05	.9999999999999999	.9999999999999999	.1	Rational	0	0	0	0	0
2	2	36	.95	1.1	1.1	1.1	1.1	1	.5	.5	1	.5	.5	.5	.5	.5	.5	1.05	1.05	1.05	1.05	.9999999999999999	.9999999999999999	.1	Rational	0	0	0	0	0
2	2	37	.95	1.1	1.1	1.1	1.1	1	.5	.5	1	.5	.5	.5	.5	.5	.5	1.05	1.05	1.05	1.05	.9999999999999999	.9999999999999999	.1	Rational	0	0	0	0	0
2	2	38	.95	1.1	1.1	1.1	1.1	1	.5	.5	1	.5	.5	.5	.5	.5	.5	1.05	1.05	1.05	1.05	.9999999999999999	.9999999999999999	.1	Rational	0	0	0	0	0
2	2	39	.95	1.1	1.1	1.1	1.1	1	.5	.5	1	.5	.5	.5	.5	.5	.5	1.05	1.05	1.05	1.05	.9999999999999999	.9999999999999999	.1	Rational	0	0	0	0	0
2	2	40	.95	1.1	1.1	1.1	1.1	1	.5	.5	1	.5	.5	.5	.5	.5	.5	1.05	1.05	1.05	1.05	.9999999999999999	.9999999999999999	.1	Rational	0	0	0	0	0
2	2	40	.95	1.1	1.1	1.1	1.1	1	.5	.5	1	.5	.5	.5	.5	.5	.5	1.05	1.05	1.05	1.05	.9999999999999999	.9999999999999999	.1	Rational	0	0	0	0	498.9499999999998
2	3	1	.95	1.2	1.2	1.2	1.2	1	.5	.5	1	.5	.5	.5	.5	.5	.5	1.15	1.15	1.15	1.15	1	1	.1	Rational	0	0	0	0	0
2	3	2	.95	1.2	1.2	1.2	1.2	1	.5	.5	1	.5	.5	.5	.5	.5	.5	1.15	1.15	1.15	1.15	1	1	.1	Rational	0	0	0	0	0
2	3	3	.95	1.2	1.2	1.2	1.2	1	.5	.5	1	.5	.5	.5	.5	.5	.5	1.15	1.15	1.15	1.15	1	1	.1	Rational	0	0	0	0	0
2	3	4	.95	1.2	1.2	1.2	1.2	1	.5	.5	1	.5	.5	.5	.5	.5	.5	1.15	1.15	1.15	1.15	1	1	.1	Rational	0	0	0	0	0
2	3	5	.95	1.2	1.2	1.2	1.2	1	.5	.5	1	.5	.5	.5	.5	.5	.5	1.15	1.15	1.15	1.15	1	1	.1	Rational	0	0	0	0	0
2	3	6	.95	1.2	1.2	1.2	1.2	1	.5	.5	1	.5	.5	.5	.5	.5	.5	1.15	1.15	1.15	1.15	1	1	.1	Rational	0	0	0	0	0
2	3	7	.95	1.2	1.2	1.2	1.2	1	.5	.5	1	.5	.5	.5	.5	.5	.5	1.15	1.15	1.15	1.15	1	1	.1	Rational	0	0	0	0	0
2	3	8	.95	1.2	1.2	1.2	1.2	1	.5	.5	1	.5	.5	.5	.5	.5	.5	1.15	1.15	1.15	1.15	1	1	.1	Rational	0	0	0	0	0
2	3	9	.95	1.2	1.2	1.2	1.2	1	.5	.5	1	.5	.5	.5	.5	.5	.5	1.15	1.15	1.15	1.15	1	1	.1	Rational	0	0	0	0	0
2	3	10	.95	1.2	1.2	1.2	1.2	1	.5	.5	1	.5	.5	.5	.5	.5	.5	1.15	1.15	1.15	1.15	1	1	.1	Rational	0	0	0	0	0
2	3	11	.95	1.2	1.2	1.2	1.2	1	.5	.5	1	.5	.5	.5	.5	.5	.5	1.15	1.15	1.15	1.15	1	1	.1	Rational	0	0	0	0	0
2	3	12	.95	1.2	1.2	1.2	1.2	1	.5	.5	1	.5	.5	.5	.5	.5	.5	1.15	1.15	1.15	1.15	1	1	.1	Rational	0	0	0	0	0
2	3	13	.95	1.2	1.2	1.2	1.2	1	.5	.5	1	.5	.5	.5	.5	.5	.5	1.15	1.15	1.15	1.15	1	1	.1	Rational	0	0	0	0	0
2	3	14	.95	1.2	1.2	1.2	1.2	1	.5	.5	1	.5	.5	.5	.5	.5	.5	1.15	1.15	1.15	1.15	1	1	.1	Rational	0	0	0	0	0
2	3	15	.95	1.2	1.2	1.2	1.2	1	.5	.5	1	.5	.5	.5	.5	.5	.5	1.15	1.15	1.15	1.15	1	1	.1	Rational	0	0	0	0	0
2	3	16	.95	1.2	1.2	1.2	1.2	1	.5	.5	1	.5	.5	.5	.5	.5	.5	1.15	1.15	1.15	1.15	1	1	.1	Rational	0	0	0	0	0
2	3	17	.95	1.2	1.2	1.2	1.2	1	.5	.5	1	.5	.5	.5	.5	.5	.5	1.15	1.15	1.15	1.15	1	1	.1	Rational	0	0	0	0	0
2	3	18	.95	1.2	1.2	1.2	1.2	1	.5	.5	1	.5	.5	.5	.5	.5	.5	1.15	1.15	1.15	1.15	1	1	.1	Rational	0	0	0	0	0
2	3	19	.95	1.2	1.2	1.2	1.2	1	.5	.5	1	.5	.5	.5	.5	.5	.5	1.15	1.15	1.15	1.15	1	1	.1	Rational	0	0	0	0	0
2	3	20	.95	1.2	1.2	1.2	1.2	1	.5	.5	1	.5	.5	.5	.5	.5	.5	1.15	1.15	1.15	1.15	1	1	.1	Rational	0	0	0	0	0
2	3	21	.95	1.2	1.2	1.2	1.2	1	.5	.5	1	.5	.5	.5	.5	.5	.5	1.15	1.15	1.15	1.15	1	1	.1	Rational	0	0	0	0	0
2	3	22	.95	1.2	1.2	1.2	1.2	1	.5	.5	1	.5	.5	.5	.5	.5	.5	1.15	1.15	1.15	1.15	1	1	.1	Rational	0	0	0	0	0
2	3	23	.95	1.2	1.2	1.2	1.2	1	.5	.5	1	.5	.5	.5	.5	.5	.5	1.15	1.15	1.15	1.15	1	1	.1	Rational	0	0	0	0	0
2	3	24	.95	1.2	1.2	1.2	1.2	1	.5	.5	1	.5	.5	.5	.5	.5	.5	1.15	1.15	1.15	1.15	1	1	.1	Rational	0	0	0	0	0
2	3	25	.95	1.2	1.2	1.2	1.2	1	.5	.5	1	.5	.5	.5	.5	.5	.5	1.15	1.15	1.15	1.15	1	1	.1	Rational	0	0	0	0	0
2	3	26	.95	1.2	1.2	1.2	1.2	1	.5	.5	1	.5	.5	.5	.5	.5	.5	1.15	1.15	1.15	1.15	1	1	.1	Rational	0	0	0	0	0
2	3	27	.95	1.2	1.2	1.2	1.2	1	.5	.5	1	.5	.5	.5	.5	.5	.5	1.15	1.15	1.15	1.15	1	1	.1	Rational	0	0	0	0	0
2	3	28	.95	1.2	1.2	1.2	1.2	1	.5	.5	1	.5	.5	.5	.5	.5	.5	1.15	1.15	1.15	1.15	1	1	.1	Rational	0	0	0	0	0
2	3	29	.95	1.2	1.2	1.2	1.2	1	.5	.5	1	.5	.5	.5	.5	.5	.5	1.15	1.15	1.15	1.15	1	1	.1	Rational	0	0	0	0	0
2	3	30	.95	1.2	1.2	1.2	1.2	1	.5	.5	1	.5	.5	.5	.5	.5	.5	1.15	1.15	1.15	1.15	1	1	.1	Rational	0	0	0	0	0
2	3	31	.95	1.2	1.2	1.2	1.2	1	.5	.5	1	.5	.5	.5	.5	.5	.5	1.15	1.15	1.15	1.15	1	1	.1	Rational	0	0	0	0	0
2	3	32	.95	1.2	1.2	1.2	1.2	1	.5	.5	1	.5	.5	.5	.5	.5	.5	1.15	1.15	1.15	1.15	1	1	.1	Rational	0	0	0	0	0
2	3	33	.95	1.2	1.2	1.2	1.2	1	.5	.5	1	.5	.5	.5	.5	.5	.5	1.15	1.15	1.15	1.15	1	1	.1	Rational	0	0	0	0	0
2	3	34	.95	1.2	1.2	1.2	1.2	1	.5	.5	1	.5	.5	.5	.5	.5	.5	1.15	1.15	1.15	1.15	1	1	.1	Rational	0	0	0	0	0
2	3	35	.95	1.2	1.2	1.2	1.2	1	.5	.5	1	.5	.5	.5	.5	.5	.5	1.15	1.15	1.15	1.15	1	1	.1	Rational	0	0	0	0	0
2	3	36	.95	1.2	1.2	1.2	1.2	1	.5	.5	1	.5	.5	.5	.5	.5	.5	1.15	1.15	1.15	1.15	1	1	.1	Rational	0	0	0	0	0
2	3	37	.95	1.2	1.2	1.2	1.2	1	.5	.5	1	.5	.5	.5	.5	.5	.5	1.15	1.15	1.15	1.15	1	1	.1	Rational	0	0	0	0	0
2	3	38	.95	1.2	1.2	1.2	1.2	1	.5	.5	1	.5	.5	.5	.5	.5	.5	1.15	1.15	1.15	1.15	1	1	.1	Rational	0	0	0	0	0
2	3	39	.95	1.2	1.2	1.2	1.2	1	.5	.5	1	.5	.5	.5	.5	.5	.5	1.15	1.15	1.15	1.15	1	1	.1	Rational	0	0	0	0	0
2	3	40	.95	1.2	1.2	1.2	1.2	1	.5	.5	1	.5	.5	.5	.5	.5	.5	1.15	1.15	1.15	1.15	1	1	.1	Rational	0	0	0	0	0
2	3	40	.95	1.2	1.2	1.2	1.2	1	.5	.5	1	.5	.5	.5	.5	.5	.5	1.15	1.15	1.15	1.15	1	1	.1	Rational	0	0	0	0	467.5499999999998
2	4	1	.95	1.3	1.3	1.3	1.3	1	.5	.5	1	.5	.5	.5	.5	.5	.5	1.25	1.25	1.25	1.25	1	1	.1	Rational	0	0	0	0	0
2	4	2	.95	1.3	1.3	1.3	1.3	1	.5	.5	1	.5	.5	.5	.5	.5	.5	1.25	1.25	1.25	1.25	1	1	.1	Rational	0	0	0	0	0
2	4	3	.95	1.3	1.3	1.3	1.3	1	.5	.5	1	.5	.5	.5	.5	.5	.5	1.25	1.25	1.25	1.25	1	1	.1	Rational	0	0	0	0	0
2	4	4	.95	1.3	1.3	1.3	1.3	1	.5	.5	1	.5	.5	.5	.5	.5	.5	1.25	1.25	1.25	1.25	1	1	.1	Rational	0	0	0	0	0
2	4	5	.95	1.3	1.3	1.3	1.3	1	.5	.5	1	.5	.5	.5	.5	.5	.5	1.25	1.25	1.25	1.25	1	1	.1	Rational	0	0	0	0	0
2	4	6	.95	1.3	1.3	1.3	1.3	1	.5	.5	1	.5	.5	.5	.5	.5	.5	1.25	1.25	1.25	1.25	1	1	.1	Rational	0	0	0	0	0
2	4	7	.95	1.3	1.3	1.3	1.3	1	.5	.5	1	.5	.5	.5	.5	.5	.5	1.25	1.25	1.25	1.25	1	1	.1	Rational	0	0	0	0	0
2	4	8	.95	1.3	1.3	1.3	1.3	1	.5	.5	1	.5	.5	.5	.5	.5	.5	1.25	1.25	1.25	1.25	1	1	.1	Rational	0	0	0	0	0
2	4	9	.95	1.3	1.3	1.3	1.3	1	.5	.5	1	.5	.5	.5	.5	.5	.5	1.25	1.25	1.25	1.25	1	1	.1	Rational	0	0	0	0	0
2	4	10	.95	1.3	1.3	1.3	1.3	1	.5	.5	1	.5	.5	.5	.5	.5	.5	1.25	1.25	1.25	1.25	1	1	.1	Rational	0	0	0	0	0
2	4	11	.95	1.3	1.3	1.3	1.3	1	.5	.5	1	.5	.5	.5	.5	.5	.5	1.25	1.25	1.25	1.25	1	1	.1	Rational	0	0	0	0	0
2	4	12	.95	1.3	1.3	1.3	1.3	1	.5	.5	1	.5	.5	.5	.5	.5	.5	1.25	1.25	1.25	1.25	1	1	.1	Rational	0	0	0	0	0
2	4	13	.95	1.3	1.3	1.3	1.3	1	.5	.5	1	.5	.5	.5	.5	.5	.5	1.25	1.25	1.25	1.25	1	1	.1	Rational	0	0	0	0	0
2	4	14	.95	1.3	1.3	1.3	1.3	1	.5	.5	1	.5	.5	.5	.5	.5	.5	1.25	1.25	1.25	1.25	1	1	.1	Rational	0	0	0	0	0
2	4	15	.95	1.3	1.3	1.3	1.3	1	.5	.5	1	.5	.5	.5	.5	.5	.5	1.25	1.25	1.25	1.25	1	1	.1	Rational	0	0	0	0	0
2	4	16	.95	1.3	1.3	1.3	1.3	1	.5	.5	1	.5	.5	.5	.5	.5	.5	1.25	1.25	1.25	1.25	1	1	.1	Rational	0	0	0	0	0
2	4	17	.95	1.3	1.3	1.3	1.3	1	.5	.5	1	.5	.5	.5	.5	.5	.5	1.25	1.25	1.25	1.25	1	1	.1	Rational	0	0	0	0	0
2	4	18	.95	1.3	1.3	1.3	1.3	1	.5	.5	1	.5	.5	.5	.5	.5	.5	1.25	1.25	1.25	1.25	1	1	.1	Rational	0	0	0	0	0
2	4	19	.95	1.3	1.3	1.3	1.3	1	.5	.5	1	.5	.5	.5	.5	.5	.5	1.25	1.25	1.25	1.25	1	1	.1	Rational	0	0	0	0	0
2	4	20	.95	1.3	1.3	1.3	1.3	1	.5	.5	1	.5	.5	.5	.5	.5	.5	1.25	1.25	1.25	1.25	1	1	.1	Rational	0	0	0	0	0
2	4	21	.95	1.3	1.3	1.3	1.3	1	.5	.5	1	.5	.5	.5	.5	.5	.5	1.25	1.25	1.25	1.25	1	1	.1	Rational	0	0	0	0	0
2	4	22	.95	1.3	1.3	1.3	1.3	1	.5	.5	1	.5	.5	.5	.5	.5	.5	1.25	1.25	1.25	1.25	1	1	.1	Rational	0	0	0	0	0
2	4	23	.95	1.3	1.3	1.3	1.3	1	.5	.5	1	.5	.5	.5	.5	.5	.5	1.25	1.25	1.25	1.25	1	1	.1	Rational	0	0	0	0	0
2	4	24	.95	1.3	1.3	1.3	1.3	1	.5	.5	1	.5	.5	.5	.5	.5	.5	1.25	1.25	1.25	1.25	1	1	.1	Rational	0	0	0	0	0
2	4	25	.95	1.3	1.3	1.3	1.3	1	.5	.5	1	.5	.5	.5	.5	.5	.5	1.25	1.25	1.25	1.25	1	1	.1	Rational	0	0	0	0	0
2	4	26	.95	1.3	1.3	1.3	1.3	1	.5	.5	1	.5	.5	.5	.5	.5	.5	1.25	1.25	1.25	1.25	1	1	.1	Rational	0	0	0	0	0
2	4	27	.95	1.3	1.3	1.3	1.3	1	.5	.5	1	.5	.5	.5	.5	.5	.5	1.25	1.25	1.25	1.25	1	1	.1	Rational	0	0	0	0	0
2	4	28	.95	1.3	1.3	1.3	1.3	1	.5	.5	1	.5	.5	.5	.5	.5	.5	1.25	1.25	1.25	1.25	1	1	.1	Rational	0	0	0	0	0
2	4	29	.95	1.3	1.3	1.3	1.3	1	.5	.5	1	.5	.5	.5	.5	.5	.5	1.25	1.25	1.25	1.25	1	1	.1	Rational	0	0	0	0	0
2	4	30	.95	1.3	1.3	1.3	1.3	1	.5	.5	1	.5	.5	.5	.5	.5	.5	1.25	1.25	1.25	1.25	1	1	.1	Rational	0	0	0	0	0
2	4	31	.95	1.3	1.3	1.3	1.3	1	.5	.5	1	.5	.5	.5	.5	.5	.5	1.25	1.25	1.25	1.25	1	1	.1	Rational	0	0	0	0	0
2	4	32	.95	1.3	1.3	1.3	1.3	1	.5	.5	1	.5	.5	.5	.5	.5	.5	1.25	1.25	1.25	1.25	1	1	.1	Rational	0	0	0	0	0
2	4	33	.95	1.3	1.3	1.3	1.3	1	.5	.5	1	.5	.5	.5	.5	.5	.5	1.25	1.25	1.25	1.25	1	1	.1	Rational	0	0	0	0	0
2	4	34	.95	1.3	1.3	1.3	1.3	1	.5	.5	1	.5	.5	.5	.5	.5	.5	1.25	1.25	1.25	1.25	1	1	.1	Rational	0	0	0	0	0
2	4	35	.95	1.3	1.3	1.3	1.3	1	.5	.5	1	.5	.5	.5	.5	.5	.5	1.25	1.25	1.25	1.25	1	1	.1	Rational	0	0	0	0	0
2	4	36	.95	1.3	1.3	1.3	1.3	1	.5	.5	1	.5	.5	.5	.5	.5	.5	1.25	1.25	1.25	1.25	1	1	.1	Rational	0	0	0	0	0
2	4	37	.95	1.3	1.3	1.3	1.3	1	.5	.5	1	.5	.5	.5	.5	.5	.5	1.25	1.25	1.25	1.25	1	1	.1	Rational	0	0	0	0	0
2	4	38	.95	1.3	1.3	1.3	1.3	1	.5	.5	1	.5	.5	.5	.5	.5	.5	1.25	1.25	1.25	1.25	1	1	.1	Rational	0	0	0	0	0
2	4	39	.95	1.3	1.3	1.3	1.3	1	.5	.5	1	.5	.5	.5	.5	.5	.5	1.25	1.25	1.25	1.25	1	1	.1	Rational	0	0	0	0	0
2	4	40	.95	1.3	1.3	1.3	1.3	1	.5	.5	1	.5	.5	.5	.5	.5	.5	1.25	1.25	1.25	1.25	1	1	.1	Rational	0	0	0	0	0
2	4	40	.95	1.3	1.3	1.3	1.3	1	.5	.5	1	.5	.5	.5	.5	.5	.5	1.25	1.25	1.25	1.25	1	1	.1	Rational	0	0	0	0	436.15
2	5	1	.95	1.4	1.4	1.4	1.4	1	.5	.5	1	.5	.5	.5	.5	.5	.5	1.35	1.35	1.35	1.35	1	1	.1	Rational	0	0	0	0	0
2	5	2	.95	1.4	1.4	1.4	1.4	1	.5	.5	1	.5	.5	.5	.5	.5	.5	1.35	1.35	1.35	1.35	1	1	.1	Rational	0	0	0	0	0
2	5	3	.95	1.4	1.4	1.4	1.4	1	.5	.5	1	.5	.5	.5	.5	.5	.5	1.35	1.35	1.35	1.35	1	1	.1	Rational	0	0	0	0	0
2	5	4	.95	1.4	1.4	1.4	1.4	1	.5	.5	1	.5	.5	.5	.5	.5	.5	1.35	1.35	1.35	1.35	1	1	.1	Rational	0	0	0	0	0
2	5	5	.95	1.4	1.4	1.4	1.4	1	.5	.5	1	.5	.5	.5	.5	.5	.5	1.35	1.35	1.35	1.35	1	1	.1	Rational	0	0	0	0	0
2	5	6	.95	1.4	1.4	1.4	1.4	1	.5	.5	1	.5	.5	.5	.5	.5	.5	1.35	1.35	1.35	1.35	1	1	.1	Rational	0	0	0	0	0
2	5	7	.95	1.4	1.4	1.4	1.4	1	.5	.5	1	.5	.5	.5	.5	.5	.5	1.35	1.35	1.35	1.35	1	1	.1	Rational	0	0	0	0	0
2	5	8	.95	1.4	1.4	1.4	1.4	1	.5	.5	1	.5	.5	.5	.5	.5	.5	1.35	1.35	1.35	1.35	1	1	.1	Rational	0	0	0	0	0
2	5	9	.95	1.4	1.4	1.4	1.4	1	.5	.5	1	.5	.5	.5	.5	.5	.5	1.35	1.35	1.35	1.35	1	1	.1	Rational	0	0	0	0	0
2	5	10	.95	1.4	1.4	1.4	1.4	1	.5	.5	1	.5	.5	.5	.5	.5	.5	1.35	1.35	1.35	1.35	1	1	.1	Rational	0	0	0	0	0
2	5	11	.95	1.4	1.4	1.4	1.4	1	.5	.5	1	.5	.5	.5	.5	.5	.5	1.35	1.35	1.35	1.35	1	1	.1	Rational	0	0	0	0	0
2	5	12	.95	1.4	1.4	1.4	1.4	1	.5	.5	1	.5	.5	.5	.5	.5	.5	1.35	1.35	1.35	1.35	1	1	.1	Rational	0	0	0	0	0
2	5	13	.95	1.4	1.4	1.4	1.4	1	.5	.5	1	.5	.5	.5	.5	.5	.5	1.35	1.35	1.35	1.35	1	1	.1	Rational	0	0	0	0	0
2	5	14	.95	1.4	1.4	1.4	1.4	1	.5	.5	1	.5	.5	.5	.5	.5	.5	1.35	1.35	1.35	1.35	1	1	.1	Rational	0	0	0	0	0
2	5	15	.95	1.4	1.4	1.4	1.4	1	.5	.5	1	.5	.5	.5	.5	.5	.5	1.35	1.35	1.35	1.35	1	1	.1	Rational	0	0	0	0	0
2	5	16	.95	1.4	1.4	1.4	1.4	1	.5	.5	1	.5	.5	.5	.5	.5	.5	1.35	1.35	1.35	1.35	1	1	.1	Rational	0	0	0	0	0
2	5	17	.95	1.4	1.4	1.4	1.4	1	.5	.5	1	.5	.5	.5	.5	.5	.5	1.35	1.35	1.35	1.35	1	1	.1	Rational	0	0	0	0	0
2	5	18	.95	1.4	1.4	1.4	1.4	1	.5	.5	1	.5	.5	.5	.5	.5	.5	1.35	1.35	1.35	1.35	1	1	.1	Rational	0	0	0	0	0
2	5	19	.95	1.4	1.4	1.4	1.4	1	.5	.5	1	.5	.5	.5	.5	.5	.5	1.35	1.35	1.35	1.35	1	1	.1	Rational	0	0	0	0	0
2	5	20	.95	1.4	1.4	1.4	1.4	1	.5	.5	1	.5	.5	.5	.5	.5	.5	1.35	1.35	1.35	1.35	1	1	.1	Rational	0	0	0	0	0
2	5	21	.95	1.4	1.4	1.4	1.4	1	.5	.5	1	.5	.5	.5	.5	.5	.5	1.35	1.35	1.35	1.35	1	1	.1	Rational	0	0	0	0	0
2	5	22	.95	1.4	1.4	1.4	1.4	1	.5	.5	1	.5	.5	.5	.5	.5	.5	1.35	1.35	1.35	1.35	1	1	.1	Rational	0	0	0	0	0
2	5	23	.95	1.4	1.4	1.4	1.4	1	.5	.5	1	.5	.5	.5	.5	.5	.5	1.35	1.35	1.35	1.35	1	1	.1	Rational	0	0	0	0	0
2	5	24	.95	1.4	1.4	1.4	1.4	1	.5	.5	1	.5	.5	.5	.5	.5	.5	1.35	1.35	1.35	1.35	1	1	.1	Rational	0	0	0	0	0
2	5	25	.95	1.4	1.4	1.4	1.4	1	.5	.5	1	.5	.5	.5	.5	.5	.5	1.35	1.35	1.35	1.35	1	1	.1	Rational	0	0	0	0	0
2	5	26	.95	1.4	1.4	1.4	1.4	1	.5	.5	1	.5	.5	.5	.5	.5	.5	1.35	1.35	1.35	1.35	1	1	.1	Rational	0	0	0	0	0
2	5	27	.95	1.4	1.4	1.4	1.4	1	.5	.5	1	.5	.5	.5	.5	.5	.5	1.35	1.35	1.35	1.35	1	1	.1	Rational	0	0	0	0	0
2	5	28	.95	1.4	1.4	1.4	1.4	1	.5	.5	1	.5	.5	.5	.5	.5	.5	1.35	1.35	1.35	1.35	1	1	.1	Rational	0	0	0	0	0
2	5	29	.95	1.4	1.4	1.4	1.4	1	.5	.5	1	.5	.5	.5	.5	.5	.5	1.35	1.35	1.35	1.35	1	1	.1	Rational	0	0	0	0	0
2	5	30	.95	1.4	1.4	1.4	1.4	1	.5	.5	1	.5	.5	.5	.5	.5	.5	1.35	1.35	1.35	1.35	1	1	.1	Rational	0	0	0	0	0
2	5	31	.95	1.4	1.4	1.4	1.4	1	.5	.5	1	.5	.5	.5	.5	.5	.5	1.35	1.35	1.35	1.35	1	1	.1	Rational	0	0	0	0	0
2	5	32	.95	1.4	1.4	1.4	1.4	1	.5	.5	1	.5	.5	.5	.5	.5	.5	1.35	1.35	1.35	1.35	1	1	.1	Rational	0	0	0	0	0
2	5	33	.95	1.4	1.4	1.4	1.4	1	.5	.5	1	.5	.5	.5	.5	.5	.5	1.35	1.35	1.35	1.35	1	1	.1	Rational	0	0	0	0	0
2	5	34	.95	1.4	1.4	1.4	1.4	1	.5	.5	1	.5	.5	.5	.5	.5	.5	1.35	1.35	1.35	1.35	1	1	.1	Rational	0	0	0	0	0
2	5	35	.95	1.4	1.4	1.4	1.4	1	.5	.5	1	.5	.5	.5	.5	.5	.5	1.35	1.35	1.35	1.35	1	1	.1	Rational	0	0	0	0	0
2	5	36	.95	1.4	1.4	1.4	1.4	1	.5	.5	1	.5	.5	.5	.5	.5	.5	1.35	1.35	1.35	1.35	1	1	.1	Rational	0	0	0	0	0
2	5	37	.95	1.4	1.4	1.4	1.4	1	.5	.5	1	.5	.5	.5	.5	.5	.5	1.35	1.35	1.35	1.35	1	1	.1	Rational	0	0	0	0	0
2	5	38	.95	1.4	1.4	1.4	1.4	1	.5	.5	1	.5	.5	.5	.5	.5	.5	1.35	1.35	1.35	1.35	1	1	.1	Rational	0	0	0	0	0
2	5	39	.95	1.4	1.4	1.4	1.4	1	.5	.5	1	.5	.5	.5	.5	.5	.5	1.35	1.35	1.35	1.35	1	1	.1	Rational	0	0	0	0	0
2	5	40	.95	1.4	1.4	1.4	1.4	1	.5	.5	1	.5	.5	.5	.5	.5	.5	1.35	1.35	1.35	1.35	1	1	.1	Rational	0	0	0	0	0
2	5	40	.95	1.4	1.4	1.4	1.4	1	.5	.5	1	.5	.5	.5	.5	.5	.5	1.35	1.35	1.35	1.35	1	1	.1	Rational	0	0	0	0	404.7499999999999
2	6	1	.95	1.5	1.5	1.5	1.5	1	.5	.5	1	.5	.5	.5	.5	.5	.5	1.45	1.45	1.45	1.45	1	1	.1	Rational	0	0	0	0	0
2	6	2	.95	1.5	1.5	1.5	1.5	1	.5	.5	1	.5	.5	.5	.5	.5	.5	1.45	1.45	1.45	1.45	1	1	.1	Rational	0	0	0	0	0
2	6	3	.95	1.5	1.5	1.5	1.5	1	.5	.5	1	.5	.5	.5	.5	.5	.5	1.45	1.45	1.45	1.45	1	1	.1	Rational	0	0	0	0	0
2	6	4	.95	1.5	1.5	1.5	1.5	1	.5	.5	1	.5	.5	.5	.5	.5	.5	1.45	1.45	1.45	1.45	1	1	.1	Rational	0	0	0	0	0
2	6	5	.95	1.5	1.5	1.5	1.5	1	.5	.5	1	.5	.5	.5	.5	.5	.5	1.45	1.45	1.45	1.45	1	1	.1	Rational	0	0	0	0	0
2	6	6	.95	1.5	1.5	1.5	1.5	1	.5	.5	1	.5	.5	.5	.5	.5	.5	1.45	1.45	1.45	1.45	1	1	.1	Rational	0	0	0	0	0
2	6	7	.95	1.5	1.5	1.5	1.5	1	.5	.5	1	.5	.5	.5	.5	.5	.5	1.45	1.45	1.45	1.45	1	1	.1	Rational	0	0	0	0	0
2	6	8	.95	1.5	1.5	1.5	1.5	1	.5	.5	1	.5	.5	.5	.5	.5	.5	1.45	1.45	1.45	1.45	1	1	.1	Rational	0	0	0	0	0
2	6	9	.95	1.5	1.5	1.5	1.5	1	.5	.5	1	.5	.5	.5	.5	.5	.5	1.45	1.45	1.45	1.45	1	1	.1	Rational	0	0	0	0	0
2	6	10	.95	1.5	1.5	1.5	1.5	1	.5	.5	1	.5	.5	.5	.5	.5	.5	1.45	1.45	1.45	1.45	1	1	.1	Rational	0	0	0	0	0
2	6	11	.95	1.5	1.5	1.5	1.5	1	.5	.5	1	.5	.5	.5	.5	.5	.5	1.45	1.45	1.45	1.45	1	1	.1	Rational	0	0	0	0	0
2	6	12	.95	1.5	1.5	1.5	1.5	1	.5	.5	1	.5	.5	.5	.5	.5	.5	1.45	1.45	1.45	1.45	1	1	.1	Rational	0	0	0	0	0
2	6	13	.95	1.5	1.5	1.5	1.5	1	.5	.5	1	.5	.5	.5	.5	.5	.5	1.45	1.45	1.45	1.45	1	1	.1	Rational	0	0	0	0	0
2	6	14	.95	1.5	1.5	1.5	1.5	1	.5	.5	1	.5	.5	.5	.5	.5	.5	1.45	1.45	1.45	1.45	1	1	.1	Rational	0	0	0	0	0
2	6	15	.95	1.5	1.5	1.5	1.5	1	.5	.5	1	.5	.5	.5	.5	.5	.5	1.45	1.45	1.45	1.45	1	1	.1	Rational	0	0	0	0	0
2	6	16	.95	1.5	1.5	1.5	1.5	1	.5	.5	1	.5	.5	.5	.5	.5	.5	1.45	1.45	1.45	1.45	1	1	.1	Rational	0	0	0	0	0
2	6	17	.95	1.5	1.5	1.5	1.5	1	.5	.5	1	.5	.5	.5	.5	.5	.5	1.45	1.45	1.45	1.45	1	1	.1	Rational	0	0	0	0	0
2	6	18	.95	1.5	1.5	1.5	1.5	1	.5	.5	1	.5	.5	.5	.5	.5	.5	1.45	1.45	1.45	1.45	1	1	.1	Rational	0	0	0	0	0
2	6	19	.95	1.5	1.5	1.5	1.5	1	.5	.5	1	.5	.5	.5	.5	.5	.5	1.45	1.45	1.45	1.45	1	1	.1	Rational	0	0	0	0	0
2	6	20	.95	1.5	1.5	1.5	1.5	1	.5	.5	1	.5	.5	.5	.5	.5	.5	1.45	1.45	1.45	1.45	1	1	.1	Rational	0	0	0	0	0
2	6	21	.95	1.5	1.5	1.5	1.5	1	.5	.5	1	.5	.5	.5	.5	.5	.5	1.45	1.45	1.45	1.45	1	1	.1	Rational	0	0	0	0	0
2	6	22	.95	1.5	1.5	1.5	1.5	1	.5	.5	1	.5	.5	.5	.5	.5	.5	1.45	1.45	1.45	1.45	1	1	.1	Rational	0	0	0	0	0
2	6	23	.95	1.5	1.5	1.5	1.5	1	.5	.5	1	.5	.5	.5	.5	.5	.5	1.45	1.45	1.45	1.45	1	1	.1	Rational	0	0	0	0	0
2	6	24	.95	1.5	1.5	1.5	1.5	1	.5	.5	1	.5	.5	.5	.5	.5	.5	1.45	1.45	1.45	1.45	1	1	.1	Rational	0	0	0	0	0
2	6	25	.95	1.5	1.5	1.5	1.5	1	.5	.5	1	.5	.5	.5	.5	.5	.5	1.45	1.45	1.45	1.45	1	1	.1	Rational	0	0	0	0	0
2	6	26	.95	1.5	1.5	1.5	1.5	1	.5	.5	1	.5	.5	.5	.5	.5	.5	1.45	1.45	1.45	1.45	1	1	.1	Rational	0	0	0	0	0
2	6	27	.95	1.5	1.5	1.5	1.5	1	.5	.5	1	.5	.5	.5	.5	.5	.5	1.45	1.45	1.45	1.45	1	1	.1	Rational	0	0	0	0	0
2	6	28	.95	1.5	1.5	1.5	1.5	1	.5	.5	1	.5	.5	.5	.5	.5	.5	1.45	1.45	1.45	1.45	1	1	.1	Rational	0	0	0	0	0
2	6	29	.95	1.5	1.5	1.5	1.5	1	.5	.5	1	.5	.5	.5	.5	.5	.5	1.45	1.45	1.45	1.45	1	1	.1	Rational	0	0	0	0	0
2	6	30	.95	1.5	1.5	1.5	1.5	1	.5	.5	1	.5	.5	.5	.5	.5	.5	1.45	1.45	1.45	1.45	1	1	.1	Rational	0	0	0	0	0
2	6	31	.95	1.5	1.5	1.5	1.5	1	.5	.5	1	.5	.5	.5	.5	.5	.5	1.45	1.45	1.45	1.45	1	1	.1	Rational	0	0	0	0	0
2	6	32	.95	1.5	1.5	1.5	1.5	1	.5	.5	1	.5	.5	.5	.5	.5	.5	1.45	1.45	1.45	1.45	1	1	.1	Rational	0	0	0	0	0
2	6	33	.95	1.5	1.5	1.5	1.5	1	.5	.5	1	.5	.5	.5	.5	.5	.5	1.45	1.45	1.45	1.45	1	1	.1	Rational	0	0	0	0	0
2	6	34	.95	1.5	1.5	1.5	1.5	1	.5	.5	1	.5	.5	.5	.5	.5	.5	1.45	1.45	1.45	1.45	1	1	.1	Rational	0	0	0	0	0
2	6	35	.95	1.5	1.5	1.5	1.5	1	.5	.5	1	.5	.5	.5	.5	.5	.5	1.45	1.45	1.45	1.45	1	1	.1	Rational	0	0	0	0	0
2	6	36	.95	1.5	1.5	1.5	1.5	1	.5	.5	1	.5	.5	.5	.5	.5	.5	1.45	1.45	1.45	1.45	1	1	.1	Rational	0	0	0	0	0
2	6	37	.95	1.5	1.5	1.5	1.5	1	.5	.5	1	.5	.5	.5	.5	.5	.5	1.45	1.45	1.45	1.45	1	1	.1	Rational	0	0	0	0	0
2	6	38	.95	1.5	1.5	1.5	1.5	1	.5	.5	1	.5	.5	.5	.5	.5	.5	1.45	1.45	1.45	1.45	1	1	.1	Rational	0	0	0	0	0
2	6	39	.95	1.5	1.5	1.5	1.5	1	.5	.5	1	.5	.5	.5	.5	.5	.5	1.45	1.45	1.45	1.45	1	1	.1	Rational	0	0	0	0	0
2	6	40	.95	1.5	1.5	1.5	1.5	1	.5	.5	1	.5	.5	.5	.5	.5	.5	1.45	1.45	1.45	1.45	1	1	.1	Rational	0	0	0	0	0
2	6	40	.95	1.5	1.5	1.5	1.5	1	.5	.5	1	.5	.5	.5	.5	.5	.5	1.45	1.45	1.45	1.45	1	1	.1	Rational	0	0	0	0	373.3499999999999
2	7	1	.95	1.6	1.6	1.6	1.6	1	.5	.5	1	.5	.5	.5	.5	.5	.5	1.55	1.55	1.55	1.55	1	1	.1	Rational	0	0	0	0	0
2	7	2	.95	1.6	1.6	1.6	1.6	1	.5	.5	1	.5	.5	.5	.5	.5	.5	1.55	1.55	1.55	1.55	1	1	.1	Rational	0	0	0	0	0
2	7	3	.95	1.6	1.6	1.6	1.6	1	.5	.5	1	.5	.5	.5	.5	.5	.5	1.55	1.55	1.55	1.55	1	1	.1	Rational	0	0	0	0	0
2	7	4	.95	1.6	1.6	1.6	1.6	1	.5	.5	1	.5	.5	.5	.5	.5	.5	1.55	1.55	1.55	1.55	1	1	.1	Rational	0	0	0	0	0
2	7	5	.95	1.6	1.6	1.6	1.6	1	.5	.5	1	.5	.5	.5	.5	.5	.5	1.55	1.55	1.55	1.55	1	1	.1	Rational	0	0	0	0	0
2	7	6	.95	1.6	1.6	1.6	1.6	1	.5	.5	1	.5	.5	.5	.5	.5	.5	1.55	1.55	1.55	1.55	1	1	.1	Rational	0	0	0	0	0
2	7	7	.95	1.6	1.6	1.6	1.6	1	.5	.5	1	.5	.5	.5	.5	.5	.5	1.55	1.55	1.55	1.55	1	1	.1	Rational	0	0	0	0	0
2	7	8	.95	1.6	1.6	1.6	1.6	1	.5	.5	1	.5	.5	.5	.5	.5	.5	1.55	1.55	1.55	1.55	1	1	.1	Rational	0	0	0	0	0
2	7	9	.95	1.6	1.6	1.6	1.6	1	.5	.5	1	.5	.5	.5	.5	.5	.5	1.55	1.55	1.55	1.55	1	1	.1	Rational	0	0	0	0	0
2	7	10	.95	1.6	1.6	1.6	1.6	1	.5	.5	1	.5	.5	.5	.5	.5	.5	1.55	1.55	1.55	1.55	1	1	.1	Rational	0	0	0	0	0
2	7	11	.95	1.6	1.6	1.6	1.6	1	.5	.5	1	.5	.5	.5	.5	.5	.5	1.55	1.55	1.55	1.55	1	1	.1	Rational	0	0	0	0	0
2	7	12	.95	1.6	1.6	1.6	1.6	1	.5	.5	1	.5	.5	.5	.5	.5	.5	1.55	1.55	1.55	1.55	1	1	.1	Rational	0	0	0	0	0
2	7	13	.95	1.6	1.6	1.6	1.6	1	.5	.5	1	.5	.5	.5	.5	.5	.5	1.55	1.55	1.55	1.55	1	1	.1	Rational	0	0	0	0	0
2	7	14	.95	1.6	1.6	1.6	1.6	1	.5	.5	1	.5	.5	.5	.5	.5	.5	1.55	1.55	1.55	1.55	1	1	.1	Rational	0	0	0	0	0
2	7	15	.95	1.6	1.6	1.6	1.6	1	.5	.5	1	.5	.5	.5	.5	.5	.5	1.55	1.55	1.55	1.55	1	1	.1	Rational	0	0	0	0	0
2	7	16	.95	1.6	1.6	1.6	1.6	1	.5	.5	1	.5	.5	.5	.5	.5	.5	1.55	1.55	1.55	1.55	1	1	.1	Rational	0	0	0	0	0
2	7	17	.95	1.6	1.6	1.6	1.6	1	.5	.5	1	.5	.5	.5	.5	.5	.5	1.55	1.55	1.55	1.55	1	1	.1	Rational	0	0	0	0	0
2	7	18	.95	1.6	1.6	1.6	1.6	1	.5	.5	1	.5	.5	.5	.5	.5	.5	1.55	1.55	1.55	1.55	1	1	.1	Rational	0	0	0	0	0
2	7	19	.95	1.6	1.6	1.6	1.6	1	.5	.5	1	.5	.5	.5	.5	.5	.5	1.55	1.55	1.55	1.55	1	1	.1	Rational	0	0	0	0	0
2	7	20	.95	1.6	1.6	1.6	1.6	1	.5	.5	1	.5	.5	.5	.5	.5	.5	1.55	1.55	1.55	1.55	1	1	.1	Rational	0	0	0	0	0
2	7	21	.95	1.6	1.6	1.6	1.6	1	.5	.5	1	.5	.5	.5	.5	.5	.5	1.55	1.55	1.55	1.55	1	1	.1	Rational	0	0	0	0	0
2	7	22	.95	1.6	1.6	1.6	1.6	1	.5	.5	1	.5	.5	.5	.5	.5	.5	1.55	1.55	1.55	1.55	1	1	.1	Rational	0	0	0	0	0
2	7	23	.95	1.6	1.6	1.6	1.6	1	.5	.5	1	.5	.5	.5	.5	.5	.5	1.55	1.55	1.55	1.55	1	1	.1	Rational	0	0	0	0	0
2	7	24	.95	1.6	1.6	1.6	1.6	1	.5	.5	1	.5	.5	.5	.5	.5	.5	1.55	1.55	1.55	1.55	1	1	.1	Rational	0	0	0	0	0
2	7	25	.95	1.6	1.6	1.6	1.6	1	.5	.5	1	.5	.5	.5	.5	.5	.5	1.55	1.55	1.55	1.55	1	1	.1	Rational	0	0	0	0	0
2	7	26	.95	1.6	1.6	1.6	1.6	1	.5	.5	1	.5	.5	.5	.5	.5	.5	1.55	1.55	1.55	1.55	1	1	.1	Rational	0	0	0	0	0
2	7	27	.95	1.6	1.6	1.6	1.6	1	.5	.5	1	.5	.5	.5	.5	.5	.5	1.55	1.55	1.55	1.55	1	1	.1	Rational	0	0	0	0	0
2	7	28	.95	1.6	1.6	1.6	1.6	1	.5	.5	1	.5	.5	.5	.5	.5	.5	1.55	1.55	1.55	1.55	1	1	.1	Rational	0	0	0	0	0
2	7	29	.95	1.6	1.6	1.6	1.6	1	.5	.5	1	.5	.5	.5	.5	.5	.5	1.55	1.55	1.55	1.55	1	1	.1	Rational	0	0	0	0	0
2	7	30	.95	1.6	1.6	1.6	1.6	1	.5	.5	1	.5	.5	.5	.5	.5	.5	1.55	1.55	1.55	1.55	1	1	.1	Rational	0	0	0	0	0
2	7	31	.95	1.6	1.6	1.6	1.6	1	.5	.5	1	.5	.5	.5	.5	.5	.5	1.55	1.55	1.55	1.55	1	1	.1	Rational	0	0	0	0	0
2	7	32	.95	1.6	1.6	1.6	1.6	1	.5	.5	1	.5	.5	.5	.5	.5	.5	1.55	1.55	1.55	1.55	1	1	.1	Rational	0	0	0	0	0
2	7	33	.95	1.6	1.6	1.6	1.6	1	.5	.5	1	.5	.5	.5	.5	.5	.5	1.55	1.55	1.55	1.55	1	1	.1	Rational	0	0	0	0	0
2	7	34	.95	1.6	1.6	1.6	1.6	1	.5	.5	1	.5	.5	.5	.5	.5	.5	1.55	1.55	1.55	1.55	1	1	.1	Rational	0	0	0	0	0
2	7	35	.95	1.6	1.6	1.6	1.6	1	.5	.5	1	.5	.5	.5	.5	.5	.5	1.55	1.55	1.55	1.55	1	1	.1	Rational	0	0	0	0	0
2	7	36	.95	1.6	1.6	1.6	1.6	1	.5	.5	1	.5	.5	.5	.5	.5	.5	1.55	1.55	1.55	1.55	1	1	.1	Rational	0	0	0	0	0
2	7	37	.95	1.6	1.6	1.6	1.6	1	.5	.5	1	.5	.5	.5	.5	.5	.5	1.55	1.55	1.55	1.55	1	1	.1	Rational	0	0	0	0	0
2	7	38	.95	1.6	1.6	1.6	1.6	1	.5	.5	1	.5	.5	.5	.5	.5	.5	1.55	1.55	1.55	1.55	1	1	.1	Rational	0	0	0	0	0
2	7	39	.95	1.6	1.6	1.6	1.6	1	.5	.5	1	.5	.5	.5	.5	.5	.5	1.55	1.55	1.55	1.55	1	1	.1	Rational	0	0	0	0	0
2	7	40	.95	1.6	1.6	1.6	1.6	1	.5	.5	1	.5	.5	.5	.5	.5	.5	1.55	1.55	1.55	1.55	1	1	.1	Rational	0	0	0	0	0
2	7	40	.95	1.6	1.6	1.6	1.6	1	.5	.5	1	.5	.5	.5	.5	.5	.5	1.55	1.55	1.55	1.55	1	1	.1	Rational	0	0	0	0	341.9499999999999
2	8	1	.95	1.7	1.7	1.7	1.7	1	.5	.5	1	.5	.5	.5	.5	.5	.5	1.65	1.65	1.65	1.65	1	1	.1	Rational	0	0	0	0	0
2	8	2	.95	1.7	1.7	1.7	1.7	1	.5	.5	1	.5	.5	.5	.5	.5	.5	1.65	1.65	1.65	1.65	1	1	.1	Rational	0	0	0	0	0
2	8	3	.95	1.7	1.7	1.7	1.7	1	.5	.5	1	.5	.5	.5	.5	.5	.5	1.65	1.65	1.65	1.65	1	1	.1	Rational	0	0	0	0	0
2	8	4	.95	1.7	1.7	1.7	1.7	1	.5	.5	1	.5	.5	.5	.5	.5	.5	1.65	1.65	1.65	1.65	1	1	.1	Rational	0	0	0	0	0
2	8	5	.95	1.7	1.7	1.7	1.7	1	.5	.5	1	.5	.5	.5	.5	.5	.5	1.65	1.65	1.65	1.65	1	1	.1	Rational	0	0	0	0	0
2	8	6	.95	1.7	1.7	1.7	1.7	1	.5	.5	1	.5	.5	.5	.5	.5	.5	1.65	1.65	1.65	1.65	1	1	.1	Rational	0	0	0	0	0
2	8	7	.95	1.7	1.7	1.7	1.7	1	.5	.5	1	.5	.5	.5	.5	.5	.5	1.65	1.65	1.65	1.65	1	1	.1	Rational	0	0	0	0	0
2	8	8	.95	1.7	1.7	1.7	1.7	1	.5	.5	1	.5	.5	.5	.5	.5	.5	1.65	1.65	1.65	1.65	1	1	.1	Rational	0	0	0	0	0
2	8	9	.95	1.7	1.7	1.7	1.7	1	.5	.5	1	.5	.5	.5	.5	.5	.5	1.65	1.65	1.65	1.65	1	1	.1	Rational	0	0	0	0	0
2	8	10	.95	1.7	1.7	1.7	1.7	1	.5	.5	1	.5	.5	.5	.5	.5	.5	1.65	1.65	1.65	1.65	1	1	.1	Rational	0	0	0	0	0
2	8	11	.95	1.7	1.7	1.7	1.7	1	.5	.5	1	.5	.5	.5	.5	.5	.5	1.65	1.65	1.65	1.65	1	1	.1	Rational	0	0	0	0	0
2	8	12	.95	1.7	1.7	1.7	1.7	1	.5	.5	1	.5	.5	.5	.5	.5	.5	1.65	1.65	1.65	1.65	1	1	.1	Rational	0	0	0	0	0
2	8	13	.95	1.7	1.7	1.7	1.7	1	.5	.5	1	.5	.5	.5	.5	.5	.5	1.65	1.65	1.65	1.65	1	1	.1	Rational	0	0	0	0	0
2	8	14	.95	1.7	1.7	1.7	1.7	1	.5	.5	1	.5	.5	.5	.5	.5	.5	1.65	1.65	1.65	1.65	1	1	.1	Rational	0	0	0	0	0
2	8	15	.95	1.7	1.7	1.7	1.7	1	.5	.5	1	.5	.5	.5	.5	.5	.5	1.65	1.65	1.65	1.65	1	1	.1	Rational	0	0	0	0	0
2	8	16	.95	1.7	1.7	1.7	1.7	1	.5	.5	1	.5	.5	.5	.5	.5	.5	1.65	1.65	1.65	1.65	1	1	.1	Rational	0	0	0	0	0
2	8	17	.95	1.7	1.7	1.7	1.7	1	.5	.5	1	.5	.5	.5	.5	.5	.5	1.65	1.65	1.65	1.65	1	1	.1	Rational	0	0	0	0	0
2	8	18	.95	1.7	1.7	1.7	1.7	1	.5	.5	1	.5	.5	.5	.5	.5	.5	1.65	1.65	1.65	1.65	1	1	.1	Rational	0	0	0	0	0
2	8	19	.95	1.7	1.7	1.7	1.7	1	.5	.5	1	.5	.5	.5	.5	.5	.5	1.65	1.65	1.65	1.65	1	1	.1	Rational	0	0	0	0	0
2	8	20	.95	1.7	1.7	1.7	1.7	1	.5	.5	1	.5	.5	.5	.5	.5	.5	1.65	1.65	1.65	1.65	1	1	.1	Rational	0	0	0	0	0
2	8	21	.95	1.7	1.7	1.7	1.7	1	.5	.5	1	.5	.5	.5	.5	.5	.5	1.65	1.65	1.65	1.65	1	1	.1	Rational	0	0	0	0	0
2	8	22	.95	1.7	1.7	1.7	1.7	1	.5	.5	1	.5	.5	.5	.5	.5	.5	1.65	1.65	1.65	1.65	1	1	.1	Rational	0	0	0	0	0
2	8	23	.95	1.7	1.7	1.7	1.7	1	.5	.5	1	.5	.5	.5	.5	.5	.5	1.65	1.65	1.65	1.65	1	1	.1	Rational	0	0	0	0	0
2	8	24	.95	1.7	1.7	1.7	1.7	1	.5	.5	1	.5	.5	.5	.5	.5	.5	1.65	1.65	1.65	1.65	1	1	.1	Rational	0	0	0	0	0
2	8	25	.95	1.7	1.7	1.7	1.7	1	.5	.5	1	.5	.5	.5	.5	.5	.5	1.65	1.65	1.65	1.65	1	1	.1	Rational	0	0	0	0	0
2	8	26	.95	1.7	1.7	1.7	1.7	1	.5	.5	1	.5	.5	.5	.5	.5	.5	1.65	1.65	1.65	1.65	1	1	.1	Rational	0	0	0	0	0
2	8	27	.95	1.7	1.7	1.7	1.7	1	.5	.5	1	.5	.5	.5	.5	.5	.5	1.65	1.65	1.65	1.65	1	1	.1	Rational	0	0	0	0	0
2	8	28	.95	1.7	1.7	1.7	1.7	1	.5	.5	1	.5	.5	.5	.5	.5	.5	1.65	1.65	1.65	1.65	1	1	.1	Rational	0	0	0	0	0
2	8	29	.95	1.7	1.7	1.7	1.7	1	.5	.5	1	.5	.5	.5	.5	.5	.5	1.65	1.65	1.65	1.65	1	1	.1	Rational	0	0	0	0	0
2	8	30	.95	1.7	1.7	1.7	1.7	1	.5	.5	1	.5	.5	.5	.5	.5	.5	1.65	1.65	1.65	1.65	1	1	.1	Rational	0	0	0	0	0
2	8	31	.95	1.7	1.7	1.7	1.7	1	.5	.5	1	.5	.5	.5	.5	.5	.5	1.65	1.65	1.65	1.65	1	1	.1	Rational	0	0	0	0	0
2	8	32	.95	1.7	1.7	1.7	1.7	1	.5	.5	1	.5	.5	.5	.5	.5	.5	1.65	1.65	1.65	1.65	1	1	.1	Rational	0	0	0	0	0
2	8	33	.95	1.7	1.7	1.7	1.7	1	.5	.5	1	.5	.5	.5	.5	.5	.5	1.65	1.65	1.65	1.65	1	1	.1	Rational	0	0	0	0	0
2	8	34	.95	1.7	1.7	1.7	1.7	1	.5	.5	1	.5	.5	.5	.5	.5	.5	1.65	1.65	1.65	1.65	1	1	.1	Rational	0	0	0	0	0
2	8	35	.95	1.7	1.7	1.7	1.7	1	.5	.5	1	.5	.5	.5	.5	.5	.5	1.65	1.65	1.65	1.65	1	1	.1	Rational	0	0	0	0	0
2	8	36	.95	1.7	1.7	1.7	1.7	1	.5	.5	1	.5	.5	.5	.5	.5	.5	1.65	1.65	1.65	1.65	1	1	.1	Rational	0	0	0	0	0
2	8	37	.95	1.7	1.7	1.7	1.7	1	.5	.5	1	.5	.5	.5	.5	.5	.5	1.65	1.65	1.65	1.65	1	1	.1	Rational	0	0	0	0	0
2	8	38	.95	1.7	1.7	1.7	1.7	1	.5	.5	1	.5	.5	.5	.5	.5	.5	1.65	1.65	1.65	1.65	1	1	.1	Rational	0	0	0	0	0
2	8	39	.95	1.7	1.7	1.7	1.7	1	.5	.5	1	.5	.5	.5	.5	.5	.5	1.65	1.65	1.65	1.65	1	1	.1	Rational	0	0	0	0	0
2	8	40	.95	1.7	1.7	1.7	1.7	1	.5	.5	1	.5	.5	.5	.5	.5	.5	1.65	1.65	1.65	1.65	1	1	.1	Rational	0	0	0	0	0
2	8	40	.95	1.7	1.7	1.7	1.7	1	.5	.5	1	.5	.5	.5	.5	.5	.5	1.65	1.65	1.65	1.65	1	1	.1	Rational	0	0	0	0	310.5499999999997
2	9	1	.95	1.800000000000001	1.800000000000001	1.800000000000001	1.800000000000001	1	.5	.5	1	.5	.5	.5	.5	.5	.5	1.75	1.75	1.75	1.75	1	1	.1	Rational	0	0	0	0	0
2	9	2	.95	1.800000000000001	1.800000000000001	1.800000000000001	1.800000000000001	1	.5	.5	1	.5	.5	.5	.5	.5	.5	1.75	1.75	1.75	1.75	1	1	.1	Rational	0	0	0	0	0
2	9	3	.95	1.800000000000001	1.800000000000001	1.800000000000001	1.800000000000001	1	.5	.5	1	.5	.5	.5	.5	.5	.5	1.75	1.75	1.75	1.75	1	1	.1	Rational	0	0	0	0	0
2	9	4	.95	1.800000000000001	1.800000000000001	1.800000000000001	1.800000000000001	1	.5	.5	1	.5	.5	.5	.5	.5	.5	1.75	1.75	1.75	1.75	1	1	.1	Rational	0	0	0	0	0
2	9	5	.95	1.800000000000001	1.800000000000001	1.800000000000001	1.800000000000001	1	.5	.5	1	.5	.5	.5	.5	.5	.5	1.75	1.75	1.75	1.75	1	1	.1	Rational	0	0	0	0	0
2	9	6	.95	1.800000000000001	1.800000000000001	1.800000000000001	1.800000000000001	1	.5	.5	1	.5	.5	.5	.5	.5	.5	1.75	1.75	1.75	1.75	1	1	.1	Rational	0	0	0	0	0
2	9	7	.95	1.800000000000001	1.800000000000001	1.800000000000001	1.800000000000001	1	.5	.5	1	.5	.5	.5	.5	.5	.5	1.75	1.75	1.75	1.75	1	1	.1	Rational	0	0	0	0	0
2	9	8	.95	1.800000000000001	1.800000000000001	1.800000000000001	1.800000000000001	1	.5	.5	1	.5	.5	.5	.5	.5	.5	1.75	1.75	1.75	1.75	1	1	.1	Rational	0	0	0	0	0
2	9	9	.95	1.800000000000001	1.800000000000001	1.800000000000001	1.800000000000001	1	.5	.5	1	.5	.5	.5	.5	.5	.5	1.75	1.75	1.75	1.75	1	1	.1	Rational	0	0	0	0	0
2	9	10	.95	1.800000000000001	1.800000000000001	1.800000000000001	1.800000000000001	1	.5	.5	1	.5	.5	.5	.5	.5	.5	1.75	1.75	1.75	1.75	1	1	.1	Rational	0	0	0	0	0
2	9	11	.95	1.800000000000001	1.800000000000001	1.800000000000001	1.800000000000001	1	.5	.5	1	.5	.5	.5	.5	.5	.5	1.75	1.75	1.75	1.75	1	1	.1	Rational	0	0	0	0	0
2	9	12	.95	1.800000000000001	1.800000000000001	1.800000000000001	1.800000000000001	1	.5	.5	1	.5	.5	.5	.5	.5	.5	1.75	1.75	1.75	1.75	1	1	.1	Rational	0	0	0	0	0
2	9	13	.95	1.800000000000001	1.800000000000001	1.800000000000001	1.800000000000001	1	.5	.5	1	.5	.5	.5	.5	.5	.5	1.75	1.75	1.75	1.75	1	1	.1	Rational	0	0	0	0	0
2	9	14	.95	1.800000000000001	1.800000000000001	1.800000000000001	1.800000000000001	1	.5	.5	1	.5	.5	.5	.5	.5	.5	1.75	1.75	1.75	1.75	1	1	.1	Rational	0	0	0	0	0
2	9	15	.95	1.800000000000001	1.800000000000001	1.800000000000001	1.800000000000001	1	.5	.5	1	.5	.5	.5	.5	.5	.5	1.75	1.75	1.75	1.75	1	1	.1	Rational	0	0	0	0	0
2	9	16	.95	1.800000000000001	1.800000000000001	1.800000000000001	1.800000000000001	1	.5	.5	1	.5	.5	.5	.5	.5	.5	1.75	1.75	1.75	1.75	1	1	.1	Rational	0	0	0	0	0
2	9	17	.95	1.800000000000001	1.800000000000001	1.800000000000001	1.800000000000001	1	.5	.5	1	.5	.5	.5	.5	.5	.5	1.75	1.75	1.75	1.75	1	1	.1	Rational	0	0	0	0	0
2	9	18	.95	1.800000000000001	1.800000000000001	1.800000000000001	1.800000000000001	1	.5	.5	1	.5	.5	.5	.5	.5	.5	1.75	1.75	1.75	1.75	1	1	.1	Rational	0	0	0	0	0
2	9	19	.95	1.800000000000001	1.800000000000001	1.800000000000001	1.800000000000001	1	.5	.5	1	.5	.5	.5	.5	.5	.5	1.75	1.75	1.75	1.75	1	1	.1	Rational	0	0	0	0	0
2	9	20	.95	1.800000000000001	1.800000000000001	1.800000000000001	1.800000000000001	1	.5	.5	1	.5	.5	.5	.5	.5	.5	1.75	1.75	1.75	1.75	1	1	.1	Rational	0	0	0	0	0
2	9	21	.95	1.800000000000001	1.800000000000001	1.800000000000001	1.800000000000001	1	.5	.5	1	.5	.5	.5	.5	.5	.5	1.75	1.75	1.75	1.75	1	1	.1	Rational	0	0	0	0	0
2	9	22	.95	1.800000000000001	1.800000000000001	1.800000000000001	1.800000000000001	1	.5	.5	1	.5	.5	.5	.5	.5	.5	1.75	1.75	1.75	1.75	1	1	.1	Rational	0	0	0	0	0
2	9	23	.95	1.800000000000001	1.800000000000001	1.800000000000001	1.800000000000001	1	.5	.5	1	.5	.5	.5	.5	.5	.5	1.75	1.75	1.75	1.75	1	1	.1	Rational	0	0	0	0	0
2	9	24	.95	1.800000000000001	1.800000000000001	1.800000000000001	1.800000000000001	1	.5	.5	1	.5	.5	.5	.5	.5	.5	1.75	1.75	1.75	1.75	1	1	.1	Rational	0	0	0	0	0
2	9	25	.95	1.800000000000001	1.800000000000001	1.800000000000001	1.800000000000001	1	.5	.5	1	.5	.5	.5	.5	.5	.5	1.75	1.75	1.75	1.75	1	1	.1	Rational	0	0	0	0	0
2	9	26	.95	1.800000000000001	1.800000000000001	1.800000000000001	1.800000000000001	1	.5	.5	1	.5	.5	.5	.5	.5	.5	1.75	1.75	1.75	1.75	1	1	.1	Rational	0	0	0	0	0
2	9	27	.95	1.800000000000001	1.800000000000001	1.800000000000001	1.800000000000001	1	.5	.5	1	.5	.5	.5	.5	.5	.5	1.75	1.75	1.75	1.75	1	1	.1	Rational	0	0	0	0	0
2	9	28	.95	1.800000000000001	1.800000000000001	1.800000000000001	1.800000000000001	1	.5	.5	1	.5	.5	.5	.5	.5	.5	1.75	1.75	1.75	1.75	1	1	.1	Rational	0	0	0	0	0
2	9	29	.95	1.800000000000001	1.800000000000001	1.800000000000001	1.800000000000001	1	.5	.5	1	.5	.5	.5	.5	.5	.5	1.75	1.75	1.75	1.75	1	1	.1	Rational	0	0	0	0	0
2	9	30	.95	1.800000000000001	1.800000000000001	1.800000000000001	1.800000000000001	1	.5	.5	1	.5	.5	.5	.5	.5	.5	1.75	1.75	1.75	1.75	1	1	.1	Rational	0	0	0	0	0
2	9	31	.95	1.800000000000001	1.800000000000001	1.800000000000001	1.800000000000001	1	.5	.5	1	.5	.5	.5	.5	.5	.5	1.75	1.75	1.75	1.75	1	1	.1	Rational	0	0	0	0	0
[truncated: 1,691 more rows]
