# Supplementary material for: A computational model of the competitive effects of ESG
Source: PLoS One. 2023 Jul 21;18(7):e0284237. doi: 10.1371/journal.pone.0284237 (PMC10361511; doi:10.1371/journal.pone.0284237)
Supplement: S1 File — (ZIP) [file pone.0284237.s001.zip › Supporting Information files/S1_Text.txt]

The following folders contains the raw data to create all graphs of the paper. 
The folder "Individual graphs" contains the information to reproduce the main results
The folder "Global Graphs&Cases" contains the information of the "Extension" section
The folder "Appendix" contains the information to reproduce the graphs in the Appendix section.

Note that these folders contains more data and results than those used in the final paper. Therefore, in some cases, it is neccesary to clean some files. However, we believe that providing the raw data facilitates replication, reanalysis, new analysis, and reinterpretation. 

Please, contact me at jmscartas@ucm.es in case you need assistance reproducing any graph or result.
