# Supplementary material for: A computational model of the competitive effects of ESG
Source: PLoS One. 2023 Jul 21;18(7):e0284237. doi: 10.1371/journal.pone.0284237 (PMC10361511; doi:10.1371/journal.pone.0284237)
Supplement: S1 File — (ZIP) [file pone.0284237.s001.zip › Supporting Information files/S2_Folder/S2_DoFile.do]

*THIS DO FILE ONLY RUNS IN STATA*
*First, let's create a variable that reproduces the errors in simulating prices. We use just those of firm 1 because the market is symmetric.
gen error_prices = prices_users_platform1 - theo_users_prices1
label variable error_prices "Simulated Price Error"
label variable ticks "Iterations"
*Let's label price jumps
drop if pricejump > 0.06
*Let's label simulated & theoretical prices as well as other variables
label variable prices_users_platform1 "Simulated Prices"
label variable transportationcosts "Transportation costs"
label variable theo_users_prices1 "Theoretical Prices"
*Let's repeat the same process for the marginal costs (note: they are not incldued in the database, but they are in the documentation)
gen marginal_costs = 0
replace marginal_costs = -0.1 + 0.1 * simulacion if case == 2
label variable marginal_costs "Marginal Costs"

*To analyze profit, prices, and welfare levels at the end of the simulation run the following code
drop if welfare == 0

*Let's create a set of variable that we may use to compare results across simulations.
gen baseline_price = prices_users_platform1
*gen baseline_profits = prices_users_platform1 * demand1 + prices_firms_platform1 * demand1_firms
gen baseline_welfare = welfare
gen baseline_esg1 = esg_p1
gen baseline_esg2 = esg_p2
gen baseline_esg_f1 = esgf_p1
gen baseline_esg_f2 = esgf_p2
*We remove all variables to keep just those that we need for comparisons
*By default, we let "commented" this line of code.
*drop behavior ticks transportationcosts prices_users_platform1 prices_users_platform2 prices_firms_platform1 prices_firms_platform2 total_adoption demand1 demand2 total_adoption_firms demand1_firms demand2_firms theo_demand1_users theo_demand2_users theo_demand1_firms theo_demand2_firms theo_users_prices1 theo_users_prices2 theo_firms_prices1 theo_firms_prices2 profits1 profits2 pricejump esg_p1 esg_p2 esgf_p1 esgf_p2 welfare
replace profits1 = 0 if profits1 <0
*Drop of variable for the rest of cases:
drop prices_firms_platform1 prices_firms_platform2 total_adoption_firms demand1_firms demand2_firms theo_demand1_users theo_demand2_users theo_demand1_firms theo_demand2_firms theo_users_prices1 theo_users_prices2 theo_firms_prices1 theo_firms_prices2 behavior

*Given that the the three price-jump cases provide similar information, the best is to focus on the one which is more granual, the 0.05, thus we drop the rest


*File of global analysis (all cases)*
label variable profits1 "Profits"
label variable baseline_welfare "Welfare"
keep if transportationcosts > 0.06
sepscatter  profits1 baseline_welfare, separate(type) legend(on)
graph bar (mean) baseline_esg2, over(type) blabel(bar, format(%9.3f))

replace simulation_type = "Baseline" if type =="Baseline"
gen ln_welfare = ln(baseline_welfare)
label variable ln_welfare "Ln (Welfare)"
gen normalized_welfare = 1 - (3230.75 - baseline_welfare ) / (3230.75 - 247.75)
label variable normalized_welfare "Welfare"
sepscatter  profits1 normalized_welfare if transportationcosts > 0.86, separate(simulation_type) legend(ring(0) pos(1) col(1))
