# Supplementary material for: A computational model of the competitive effects of ESG
Source: PLoS One. 2023 Jul 21;18(7):e0284237. doi: 10.1371/journal.pone.0284237 (PMC10361511; doi:10.1371/journal.pone.0284237)
Supplement: S1 File — (ZIP) [file pone.0284237.s001.zip › Supporting Information files/S2_Folder/S3_Text.txt]

All the files in this folder contains all simulated cases in the same DTA file.
DTA files are designed for STATA and are acompaigned by a DO file with the commands to create the graphs.
