# Supplementary material for: A computational model of the competitive effects of ESG
Source: PLoS One. 2023 Jul 21;18(7):e0284237. doi: 10.1371/journal.pone.0284237 (PMC10361511; doi:10.1371/journal.pone.0284237)
Supplement: S1 File — (ZIP) [file pone.0284237.s001.zip › Supporting Information files/S3_Folder/S4_Text.txt]

Each CSV file contains information of ONE SCENARIO. 
For example, "ESG-on-Values" contains the scenario in which intrinsic value grows with ESG.
The folders "1Firm" and "Two-stages" makes reference to the Extensions, where the same information can be found for those cases.

All analyses are done in STATA. In this folder, there is a DO file that contains the commands neccesary to reproduce any graph. In some cases, minimal variations of the code may be needed depending on the version of STATA used.
